# Supplementary material for: Arginine π-stacking drives binding to fibrils of the Alzheimer protein Tau
Source: Nat Commun. 2020 Jan 29;11:571. doi: 10.1038/s41467-019-13745-7 (PMC6989696; doi:10.1038/s41467-019-13745-7)
Supplement: Supplementary file 4 — Supplementary Data 1 [file 41467_2019_13745_MOESM4_ESM.xlsx]

## Sheet: Supplementary Data 1
gene name	Accession	Description	EXP1log2T4	EXP1log2T8	EXP1log2T24	EXP2log2T0	EXP2log2T1	EXP2log2T2	EXP2log2T3	EXP2log2T4	EXP3log2T0	EXP3log2T1	EXP3log2T2	EXP3log2T3	EXP3log2T4	EXP3log2T8	EXP3log2T24	T0vsCTR	GO_Class_T0	T4vsT0	GO_Class_T4	Name	Panther Family/Subfamily	Panther GO Molecular function	Panther GO Biological process	Panther GO Cellular component	Panther protein class	Pathway	GO MF	GO BP	GO CC	Reactome pathway
Ccdc177	D4A8V2	Protein Ccdc177 OS=Rattus norvegicus GN=Ccdc177 PE=4 SV=1 - [D4A8V2_RAT]	5.05	4.68	5.17	3.657	5.459	6.145	6.184	6.197	2.12	4.47	4.75	5.51	5.96	5.84	6.13	FALSE		TRUE	Various	Coiled-coil domain-containing 177	COILED-COIL DOMAIN-CONTAINING PROTEIN 177 (PTHR33663:SF1)
Map9	D3ZAG3	Protein Map9 OS=Rattus norvegicus GN=Map9 PE=4 SV=1 - [D3ZAG3_RAT]	2.61	3.58	4.4	1.637	2.807	3.497	3.491	3.383	0	0	1	0	1.51	1.62	3.19	FALSE		TRUE	MAPs	Microtubule-associated protein 9	MICROTUBULE-ASSOCIATED PROTEIN 9 (PTHR14739:SF9)						microtubule binding(GO:0008017)	mitotic cytokinesis(GO:0000281);regulation of mitotic centrosome separation(GO:0046602);regulation of mitotic spindle organization(GO:0060236);mitotic spindle assembly(GO:0090307);regulation of mitotic cytokinesis(GO:1902412)	astral microtubule(GO:0000235);cytoplasm(GO:0005737);aster(GO:0005818);microtubule cytoskeleton(GO:0015630);axon(GO:0030424);spindle midzone(GO:0051233);mitotic spindle(GO:0072686);mitotic spindle midzone(GO:1990023)
Prpf39	D4A5S9	Protein Prpf39 OS=Rattus norvegicus GN=Prpf39 PE=4 SV=1 - [D4A5S9_RAT]	1.51	1.22	2.61	0.25	-1.809	0.939	2.617	3.733	1.08	1.08	1.58	1.37	2.71	3.22	3.72	FALSE		TRUE	RNA	Pre-mRNA-processing factor 39	PRE-MRNA-PROCESSING FACTOR 39 (PTHR17204:SF5)	pre-mRNA binding(GO:0036002)	mRNA cis splicing, via spliceosome(GO:0045292);mRNA splice site selection(GO:0006376)	U1 snRNP(GO:0005685);U2 snRNP(GO:0005686);U2-type prespliceosome(GO:0071004)	mRNA splicing factor(PC00148)		pre-mRNA 5'-splice site binding(GO:0030627)	mRNA 5'-splice site recognition(GO:0000395)	commitment complex(GO:0000243);U1 snRNP(GO:0005685);U2-type prespliceosome(GO:0071004)
Stk38l	A4GW50	Protein Stk38l OS=Rattus norvegicus GN=Stk38l PE=1 SV=1 - [A4GW50_RAT]	1.16	0.72	1.13	0.404	-0.172	1.014	1.801	2.168	0.74	0.09	1.47	1.68	2.46	2.87	2.9	FALSE		TRUE	Various	Non-specific serine/threonine protein kinase	SERINE/THREONINE-PROTEIN KINASE 38-LIKE (PTHR24356:SF160)	protein serine/threonine kinase activity(GO:0004674)	intracellular signal transduction(GO:0035556);peptidyl-serine phosphorylation(GO:0018105)	intracellular(GO:0005622)	annexin(PC00050);calmodulin(PC00061);non-receptor serine/threonine protein kinase(PC00167);transfer/carrier protein(PC00219)		magnesium ion binding(GO:0000287);protein serine/threonine kinase activity(GO:0004674);protein binding(GO:0005515);ATP binding(GO:0005524)	protein phosphorylation(GO:0006468);peptidyl-serine phosphorylation(GO:0018105);intracellular signal transduction(GO:0035556);regulation of cellular component organization(GO:0051128)	cytoplasm(GO:0005737);cytosol(GO:0005829);actin cytoskeleton(GO:0015629)
Map7d1	D4A644	Protein Map7d1 OS=Rattus norvegicus GN=Map7d1 PE=4 SV=1 - [D4A644_RAT]	3.17	2.84	3.3	0.481	1.583	2.555	3.318	2.629	0.31	0.91	1.36	2.4	2.84	2.77	3.26	FALSE		TRUE	MAPs	MAP7 domain-containing 1	MAP7 DOMAIN-CONTAINING PROTEIN 1 (PTHR15073:SF2)		microtubule cytoskeleton organization(GO:0000226)	microtubule cytoskeleton(GO:0015630)	non-motor microtubule binding protein(PC00166)			microtubule cytoskeleton organization(GO:0000226)	cytosol(GO:0005829);microtubule cytoskeleton(GO:0015630)
Erc2	Q8K3M6	ERC protein 2 OS=Rattus norvegicus GN=Erc2 PE=1 SV=1 - [ERC2_RAT]	2.06	2.09	3.33	NA	NA	NA	NA	NA	1.08	1.08	2.32	3.6	3.6	3.96	4.11	FALSE		TRUE	Various	ERC protein 2	ERC PROTEIN 2 (PTHR18861:SF3)	enzyme regulator activity(GO:0030234);protein binding(GO:0005515)	intracellular protein transport(GO:0006886);vesicle-mediated transport(GO:0016192)		G-protein modulator(PC00022);membrane traffic protein(PC00150)		protein binding(GO:0005515);PDZ domain binding(GO:0030165);protein-containing complex binding(GO:0044877);structural constituent of presynaptic active zone(GO:0098882)	synapse assembly(GO:0007416);synaptic vesicle priming(GO:0016082);synapse organization(GO:0050808)	endoplasmic reticulum(GO:0005783);cytoskeleton(GO:0005856);postsynaptic density(GO:0014069);membrane(GO:0016020);cell junction(GO:0030054);growth cone(GO:0030426);protein-containing complex(GO:0032991);presynaptic membrane(GO:0042734);neuronal cell body(GO:0043025);terminal bouton(GO:0043195);synapse(GO:0045202);presynaptic active zone(GO:0048786);presynaptic active zone cytoplasmic component(GO:…
Snca	P37377	Alpha-synuclein OS=Rattus norvegicus GN=Snca PE=1 SV=1 - [SYUA_RAT]	0.08	-0.1	0.78	-1.171	1.151	-0.071	0.018	1.977	0.52	1.97	1.42	1.36	2.43	2.05	1.66	FALSE		TRUE	Various	Alpha-synuclein	ALPHA-SYNUCLEIN (PTHR13820:SF5)		exocytosis(GO:0006887);intracellular protein transport(GO:0006886)		chaperone(PC00072);membrane traffic protein(PC00150)	Parkinson disease->alpha-Synuclein;;	SNARE binding(GO:0000149);magnesium ion binding(GO:0000287);actin binding(GO:0003779);copper ion binding(GO:0005507);calcium ion binding(GO:0005509);protein binding(GO:0005515);phospholipid binding(GO:0005543);microtubule binding(GO:0008017);ferrous iron binding(GO:0008198);zinc ion binding(GO:0008270);oxidoreductase activity(GO:0016491);kinesin binding(GO:0019894);enzyme binding(GO:0019899);prot…	microglial cell activation(GO:0001774);positive regulation of receptor recycling(GO:0001921);negative regulation of protein phosphorylation(GO:0001933);positive regulation of neurotransmitter secretion(GO:0001956);synaptic transmission, dopaminergic(GO:0001963);fatty acid metabolic process(GO:0006631);neutral lipid metabolic process(GO:0006638);phospholipid metabolic process(GO:0006644);apoptotic…	extracellular region(GO:0005576);extracellular space(GO:0005615);nucleus(GO:0005634);nuclear outer membrane(GO:0005640);cytoplasm(GO:0005737);mitochondrion(GO:0005739);mitochondrial outer membrane(GO:0005741);mitochondrial inner membrane(GO:0005743);mitochondrial intermembrane space(GO:0005758);mitochondrial matrix(GO:0005759);rough endoplasmic reticulum(GO:0005791);Golgi apparatus(GO:0005794);cy…
Erc1	F1LPE9	ELKS/Rab6-interacting/CAST family member 1 OS=Rattus norvegicus GN=Erc1 PE=4 SV=1 - [F1LPE9_RAT]	1.85	1.84	2.68	0.208	-0.275	1.494	1.803	2.16	0.95	0.95	1.64	2.77	2.63	3.28	3.61	FALSE		TRUE	Various	ELKS/Rab6-interacting/CAST family member 1	ELKS/RAB6-INTERACTING/CAST FAMILY MEMBER 1 (PTHR18861:SF1)	enzyme regulator activity(GO:0030234);protein binding(GO:0005515)	intracellular protein transport(GO:0006886);vesicle-mediated transport(GO:0016192)		G-protein modulator(PC00022);membrane traffic protein(PC00150)		protein binding(GO:0005515);Rab GTPase binding(GO:0017137);PDZ domain binding(GO:0030165);structural constituent of presynaptic active zone(GO:0098882);voltage-gated calcium channel activity involved in positive regulation of presynaptic cytosolic calcium levels(GO:0099635)	I-kappaB phosphorylation(GO:0007252);protein transport(GO:0015031);synaptic vesicle priming(GO:0016082);retrograde transport, endosome to Golgi(GO:0042147)	Golgi membrane(GO:0000139);cytoplasm(GO:0005737);cytosol(GO:0005829);synaptic vesicle(GO:0008021);IkappaB kinase complex(GO:0008385);postsynaptic density(GO:0014069);membrane(GO:0016020);synapse(GO:0045202);presynaptic active zone cytoplasmic component(GO:0098831);glutamatergic synapse(GO:0098978);GABA-ergic synapse(GO:0098982)
Coro2b	F1LMV9	Coronin OS=Rattus norvegicus GN=Coro2b PE=3 SV=3 - [F1LMV9_RAT]	2.27	0	2.33	0	0	0	1.19	2.051	0	0	0	0	2.23	2.37	3.19	FALSE		TRUE	Various	Coronin	CORONIN-2B (PTHR10856:SF17)	actin binding(GO:0003779)	cytoskeleton organization(GO:0007010)	actin cytoskeleton(GO:0015629)	non-motor actin binding protein(PC00165)		actin filament binding(GO:0051015)	actin cytoskeleton organization(GO:0030036)	membrane(GO:0016020)
Map7d2	W0T3G7	Brain-enriched E-MAP-115-like protein OS=Rattus norvegicus GN=Map7d2 PE=2 SV=1 - [W0T3G7_RAT]	2.09	2.02	2.42	-0.475	-0.538	0.311	0.787	1.334	-0.09	2.14	2.92	4	4.45	4.91	5.09	FALSE		TRUE	MAPs	MAP7 domain-containing 2	MAP7 DOMAIN-CONTAINING PROTEIN 2 (PTHR15073:SF3)		microtubule cytoskeleton organization(GO:0000226)	microtubule cytoskeleton(GO:0015630)	non-motor microtubule binding protein(PC00166)			microtubule cytoskeleton organization(GO:0000226)	microtubule cytoskeleton(GO:0015630)
Trmt10c	Q5U2R4	Mitochondrial ribonuclease P protein 1 OS=Rattus norvegicus GN=Trmt10c PE=2 SV=1 - [MRRP1_RAT]	2.89	2.32	3.38	NA	NA	NA	NA	NA	1.69	2.45	3	3.16	3.98	4.14	4.55	FALSE		TRUE	RNA	tRNA methyltransferase 10 homolog C	TRNA METHYLTRANSFERASE 10 HOMOLOG C (PTHR13563:SF5)	S-adenosylmethionine-dependent methyltransferase activity(GO:0008757);tRNA binding(GO:0000049);tRNA methyltransferase activity(GO:0008175)	mitochondrial RNA processing(GO:0000963)	mitochondrial protein complex(GO:0098798);nucleoplasm(GO:0005654);ribonuclease P complex(GO:0030677)	DNA methyltransferase(PC00013)		tRNA binding(GO:0000049);protein binding(GO:0005515);tRNA (guanine-N1-)-methyltransferase activity(GO:0009019);tRNA (adenine-N1-)-methyltransferase activity(GO:0016429);tRNA (guanine(9)-N(1))-methyltransferase activity(GO:0052905);mRNA (adenine-N1-)-methyltransferase activity(GO:0061953)	mitochondrial RNA 5'-end processing(GO:0000964);tRNA methylation(GO:0030488);positive regulation of mitochondrial translation(GO:0070131);mRNA methylation(GO:0080009);mitochondrial tRNA processing(GO:0090646);mitochondrial tRNA 5'-end processing(GO:0097745);mitochondrial tRNA 3'-end processing(GO:1990180)	nucleoplasm(GO:0005654);mitochondrion(GO:0005739);mitochondrial ribonuclease P complex(GO:0030678);mitochondrial nucleoid(GO:0042645)
Rpl26	G3V6I9	60S ribosomal protein L26 OS=Rattus norvegicus GN=Rpl26 PE=1 SV=1 - [G3V6I9_RAT]	NA	NA	NA	NA	NA	NA	NA	NA	0	2.72	2.32	2.88	3.8	4.14	4.78	FALSE		TRUE	RNA	60S ribosomal protein L26	60S RIBOSOMAL PROTEIN L26-LIKE 1 (PTHR11143:SF10)	RNA binding(GO:0003723);structural constituent of ribosome(GO:0003735)	cytoplasmic translation(GO:0002181);formation of translation initiation ternary complex(GO:0001677);ribosomal large subunit biogenesis(GO:0042273);translational elongation(GO:0006414);translational termination(GO:0006415)	cytosolic large ribosomal subunit(GO:0022625)	ribosomal protein(PC00202)		molecular_function(GO:0003674);RNA binding(GO:0003723);structural constituent of ribosome(GO:0003735);mRNA 5'-UTR binding(GO:0048027)	cytoplasmic translation(GO:0002181);rRNA processing(GO:0006364);translation(GO:0006412);DNA damage response, signal transduction by p53 class mediator resulting in cell cycle arrest(GO:0006977);cellular response to UV(GO:0034644);ribosomal large subunit biogenesis(GO:0042273);positive regulation of translation(GO:0045727);cellular response to ionizing radiation(GO:0071479);cellular response to ga…	nucleoplasm(GO:0005654);nucleolus(GO:0005730);cytoplasm(GO:0005737);large ribosomal subunit(GO:0015934);cytosolic large ribosomal subunit(GO:0022625);cytosolic ribosome(GO:0022626);terminal bouton(GO:0043195);ribonucleoprotein complex(GO:1990904)
Glyr1	Q5RKH0	Putative oxidoreductase GLYR1 OS=Rattus norvegicus GN=Glyr1 PE=2 SV=1 - [GLYR1_RAT]	1.51	1.9	2.07	2.059	1.585	1.717	2.276	3.148	0	0	1.58	1.37	2.23	2.86	3.72	FALSE		TRUE	Various	Putative oxidoreductase GLYR1	OXIDOREDUCTASE GLYR1-RELATED (PTHR43580:SF2)				dehydrogenase(PC00092)		DNA binding(GO:0003677);oxidoreductase activity(GO:0016491);methylated histone binding(GO:0035064);histone binding(GO:0042393);NADP binding(GO:0050661);NAD binding(GO:0051287)	oxidation-reduction process(GO:0055114)	nucleosome(GO:0000786);nucleoplasm(GO:0005654);Golgi apparatus(GO:0005794);cytosol(GO:0005829);nuclear speck(GO:0016607)
Rpl10	Q6PDV7	60S ribosomal protein L10 OS=Rattus norvegicus GN=Rpl10 PE=1 SV=3 - [RL10_RAT]	NA	NA	NA	-0.77	0.191	-0.092	-0.619	0.242	1.69	2.45	2	2.06	2.71	2.37	3.72	FALSE		TRUE	RNA	60S ribosomal protein L10	60S RIBOSOMAL PROTEIN L10 (PTHR11726:SF36)	structural constituent of ribosome(GO:0003735)	ribosomal large subunit assembly(GO:0000027)	cytosolic large ribosomal subunit(GO:0022625)	ribosomal protein(PC00202)		molecular_function(GO:0003674);structural constituent of ribosome(GO:0003735);translation regulator activity(GO:0045182)	ribosomal large subunit assembly(GO:0000027);negative regulation of transcription by RNA polymerase II(GO:0000122);translation(GO:0006412);regulation of translation(GO:0006417);negative regulation of apoptotic process(GO:0043066);liver regeneration(GO:0097421);embryonic brain development(GO:1990403)	nucleus(GO:0005634);cytoplasm(GO:0005737);endoplasmic reticulum(GO:0005783);smooth endoplasmic reticulum(GO:0005790);cytosol(GO:0005829);cytosolic large ribosomal subunit(GO:0022625);protein-containing complex(GO:0032991);synapse(GO:0045202)
Phactr1	P62024	Phosphatase and actin regulator 1 OS=Rattus norvegicus GN=Phactr1 PE=1 SV=1 - [PHAR1_RAT]	0.89	0.28	0.95	0.683	1.232	1.741	2.545	2.299	2.12	2.12	2.81	3.78	3.36	3.75	3.93	FALSE		TRUE	Phospho	Phosphatase and actin regulator 1	PHOSPHATASE AND ACTIN REGULATOR 1 (PTHR12751:SF6)	phosphatase regulator activity(GO:0019208);protein binding(GO:0005515)	anatomical structure morphogenesis(GO:0009653);cellular process(GO:0009987);nervous system process(GO:0050877)		phosphatase modulator(PC00184)		actin binding(GO:0003779);protein phosphatase inhibitor activity(GO:0004864);protein phosphatase 1 binding(GO:0008157)	actomyosin structure organization(GO:0031032);actin cytoskeleton reorganization(GO:0031532);negative regulation of phosphoprotein phosphatase activity(GO:0032515);regulation of phosphorylation(GO:0042325);stress fiber assembly(GO:0043149);cell motility(GO:0048870)	nucleus(GO:0005634);cytosol(GO:0005829);cell junction(GO:0030054);synapse(GO:0045202)
Akap17a	B2RYB9	LOC288526 protein OS=Rattus norvegicus GN=Akap17a PE=2 SV=1 - [B2RYB9_RAT]	3.56	3.22	3.7	1.637	3.17	4.27	5.301	4.525	0	0	2.32	2.53	2.23	3.75	3.93	FALSE		TRUE	Various	A-kinase-anchoring protein 17A	A-KINASE ANCHOR PROTEIN 17A (PTHR12484:SF2)						nucleic acid binding(GO:0003676);protein kinase A binding(GO:0051018)	regulation of RNA splicing(GO:0043484)	nucleus(GO:0005634);cytosol(GO:0005829);nuclear speck(GO:0016607)
Cdk11b	D3ZML3	Cyclin-dependent kinase 11B (Fragment) OS=Rattus norvegicus GN=Cdk11b PE=4 SV=2 - [D3ZML3_RAT]	3.88	3.7	4.44	1.703	2.636	4.303	4.671	3.777	NA	NA	NA	NA	NA	NA	NA	FALSE		TRUE	Phospho	Cyclin-dependent kinase 11B	CYCLIN-DEPENDENT KINASE 11A-RELATED (PTHR24056:SF107)	cyclin-dependent protein serine/threonine kinase activity(GO:0004693);molecular transducer activity(GO:0060089)	cell cycle(GO:0007049)	nucleus(GO:0005634)	non-receptor serine/threonine protein kinase(PC00167);non-receptor tyrosine protein kinase(PC00168)		protein kinase activity(GO:0004672);protein serine/threonine kinase activity(GO:0004674);cyclin-dependent protein serine/threonine kinase activity(GO:0004693);ATP binding(GO:0005524)	regulation of cell growth(GO:0001558);blastocyst development(GO:0001824);protein phosphorylation(GO:0006468);regulation of mitotic nuclear division(GO:0007088);regulation of mRNA processing(GO:0050684);regulation of cell cycle(GO:0051726);negative regulation of apoptotic signaling pathway(GO:2001234)	nucleus(GO:0005634);nuclear membrane(GO:0031965);perinuclear region of cytoplasm(GO:0048471)
Cdk11b	D4A3G2	Uncharacterized protein OS=Rattus norvegicus PE=4 SV=2 - [D4A3G2_RAT]	2.27	2.32	3.18	0	0	1.717	1.833	2.051	0.47	3.23	3.56	4.27	4.27	4.95	5.11	FALSE		TRUE	Phospho	Cyclin-dependent kinase 11B	CYCLIN-DEPENDENT KINASE 11A-RELATED (PTHR24056:SF107)	cyclin-dependent protein serine/threonine kinase activity(GO:0004693);molecular transducer activity(GO:0060089)	cell cycle(GO:0007049)	nucleus(GO:0005634)	non-receptor serine/threonine protein kinase(PC00167);non-receptor tyrosine protein kinase(PC00168)		protein kinase activity(GO:0004672);protein serine/threonine kinase activity(GO:0004674);cyclin-dependent protein serine/threonine kinase activity(GO:0004693);ATP binding(GO:0005524)	regulation of cell growth(GO:0001558);blastocyst development(GO:0001824);protein phosphorylation(GO:0006468);regulation of mitotic nuclear division(GO:0007088);regulation of mRNA processing(GO:0050684);regulation of cell cycle(GO:0051726);negative regulation of apoptotic signaling pathway(GO:2001234)	nucleus(GO:0005634);nuclear membrane(GO:0031965);perinuclear region of cytoplasm(GO:0048471)
Rbm10	P70501	RNA-binding protein 10 OS=Rattus norvegicus GN=Rbm10 PE=2 SV=1 - [RBM10_RAT]	1.3	0.84	2.01	0.25	-0.224	0.67	2.106	3.14	-1.17	-0.09	0.83	1.36	1.9	1.69	2.31	FALSE		TRUE	RNA	RNA-binding protein 10	RNA-BINDING PROTEIN 10 (PTHR13948:SF4)						miRNA binding(GO:0035198);identical protein binding(GO:0042802);metal ion binding(GO:0046872)	negative regulation of transcription by RNA polymerase II(GO:0000122);regulation of alternative mRNA splicing, via spliceosome(GO:0000381);negative regulation of cell population proliferation(GO:0008285);RNA splicing(GO:0008380);regulation of smooth muscle cell apoptotic process(GO:0034391);positive regulation of smooth muscle cell apoptotic process(GO:0034393);regulation of apoptotic process(GO:…	nucleus(GO:0005634);nuclear speck(GO:0016607);protein-containing complex(GO:0032991)
Dnttip2	D3ZHM7	Protein Dnttip2 OS=Rattus norvegicus GN=Dnttip2 PE=4 SV=2 - [D3ZHM7_RAT]	2.61	2.58	2.67	NA	NA	NA	NA	NA	0	1.08	2.32	2.88	3.6	2.86	3.48	FALSE		TRUE	Various	Deoxynucleotidyltransferase, terminal,-interacting protein 2	DEOXYNUCLEOTIDYLTRANSFERASE TERMINAL-INTERACTING PROTEIN 2 (PTHR21686:SF12)								nucleus(GO:0005634);nucleolus(GO:0005730)
Gtpbp4	M0R623	Nucleolar GTP-binding protein 1 OS=Rattus norvegicus GN=Gtpbp4 PE=1 SV=1 - [M0R623_RAT]	NA	NA	NA	NA	NA	NA	NA	NA	0	1.69	2.32	3.78	3.6	3.51	4.11	FALSE		TRUE	Various	Nucleolar GTP-binding protein 1	NUCLEOLAR GTP-BINDING PROTEIN 1 (PTHR45759:SF1)		translation(GO:0006412)				GTPase activity(GO:0003924);GTP binding(GO:0005525)	regulation of cyclin-dependent protein serine/threonine kinase activity(GO:0000079);maturation of LSU-rRNA from tricistronic rRNA transcript (SSU-rRNA, 5.8S rRNA, LSU-rRNA)(GO:0000463);negative regulation of DNA replication(GO:0008156);negative regulation of cell population proliferation(GO:0008285);negative regulation of cell-cell adhesion(GO:0022408);negative regulation of cell migration(GO:003…	nucleus(GO:0005634);nucleolus(GO:0005730);cytoplasm(GO:0005737);Golgi apparatus(GO:0005794);cytosol(GO:0005829);nuclear membrane(GO:0031965);perinuclear region of cytoplasm(GO:0048471)
Hnrnpul2	D4ABT8	Protein Hnrnpul2 OS=Rattus norvegicus GN=Hnrnpul2 PE=1 SV=1 - [D4ABT8_RAT]	2.7	2.74	3.65	0.25	0.191	1.828	1.508	1.339	-0.09	2.98	3.08	3.93	3.58	3.64	4.47	FALSE		TRUE	RNA	Heterogeneous nuclear ribonucleoprotein U-like 2	HCG2044799-RELATED (PTHR12381:SF66)								nucleus(GO:0005634);nucleoplasm(GO:0005654)
Sap30bp	B5DFL5	Protein Sap30bp OS=Rattus norvegicus GN=Sap30bp PE=2 SV=1 - [B5DFL5_RAT]	2.89	3	3.38	0	2	2.975	2.888	2.051	0	1.69	3.17	3.6	4.42	4.81	4.67	FALSE		TRUE	Various	SAP30 binding protein (Predicted), isoform CRA_a	SAP30-BINDING PROTEIN (PTHR13464:SF0)			nucleus(GO:0005634)	transcription factor(PC00218)			regulation of transcription, DNA-templated(GO:0006355);positive regulation of cell death(GO:0010942)	nucleus(GO:0005634);nucleoplasm(GO:0005654);intermediate filament cytoskeleton(GO:0045111)
Sltm	A0A0G2K904	Protein Sltm OS=Rattus norvegicus GN=Sltm PE=1 SV=1 - [A0A0G2K904_RAT]	NA	NA	NA	NA	NA	NA	NA	NA	0	0	1.58	2.53	3.98	4.3	4.88	FALSE		TRUE	RNA	RCG56631, isoform CRA_d	SAFB-LIKE TRANSCRIPTION MODULATOR (PTHR15683:SF5)	sequence-specific DNA binding(GO:0043565)	mRNA processing(GO:0006397);regulation of mRNA processing(GO:0050684);regulation of transcription by RNA polymerase II(GO:0006357);transcription by RNA polymerase II(GO:0006366)	nucleus(GO:0005634)			RNA binding(GO:0003723);sequence-specific DNA binding(GO:0043565)	regulation of transcription by RNA polymerase II(GO:0006357);regulation of mRNA processing(GO:0050684)	nucleus(GO:0005634);nucleoplasm(GO:0005654);nuclear body(GO:0016604)
Dnajb2	B2RYA8	LOC689593 protein OS=Rattus norvegicus GN=Dnajb2 PE=2 SV=1 - [B2RYA8_RAT]	2.61	1	2.33	0	0	0	0	2.051	1.08	1.69	1.58	0	0	0	0	FALSE		TRUE	Various	DnaJ heat shock protein family (Hsp40) member B2	DNAJ HOMOLOG SUBFAMILY B MEMBER 2 (PTHR45168:SF1)						ATPase activator activity(GO:0001671);Hsp70 protein binding(GO:0030544);polyubiquitin modification-dependent protein binding(GO:0031593);ubiquitin protein ligase binding(GO:0031625);ubiquitin binding(GO:0043130);unfolded protein binding(GO:0051082);chaperone binding(GO:0051087);proteasome binding(GO:0070628);ubiquitin-dependent protein binding(GO:0140036)	negative regulation of cell population proliferation(GO:0008285);negative regulation of cell growth(GO:0030308);ubiquitin-dependent ERAD pathway(GO:0030433);regulation of protein ubiquitination(GO:0031396);positive regulation of protein ubiquitination(GO:0031398);negative regulation of protein binding(GO:0032091);positive regulation of proteasomal ubiquitin-dependent protein catabolic process(GO:…	proteasome complex(GO:0000502);nucleus(GO:0005634);cytoplasm(GO:0005737);cytosol(GO:0005829);inclusion body(GO:0016234);intrinsic component of endoplasmic reticulum membrane(GO:0031227);nuclear membrane(GO:0031965)
Rab11fip2	D3ZD48	Protein Rab11fip2 OS=Rattus norvegicus GN=Rab11fip2 PE=4 SV=2 - [D3ZD48_RAT]	2.89	2.58	1.88	1.039	1	1.717	1.833	0	0	0	1	0	1.51	2.37	2.34	FALSE		TRUE	Various	RAB11 family interacting protein 2 (Class I) (Predicted), isoform CRA_a	RAB11 FAMILY-INTERACTING PROTEIN 2 (PTHR15746:SF20)	Rab GTPase binding(GO:0017137)	regulated exocytosis(GO:0045055);vesicle fusion to plasma membrane(GO:0099500)	intracellular membrane-bounded organelle(GO:0043231)			molecular_function(GO:0003674);Rab GTPase binding(GO:0017137);protein kinase binding(GO:0019901);identical protein binding(GO:0042802);protein homodimerization activity(GO:0042803)	establishment of cell polarity(GO:0030010);insulin secretion involved in cellular response to glucose stimulus(GO:0035773);regulated exocytosis(GO:0045055);positive regulation of protein localization to plasma membrane(GO:1903078)	cellular_component(GO:0005575);nucleoplasm(GO:0005654);endosome(GO:0005768);intracellular membrane-bounded organelle(GO:0043231)	Aquaporin-mediated transport;Vasopressin regulates renal water homeostasis via Aquaporins;Transport of small molecules
Eif2b3	P70541	Translation initiation factor eIF-2B subunit gamma OS=Rattus norvegicus GN=Eif2b3 PE=2 SV=2 - [EI2BG_RAT]	1.83	0	1.88	1.039	0	0	2.276	2.515	1.08	1.69	1	0	0	0	0	FALSE		TRUE	RNA	Translation initiation factor eIF-2B subunit gamma	TRANSLATION INITIATION FACTOR EIF-2B SUBUNIT GAMMA (PTHR45989:SF1)						translation initiation factor activity(GO:0003743);guanyl-nucleotide exchange factor activity(GO:0005085);translation factor activity, RNA binding(GO:0008135);nucleotidyltransferase activity(GO:0016779)	translation(GO:0006412);translational initiation(GO:0006413);response to heat(GO:0009408);response to glucose(GO:0009749);oligodendrocyte development(GO:0014003);hippocampus development(GO:0021766);response to peptide hormone(GO:0043434);T cell receptor signaling pathway(GO:0050852)	cytoplasm(GO:0005737);eukaryotic translation initiation factor 2B complex(GO:0005851)	Cap-dependent Translation Initiation;Eukaryotic Translation Initiation;Metabolism of proteins;Recycling of eIF2:GDP;Translation
Arhgef2	Q5FVC2	Rho guanine nucleotide exchange factor 2 OS=Rattus norvegicus GN=Arhgef2 PE=2 SV=1 - [ARHG2_RAT]	2.61	2.51	3.32	-0.21	-0.86	1.717	2.949	2.089	-0.14	0.73	0.74	3.2	3.41	3.54	3.92	FALSE		TRUE	Phospho	Rho guanine nucleotide exchange factor 2	RHO GUANINE NUCLEOTIDE EXCHANGE FACTOR 2 (PTHR13944:SF20)		apoptotic process(GO:0006915);cell adhesion(GO:0007155);signal transduction(GO:0007165)				Rho guanyl-nucleotide exchange factor activity(GO:0005089);protein binding(GO:0005515);microtubule binding(GO:0008017);transcription factor binding(GO:0008134);Rho GTPase binding(GO:0017048);Rac guanyl-nucleotide exchange factor activity(GO:0030676);metal ion binding(GO:0046872);Rac GTPase binding(GO:0048365)	establishment of mitotic spindle orientation(GO:0000132);cell morphogenesis(GO:0000902);actin filament organization(GO:0007015);negative regulation of microtubule depolymerization(GO:0007026);positive regulation of interleukin-6 production(GO:0032755);positive regulation of tumor necrosis factor production(GO:0032760);regulation of Rho protein signal transduction(GO:0035023);intracellular signal …	podosome(GO:0002102);cytoplasm(GO:0005737);Golgi apparatus(GO:0005794);spindle(GO:0005819);cytoskeleton(GO:0005856);microtubule(GO:0005874);bicellular tight junction(GO:0005923);postsynaptic density(GO:0014069);cytoplasmic vesicle(GO:0031410);vesicle(GO:0031982);ruffle membrane(GO:0032587);protein-containing complex(GO:0032991);neuronal cell body(GO:0043025);dendritic shaft(GO:0043198);glutamater…	Cell death signalling via NRAGE, NRIF and NADE;p75 NTR receptor-mediated signalling;Death Receptor Signalling;Signaling by GPCR;NRAGE signals death through JNK;GPCR downstream signalling;Signal Transduction;G alpha (12/13) signalling events;Signaling by Rho GTPases;Rho GTPase cycle
Chmp2b	F1M8B7	Protein Chmp2b OS=Rattus norvegicus GN=Chmp2b PE=4 SV=2 - [F1M8B7_RAT]	2.89	2.32	2.67	0	0	1.1	1.19	1.363	0	1.69	2	2.88	3.36	3.51	3.72	FALSE		TRUE	Various	Charged multivesicular body protein 2B	CHARGED MULTIVESICULAR BODY PROTEIN 2B (PTHR10476:SF9)		endosome transport via multivesicular body sorting pathway(GO:0032509);late endosome to vacuole transport(GO:0045324);protein transport(GO:0015031)	endosome membrane(GO:0010008);late endosome(GO:0005770);membrane protein complex(GO:0098796);plasma membrane(GO:0005886);vacuole(GO:0005773)			molecular_function(GO:0003674);protein domain specific binding(GO:0019904)	nucleus organization(GO:0006997);endosome organization(GO:0007032);mitotic metaphase plate congression(GO:0007080);biological_process(GO:0008150);regulation of centrosome duplication(GO:0010824);protein transport(GO:0015031);endosome transport via multivesicular body sorting pathway(GO:0032509);viral budding via host ESCRT complex(GO:0039702);late endosome to vacuole transport(GO:0045324);cogniti…	ESCRT III complex(GO:0000815);cellular_component(GO:0005575);cytoplasm(GO:0005737);lysosome(GO:0005764);endosome(GO:0005768);late endosome(GO:0005770);multivesicular body(GO:0005771);cytosol(GO:0005829);plasma membrane(GO:0005886);postsynaptic density(GO:0014069);glutamatergic synapse(GO:0098978)	Cellular responses to external stimuli;Membrane Trafficking;Macroautophagy;Endosomal Sorting Complex Required For Transport (ESCRT);Vesicle-mediated transport
Rdx	Q5PQK5	Radixin OS=Rattus norvegicus GN=Rdx PE=2 SV=1 - [Q5PQK5_RAT]	2.89	2.65	3.39	0.4	0.558	0.921	1.666	1.134	2.12	2.45	2.58	4.21	4.54	4.91	5.23	FALSE		TRUE	Various	Radixin	RADIXIN (PTHR23281:SF14)	structural molecule activity(GO:0005198)	anatomical structure morphogenesis(GO:0009653);cellular process(GO:0009987)	intracellular(GO:0005622)	actin family cytoskeletal protein(PC00041)		actin binding(GO:0003779);protein domain specific binding(GO:0019904);protein homodimerization activity(GO:0042803);ATPase binding(GO:0051117)	regulation of cell shape(GO:0008360);regulation of cell size(GO:0008361);positive regulation of gene expression(GO:0010628);microvillus assembly(GO:0030033);positive regulation of cell migration(GO:0030335);regulation of actin filament bundle assembly(GO:0032231);negative regulation of homotypic cell-cell adhesion(GO:0034111);negative regulation of GTPase activity(GO:0034260);cellular response to…	ruffle(GO:0001726);cytoskeleton(GO:0005856);plasma membrane(GO:0005886);microvillus(GO:0005902);cell-cell adherens junction(GO:0005913);focal adhesion(GO:0005925);apical plasma membrane(GO:0016324);lamellipodium(GO:0030027);filopodium(GO:0030175);T-tubule(GO:0030315);midbody(GO:0030496);cortical actin cytoskeleton(GO:0030864);cleavage furrow(GO:0032154);stereocilium(GO:0032420);apical part of cel…	Developmental Biology;L1CAM interactions;Recycling pathway of L1;Axon guidance
Msn	A0A096MK30	Moesin OS=Rattus norvegicus GN=Msn PE=1 SV=1 - [A0A096MK30_RAT]	NA	NA	NA	NA	NA	NA	NA	NA	2.12	2.45	2.58	3.94	4.14	3.96	4.88	FALSE		TRUE	RNA	Moesin	MOESIN (PTHR23281:SF26)	structural molecule activity(GO:0005198)	anatomical structure morphogenesis(GO:0009653);cellular process(GO:0009987)	intracellular(GO:0005622)	actin family cytoskeletal protein(PC00041)		double-stranded RNA binding(GO:0003725);actin binding(GO:0003779);signaling receptor binding(GO:0005102);enzyme binding(GO:0019899);protein kinase binding(GO:0019901);protein binding, bridging(GO:0030674);cell adhesion molecule binding(GO:0050839)	immunological synapse formation(GO:0001771);leukocyte cell-cell adhesion(GO:0007159);regulation of cell shape(GO:0008360);regulation of cell size(GO:0008361);positive regulation of gene expression(GO:0010628);gland morphogenesis(GO:0022612);membrane to membrane docking(GO:0022614);T cell proliferation(GO:0042098);establishment of epithelial cell apical/basal polarity(GO:0045198);leukocyte migrati…	uropod(GO:0001931);cytosol(GO:0005829);cytoskeleton(GO:0005856);plasma membrane(GO:0005886);microvillus(GO:0005902);focal adhesion(GO:0005925);cytoplasmic side of plasma membrane(GO:0009898);cell surface(GO:0009986);basolateral plasma membrane(GO:0016323);apical plasma membrane(GO:0016324);filopodium(GO:0030175);T-tubule(GO:0030315);secretory granule membrane(GO:0030667);pseudopodium(GO:0031143);…	Developmental Biology;L1CAM interactions;Recycling pathway of L1;Axon guidance
Msn	F1LP60	Moesin (Fragment) OS=Rattus norvegicus GN=Msn PE=4 SV=1 - [F1LP60_RAT]	2.7	2.45	3.08	NA	NA	NA	NA	NA	NA	NA	NA	NA	NA	NA	NA	FALSE		TRUE	RNA	Moesin	MOESIN (PTHR23281:SF26)	structural molecule activity(GO:0005198)	anatomical structure morphogenesis(GO:0009653);cellular process(GO:0009987)	intracellular(GO:0005622)	actin family cytoskeletal protein(PC00041)		double-stranded RNA binding(GO:0003725);actin binding(GO:0003779);signaling receptor binding(GO:0005102);enzyme binding(GO:0019899);protein kinase binding(GO:0019901);protein binding, bridging(GO:0030674);cell adhesion molecule binding(GO:0050839)	immunological synapse formation(GO:0001771);leukocyte cell-cell adhesion(GO:0007159);regulation of cell shape(GO:0008360);regulation of cell size(GO:0008361);positive regulation of gene expression(GO:0010628);gland morphogenesis(GO:0022612);membrane to membrane docking(GO:0022614);T cell proliferation(GO:0042098);establishment of epithelial cell apical/basal polarity(GO:0045198);leukocyte migrati…	uropod(GO:0001931);cytosol(GO:0005829);cytoskeleton(GO:0005856);plasma membrane(GO:0005886);microvillus(GO:0005902);focal adhesion(GO:0005925);cytoplasmic side of plasma membrane(GO:0009898);cell surface(GO:0009986);basolateral plasma membrane(GO:0016323);apical plasma membrane(GO:0016324);filopodium(GO:0030175);T-tubule(GO:0030315);secretory granule membrane(GO:0030667);pseudopodium(GO:0031143);…	Developmental Biology;L1CAM interactions;Recycling pathway of L1;Axon guidance
Ezr	A0A0G2K890	Ezrin OS=Rattus norvegicus GN=Ezr PE=1 SV=1 - [A0A0G2K890_RAT]	NA	NA	NA	NA	NA	NA	NA	NA	2.44	2.72	2.81	3.94	4.14	4.14	4.55	FALSE		TRUE	Various	Ezrin	EZRIN (PTHR23281:SF13)	structural molecule activity(GO:0005198)	anatomical structure morphogenesis(GO:0009653);cellular process(GO:0009987)	intracellular(GO:0005622)	actin family cytoskeletal protein(PC00041)		actin binding(GO:0003779);structural molecule activity(GO:0005198);protein binding(GO:0005515);microtubule binding(GO:0008017);protein C-terminus binding(GO:0008022);protein domain specific binding(GO:0019904);protein kinase A catalytic subunit binding(GO:0034236);protein kinase A regulatory subunit binding(GO:0034237);identical protein binding(GO:0042802);S100 protein binding(GO:0044548);protein…	negative regulation of transcription by RNA polymerase II(GO:0000122);intestinal D-glucose absorption(GO:0001951);sphingosine-1-phosphate receptor signaling pathway(GO:0003376);leukocyte cell-cell adhesion(GO:0007159);regulation of cell shape(GO:0008360);positive regulation of gene expression(GO:0010628);protein kinase A signaling(GO:0010737);membrane to membrane docking(GO:0022614);microvillus a…	fibrillar center(GO:0001650);ruffle(GO:0001726);immunological synapse(GO:0001772);uropod(GO:0001931);cytoplasm(GO:0005737);endosome(GO:0005768);cytosol(GO:0005829);cytoskeleton(GO:0005856);actin filament(GO:0005884);plasma membrane(GO:0005886);microvillus(GO:0005902);brush border(GO:0005903);focal adhesion(GO:0005925);cell cortex(GO:0005938);actin cytoskeleton(GO:0015629);basolateral plasma membr…	Developmental Biology;L1CAM interactions;Recycling pathway of L1;Axon guidance;Netrin-1 signaling
Ezr	P31977	Ezrin OS=Rattus norvegicus GN=Ezr PE=1 SV=3 - [EZRI_RAT]	1.85	1.52	2.01	0.287	0.22	-0.108	0.532	0.561	NA	NA	NA	NA	NA	NA	NA	FALSE		TRUE	Various	Ezrin	EZRIN (PTHR23281:SF13)	structural molecule activity(GO:0005198)	anatomical structure morphogenesis(GO:0009653);cellular process(GO:0009987)	intracellular(GO:0005622)	actin family cytoskeletal protein(PC00041)		actin binding(GO:0003779);structural molecule activity(GO:0005198);protein binding(GO:0005515);microtubule binding(GO:0008017);protein C-terminus binding(GO:0008022);protein domain specific binding(GO:0019904);protein kinase A catalytic subunit binding(GO:0034236);protein kinase A regulatory subunit binding(GO:0034237);identical protein binding(GO:0042802);S100 protein binding(GO:0044548);protein…	negative regulation of transcription by RNA polymerase II(GO:0000122);intestinal D-glucose absorption(GO:0001951);sphingosine-1-phosphate receptor signaling pathway(GO:0003376);leukocyte cell-cell adhesion(GO:0007159);regulation of cell shape(GO:0008360);positive regulation of gene expression(GO:0010628);protein kinase A signaling(GO:0010737);membrane to membrane docking(GO:0022614);microvillus a…	fibrillar center(GO:0001650);ruffle(GO:0001726);immunological synapse(GO:0001772);uropod(GO:0001931);cytoplasm(GO:0005737);endosome(GO:0005768);cytosol(GO:0005829);cytoskeleton(GO:0005856);actin filament(GO:0005884);plasma membrane(GO:0005886);microvillus(GO:0005902);brush border(GO:0005903);focal adhesion(GO:0005925);cell cortex(GO:0005938);actin cytoskeleton(GO:0015629);basolateral plasma membr…	Developmental Biology;L1CAM interactions;Recycling pathway of L1;Axon guidance;Netrin-1 signaling
Evl	F1M8I7	Ena/VASP-like protein OS=Rattus norvegicus GN=Evl PE=1 SV=1 - [F1M8I7_RAT]	2.01	1.7	1.84	-0.95	0.22	-0.439	0.301	0.561	1.08	1.08	0	1.37	2.71	2.37	2.83	FALSE		TRUE	Various	Ena/VASP-like protein	ENA/VASP-LIKE PROTEIN (PTHR11202:SF4)					Cytoskeletal regulation by Rho GTPase->Enabled/vasodialator stimulated phosphoprotein;;	actin binding(GO:0003779);profilin binding(GO:0005522);SH3 domain binding(GO:0017124)	axon guidance(GO:0007411);central nervous system development(GO:0007417);actin polymerization or depolymerization(GO:0008154);negative regulation of epithelial cell migration(GO:0010633);positive regulation of actin filament polymerization(GO:0030838);actin nucleation(GO:0045010);protein homotetramerization(GO:0051289);positive regulation of stress fiber assembly(GO:0051496);cellular response to …	cytoplasm(GO:0005737);cytoskeleton(GO:0005856);focal adhesion(GO:0005925);lamellipodium(GO:0030027);cell projection(GO:0042995);phagocytic vesicle(GO:0045335)	Developmental Biology;Signal Transduction;Signaling by ROBO receptors;Signaling by Rho GTPases;Axon guidance;RHO GTPases Activate Formins;RHO GTPase Effectors
Cdc16	A0A0G2JT88	Protein Cdc16 OS=Rattus norvegicus GN=Cdc16 PE=1 SV=1 - [A0A0G2JT88_RAT]	NA	NA	NA	NA	NA	NA	NA	NA	0	2.12	0	0	0	1.62	0	FALSE		TRUE	Various	CDC16 cell division cycle 16 homolog (S. cerevisiae)	CELL DIVISION CYCLE PROTEIN 16 HOMOLOG (PTHR12558:SF9)							cell division(GO:0051301);protein K11-linked ubiquitination(GO:0070979)	nucleus(GO:0005634);anaphase-promoting complex(GO:0005680);cytoplasm(GO:0005737);centrosome(GO:0005813);spindle microtubule(GO:0005876)	DNA Replication;CDK-mediated phosphorylation and removal of Cdc6;Cell Cycle Checkpoints;Synthesis of DNA;Immune System;Cellular responses to external stimuli;Cell Cycle;Phosphorylation of the APC/C;Inhibition of the proteolytic activity of APC/C required for the onset of anaphase by mitotic spindle checkpoint components;Cellular Senescence;Regulation of mitotic cell cycle;Senescence-Associated Se…
Cdc16	Q4V884	CDC16 cell division cycle 16 homolog (S. cerevisiae) OS=Rattus norvegicus GN=Cdc16 PE=2 SV=1 - [Q4V884_RAT]	1.19	1.58	1.88	2.059	1	1.717	1.833	3.148	NA	NA	NA	NA	NA	NA	NA	FALSE		TRUE	Various	CDC16 cell division cycle 16 homolog (S. cerevisiae)	CELL DIVISION CYCLE PROTEIN 16 HOMOLOG (PTHR12558:SF9)							cell division(GO:0051301);protein K11-linked ubiquitination(GO:0070979)	nucleus(GO:0005634);anaphase-promoting complex(GO:0005680);cytoplasm(GO:0005737);centrosome(GO:0005813);spindle microtubule(GO:0005876)	DNA Replication;CDK-mediated phosphorylation and removal of Cdc6;Cell Cycle Checkpoints;Synthesis of DNA;Immune System;Cellular responses to external stimuli;Cell Cycle;Phosphorylation of the APC/C;Inhibition of the proteolytic activity of APC/C required for the onset of anaphase by mitotic spindle checkpoint components;Cellular Senescence;Regulation of mitotic cell cycle;Senescence-Associated Se…
Dek	Q6AXS3	Protein DEK OS=Rattus norvegicus GN=Dek PE=2 SV=1 - [DEK_RAT]	1.83	1	0	0.466	0.414	1.577	1.443	1.344	0.52	-1.17	-1.17	0.2	1.54	2.34	1.17	FALSE		TRUE	Various	Protein DEK	PROTEIN DEK (PTHR13468:SF1)	histone binding(GO:0042393)	double-strand break repair(GO:0006302);regulation of double-strand break repair(GO:2000779)	nucleus(GO:0005634)			molecular_function(GO:0003674);DNA binding(GO:0003677);histone binding(GO:0042393)	chromatin organization(GO:0006325);biological_process(GO:0008150);regulation of double-strand break repair(GO:2000779);regulation of double-strand break repair via nonhomologous end joining(GO:2001032)	cellular_component(GO:0005575);nucleus(GO:0005634);contractile fiber(GO:0043292)	Epigenetic regulation of gene expression;Generic Transcription Pathway;Positive epigenetic regulation of rRNA expression;B-WICH complex positively regulates rRNA expression;RNA Polymerase II Transcription;Transcriptional regulation by the AP-2 (TFAP2) family of transcription factors;Gene expression (Transcription)
Gpx1	M0RAM5	Glutathione peroxidase OS=Rattus norvegicus GN=Gpx1 PE=1 SV=1 - [M0RAM5_RAT]	NA	NA	NA	NA	NA	NA	NA	NA	-0.09	0.95	-0.17	1.36	2.43	2.34	3.25	FALSE		TRUE	Various	Glutathione peroxidase 1	GLUTATHIONE PEROXIDASE 1 (PTHR11592:SF41)	oxidoreductase activity(GO:0016491)	cellular catabolic process(GO:0044248);cellular response to chemical stimulus(GO:0070887);drug metabolic process(GO:0017144);glutathione metabolic process(GO:0006749);reactive oxygen species metabolic process(GO:0072593);response to antibiotic(GO:0046677);response to drug(GO:0042493);response to inorganic substance(GO:0010035);response to reactive oxygen species(GO:0000302);response to toxic subs…	cytosol(GO:0005829);mitochondrion(GO:0005739)	peroxidase(PC00180)		peroxidase activity(GO:0004601);glutathione peroxidase activity(GO:0004602);SH3 domain binding(GO:0017124)	response to reactive oxygen species(GO:0000302);temperature homeostasis(GO:0001659);endothelial cell development(GO:0001885);negative regulation of inflammatory response to antigenic stimulus(GO:0002862);lipid metabolic process(GO:0006629);triglyceride metabolic process(GO:0006641);glutathione metabolic process(GO:0006749);apoptotic process(GO:0006915);response to oxidative stress(GO:0006979);agi…	nucleus(GO:0005634);cytoplasm(GO:0005737);mitochondrion(GO:0005739);cytosol(GO:0005829);Lewy body(GO:0097413)	Fatty acid metabolism;Synthesis of 15-eicosatetraenoic acid derivatives;Synthesis of 12-eicosatetraenoic acid derivatives;Metabolism of lipids;Metabolism;Nucleobase catabolism;Cellular responses to external stimuli;Purine catabolism;Arachidonic acid metabolism;Metabolism of nucleotides;Detoxification of Reactive Oxygen Species;Cellular responses to stress
Gpx1	P04041	Glutathione peroxidase 1 OS=Rattus norvegicus GN=Gpx1 PE=1 SV=4 - [GPX1_RAT]	NA	NA	NA	-0.132	-1.171	1.804	1.947	2.592	NA	NA	NA	NA	NA	NA	NA	FALSE		TRUE	Various	Glutathione peroxidase 1	GLUTATHIONE PEROXIDASE 1 (PTHR11592:SF41)	oxidoreductase activity(GO:0016491)	cellular catabolic process(GO:0044248);cellular response to chemical stimulus(GO:0070887);drug metabolic process(GO:0017144);glutathione metabolic process(GO:0006749);reactive oxygen species metabolic process(GO:0072593);response to antibiotic(GO:0046677);response to drug(GO:0042493);response to inorganic substance(GO:0010035);response to reactive oxygen species(GO:0000302);response to toxic subs…	cytosol(GO:0005829);mitochondrion(GO:0005739)	peroxidase(PC00180)		peroxidase activity(GO:0004601);glutathione peroxidase activity(GO:0004602);SH3 domain binding(GO:0017124)	response to reactive oxygen species(GO:0000302);temperature homeostasis(GO:0001659);endothelial cell development(GO:0001885);negative regulation of inflammatory response to antigenic stimulus(GO:0002862);lipid metabolic process(GO:0006629);triglyceride metabolic process(GO:0006641);glutathione metabolic process(GO:0006749);apoptotic process(GO:0006915);response to oxidative stress(GO:0006979);agi…	nucleus(GO:0005634);cytoplasm(GO:0005737);mitochondrion(GO:0005739);cytosol(GO:0005829);Lewy body(GO:0097413)	Fatty acid metabolism;Synthesis of 15-eicosatetraenoic acid derivatives;Synthesis of 12-eicosatetraenoic acid derivatives;Metabolism of lipids;Metabolism;Nucleobase catabolism;Cellular responses to external stimuli;Purine catabolism;Arachidonic acid metabolism;Metabolism of nucleotides;Detoxification of Reactive Oxygen Species;Cellular responses to stress
Gpx1	Q6PDW8	Glutathione peroxidase 1 OS=Rattus norvegicus GN=Gpx1 PE=2 SV=1 - [Q6PDW8_RAT]	1.19	1.58	1.23	NA	NA	NA	NA	NA	NA	NA	NA	NA	NA	NA	NA	FALSE		TRUE	Various	Glutathione peroxidase 1	GLUTATHIONE PEROXIDASE 1 (PTHR11592:SF41)	oxidoreductase activity(GO:0016491)	cellular catabolic process(GO:0044248);cellular response to chemical stimulus(GO:0070887);drug metabolic process(GO:0017144);glutathione metabolic process(GO:0006749);reactive oxygen species metabolic process(GO:0072593);response to antibiotic(GO:0046677);response to drug(GO:0042493);response to inorganic substance(GO:0010035);response to reactive oxygen species(GO:0000302);response to toxic subs…	cytosol(GO:0005829);mitochondrion(GO:0005739)	peroxidase(PC00180)		peroxidase activity(GO:0004601);glutathione peroxidase activity(GO:0004602);SH3 domain binding(GO:0017124)	response to reactive oxygen species(GO:0000302);temperature homeostasis(GO:0001659);endothelial cell development(GO:0001885);negative regulation of inflammatory response to antigenic stimulus(GO:0002862);lipid metabolic process(GO:0006629);triglyceride metabolic process(GO:0006641);glutathione metabolic process(GO:0006749);apoptotic process(GO:0006915);response to oxidative stress(GO:0006979);agi…	nucleus(GO:0005634);cytoplasm(GO:0005737);mitochondrion(GO:0005739);cytosol(GO:0005829);Lewy body(GO:0097413)	Fatty acid metabolism;Synthesis of 15-eicosatetraenoic acid derivatives;Synthesis of 12-eicosatetraenoic acid derivatives;Metabolism of lipids;Metabolism;Nucleobase catabolism;Cellular responses to external stimuli;Purine catabolism;Arachidonic acid metabolism;Metabolism of nucleotides;Detoxification of Reactive Oxygen Species;Cellular responses to stress
Fgf2	P13109	Fibroblast growth factor 2 OS=Rattus norvegicus GN=Fgf2 PE=2 SV=1 - [FGF2_RAT]	2.61	2.81	3.38	1.039	0	2.148	1.833	2.515	0.31	0.64	1	2.4	2.48	2.89	3.08	FALSE		TRUE	Phospho	Fibroblast growth factor 2	FIBROBLAST GROWTH FACTOR 2 (PTHR11486:SF83)	growth factor activity(GO:0008083)	MAPK cascade(GO:0000165);cell cycle(GO:0007049);cell-cell signaling(GO:0007267);developmental process(GO:0032502);transmembrane receptor protein tyrosine kinase signaling pathway(GO:0007169)		growth factor(PC00112)	Angiogenesis->Fibroblast Growth Factor;;FGF signaling pathway->fibroblast growth factor;;;	fibroblast growth factor receptor binding(GO:0005104);cytokine activity(GO:0005125);integrin binding(GO:0005178);protein binding(GO:0005515);growth factor activity(GO:0008083);heparin binding(GO:0008201);nuclear receptor transcription coactivator activity(GO:0030374);chemoattractant activity(GO:0042056);receptor-receptor interaction(GO:0090722)	activation of MAPKK activity(GO:0000186);angiogenesis(GO:0001525);branching involved in ureteric bud morphogenesis(GO:0001658);organ induction(GO:0001759);positive regulation of protein phosphorylation(GO:0001934);positive regulation of endothelial cell proliferation(GO:0001938);cell migration involved in sprouting angiogenesis(GO:0002042);phosphatidylinositol biosynthetic process(GO:0006661);agi…	extracellular space(GO:0005615);nucleus(GO:0005634);cytoplasm(GO:0005737)	FGFR4 ligand binding and activation;Signaling by Receptor Tyrosine Kinases;RAF/MAP kinase cascade;Phospholipase C-mediated cascade; FGFR4;Phospholipase C-mediated cascade; FGFR3;MAPK family signaling cascades;Downstream signaling of activated FGFR3;Phospholipase C-mediated cascade; FGFR2;Signaling by FGFR2;FRS-mediated FGFR3 signaling;MAPK1/MAPK3 signaling;Signaling by FGFR1;SHC-mediated cascade:…
Fgb	P14480	Fibrinogen beta chain OS=Rattus norvegicus GN=Fgb PE=1 SV=4 - [FIBB_RAT]	0.77	0.3	1.45	0.683	0.817	1.417	2.211	2.678	1.26	1.89	1.81	2.45	3.19	3.41	3.67	FALSE		TRUE	Phospho	Fibrinogen beta chain	FIBRINOGEN BETA CHAIN (PTHR19143:SF332)	signaling receptor binding(GO:0005102)		extracellular region(GO:0005576)	signaling molecule(PC00207)	Plasminogen activating cascade->Fibrin;;Blood coagulation->Fibrin polymer cross-linked;;Blood coagulation->Fibrin monomer;;Blood coagulation->Fibrinogen;;;;;	molecular_function(GO:0003674);signaling receptor binding(GO:0005102);structural molecule activity(GO:0005198);cell adhesion molecule binding(GO:0050839);chaperone binding(GO:0051087)	adaptive immune response(GO:0002250);cell-matrix adhesion(GO:0007160);plasminogen activation(GO:0031639);positive regulation of heterotypic cell-cell adhesion(GO:0034116);cellular protein-containing complex assembly(GO:0034622);fibrinolysis(GO:0042730);induction of bacterial agglutination(GO:0043152);cellular response to leptin stimulus(GO:0044320);innate immune response(GO:0045087);positive regu…	fibrinogen complex(GO:0005577);extracellular space(GO:0005615);cytoplasm(GO:0005737);endoplasmic reticulum(GO:0005783);cell cortex(GO:0005938);external side of plasma membrane(GO:0009897);cell surface(GO:0009986);platelet alpha granule(GO:0031091);synapse(GO:0045202);blood microparticle(GO:0072562)	Formation of Fibrin Clot (Clotting Cascade);Common Pathway of Fibrin Clot Formation;Platelet Aggregation (Plug Formation);Response to elevated platelet cytosolic Ca2+;Integrin cell surface interactions;Platelet activation, signaling and aggregation;RAF/MAP kinase cascade;Platelet degranulation ;Signal Transduction;GRB2:SOS provides linkage to MAPK signaling for Integrins ;Integrin alphaIIb beta3 …
Pfkfb3	O35552	6-phosphofructo-2-kinase/fructose-2,6-bisphosphatase 3 OS=Rattus norvegicus GN=Pfkfb3 PE=2 SV=1 - [F263_RAT]	1.69	0.91	1.93	-0.161	-0.097	0.273	1.001	1.368	0.69	0.2	0.92	1.83	2.69	2.56	3.14	FALSE		TRUE	Phospho	6-phosphofructo-2-kinase/fructose-2,6-bisphosphatase 3	6-PHOSPHOFRUCTO-2-KINASE/FRUCTOSE-2,6-BISPHOSPHATASE 3 (PTHR10606:SF41)	carbohydrate kinase activity(GO:0019200);phosphatase activity(GO:0016791);phosphotransferase activity, alcohol group as acceptor(GO:0016773)	carbohydrate derivative metabolic process(GO:1901135);organophosphate metabolic process(GO:0019637)	cytosol(GO:0005829)	carbohydrate phosphatase(PC00066)		6-phosphofructo-2-kinase activity(GO:0003873);fructose-2,6-bisphosphate 2-phosphatase activity(GO:0004331);ATP binding(GO:0005524)	fructose metabolic process(GO:0006000);fructose 2,6-bisphosphate metabolic process(GO:0006003);regulation of glycolytic process(GO:0006110);brain development(GO:0007420);dephosphorylation(GO:0016311);carbohydrate phosphorylation(GO:0046835)	nucleoplasm(GO:0005654);cytosol(GO:0005829)	Glucose metabolism;Glycolysis;Metabolism;Metabolism of carbohydrates
Pfkfb2	C9DRP6	6-phosphofructo-2-kinase/fructose-2, 6-bisphosphatase 2 variant 5 OS=Rattus norvegicus GN=Pfkfb2 PE=2 SV=1 - [C9DRP6_RAT]	1.24	0.98	1.58	NA	NA	NA	NA	NA	NA	NA	NA	NA	NA	NA	NA	FALSE		TRUE	Various	6-phosphofructo-2-kinase/fructose-2,6-bisphosphatase 2	6-PHOSPHOFRUCTO-2-KINASE/FRUCTOSE-2,6-BISPHOSPHATASE 2 (PTHR10606:SF48)	carbohydrate kinase activity(GO:0019200);phosphatase activity(GO:0016791);phosphotransferase activity, alcohol group as acceptor(GO:0016773)	carbohydrate derivative metabolic process(GO:1901135);organophosphate metabolic process(GO:0019637)	cytosol(GO:0005829)	carbohydrate phosphatase(PC00066)		6-phosphofructo-2-kinase activity(GO:0003873);fructose-2,6-bisphosphate 2-phosphatase activity(GO:0004331);ATP binding(GO:0005524);kinase activity(GO:0016301);kinase binding(GO:0019900);protein kinase binding(GO:0019901)	fructose metabolic process(GO:0006000);fructose 2,6-bisphosphate metabolic process(GO:0006003);glucose catabolic process(GO:0006007);lactate metabolic process(GO:0006089);pyruvate metabolic process(GO:0006090);glycolytic process(GO:0006096);response to glucose(GO:0009749);phosphorylation(GO:0016310);dephosphorylation(GO:0016311);positive regulation of insulin secretion(GO:0032024);positive regula…	nucleus(GO:0005634);nucleoplasm(GO:0005654);cytoplasm(GO:0005737);cytosol(GO:0005829)	Glucose metabolism;Glycolysis;Metabolism;Metabolism of carbohydrates
Pfkfb2	Q9JJH5	6-phosphofructo-2-kinase/fructose-2,6-bisphosphatase 2 OS=Rattus norvegicus GN=Pfkfb2 PE=2 SV=1 - [F262_RAT]	1.19	1.04	1.52	0.297	0.329	0.997	1.756	2.073	NA	NA	NA	NA	NA	NA	NA	FALSE		TRUE	Various	6-phosphofructo-2-kinase/fructose-2,6-bisphosphatase 2	6-PHOSPHOFRUCTO-2-KINASE/FRUCTOSE-2,6-BISPHOSPHATASE 2 (PTHR10606:SF48)	carbohydrate kinase activity(GO:0019200);phosphatase activity(GO:0016791);phosphotransferase activity, alcohol group as acceptor(GO:0016773)	carbohydrate derivative metabolic process(GO:1901135);organophosphate metabolic process(GO:0019637)	cytosol(GO:0005829)	carbohydrate phosphatase(PC00066)		6-phosphofructo-2-kinase activity(GO:0003873);fructose-2,6-bisphosphate 2-phosphatase activity(GO:0004331);ATP binding(GO:0005524);kinase activity(GO:0016301);kinase binding(GO:0019900);protein kinase binding(GO:0019901)	fructose metabolic process(GO:0006000);fructose 2,6-bisphosphate metabolic process(GO:0006003);glucose catabolic process(GO:0006007);lactate metabolic process(GO:0006089);pyruvate metabolic process(GO:0006090);glycolytic process(GO:0006096);response to glucose(GO:0009749);phosphorylation(GO:0016310);dephosphorylation(GO:0016311);positive regulation of insulin secretion(GO:0032024);positive regula…	nucleus(GO:0005634);nucleoplasm(GO:0005654);cytoplasm(GO:0005737);cytosol(GO:0005829)	Glucose metabolism;Glycolysis;Metabolism;Metabolism of carbohydrates
Pfkfb2	R9PXY6	6-phosphofructo-2-kinase/fructose-2, 6-biphosphatase 2, isoform CRA_a OS=Rattus norvegicus GN=Pfkfb2 PE=1 SV=2 - [R9PXY6_RAT]	NA	NA	NA	NA	NA	NA	NA	NA	-0.15	-0.34	-0.7	1.04	1.74	1.98	2.17	FALSE		TRUE	Various	6-phosphofructo-2-kinase/fructose-2,6-bisphosphatase 2	6-PHOSPHOFRUCTO-2-KINASE/FRUCTOSE-2,6-BISPHOSPHATASE 2 (PTHR10606:SF48)	carbohydrate kinase activity(GO:0019200);phosphatase activity(GO:0016791);phosphotransferase activity, alcohol group as acceptor(GO:0016773)	carbohydrate derivative metabolic process(GO:1901135);organophosphate metabolic process(GO:0019637)	cytosol(GO:0005829)	carbohydrate phosphatase(PC00066)		6-phosphofructo-2-kinase activity(GO:0003873);fructose-2,6-bisphosphate 2-phosphatase activity(GO:0004331);ATP binding(GO:0005524);kinase activity(GO:0016301);kinase binding(GO:0019900);protein kinase binding(GO:0019901)	fructose metabolic process(GO:0006000);fructose 2,6-bisphosphate metabolic process(GO:0006003);glucose catabolic process(GO:0006007);lactate metabolic process(GO:0006089);pyruvate metabolic process(GO:0006090);glycolytic process(GO:0006096);response to glucose(GO:0009749);phosphorylation(GO:0016310);dephosphorylation(GO:0016311);positive regulation of insulin secretion(GO:0032024);positive regula…	nucleus(GO:0005634);nucleoplasm(GO:0005654);cytoplasm(GO:0005737);cytosol(GO:0005829)	Glucose metabolism;Glycolysis;Metabolism;Metabolism of carbohydrates
Carns1	D3Z945	Protein Carns1 OS=Rattus norvegicus GN=Carns1 PE=4 SV=2 - [D3Z945_RAT]	1.19	0	1.23	-1.171	-0.171	0.546	2.476	2.592	1.08	1.08	1	2.06	1.51	2.86	3.48	FALSE		TRUE	Various	Carnosine synthase 1	CARNOSINE SYNTHASE 1 (PTHR10578:SF57)	ligase activity(GO:0016874);oxidoreductase activity, acting on the CH-OH group of donors, NAD or NADP as acceptor(GO:0016616)	carboxylic acid biosynthetic process(GO:0046394);cellular modified amino acid metabolic process(GO:0006575);drug metabolic process(GO:0017144);monocarboxylic acid metabolic process(GO:0032787);organic hydroxy compound metabolic process(GO:1901615);peptide biosynthetic process(GO:0043043)		dehydrogenase(PC00092);isomerase(PC00135);ligase(PC00142)		ATP binding(GO:0005524);FMN binding(GO:0010181);ATPase activity(GO:0016887);metal ion binding(GO:0046872);carnosine synthase activity(GO:0047730)	carnosine biosynthetic process(GO:0035499)		Histidine catabolism;Histidine, lysine, phenylalanine, tyrosine, proline and tryptophan catabolism;Metabolism;Metabolism of amino acids and derivatives
Vtn	Q3KR94	Protein Vtn OS=Rattus norvegicus GN=Vtn PE=2 SV=1 - [Q3KR94_RAT]	1.17	0.9	0.78	0	1	1.1	0	0	1.69	3.31	3.32	3.94	3.36	3.51	3.19	FALSE		TRUE	Phospho	Aa1018	VITRONECTIN (PTHR22917:SF3)		cellular process(GO:0009987)				scavenger receptor activity(GO:0005044);integrin binding(GO:0005178);collagen binding(GO:0005518);heparin binding(GO:0008201);polysaccharide binding(GO:0030247);identical protein binding(GO:0042802);extracellular matrix binding(GO:0050840)	receptor-mediated endocytosis(GO:0006898);immune response(GO:0006955);cell-matrix adhesion(GO:0007160);cell population proliferation(GO:0008283);positive regulation of cell-substrate adhesion(GO:0010811);negative regulation of endopeptidase activity(GO:0010951);positive regulation of smooth muscle cell migration(GO:0014911);cell migration(GO:0016477);extracellular matrix organization(GO:0030198);…	basement membrane(GO:0005604);extracellular space(GO:0005615);cytoplasm(GO:0005737);endoplasmic reticulum(GO:0005783);Golgi lumen(GO:0005796);extracellular matrix(GO:0031012);intracellular membrane-bounded organelle(GO:0043231);rough endoplasmic reticulum lumen(GO:0048237);collagen-containing extracellular matrix(GO:0062023)	Integrin cell surface interactions;Immune System;Molecules associated with elastic fibres;Extracellular matrix organization;Regulation of Complement cascade;Innate Immune System;ECM proteoglycans;Complement cascade;Elastic fibre formation;Non-integrin membrane-ECM interactions;Syndecan interactions
Cope	B1WBX7	Coatomer protein complex, subunit epsilon OS=Rattus norvegicus GN=Cope PE=2 SV=1 - [B1WBX7_RAT]	NA	NA	NA	1.213	3.783	3.474	1.717	2.75	NA	NA	NA	NA	NA	NA	NA	TRUE	COPI	TRUE	Various	Coatomer subunit epsilon	COATOMER SUBUNIT EPSILON (PTHR10805:SF0)		ER to Golgi vesicle-mediated transport(GO:0006888);intra-Golgi vesicle-mediated transport(GO:0006891)	COPI vesicle coat(GO:0030126);plasma membrane(GO:0005886);vacuole(GO:0005773)	vesicle coat protein(PC00235)		structural molecule activity(GO:0005198)	endoplasmic reticulum to Golgi vesicle-mediated transport(GO:0006888);retrograde vesicle-mediated transport, Golgi to endoplasmic reticulum(GO:0006890);intra-Golgi vesicle-mediated transport(GO:0006891);protein transport(GO:0015031)	Golgi membrane(GO:0000139);nucleoplasm(GO:0005654);Golgi apparatus(GO:0005794);COPI vesicle coat(GO:0030126);COPI-coated vesicle(GO:0030137)	Membrane Trafficking;Metabolism of proteins;Intra-Golgi and retrograde Golgi-to-ER traffic;Vesicle-mediated transport;COPI-mediated anterograde transport;Golgi-to-ER retrograde transport;COPI-dependent Golgi-to-ER retrograde traffic;ER to Golgi Anterograde Transport;Transport to the Golgi and subsequent modification;Asparagine N-linked glycosylation;Post-translational protein modification
Cope	G3V8Q1	Protein Cope OS=Rattus norvegicus GN=Cope PE=4 SV=2 - [G3V8Q1_RAT]	2.11	1.83	1.97	NA	NA	NA	NA	NA	0.47	0.7	2.15	1.96	2.04	-0.62	-0.64	TRUE	COPI	TRUE	Various	Coatomer subunit epsilon	COATOMER SUBUNIT EPSILON (PTHR10805:SF0)		ER to Golgi vesicle-mediated transport(GO:0006888);intra-Golgi vesicle-mediated transport(GO:0006891)	COPI vesicle coat(GO:0030126);plasma membrane(GO:0005886);vacuole(GO:0005773)	vesicle coat protein(PC00235)		structural molecule activity(GO:0005198)	endoplasmic reticulum to Golgi vesicle-mediated transport(GO:0006888);retrograde vesicle-mediated transport, Golgi to endoplasmic reticulum(GO:0006890);intra-Golgi vesicle-mediated transport(GO:0006891);protein transport(GO:0015031)	Golgi membrane(GO:0000139);nucleoplasm(GO:0005654);Golgi apparatus(GO:0005794);COPI vesicle coat(GO:0030126);COPI-coated vesicle(GO:0030137)	Membrane Trafficking;Metabolism of proteins;Intra-Golgi and retrograde Golgi-to-ER traffic;Vesicle-mediated transport;COPI-mediated anterograde transport;Golgi-to-ER retrograde transport;COPI-dependent Golgi-to-ER retrograde traffic;ER to Golgi Anterograde Transport;Transport to the Golgi and subsequent modification;Asparagine N-linked glycosylation;Post-translational protein modification
Eif4b	Q5RKG9	Eukaryotic translation initiation factor 4B OS=Rattus norvegicus GN=Eif4b PE=2 SV=1 - [Q5RKG9_RAT]	1.24	0.87	1.75	-0.141	-0.446	0.28	1.138	1.698	-0.16	-0.16	0.69	1.86	2.29	2.31	3.28	FALSE		TRUE	RNA	Eukaryotic translation initiation factor 4B	EUKARYOTIC TRANSLATION INITIATION FACTOR 4B (PTHR23236:SF2)	double-stranded RNA binding(GO:0003725);ribonucleoprotein complex binding(GO:0043021);single-stranded RNA binding(GO:0003727);translation initiation factor activity(GO:0003743)	cytoplasmic translation(GO:0002181);formation of translation initiation ternary complex(GO:0001677);translational elongation(GO:0006414);translational termination(GO:0006415)	polysome(GO:0005844)	translation initiation factor(PC00224)		molecular_function(GO:0003674);translation initiation factor activity(GO:0003743);RNA strand annealing activity(GO:0033592);RNA strand-exchange activity(GO:0034057);ribosomal small subunit binding(GO:0043024)	formation of translation preinitiation complex(GO:0001731);cytoplasmic translation(GO:0002181);biological_process(GO:0008150);eukaryotic translation initiation factor 4F complex assembly(GO:0097010)	cytosol(GO:0005829);polysome(GO:0005844);dendrite(GO:0030425);neuronal cell body(GO:0043025);postsynapse(GO:0098794)	Metabolism of proteins;Deadenylation of mRNA;Metabolism of RNA;Deadenylation-dependent mRNA decay;Ribosomal scanning and start codon recognition;mTORC1-mediated signalling;Signal Transduction;mTOR signalling;Eukaryotic Translation Initiation;Translation;Cap-dependent Translation Initiation
Hnrnpm	F1LV13	Heterogeneous nuclear ribonucleoprotein M OS=Rattus norvegicus GN=Hnrnpm PE=4 SV=1 - [F1LV13_RAT]	2.77	2.82	3.3	-0.801	1.31	2.235	2.774	1.76	1.31	1.31	1.31	0.99	1.33	1.36	1.69	FALSE		TRUE	RNA	Heterogeneous nuclear ribonucleoprotein M	HETEROGENEOUS NUCLEAR RIBONUCLEOPROTEIN M (PTHR23003:SF6)	mRNA binding(GO:0003729)	cellular response to stress(GO:0033554);gene expression(GO:0010467);mRNA catabolic process(GO:0006402);regulation of mRNA stability(GO:0043488);response to oxidative stress(GO:0006979)	U5 snRNP(GO:0005682);cytoplasm(GO:0005737);post-mRNA release spliceosomal complex(GO:0071014)	ribonucleoprotein(PC00201)		RNA binding(GO:0003723);mRNA binding(GO:0003729);protein binding(GO:0005515);protein domain specific binding(GO:0019904);calcium-dependent protein binding(GO:0048306);protein antigen binding(GO:1990405)	alternative mRNA splicing, via spliceosome(GO:0000380);mRNA splicing, via spliceosome(GO:0000398);cellular response to lipopolysaccharide(GO:0071222);positive regulation of protein localization to nucleus(GO:1900182);positive regulation of protein import(GO:1904591);cellular response to carcinoembryonic antigen(GO:1990831);regulation of mRNA stability involved in response to oxidative stress(GO:2…	nucleus(GO:0005634);nucleoplasm(GO:0005654);spliceosomal complex(GO:0005681);cytoplasm(GO:0005737);cell surface(GO:0009986);nuclear matrix(GO:0016363);paraspeckles(GO:0042382);catalytic step 2 spliceosome(GO:0071013);post-mRNA release spliceosomal complex(GO:0071014);ribonucleoprotein complex(GO:1990904)	Metabolism of RNA;Processing of Capped Intron-Containing Pre-mRNA;FGFR2 alternative splicing;Signaling by Receptor Tyrosine Kinases;mRNA Splicing;Signal Transduction;Signaling by FGFR2;Signaling by FGFR;mRNA Splicing - Major Pathway
Hnrnpm	Q62826	Heterogeneous nuclear ribonucleoprotein M OS=Rattus norvegicus GN=Hnrnpm PE=1 SV=4 - [HNRPM_RAT]	2.66	2.73	3.2	NA	NA	NA	NA	NA	NA	NA	NA	NA	NA	NA	NA	FALSE		TRUE	RNA	Heterogeneous nuclear ribonucleoprotein M	HETEROGENEOUS NUCLEAR RIBONUCLEOPROTEIN M (PTHR23003:SF6)	mRNA binding(GO:0003729)	cellular response to stress(GO:0033554);gene expression(GO:0010467);mRNA catabolic process(GO:0006402);regulation of mRNA stability(GO:0043488);response to oxidative stress(GO:0006979)	U5 snRNP(GO:0005682);cytoplasm(GO:0005737);post-mRNA release spliceosomal complex(GO:0071014)	ribonucleoprotein(PC00201)		RNA binding(GO:0003723);mRNA binding(GO:0003729);protein binding(GO:0005515);protein domain specific binding(GO:0019904);calcium-dependent protein binding(GO:0048306);protein antigen binding(GO:1990405)	alternative mRNA splicing, via spliceosome(GO:0000380);mRNA splicing, via spliceosome(GO:0000398);cellular response to lipopolysaccharide(GO:0071222);positive regulation of protein localization to nucleus(GO:1900182);positive regulation of protein import(GO:1904591);cellular response to carcinoembryonic antigen(GO:1990831);regulation of mRNA stability involved in response to oxidative stress(GO:2…	nucleus(GO:0005634);nucleoplasm(GO:0005654);spliceosomal complex(GO:0005681);cytoplasm(GO:0005737);cell surface(GO:0009986);nuclear matrix(GO:0016363);paraspeckles(GO:0042382);catalytic step 2 spliceosome(GO:0071013);post-mRNA release spliceosomal complex(GO:0071014);ribonucleoprotein complex(GO:1990904)	Metabolism of RNA;Processing of Capped Intron-Containing Pre-mRNA;FGFR2 alternative splicing;Signaling by Receptor Tyrosine Kinases;mRNA Splicing;Signal Transduction;Signaling by FGFR2;Signaling by FGFR;mRNA Splicing - Major Pathway
Gsto1	Q6AXR6	Glutathione S-transferase omega 1 OS=Rattus norvegicus GN=Gsto1 PE=2 SV=1 - [Q6AXR6_RAT]	0.55	0.28	0.16	0	0	1.717	1.833	2.051	1.08	1.08	1.58	0	2.23	1.62	1.6	FALSE		TRUE	Various	Glutathione S-transferase omega-1	GLUTATHIONE S-TRANSFERASE OMEGA-1 (PTHR43968:SF5)	disulfide oxidoreductase activity(GO:0015036)	cellular response to chemical stimulus(GO:0070887);response to toxic substance(GO:0009636)				glutathione transferase activity(GO:0004364);oxidoreductase activity(GO:0016491);glutathione dehydrogenase (ascorbate) activity(GO:0045174);methylarsonate reductase activity(GO:0050610)	regulation of release of sequestered calcium ion into cytosol by sarcoplasmic reticulum(GO:0010880);L-ascorbic acid metabolic process(GO:0019852);L-ascorbic acid biosynthetic process(GO:0019853);xenobiotic catabolic process(GO:0042178);oxidation-reduction process(GO:0055114);negative regulation of ryanodine-sensitive calcium-release channel activity(GO:0060315);positive regulation of ryanodine-se…	basement membrane(GO:0005604);cytoplasm(GO:0005737);cytosol(GO:0005829);axon(GO:0030424);nuclear membrane(GO:0031965);myelin sheath(GO:0043209);cell body(GO:0044297)	Metabolism of water-soluble vitamins and cofactors;Biological oxidations;Vitamin C (ascorbate) metabolism;Methylation;Phase II - Conjugation of compounds;Metabolism;Metabolism of vitamins and cofactors;Glutathione conjugation
Mrpl16	A8USQ2	Mitochondrial ribosomal protein L16 OS=Rattus norvegicus GN=Mrpl16 PE=2 SV=1 - [A8USQ2_RAT]	0	1	1.88	NA	NA	NA	NA	NA	0	1.08	0	0	1.51	1.62	0	FALSE		TRUE	RNA	39S ribosomal protein L16, mitochondrial	39S RIBOSOMAL PROTEIN L16, MITOCHONDRIAL (PTHR12220:SF13)	rRNA binding(GO:0019843);structural constituent of ribosome(GO:0003735)			ribosomal protein(PC00202)		structural constituent of ribosome(GO:0003735);rRNA binding(GO:0019843)	mitochondrial translation(GO:0032543)	mitochondrion(GO:0005739);mitochondrial large ribosomal subunit(GO:0005762);mitochondrial small ribosomal subunit(GO:0005763)	Mitochondrial translation termination;Mitochondrial translation;Metabolism of proteins;Translation;Mitochondrial translation elongation
Mrpl16	Q5M818	39S ribosomal protein L16, mitochondrial OS=Rattus norvegicus GN=Mrpl16 PE=2 SV=1 - [RM16_RAT]	NA	NA	NA	0	2.585	3.497	4.033	3.586	NA	NA	NA	NA	NA	NA	NA	FALSE		TRUE	RNA	39S ribosomal protein L16, mitochondrial	39S RIBOSOMAL PROTEIN L16, MITOCHONDRIAL (PTHR12220:SF13)	rRNA binding(GO:0019843);structural constituent of ribosome(GO:0003735)			ribosomal protein(PC00202)		structural constituent of ribosome(GO:0003735);rRNA binding(GO:0019843)	mitochondrial translation(GO:0032543)	mitochondrion(GO:0005739);mitochondrial large ribosomal subunit(GO:0005762);mitochondrial small ribosomal subunit(GO:0005763)	Mitochondrial translation termination;Mitochondrial translation;Metabolism of proteins;Translation;Mitochondrial translation elongation
Prpf4	D4A7J8	PRP4 pre-mRNA processing factor 4 homolog (Yeast) OS=Rattus norvegicus GN=Prpf4 PE=4 SV=1 - [D4A7J8_RAT]	0	1	1.23	NA	NA	NA	NA	NA	1.08	1.69	2.81	3.16	3.98	4.81	4.98	FALSE		TRUE	RNA	PRP4 pre-mRNA processing factor 4 homolog (Yeast)	U4/U6 SMALL NUCLEAR RIBONUCLEOPROTEIN PRP4 (PTHR19846:SF0)	snRNA binding(GO:0017069)	mRNA splicing, via spliceosome(GO:0000398)	Lsm2-8 complex(GO:0120115);U4 snRNP(GO:0005687);U4/U6 x U5 tri-snRNP complex(GO:0046540);U5 snRNP(GO:0005682);U6 snRNP(GO:0005688)	mRNA splicing factor(PC00148)	mRNA splicing->U6;;mRNA splicing->U4;;;	molecular_function(GO:0003674);U6 snRNA binding(GO:0017070);U4 snRNA binding(GO:0030621)	mRNA splicing, via spliceosome(GO:0000398);biological_process(GO:0008150)	cellular_component(GO:0005575);nucleus(GO:0005634);Cajal body(GO:0015030);nuclear speck(GO:0016607);U4/U6 x U5 tri-snRNP complex(GO:0046540);U4/U6 snRNP(GO:0071001);U2-type precatalytic spliceosome(GO:0071005);spliceosomal snRNP complex(GO:0097525)	mRNA Splicing - Major Pathway;mRNA Splicing;Processing of Capped Intron-Containing Pre-mRNA;Metabolism of RNA
Dhx16	Q6MG13	DEAD/H (Asp-Glu-Ala-Asp/His) box polypeptide 16 OS=Rattus norvegicus GN=Dhx16 PE=4 SV=1 - [Q6MG13_RAT]	NA	NA	NA	1.039	0	2.148	2.276	1.363	0	0	0	2.88	2.71	3.51	4.42	FALSE		TRUE	RNA	DEAD/H (Asp-Glu-Ala-Asp/His) box polypeptide 16	PRE-MRNA-SPLICING FACTOR ATP-DEPENDENT RNA HELICASE DHX16 (PTHR18934:SF83)	ATP-dependent helicase activity(GO:0008026);RNA binding(GO:0003723);catalytic activity, acting on RNA(GO:0140098)		Prp19 complex(GO:0000974);U5 snRNP(GO:0005682);catalytic step 2 spliceosome(GO:0071013)	RNA helicase(PC00032)		molecular_function(GO:0003674);RNA binding(GO:0003723);ATP binding(GO:0005524);ATPase activity(GO:0016887);ATP-dependent 3'-5' RNA helicase activity(GO:0034459)	mRNA splicing, via spliceosome(GO:0000398);biological_process(GO:0008150)	cellular_component(GO:0005575);nucleus(GO:0005634);nucleoplasm(GO:0005654);spliceosomal complex(GO:0005681)	mRNA Splicing - Major Pathway;mRNA Splicing;Processing of Capped Intron-Containing Pre-mRNA;Metabolism of RNA
Prpf3	A0A0G2JTI7	Protein Prpf3 OS=Rattus norvegicus GN=Prpf3 PE=1 SV=1 - [A0A0G2JTI7_RAT]	NA	NA	NA	NA	NA	NA	NA	NA	0	1.69	2.81	3.16	3.8	4.14	5.38	FALSE		TRUE	RNA	Pre-mRNA-processing factor 3	U4/U6 SMALL NUCLEAR RIBONUCLEOPROTEIN PRP3 (PTHR14212:SF0)		mRNA splicing, via spliceosome(GO:0000398)	Lsm2-8 complex(GO:0120115);U4 snRNP(GO:0005687);U4/U6 x U5 tri-snRNP complex(GO:0046540);U5 snRNP(GO:0005682);U6 snRNP(GO:0005688)	mRNA splicing factor(PC00148)	mRNA splicing->U6;;mRNA splicing->U4;;;	protein binding(GO:0005515);identical protein binding(GO:0042802)	spliceosomal tri-snRNP complex assembly(GO:0000244);mRNA splicing, via spliceosome(GO:0000398);biological_process(GO:0008150)	nucleus(GO:0005634);nucleoplasm(GO:0005654);cytosol(GO:0005829);Cajal body(GO:0015030);nuclear speck(GO:0016607);protein-containing complex(GO:0032991);U4/U6 x U5 tri-snRNP complex(GO:0046540);U2-type precatalytic spliceosome(GO:0071005)	mRNA Splicing - Major Pathway;mRNA Splicing;Processing of Capped Intron-Containing Pre-mRNA;Metabolism of RNA
Prpf3	D3ZI99	PRP3 pre-mRNA processing factor 3 homolog (Yeast) (Predicted), isoform CRA_a OS=Rattus norvegicus GN=Prpf3 PE=4 SV=1 - [D3ZI99_RAT]	0.08	-1.1	0.12	0	0	0	1.833	0	NA	NA	NA	NA	NA	NA	NA	FALSE		TRUE	RNA	Pre-mRNA-processing factor 3	U4/U6 SMALL NUCLEAR RIBONUCLEOPROTEIN PRP3 (PTHR14212:SF0)		mRNA splicing, via spliceosome(GO:0000398)	Lsm2-8 complex(GO:0120115);U4 snRNP(GO:0005687);U4/U6 x U5 tri-snRNP complex(GO:0046540);U5 snRNP(GO:0005682);U6 snRNP(GO:0005688)	mRNA splicing factor(PC00148)	mRNA splicing->U6;;mRNA splicing->U4;;;	protein binding(GO:0005515);identical protein binding(GO:0042802)	spliceosomal tri-snRNP complex assembly(GO:0000244);mRNA splicing, via spliceosome(GO:0000398);biological_process(GO:0008150)	nucleus(GO:0005634);nucleoplasm(GO:0005654);cytosol(GO:0005829);Cajal body(GO:0015030);nuclear speck(GO:0016607);protein-containing complex(GO:0032991);U4/U6 x U5 tri-snRNP complex(GO:0046540);U2-type precatalytic spliceosome(GO:0071005)	mRNA Splicing - Major Pathway;mRNA Splicing;Processing of Capped Intron-Containing Pre-mRNA;Metabolism of RNA
Rpl35	P17078	60S ribosomal protein L35 OS=Rattus norvegicus GN=Rpl35 PE=1 SV=3 - [RL35_RAT]	2.89	2.58	2.67	0.25	1.65	2.279	1.978	1.954	0.52	1.28	1.42	1.71	2.81	2.79	2.94	FALSE		TRUE	RNA	60S ribosomal protein L35	60S RIBOSOMAL PROTEIN L35-RELATED (PTHR45722:SF2)	mRNA binding(GO:0003729);structural constituent of ribosome(GO:0003735)	maturation of LSU-rRNA from tricistronic rRNA transcript (SSU-rRNA, 5.8S rRNA, LSU-rRNA)(GO:0000463)	cytosolic large ribosomal subunit(GO:0022625)	ribosomal protein(PC00202)		mRNA binding(GO:0003729);structural constituent of ribosome(GO:0003735);ribonucleoprotein complex binding(GO:0043021)	maturation of LSU-rRNA from tricistronic rRNA transcript (SSU-rRNA, 5.8S rRNA, LSU-rRNA)(GO:0000463);translation(GO:0006412);cellular response to UV-B(GO:0071493)	cytosolic large ribosomal subunit(GO:0022625)	Nonsense-Mediated Decay (NMD);Nonsense Mediated Decay (NMD) enhanced by the Exon Junction Complex (EJC);Nonsense Mediated Decay (NMD) independent of the Exon Junction Complex (EJC);Metabolism of RNA
LOC689899	D3ZTH8	Protein LOC689899 OS=Rattus norvegicus GN=LOC689899 PE=3 SV=1 - [D3ZTH8_RAT]	2.21	2.22	2.27	0.576	-0.224	0.939	1.309	0.242	0.31	1.33	1.89	3	3.29	3.38	3.65	FALSE		TRUE	RNA	Similar to 60S ribosomal protein L23a	SUBFAMILY NOT NAMED (PTHR11620:SF54)	structural constituent of ribosome(GO:0003735)	ribosomal large subunit assembly(GO:0000027)	cytosolic large ribosomal subunit(GO:0022625)	ribosomal protein(PC00202)		structural constituent of ribosome(GO:0003735)	ribosomal large subunit assembly(GO:0000027);translation(GO:0006412)	cytosolic large ribosomal subunit(GO:0022625)	Nonsense-Mediated Decay (NMD);Nonsense Mediated Decay (NMD) enhanced by the Exon Junction Complex (EJC);Nonsense Mediated Decay (NMD) independent of the Exon Junction Complex (EJC);Metabolism of RNA
Map4k4	A0A0G2K7W4	Protein Map4k4 OS=Rattus norvegicus GN=Map4k4 PE=1 SV=1 - [A0A0G2K7W4_RAT]	NA	NA	NA	NA	NA	NA	NA	NA	0	4.23	4.46	5.51	5.96	6.66	6.65	FALSE		TRUE	Phospho	Mitogen-activated protein kinase kinase kinase kinase 4	MITOGEN-ACTIVATED PROTEIN KINASE KINASE KINASE KINASE 4 (PTHR24361:SF225)	protein serine/threonine kinase activity(GO:0004674)	MAPK cascade(GO:0000165);activation of protein kinase activity(GO:0032147);neuron projection morphogenesis(GO:0048812);stress-activated protein kinase signaling cascade(GO:0031098)	cytoplasm(GO:0005737)		Gonadotropin-releasing hormone receptor pathway->MAP4Ks;;Apoptosis signaling pathway->Germinal center kinase related;;;	molecular_function(GO:0003674);creatine kinase activity(GO:0004111);protein serine/threonine kinase activity(GO:0004674);ATP binding(GO:0005524);microtubule binding(GO:0008017)	MAPK cascade(GO:0000165);protein phosphorylation(GO:0006468);negative regulation of neuron projection development(GO:0010977);signal transduction by protein phosphorylation(GO:0023014);positive regulation of cell migration(GO:0030335);stress-activated protein kinase signaling cascade(GO:0031098);positive regulation of ARF protein signal transduction(GO:0032014);activation of protein kinase activi…	cellular_component(GO:0005575);cytoplasm(GO:0005737);focal adhesion(GO:0005925)	Oxidative Stress Induced Senescence;Cellular responses to external stimuli;Cellular responses to stress;Cellular Senescence
Map4k4	F1M754	Mitogen-activated protein kinase kinase kinase kinase 4 (Predicted) OS=Rattus norvegicus GN=Map4k4 PE=4 SV=2 - [F1M754_RAT]	0.99	1.13	1.63	NA	NA	NA	NA	NA	NA	NA	NA	NA	NA	NA	NA	FALSE		TRUE	Phospho	Mitogen-activated protein kinase kinase kinase kinase 4	MITOGEN-ACTIVATED PROTEIN KINASE KINASE KINASE KINASE 4 (PTHR24361:SF225)	protein serine/threonine kinase activity(GO:0004674)	MAPK cascade(GO:0000165);activation of protein kinase activity(GO:0032147);neuron projection morphogenesis(GO:0048812);stress-activated protein kinase signaling cascade(GO:0031098)	cytoplasm(GO:0005737)		Gonadotropin-releasing hormone receptor pathway->MAP4Ks;;Apoptosis signaling pathway->Germinal center kinase related;;;	molecular_function(GO:0003674);creatine kinase activity(GO:0004111);protein serine/threonine kinase activity(GO:0004674);ATP binding(GO:0005524);microtubule binding(GO:0008017)	MAPK cascade(GO:0000165);protein phosphorylation(GO:0006468);negative regulation of neuron projection development(GO:0010977);signal transduction by protein phosphorylation(GO:0023014);positive regulation of cell migration(GO:0030335);stress-activated protein kinase signaling cascade(GO:0031098);positive regulation of ARF protein signal transduction(GO:0032014);activation of protein kinase activi…	cellular_component(GO:0005575);cytoplasm(GO:0005737);focal adhesion(GO:0005925)	Oxidative Stress Induced Senescence;Cellular responses to external stimuli;Cellular responses to stress;Cellular Senescence
Mink1	F1LN69	Misshapen-like kinase 1 OS=Rattus norvegicus GN=Mink1 PE=1 SV=3 - [F1LN69_RAT]	1.28	1.25	1.92	0.287	0.583	1.595	1.839	1.607	1.69	4.47	4.91	5.74	6.16	6.8	6.74	FALSE		TRUE	Phospho	Misshapen-like kinase 1	MISSHAPEN-LIKE KINASE 1 (PTHR24361:SF196)	protein serine/threonine kinase activity(GO:0004674)	MAPK cascade(GO:0000165);activation of protein kinase activity(GO:0032147);neuron projection morphogenesis(GO:0048812);stress-activated protein kinase signaling cascade(GO:0031098)	cytoplasm(GO:0005737)			protein kinase activity(GO:0004672);protein serine/threonine kinase activity(GO:0004674);ATP binding(GO:0005524)	MAPK cascade(GO:0000165);regulation of cell-matrix adhesion(GO:0001952);protein phosphorylation(GO:0006468);chemical synaptic transmission(GO:0007268);multicellular organism development(GO:0007275);regulation of cell-cell adhesion(GO:0022407);signal transduction by protein phosphorylation(GO:0023014);regulation of cell migration(GO:0030334);stress-activated protein kinase signaling cascade(GO:003…	cytoplasm(GO:0005737);Golgi apparatus(GO:0005794);postsynaptic density(GO:0014069);cell junction(GO:0030054);axon(GO:0030424);dendrite(GO:0030425);postsynaptic membrane(GO:0045211)	Oxidative Stress Induced Senescence;Cellular responses to external stimuli;Cellular responses to stress;Cellular Senescence
Tnik	A0A0G2K490	Protein Tnik OS=Rattus norvegicus GN=Tnik PE=1 SV=1 - [A0A0G2K490_RAT]	NA	NA	NA	NA	NA	NA	NA	NA	1.08	5.01	5.43	6.24	6.58	7.42	7.51	FALSE		TRUE	Phospho	TRAF2 and NCK-interacting kinase	TRAF2 AND NCK-INTERACTING PROTEIN KINASE (PTHR24361:SF674)	protein serine/threonine kinase activity(GO:0004674)	MAPK cascade(GO:0000165);activation of protein kinase activity(GO:0032147);neuron projection morphogenesis(GO:0048812);stress-activated protein kinase signaling cascade(GO:0031098)	cytoplasm(GO:0005737)			protein kinase activity(GO:0004672);protein serine/threonine kinase activity(GO:0004674);ATP binding(GO:0005524);kinase activity(GO:0016301)	MAPK cascade(GO:0000165);positive regulation of protein phosphorylation(GO:0001934);protein phosphorylation(GO:0006468);cytoskeleton organization(GO:0007010);activation of JNKK activity(GO:0007256);phosphorylation(GO:0016310);signal transduction by protein phosphorylation(GO:0023014);microvillus assembly(GO:0030033);stress-activated protein kinase signaling cascade(GO:0031098);actin cytoskeleton …	nucleus(GO:0005634);nucleoplasm(GO:0005654);cytoplasm(GO:0005737);cytosol(GO:0005829);cytoskeleton(GO:0005856);apical plasma membrane(GO:0016324);presynapse(GO:0098793);glutamatergic synapse(GO:0098978);postsynaptic density, intracellular component(GO:0099092)	Oxidative Stress Induced Senescence;Cellular responses to external stimuli;Cellular responses to stress;Cellular Senescence
Tnik	D3ZZQ0	Protein Tnik OS=Rattus norvegicus GN=Tnik PE=1 SV=1 - [D3ZZQ0_RAT]	1.34	1.33	1.94	-0.475	0.462	1.494	2.185	1.562	NA	NA	NA	NA	NA	NA	NA	FALSE		TRUE	Phospho	TRAF2 and NCK-interacting kinase	TRAF2 AND NCK-INTERACTING PROTEIN KINASE (PTHR24361:SF674)	protein serine/threonine kinase activity(GO:0004674)	MAPK cascade(GO:0000165);activation of protein kinase activity(GO:0032147);neuron projection morphogenesis(GO:0048812);stress-activated protein kinase signaling cascade(GO:0031098)	cytoplasm(GO:0005737)			protein kinase activity(GO:0004672);protein serine/threonine kinase activity(GO:0004674);ATP binding(GO:0005524);kinase activity(GO:0016301)	MAPK cascade(GO:0000165);positive regulation of protein phosphorylation(GO:0001934);protein phosphorylation(GO:0006468);cytoskeleton organization(GO:0007010);activation of JNKK activity(GO:0007256);phosphorylation(GO:0016310);signal transduction by protein phosphorylation(GO:0023014);microvillus assembly(GO:0030033);stress-activated protein kinase signaling cascade(GO:0031098);actin cytoskeleton …	nucleus(GO:0005634);nucleoplasm(GO:0005654);cytoplasm(GO:0005737);cytosol(GO:0005829);cytoskeleton(GO:0005856);apical plasma membrane(GO:0016324);presynapse(GO:0098793);glutamatergic synapse(GO:0098978);postsynaptic density, intracellular component(GO:0099092)	Oxidative Stress Induced Senescence;Cellular responses to external stimuli;Cellular responses to stress;Cellular Senescence
Ddo	D3ZDM7	D-aspartate oxidase OS=Rattus norvegicus GN=Ddo PE=2 SV=1 - [D3ZDM7_RAT]	0.89	1.05	1.1	-0.587	-0.292	0.036	0.876	1.412	-0.13	0.47	0.92	1.69	2.4	2.85	3.06	FALSE		TRUE	Various	D-aspartate oxidase	D-ASPARTATE OXIDASE (PTHR11530:SF11)						D-amino-acid oxidase activity(GO:0003884);signaling receptor binding(GO:0005102);protein binding(GO:0005515);D-aspartate oxidase activity(GO:0008445);cofactor binding(GO:0048037);FAD binding(GO:0071949)	aspartate metabolic process(GO:0006531);aspartate catabolic process(GO:0006533);insemination(GO:0007320);grooming behavior(GO:0007625);D-amino acid catabolic process(GO:0019478);hormone metabolic process(GO:0042445);D-amino acid metabolic process(GO:0046416);oxidation-reduction process(GO:0055114)	cytosol(GO:0005829)	Peroxisomal protein import;Metabolism of proteins;Glyoxylate metabolism and glycine degradation;Metabolism;Metabolism of amino acids and derivatives
Nf2	G3V717	Merlin OS=Rattus norvegicus GN=Nf2 PE=4 SV=1 - [G3V717_RAT]	5.1	4.81	5.37	NA	NA	NA	NA	NA	0	1.08	2.81	3.4	4.29	4.7	4.98	FALSE		TRUE	Phospho	Merlin (Fragment)	MERLIN (PTHR23281:SF23)		cellular component morphogenesis(GO:0032989)				actin binding(GO:0003779);integrin binding(GO:0005178);protein binding(GO:0005515);beta-catenin binding(GO:0008013);protein domain specific binding(GO:0019904)	mesoderm formation(GO:0001707);negative regulation of protein kinase activity(GO:0006469);ectoderm development(GO:0007398);brain development(GO:0007420);negative regulation of cell population proliferation(GO:0008285);Schwann cell proliferation(GO:0014010);regulation of gliogenesis(GO:0014013);hippocampus development(GO:0021766);negative regulation of cell-cell adhesion(GO:0022408);actin cytoskel…	ruffle(GO:0001726);nucleus(GO:0005634);nucleolus(GO:0005730);cytoplasm(GO:0005737);early endosome(GO:0005769);cytosol(GO:0005829);cytoskeleton(GO:0005856);plasma membrane(GO:0005886);adherens junction(GO:0005912);lamellipodium(GO:0030027);filopodium(GO:0030175);cortical actin cytoskeleton(GO:0030864);cleavage furrow(GO:0032154);protein-containing complex(GO:0032991);cell projection(GO:0042995);ne…	Regulation of actin dynamics for phagocytic cup formation;Signal Transduction;Innate Immune System;Fcgamma receptor (FCGR) dependent phagocytosis;Signaling by Rho GTPases;Immune System;RHO GTPases activate PAKs;RHO GTPase Effectors
Nf2	Q63648	Merlin (Fragment) OS=Rattus norvegicus GN=Nf2 PE=1 SV=1 - [MERL_RAT]	NA	NA	NA	0	1.585	2.748	2.276	1.363	NA	NA	NA	NA	NA	NA	NA	FALSE		TRUE	Phospho	Merlin (Fragment)	MERLIN (PTHR23281:SF23)		cellular component morphogenesis(GO:0032989)				actin binding(GO:0003779);integrin binding(GO:0005178);protein binding(GO:0005515);beta-catenin binding(GO:0008013);protein domain specific binding(GO:0019904)	mesoderm formation(GO:0001707);negative regulation of protein kinase activity(GO:0006469);ectoderm development(GO:0007398);brain development(GO:0007420);negative regulation of cell population proliferation(GO:0008285);Schwann cell proliferation(GO:0014010);regulation of gliogenesis(GO:0014013);hippocampus development(GO:0021766);negative regulation of cell-cell adhesion(GO:0022408);actin cytoskel…	ruffle(GO:0001726);nucleus(GO:0005634);nucleolus(GO:0005730);cytoplasm(GO:0005737);early endosome(GO:0005769);cytosol(GO:0005829);cytoskeleton(GO:0005856);plasma membrane(GO:0005886);adherens junction(GO:0005912);lamellipodium(GO:0030027);filopodium(GO:0030175);cortical actin cytoskeleton(GO:0030864);cleavage furrow(GO:0032154);protein-containing complex(GO:0032991);cell projection(GO:0042995);ne…	Regulation of actin dynamics for phagocytic cup formation;Signal Transduction;Innate Immune System;Fcgamma receptor (FCGR) dependent phagocytosis;Signaling by Rho GTPases;Immune System;RHO GTPases activate PAKs;RHO GTPase Effectors
P4hb	P04785	Protein disulfide-isomerase OS=Rattus norvegicus GN=P4hb PE=1 SV=2 - [PDIA1_RAT]	0.89	-0.14	0.95	-1.809	0.191	-0.092	-0.619	1.057	2.12	2.45	2.32	0	2.71	2.37	2.34	FALSE		TRUE	Various	Protein disulfide-isomerase	PROTEIN DISULFIDE-ISOMERASE (PTHR18929:SF101)	catalytic activity, acting on a protein(GO:0140096)	protein folding(GO:0006457);response to endoplasmic reticulum stress(GO:0034976)	endoplasmic reticulum(GO:0005783);plasma membrane(GO:0005886);vacuole(GO:0005773)			protein disulfide isomerase activity(GO:0003756);procollagen-proline 4-dioxygenase activity(GO:0004656);integrin binding(GO:0005178);peptide disulfide oxidoreductase activity(GO:0015037);enzyme binding(GO:0019899);protein heterodimerization activity(GO:0046982)	protein folding(GO:0006457);peptidyl-proline hydroxylation to 4-hydroxy-L-proline(GO:0018401);response to endoplasmic reticulum stress(GO:0034976);cell redox homeostasis(GO:0045454);positive regulation of viral entry into host cell(GO:0046598);oxidation-reduction process(GO:0055114);cellular response to hypoxia(GO:0071456);cellular response to interleukin-7(GO:0098761);regulation of oxidative str…	endoplasmic reticulum(GO:0005783);endoplasmic reticulum lumen(GO:0005788);endoplasmic reticulum-Golgi intermediate compartment(GO:0005793);external side of plasma membrane(GO:0009897);procollagen-proline 4-dioxygenase complex(GO:0016222);endoplasmic reticulum chaperone complex(GO:0034663);melanosome(GO:0042470)	Regulation of Insulin-like Growth Factor (IGF) transport and uptake by Insulin-like Growth Factor Binding Proteins (IGFBPs);Interleukin-12 signaling;Cellular responses to external stimuli;Metabolism of proteins;Interleukin-23 signaling;Cellular responses to stress;Hedgehog ligand biogenesis;Chylomicron assembly;Signal Transduction;Detoxification of Reactive Oxygen Species;Immune System;VLDL assem…
Rps6	M0RD75	Uncharacterized protein (Fragment) OS=Rattus norvegicus GN=Rps6 PE=4 SV=1 - [M0RD75_RAT]	1.92	1.74	1.66	-1.171	0.414	0.976	0.018	0.88	0.95	0.52	1.42	-1.17	1.54	1.2	1.66	FALSE		TRUE	RNA	40S ribosomal protein S6	40S RIBOSOMAL PROTEIN S6 (PTHR11502:SF6)		cellular component biogenesis(GO:0044085);rRNA metabolic process(GO:0016072)	cytosol(GO:0005829);ribosome(GO:0005840)			mRNA binding(GO:0003729);structural constituent of ribosome(GO:0003735);protein kinase binding(GO:0019901)	ribosomal small subunit assembly(GO:0000028);G1/S transition of mitotic cell cycle(GO:0000082);mitotic cell cycle(GO:0000278);placenta development(GO:0001890);T cell proliferation involved in immune response(GO:0002309);rRNA processing(GO:0006364);translation(GO:0006412);activation-induced cell death of T cells(GO:0006924);mitotic cell cycle checkpoint(GO:0007093);gastrulation(GO:0007369);mammali…	nucleus(GO:0005634);nucleolus(GO:0005730);cytoplasm(GO:0005737);endoplasmic reticulum(GO:0005783);cytosol(GO:0005829);ribosome(GO:0005840);polysome(GO:0005844);small ribosomal subunit(GO:0015935);cytosolic small ribosomal subunit(GO:0022627);dendrite(GO:0030425);cytoplasmic ribonucleoprotein granule(GO:0036464);cell body(GO:0044297);perinuclear region of cytoplasm(GO:0048471);ribonucleoprotein co…	rRNA processing;Metabolism of proteins;Metabolism of RNA;Major pathway of rRNA processing in the nucleolus and cytosol;Ribosomal scanning and start codon recognition;mTORC1-mediated signalling;Nonsense-Mediated Decay (NMD);rRNA processing in the nucleus and cytosol;Signal Transduction;mTOR signalling;Eukaryotic Translation Initiation;Formation of the ternary complex, and subsequently, the 43S com…
Rps15a	P62246	40S ribosomal protein S15a OS=Rattus norvegicus GN=Rps15a PE=1 SV=2 - [RS15A_RAT]	0.95	0.73	1.15	0.652	1.661	1.177	1.839	1.938	0.56	1.26	1.42	1.82	2.39	2.45	3.12	FALSE		TRUE	RNA	40S ribosomal protein S15a	40S RIBOSOMAL PROTEIN S15A (PTHR11758:SF13)	structural constituent of ribosome(GO:0003735)		cytosolic small ribosomal subunit(GO:0022627)	ribosomal protein(PC00202)		molecular_function(GO:0003674);structural constituent of ribosome(GO:0003735)	translation(GO:0006412);biological_process(GO:0008150);positive regulation of cell population proliferation(GO:0008284);response to virus(GO:0009615);positive regulation of cell cycle(GO:0045787)	cytoplasm(GO:0005737);cytosolic small ribosomal subunit(GO:0022627)	rRNA processing;Metabolism of proteins;Metabolism of RNA;Major pathway of rRNA processing in the nucleolus and cytosol;Ribosomal scanning and start codon recognition;Nonsense-Mediated Decay (NMD);rRNA processing in the nucleus and cytosol;Eukaryotic Translation Initiation;Formation of the ternary complex, and subsequently, the 43S complex;Nonsense Mediated Decay (NMD) enhanced by the Exon Junctio…
Rps3a	P49242	40S ribosomal protein S3a OS=Rattus norvegicus GN=Rps3a PE=1 SV=2 - [RS3A_RAT]	2.75	2.78	2.99	1.674	2.227	2.185	2.811	2.582	0.51	1.65	1.72	2.02	2.42	2.95	3.24	FALSE		TRUE	RNA	40S ribosomal protein S3a	40S RIBOSOMAL PROTEIN S3A (PTHR11830:SF0)			cytosol(GO:0005829)	cysteine protease(PC00081);ribosomal protein(PC00202)		mRNA binding(GO:0003729);structural constituent of ribosome(GO:0003735);protein binding(GO:0005515);translation initiation factor binding(GO:0031369);mRNA 5'-UTR binding(GO:0048027)	translation(GO:0006412);cell differentiation(GO:0030154);negative regulation of apoptotic process(GO:0043066);response to ethanol(GO:0045471);positive regulation of translation(GO:0045727);positive regulation of fibroblast proliferation(GO:0048146)	nucleus(GO:0005634);nucleolus(GO:0005730);cytoplasm(GO:0005737);endoplasmic reticulum(GO:0005783);cytosol(GO:0005829);small ribosomal subunit(GO:0015935);cytosolic small ribosomal subunit(GO:0022627);synapse(GO:0045202);ribonucleoprotein complex(GO:1990904)	rRNA processing;Metabolism of proteins;Metabolism of RNA;Major pathway of rRNA processing in the nucleolus and cytosol;Ribosomal scanning and start codon recognition;Nonsense-Mediated Decay (NMD);rRNA processing in the nucleus and cytosol;Eukaryotic Translation Initiation;Formation of the ternary complex, and subsequently, the 43S complex;Nonsense Mediated Decay (NMD) enhanced by the Exon Junctio…
Dgkg	P49620	Diacylglycerol kinase gamma OS=Rattus norvegicus GN=Dgkg PE=2 SV=1 - [DGKG_RAT]	1.19	2.32	3.18	1.637	0	1.717	2.614	2.866	0	0	0	1.37	0	0	0	FALSE		TRUE	Phospho	Diacylglycerol kinase gamma	DIACYLGLYCEROL KINASE GAMMA (PTHR11255:SF36)	kinase activity(GO:0016301);phosphotransferase activity, alcohol group as acceptor(GO:0016773)	acylglycerol metabolic process(GO:0006639);intracellular signal transduction(GO:0035556)	intracellular(GO:0005622);plasma membrane(GO:0005886)	kinase(PC00137)		NAD+ kinase activity(GO:0003951);diacylglycerol kinase activity(GO:0004143);calcium ion binding(GO:0005509);ATP binding(GO:0005524)	protein kinase C-activating G protein-coupled receptor signaling pathway(GO:0007205);intracellular signal transduction(GO:0035556);diacylglycerol metabolic process(GO:0046339);glycerolipid metabolic process(GO:0046486);lipid phosphorylation(GO:0046834);neuron development(GO:0048666)	plasma membrane(GO:0005886)	Signaling by GPCR;Signal Transduction;Platelet activation, signaling and aggregation;G alpha (q) signalling events;Effects of PIP2 hydrolysis;GPCR downstream signalling;Hemostasis
Tbc1d10b	D3ZSY8	Protein Tbc1d10b OS=Rattus norvegicus GN=Tbc1d10b PE=4 SV=1 - [D3ZSY8_RAT]	6.81	6.69	7.32	0	0	3.497	3.915	1.363	-1.17	1.77	2.53	3.64	3.77	4.25	4.88	FALSE		TRUE	Various	TBC1 domain family, member 10b	TBC1 DOMAIN FAMILY MEMBER 10B (PTHR22957:SF207)	GTPase activator activity(GO:0005096);GTPase activity(GO:0003924);Rab GTPase binding(GO:0017137)	intracellular protein transport(GO:0006886)	intracellular(GO:0005622)	G-protein modulator(PC00022);cysteine protease(PC00081)		GTPase activator activity(GO:0005096);Rab GTPase binding(GO:0017137)	intracellular protein transport(GO:0006886);retrograde transport, endosome to Golgi(GO:0042147);regulation of GTPase activity(GO:0043087);activation of GTPase activity(GO:0090630)	cytosol(GO:0005829);plasma membrane(GO:0005886)	TBC/RABGAPs;Membrane Trafficking;Rab regulation of trafficking;Vesicle-mediated transport
Map3k7	P0C8E4	Mitogen-activated protein kinase kinase kinase 7 OS=Rattus norvegicus GN=Map3k7 PE=2 SV=1 - [M3K7_RAT]	1.34	1.17	2.05	0.518	0.123	1.045	1.743	2.735	-1.17	-0.09	0.42	1.99	1.54	2.05	2.56	FALSE		TRUE	Phospho	Mitogen-activated protein kinase kinase kinase 7	MITOGEN-ACTIVATED PROTEIN KINASE KINASE KINASE 7 (PTHR46716:SF1)	DNA-binding transcription factor activity(GO:0003700);MAP kinase activity(GO:0004707);MAP kinase kinase activity(GO:0004708)	I-kappaB kinase/NF-kappaB signaling(GO:0007249);JNK cascade(GO:0007254);activation of MAPKK activity(GO:0000186);positive regulation of I-kappaB kinase/NF-kappaB signaling(GO:0043123);positive regulation of NF-kappaB transcription factor activity(GO:0051092);transcription, DNA-templated(GO:0006351)	intracellular(GO:0005622)		Gonadotropin-releasing hormone receptor pathway->TAK1;;Toll receptor signaling pathway->transforming-growth factor beta-activated kinase 1;;TGF-beta signaling pathway->TGFbeta-activated kinase-1;;Wnt signaling pathway->Transforming growth factor beta activated kinase 1;;Inflammation mediated by chemokine and cytokine signaling pathway->Mitogen-activated protein kinase kinase;;p38 MAPK pathway->TG…	magnesium ion binding(GO:0000287);protein kinase activity(GO:0004672);protein serine/threonine kinase activity(GO:0004674);MAP kinase kinase activity(GO:0004708);MAP kinase kinase kinase activity(GO:0004709);protein binding(GO:0005515);ATP binding(GO:0005524);receptor tyrosine kinase binding(GO:0030971);identical protein binding(GO:0042802);scaffold protein binding(GO:0097110)	MAPK cascade(GO:0000165);activation of MAPKK activity(GO:0000186);activation of MAPK activity(GO:0000187);angiogenesis(GO:0001525);neural tube formation(GO:0001841);positive regulation of T cell cytokine production(GO:0002726);protein phosphorylation(GO:0006468);apoptotic process(GO:0006915);transforming growth factor beta receptor signaling pathway(GO:0007179);activation of NF-kappaB-inducing ki…	Ada2/Gcn5/Ada3 transcription activator complex(GO:0005671);cytoplasm(GO:0005737);plasma membrane(GO:0005886);IkappaB kinase complex(GO:0008385);postsynaptic density(GO:0014069)	Toll Like Receptor 3 (TLR3) Cascade;Interleukin-1 family signaling;Interleukin-17 signaling;Nucleotide-binding domain, leucine rich repeat containing receptor (NLR) signaling pathways;Death Receptor Signalling;Signaling by Interleukins;MyD88-independent TLR4 cascade ;Toll-Like Receptors Cascades;Toll Like Receptor 2 (TLR2) Cascade;Immune System;Beta-catenin independent WNT signaling;Interleukin-1…
Baiap2	D3ZI67	Brain-specific angiogenesis inhibitor 1-associated protein 2 OS=Rattus norvegicus GN=Baiap2 PE=1 SV=3 - [D3ZI67_RAT]	NA	NA	NA	NA	NA	NA	NA	NA	1.08	2.45	2.58	0	2.23	2.86	2.34	FALSE		TRUE	Various	Brain-specific angiogenesis inhibitor 1-associated protein 2	BRAIN-SPECIFIC ANGIOGENESIS INHIBITOR 1-ASSOCIATED PROTEIN 2 (PTHR14206:SF3)		actin cytoskeleton reorganization(GO:0031532);actin filament bundle assembly(GO:0051017);actin filament polymerization(GO:0030041);positive regulation of actin filament polymerization(GO:0030838)	actin cytoskeleton(GO:0015629);cytosol(GO:0005829);nucleoplasm(GO:0005654)	receptor(PC00197)		transcription cofactor binding(GO:0001221);protein binding(GO:0005515);cytoskeletal adaptor activity(GO:0008093);PDZ domain binding(GO:0030165);identical protein binding(GO:0042802);proline-rich region binding(GO:0070064);scaffold protein binding(GO:0097110)	plasma membrane organization(GO:0007009);brain development(GO:0007420);regulation of cell shape(GO:0008360);response to bacterium(GO:0009617);positive regulation of neuron projection development(GO:0010976);dendrite development(GO:0016358);neuron differentiation(GO:0030182);positive regulation of actin filament polymerization(GO:0030838);regulation of actin cytoskeleton organization(GO:0032956);p…	ruffle(GO:0001726);nucleoplasm(GO:0005654);rough endoplasmic reticulum(GO:0005791);Golgi apparatus(GO:0005794);cytosol(GO:0005829);microtubule(GO:0005874);plasma membrane(GO:0005886);postsynaptic density(GO:0014069);actin cytoskeleton(GO:0015629);secretory granule(GO:0030141);filopodium(GO:0030175);neuron projection(GO:0043005);neuronal cell body(GO:0043025);dendritic spine(GO:0043197);dendritic …	VEGFA-VEGFR2 Pathway;Regulation of actin dynamics for phagocytic cup formation;Immune System;Fcgamma receptor (FCGR) dependent phagocytosis;Signaling by Receptor Tyrosine Kinases;Signaling by VEGF;Innate Immune System;Signal Transduction;RHO GTPase Effectors;Signaling by Rho GTPases;RHO GTPases Activate WASPs and WAVEs
Baiap2	Q6GMN2	Brain-specific angiogenesis inhibitor 1-associated protein 2 OS=Rattus norvegicus GN=Baiap2 PE=1 SV=1 - [BAIP2_RAT]	2.27	2	1.88	0	1	1.1	1.19	1.363	NA	NA	NA	NA	NA	NA	NA	FALSE		TRUE	Various	Brain-specific angiogenesis inhibitor 1-associated protein 2	BRAIN-SPECIFIC ANGIOGENESIS INHIBITOR 1-ASSOCIATED PROTEIN 2 (PTHR14206:SF3)		actin cytoskeleton reorganization(GO:0031532);actin filament bundle assembly(GO:0051017);actin filament polymerization(GO:0030041);positive regulation of actin filament polymerization(GO:0030838)	actin cytoskeleton(GO:0015629);cytosol(GO:0005829);nucleoplasm(GO:0005654)	receptor(PC00197)		transcription cofactor binding(GO:0001221);protein binding(GO:0005515);cytoskeletal adaptor activity(GO:0008093);PDZ domain binding(GO:0030165);identical protein binding(GO:0042802);proline-rich region binding(GO:0070064);scaffold protein binding(GO:0097110)	plasma membrane organization(GO:0007009);brain development(GO:0007420);regulation of cell shape(GO:0008360);response to bacterium(GO:0009617);positive regulation of neuron projection development(GO:0010976);dendrite development(GO:0016358);neuron differentiation(GO:0030182);positive regulation of actin filament polymerization(GO:0030838);regulation of actin cytoskeleton organization(GO:0032956);p…	ruffle(GO:0001726);nucleoplasm(GO:0005654);rough endoplasmic reticulum(GO:0005791);Golgi apparatus(GO:0005794);cytosol(GO:0005829);microtubule(GO:0005874);plasma membrane(GO:0005886);postsynaptic density(GO:0014069);actin cytoskeleton(GO:0015629);secretory granule(GO:0030141);filopodium(GO:0030175);neuron projection(GO:0043005);neuronal cell body(GO:0043025);dendritic spine(GO:0043197);dendritic …	VEGFA-VEGFR2 Pathway;Regulation of actin dynamics for phagocytic cup formation;Immune System;Fcgamma receptor (FCGR) dependent phagocytosis;Signaling by Receptor Tyrosine Kinases;Signaling by VEGF;Innate Immune System;Signal Transduction;RHO GTPase Effectors;Signaling by Rho GTPases;RHO GTPases Activate WASPs and WAVEs
Wash1	B2RYF7	WAS protein family homolog 1 OS=Rattus norvegicus GN=Wash1 PE=2 SV=1 - [WASH1_RAT]	0.08	0.9	0.78	1.637	2.322	2.479	1.19	2.051	0	1.69	1	1.37	2.71	2.37	1.6	FALSE		TRUE	Various
Ptrf	G3V8L9	Polymerase I and transcript release factor OS=Rattus norvegicus GN=Ptrf PE=4 SV=1 - [G3V8L9_RAT]	3.31	2.99	3.3	NA	NA	NA	NA	NA	0	1.08	1	2.06	2.71	2.86	3.19	FALSE		TRUE	RNA
Safb2	M0R6E6	Protein Safb2 OS=Rattus norvegicus GN=Safb2 PE=1 SV=2 - [M0R6E6_RAT]	2.27	2.81	4.1	-1.171	0.414	1.577	0.661	0.88	0	2.72	2.32	3.78	3.6	4.58	4.67	FALSE		TRUE	RNA
Ptrf	P85125	Polymerase I and transcript release factor OS=Rattus norvegicus GN=Ptrf PE=1 SV=1 - [PTRF_RAT]	NA	NA	NA	0	4.17	4.771	5.347	5.02	NA	NA	NA	NA	NA	NA	NA	FALSE		TRUE	RNA
Sdpr	Q66H98	Serum deprivation-response protein OS=Rattus norvegicus GN=Sdpr PE=1 SV=3 - [SDPR_RAT]	4.87	4.81	4.87	0	1	1.717	1.833	1.363	NA	NA	NA	NA	NA	NA	NA	FALSE		TRUE	Various
LOC100912210	F1M6F4	Protein LOC100912210 (Fragment) OS=Rattus norvegicus GN=LOC100912210 PE=4 SV=1 - [F1M6F4_RAT]	-0.53	0.28	0.61	NA	NA	NA	NA	NA	NA	NA	NA	NA	NA	NA	NA	FALSE		FALSE		40S ribosomal protein S25-like	40S RIBOSOMAL PROTEIN S25 (PTHR12850:SF18)
Ankrd40	B2RYI5	Ankrd40 protein OS=Rattus norvegicus GN=Ankrd40 PE=2 SV=1 - [B2RYI5_RAT]	NA	NA	NA	1.039	0	0	0	0	NA	NA	NA	NA	NA	NA	NA	FALSE		FALSE		Ankrd40 protein	ANKYRIN REPEAT DOMAIN-CONTAINING PROTEIN 40 (PTHR24192:SF1)
Ankrd63	D3ZKY6	Protein Ankrd63 OS=Rattus norvegicus GN=Ankrd63 PE=4 SV=1 - [D3ZKY6_RAT]	0	0	1.23	-1.171	-1.171	0.546	0.661	0.192	1.08	0	0	0	0	0	0	FALSE		FALSE		Ankyrin repeat domain 63	ANKYRIN REPEAT DOMAIN-CONTAINING PROTEIN 63 (PTHR24166:SF30)
Rsrc2	Q5PQR4	Arginine/serine-rich coiled-coil protein 2 OS=Rattus norvegicus GN=Rsrc2 PE=2 SV=1 - [RSRC2_RAT]	NA	NA	NA	0	0	1.1	0	1.363	0	0	0	2.06	2.23	1.62	2.34	FALSE		FALSE		Arginine/serine-rich coiled-coil protein 2	ARGININE/SERINE-RICH COILED-COIL PROTEIN 2 (PTHR22426:SF2)
Bsdc1	D4A3M7	Protein Bsdc1 OS=Rattus norvegicus GN=Bsdc1 PE=1 SV=3 - [D4A3M7_RAT]	NA	NA	NA	0	0	0	0	0	2.12	1.08	0	0	0	0	0	FALSE		FALSE		BSD domain-containing 1	BSD DOMAIN-CONTAINING PROTEIN 1 (PTHR16019:SF5)
Btbd17	D4A8L9	Protein Btbd17 OS=Rattus norvegicus GN=Btbd17 PE=4 SV=1 - [D4A8L9_RAT]	NA	NA	NA	NA	NA	NA	NA	NA	1.08	1.08	1	0	1.51	1.62	0	FALSE		FALSE		BTB domain-containing 17	BTB/POZ DOMAIN-CONTAINING PROTEIN 17 (PTHR24410:SF12)
LOC683897	Q3B8P7	RCG58555, isoform CRA_a OS=Rattus norvegicus GN=LOC683897 PE=2 SV=1 - [Q3B8P7_RAT]	0	0	1.23	0	0	0	0	0	0.52	-0.09	-0.17	0.2	0.34	1.2	1.66	FALSE		FALSE		Similar to Protein C6orf203	CHROMOSOME 6 OPEN READING FRAME 203 (PTHR13633:SF3)
Ccdc110	B2GV42	Ccdc110 protein OS=Rattus norvegicus GN=Ccdc110 PE=2 SV=1 - [B2GV42_RAT]	NA	NA	NA	0	0	0	0	0	NA	NA	NA	NA	NA	NA	NA	FALSE		FALSE		Ccdc110 protein	COILED-COIL DOMAIN-CONTAINING PROTEIN 110 (PTHR32083:SF32)
Ccdc149	F1LVF5	Protein Ccdc149 OS=Rattus norvegicus GN=Ccdc149 PE=4 SV=2 - [F1LVF5_RAT]	NA	NA	NA	0	0	0	0	1.363	NA	NA	NA	NA	NA	NA	NA	FALSE		FALSE		Coiled-coil domain-containing 149	COILED-COIL DOMAIN-CONTAINING PROTEIN 149 (PTHR21682:SF2)
Ccdc175	Q5PQJ9	Coiled-coil domain-containing protein 175 OS=Rattus norvegicus GN=Ccdc175 PE=1 SV=2 - [CC175_RAT]	0	1	0	NA	NA	NA	NA	NA	NA	NA	NA	NA	NA	NA	NA	FALSE		FALSE		Coiled-coil domain-containing protein 175	COILED-COIL DOMAIN-CONTAINING PROTEIN 175 (PTHR35347:SF1)
Dmwd	F1M3D2	Protein Dmwd (Fragment) OS=Rattus norvegicus GN=Dmwd PE=4 SV=2 - [F1M3D2_RAT]	0.08	0.48	0.78	-0.132	-0.171	-1.171	0.018	0.192	NA	NA	NA	NA	NA	NA	NA	FALSE		FALSE		DM1 locus, WD repeat-containing	DYSTROPHIA MYOTONICA WD REPEAT-CONTAINING PROTEIN (PTHR14107:SF15)
Dmwd	M0RDT6	Protein Dmwd OS=Rattus norvegicus GN=Dmwd PE=4 SV=1 - [M0RDT6_RAT]	NA	NA	NA	NA	NA	NA	NA	NA	0.52	-0.09	0.42	-1.17	0.34	0.46	0.43	FALSE		FALSE		DM1 locus, WD repeat-containing	DYSTROPHIA MYOTONICA WD REPEAT-CONTAINING PROTEIN (PTHR14107:SF15)
Epsti1	Q5BK43	Epithelial-stromal interaction protein 1 OS=Rattus norvegicus GN=Epsti1 PE=2 SV=1 - [ESIP1_RAT]	NA	NA	NA	0	0	0	1.19	0	NA	NA	NA	NA	NA	NA	NA	FALSE		FALSE		Epithelial-stromal interaction protein 1	EPITHELIAL-STROMAL INTERACTION PROTEIN 1 (PTHR22529:SF1)
Fsd1l	A0A0G2JZ60	Protein Fsd1l OS=Rattus norvegicus GN=Fsd1l PE=4 SV=1 - [A0A0G2JZ60_RAT]	NA	NA	NA	NA	NA	NA	NA	NA	1.08	0	0	0	0	0	0	FALSE		FALSE		Fibronectin type III and SPRY domain-containing 1-like	FSD1-LIKE PROTEIN (PTHR24099:SF8)
Fsd1l	D3ZC90	Protein Fsd1l (Fragment) OS=Rattus norvegicus GN=Fsd1l PE=4 SV=2 - [D3ZC90_RAT]	0.55	0.28	0.61	NA	NA	NA	NA	NA	NA	NA	NA	NA	NA	NA	NA	FALSE		FALSE		Fibronectin type III and SPRY domain-containing 1-like	FSD1-LIKE PROTEIN (PTHR24099:SF8)
Gprin3	D3ZF21	Protein Gprin3 OS=Rattus norvegicus GN=Gprin3 PE=4 SV=1 - [D3ZF21_RAT]	0.08	-1.1	-1.1	1.039	0	1.1	1.19	1.363	0.52	-0.09	-1.17	-1.17	0.34	0.46	1.17	FALSE		FALSE		GPRIN family member 3	G PROTEIN-REGULATED INDUCER OF NEURITE OUTGROWTH 3 (PTHR15718:SF6)
LOC103692087	D4A609	Protein LOC100361741 OS=Rattus norvegicus GN=LOC103692087 PE=4 SV=1 - [D4A609_RAT]	NA	NA	NA	NA	NA	NA	NA	NA	0	0	1	0	0	0	0	FALSE		FALSE		Uncharacterized LOC103692087	GENE 9047-RELATED (PTHR35826:SF2)
Kbtbd11	D4A5J1	Protein Kbtbd11 OS=Rattus norvegicus GN=Kbtbd11 PE=4 SV=1 - [D4A5J1_RAT]	0.06	-0.28	0.12	-0.346	-1.002	-0.659	-0.355	-0.619	0.08	0.28	0.14	0.54	0.21	0.37	1.42	FALSE		FALSE		Kelch repeat and BTB domain-containing 11	KELCH REPEAT AND BTB DOMAIN-CONTAINING PROTEIN 11 (PTHR45972:SF3)
Kbtbd2	D3ZVS6	Kelch repeat and BTB (POZ) domain containing 2 (Predicted), isoform CRA_a OS=Rattus norvegicus GN=Kbtbd2 PE=4 SV=1 - [D3ZVS6_RAT]	-0.32	-0.57	-0.27	NA	NA	NA	NA	NA	-0.09	0.52	-1.17	-1.17	-1.17	-1.17	-1.17	FALSE		FALSE		Kelch repeat and BTB (POZ) domain containing 2 (Predicted), isoform CRA_a	KELCH REPEAT AND BTB DOMAIN-CONTAINING PROTEIN 2 (PTHR24412:SF192)
Kbtbd3	D4A7F5	Kelch repeat and BTB (POZ) domain containing 3 (Predicted), isoform CRA_a OS=Rattus norvegicus GN=Kbtbd3 PE=4 SV=1 - [D4A7F5_RAT]	0	1	0	NA	NA	NA	NA	NA	NA	NA	NA	NA	NA	NA	NA	FALSE		FALSE		Kelch repeat and BTB (POZ) domain containing 3 (Predicted), isoform CRA_a	KELCH REPEAT AND BTB DOMAIN-CONTAINING PROTEIN 3 (PTHR24412:SF418)
RGD1304884	D4A3C2	Protein RGD1304884 OS=Rattus norvegicus GN=RGD1304884 PE=4 SV=1 - [D4A3C2_RAT]	0.83	0.32	0.89	-0.528	-0.002	0.388	-0.311	-0.071	0.37	0.22	0.24	-1.71	0.72	0.88	0.11	FALSE		FALSE		Similar to RIKEN cDNA 6430548M08	KIAA0513 (PTHR13663:SF2)
RGD1311575	D4A5F4	Protein RGD1311575 OS=Rattus norvegicus GN=RGD1311575 PE=1 SV=3 - [D4A5F4_RAT]	NA	NA	NA	NA	NA	NA	NA	NA	0	0	0	0	0	0	0	FALSE		FALSE		Hypothetical LOC289568	KIAA1211 (PTHR47574:SF3)
Mroh6	F1M3X5	Protein Mroh6 OS=Rattus norvegicus GN=Mroh6 PE=4 SV=2 - [F1M3X5_RAT]	NA	NA	NA	-0.77	-0.224	-0.092	-0.619	0.706	NA	NA	NA	NA	NA	NA	NA	FALSE		FALSE		Maestro heat-like repeat family member 6	MAESTRO HEAT-LIKE REPEAT-CONTAINING PROTEIN FAMILY MEMBER 6 (PTHR23120:SF40)
Pnma2	D4A068	Protein Pnma2 OS=Rattus norvegicus GN=Pnma2 PE=4 SV=1 - [D4A068_RAT]	0.55	-0.14	0.16	NA	NA	NA	NA	NA	-1.17	-0.09	0.42	-1.17	0.34	0.46	0.43	FALSE		FALSE		PNMA family member 2	PARANEOPLASTIC ANTIGEN MA2 (PTHR23095:SF16)
Phyhip	Q568Z9	Phytanoyl-CoA hydroxylase-interacting protein OS=Rattus norvegicus GN=Phyhip PE=2 SV=1 - [PHYIP_RAT]	-0.27	-0.43	-0.31	-0.031	-0.766	-0.831	-1.226	-1.092	0.33	0.19	-0.3	-0.43	-0.07	-0.69	-0.48	FALSE		FALSE		Phytanoyl-CoA hydroxylase-interacting protein	PHYTANOYL-COA HYDROXYLASE-INTERACTING PROTEIN (PTHR15698:SF9)
Prr36	D3ZPT0	Protein RGD1566084 OS=Rattus norvegicus GN=Prr36 PE=4 SV=2 - [D3ZPT0_RAT]	0	0	1.23	-1.21	-2.25	-2.25	-2.25	-0.887	1.08	1.08	1	0	0	0	0	FALSE		FALSE		Proline-rich 36	PROLINE-RICH PROTEIN 36 (PTHR22427:SF8)
Fam114a2	D3ZC89	Protein Fam114a2 OS=Rattus norvegicus GN=Fam114a2 PE=1 SV=3 - [D3ZC89_RAT]	NA	NA	NA	NA	NA	NA	NA	NA	-0.09	-0.09	-1.17	-1.17	-1.17	-1.17	-1.17	FALSE		FALSE		Family with sequence similarity 114, member A2	PROTEIN FAM114A2 (PTHR12842:SF3)
Fam160b1	D4A3I5	LOC361774 (Predicted) OS=Rattus norvegicus GN=Fam160b1 PE=4 SV=1 - [D4A3I5_RAT]	0	1.58	1.23	0	0	0	1.19	2.051	0	1.08	0	0	0	0	0	FALSE		FALSE		Family with sequence similarity 160, member B1	PROTEIN FAM160B1 (PTHR21705:SF10)
RGD1306484	D3ZM02	Protein RGD1306484 OS=Rattus norvegicus GN=RGD1306484 PE=4 SV=1 - [D3ZM02_RAT]	NA	NA	NA	0	0	0	0	0	NA	NA	NA	NA	NA	NA	NA	FALSE		FALSE		Similar to growth and transformation-dependent protein	PROTEIN FAM162A (PTHR13674:SF2)
Fam219b	D3ZA28	Protein Fam219b OS=Rattus norvegicus GN=Fam219b PE=4 SV=2 - [D3ZA28_RAT]	NA	NA	NA	0	0	1.1	0	0	NA	NA	NA	NA	NA	NA	NA	FALSE		FALSE		Family with sequence similarity 219, member B	PROTEIN FAM219B (PTHR31281:SF2)
Fam45a	F1LNS2	Protein Fam45a OS=Rattus norvegicus GN=Fam45a PE=4 SV=2 - [F1LNS2_RAT]	0.11	-0.72	0.16	0	1	0	0	0	1.08	1.08	1	0	1.51	0	1.6	FALSE		FALSE		Family with sequence similarity 45, member A	PROTEIN FAM45A-RELATED (PTHR28544:SF1)
Fam49a	B0BN65	Family with sequence similarity 49, member A OS=Rattus norvegicus GN=Fam49a PE=2 SV=1 - [B0BN65_RAT]	0.3	-0.35	-0.17	0.25	-0.224	-1.809	-1.809	0.242	0.55	0.13	1	-0.06	-0.35	0.64	-0.24	FALSE		FALSE		Family with sequence similarity 49, member A	PROTEIN FAM49A (PTHR12422:SF4)
Ppp1r21	F1LYZ8	Protein Ppp1r21 OS=Rattus norvegicus GN=Ppp1r21 PE=4 SV=2 - [F1LYZ8_RAT]	0.14	-0.08	0.32	0.241	-0.417	-0.014	0.335	0.871	0.51	0.52	0.62	0.31	0.27	0.67	1.19	FALSE		FALSE		Protein phosphatase 1, regulatory subunit 21	PROTEIN PHOSPHATASE 1 REGULATORY SUBUNIT 21 (PTHR21448:SF0)
Tmed8	M0RAT6	Protein Tmed8 OS=Rattus norvegicus GN=Tmed8 PE=4 SV=1 - [M0RAT6_RAT]	1.19	1	0	NA	NA	NA	NA	NA	NA	NA	NA	NA	NA	NA	NA	FALSE		FALSE		Transmembrane p24 trafficking protein 8	PROTEIN TMED8 (PTHR22973:SF3)
RGD1310819	D3ZBU7	Protein RGD1310819 OS=Rattus norvegicus GN=RGD1310819 PE=1 SV=3 - [D3ZBU7_RAT]	-0.53	-0.14	1.46	-0.172	-0.809	0.339	0.024	-0.446	-0.09	0.52	0.83	-1.17	0.34	1.2	1.66	FALSE		FALSE		Similar to putative protein (5S487)	RIKEN CDNA 2010300C02 GENE (PTHR47743:SF1)
RGD1310819	D4A9L0	Protein RGD1310819 OS=Rattus norvegicus GN=RGD1310819 PE=4 SV=1 - [D4A9L0_RAT]	-0.53	-0.14	1.66	NA	NA	NA	NA	NA	NA	NA	NA	NA	NA	NA	NA	FALSE		FALSE		Similar to putative protein (5S487)	RIKEN CDNA 2010300C02 GENE (PTHR47743:SF1)
LOC685849	D4A4N9	Protein LOC685849 OS=Rattus norvegicus GN=LOC685849 PE=4 SV=2 - [D4A4N9_RAT]	-1.1	-1.1	-1.1	NA	NA	NA	NA	NA	NA	NA	NA	NA	NA	NA	NA	FALSE		FALSE		Hypothetical protein LOC685849	RIKEN CDNA D630039A03 GENE (PTHR36290:SF1)
Rundc3b	Q3B7K9	RUN domain-containing protein 3B OS=Rattus norvegicus GN=Rundc3b PE=2 SV=1 - [RUN3B_RAT]	0.08	-0.1	0.78	0	0	0	0	0	-1.17	-1.17	-1.17	-1.17	-1.17	-1.17	-1.17	FALSE		FALSE		RUN domain-containing protein 3B	RUN DOMAIN-CONTAINING PROTEIN 3B (PTHR46251:SF1)
Smyd5	D3ZII8	Protein Smyd5 OS=Rattus norvegicus GN=Smyd5 PE=4 SV=2 - [D3ZII8_RAT]	-0.53	-1.72	-1.72	NA	NA	NA	NA	NA	NA	NA	NA	NA	NA	NA	NA	FALSE		FALSE		SET and MYND domain containing 5 (Predicted)	SET AND MYND DOMAIN-CONTAINING PROTEIN 5 (PTHR46402:SF2)
RGD1565641	D3ZXR6	Protein RGD1565641 OS=Rattus norvegicus GN=RGD1565641 PE=4 SV=1 - [D3ZXR6_RAT]	1.19	1	1.23	1.637	0	1.717	1.833	0	0	0	0	0	0	0	1.6	FALSE		FALSE		RGD1565641	SI:CH211-282B22.1 (PTHR35544:SF4)
Fam169a	D3ZKX8	Protein Fam169a OS=Rattus norvegicus GN=Fam169a PE=4 SV=2 - [D3ZKX8_RAT]	0.12	-0.15	0.18	-0.172	-0.809	-1.809	-0.619	-1.809	-1.17	-0.56	-1.25	-0.18	-0.73	-2.25	-2.25	TRUE	Various	FALSE		Family with sequence similarity 169, member A	SOLUBLE LAMIN-ASSOCIATED PROTEIN OF 75 KDA (PTHR22442:SF3)
Tecpr2	D4A6U4	Protein Tecpr2 OS=Rattus norvegicus GN=Tecpr2 PE=4 SV=2 - [D4A6U4_RAT]	NA	NA	NA	0	1	0	0	0	-1.17	-1.17	-1.17	-1.17	-1.17	-1.17	-1.17	FALSE		FALSE		Tectonin beta-propeller repeat-containing 2	TECTONIN BETA-PROPELLER REPEAT-CONTAINING PROTEIN 2 (PTHR23287:SF16)
Tstd3	Q3SWT2	LOC500420 protein (Fragment) OS=Rattus norvegicus GN=Tstd3 PE=2 SV=1 - [Q3SWT2_RAT]	NA	NA	NA	NA	NA	NA	NA	NA	1.08	1.08	0	0	0	0	0	FALSE		FALSE		Similar to CG12279-PA	THIOSULFATE SULFURTRANSFERASE/RHODANESE-LIKE DOMAIN-CONTAINING PROTEIN 3 (PTHR44086:SF1)
Tmem263	B2RZ08	Protein Tmem263 OS=Rattus norvegicus GN=Tmem263 PE=2 SV=1 - [B2RZ08_RAT]	0	0	1.23	NA	NA	NA	NA	NA	NA	NA	NA	NA	NA	NA	NA	FALSE		FALSE		RGD1563325 protein	TRANSMEMBRANE PROTEIN 263 (PTHR31443:SF0)
RGD1564887	A0A0G2K771	Protein RGD1564887 OS=Rattus norvegicus GN=RGD1564887 PE=1 SV=1 - [A0A0G2K771_RAT]	NA	NA	NA	NA	NA	NA	NA	NA	1.08	1.08	1	0	0	0	0	FALSE		FALSE		Similar to 9130011E15Rik protein	UPF0668 PROTEIN C10ORF76 (PTHR13608:SF3)
RGD1564887	D3ZZE3	Protein RGD1564887 (Fragment) OS=Rattus norvegicus GN=RGD1564887 PE=4 SV=2 - [D3ZZE3_RAT]	NA	NA	NA	0	1	0	0	0	NA	NA	NA	NA	NA	NA	NA	FALSE		FALSE		Similar to 9130011E15Rik protein	UPF0668 PROTEIN C10ORF76 (PTHR13608:SF3)
Vwa5b1	D3ZP60	Protein Vwa5b1 OS=Rattus norvegicus GN=Vwa5b1 PE=4 SV=1 - [D3ZP60_RAT]	NA	NA	NA	0	0	0	0	0	NA	NA	NA	NA	NA	NA	NA	FALSE		FALSE		uncharacterized protein RGD1308559_predicted	VON WILLEBRAND FACTOR A DOMAIN-CONTAINING PROTEIN 5B1 (PTHR46299:SF1)
Vwa5b2	D4A7U5	Protein Vwa5b2 OS=Rattus norvegicus GN=Vwa5b2 PE=4 SV=2 - [D4A7U5_RAT]	0	0	1.23	NA	NA	NA	NA	NA	NA	NA	NA	NA	NA	NA	NA	FALSE		FALSE		RGD1564491 (Predicted)	VON WILLEBRAND FACTOR A DOMAIN-CONTAINING PROTEIN 5B2 (PTHR46299:SF2)
Wdr17	M0R6L2	Protein Wdr17 OS=Rattus norvegicus GN=Wdr17 PE=4 SV=2 - [M0R6L2_RAT]	0.57	0.3	1.49	0.919	-0.303	1.326	1.631	2.26	-1.01	-0.52	-0.65	0.75	0.52	1.35	1.93	FALSE		FALSE		RCG59107, isoform CRA_a	WD REPEAT-CONTAINING PROTEIN 17 (PTHR44464:SF1)
Wdr47	G3V9M3	Protein Wdr47 OS=Rattus norvegicus GN=Wdr47 PE=4 SV=1 - [G3V9M3_RAT]	0.2	-0.1	0.6	0.223	-0.718	0.056	0.348	0.818	-0.44	-0.07	-0.39	-0.18	-0.41	-0.88	0.03	FALSE		FALSE		RCG28460	WD REPEAT-CONTAINING PROTEIN 47 (PTHR19863:SF5)
Zc2hc1a	A0A0G2K782	Protein Zc2hc1a OS=Rattus norvegicus GN=Zc2hc1a PE=1 SV=1 - [A0A0G2K782_RAT]	NA	NA	NA	NA	NA	NA	NA	NA	0.2	0.2	0.56	0.28	1.56	1.72	2.3	FALSE		FALSE		Zinc finger, C2HC-type-containing 1A	ZINC FINGER C2HC DOMAIN-CONTAINING PROTEIN 1A (PTHR13555:SF25)
Zc2hc1a	B5DF95	Family with sequence similarity 164, member A OS=Rattus norvegicus GN=Zc2hc1a PE=2 SV=1 - [B5DF95_RAT]	0.55	0.28	0.16	1.039	0	0	1.833	0	NA	NA	NA	NA	NA	NA	NA	FALSE		FALSE		Zinc finger, C2HC-type-containing 1A	ZINC FINGER C2HC DOMAIN-CONTAINING PROTEIN 1A (PTHR13555:SF25)
Kcnj10	A0A0H2UHF5	ATP-sensitive inward rectifier potassium channel 10 OS=Rattus norvegicus GN=Kcnj10 PE=1 SV=1 - [A0A0H2UHF5_RAT]	NA	NA	NA	NA	NA	NA	NA	NA	0.47	0.89	-0.66	0.91	-0.01	0.98	0.1	FALSE		FALSE		ATP-sensitive inward rectifier potassium channel 10	ATP-SENSITIVE INWARD RECTIFIER POTASSIUM CHANNEL 10 (PTHR11767:SF21)	ligand-gated ion channel activity(GO:0015276);voltage-gated potassium channel activity(GO:0005249)	import into cell(GO:0098657)
Kcnj10	P49655	ATP-sensitive inward rectifier potassium channel 10 OS=Rattus norvegicus GN=Kcnj10 PE=2 SV=1 - [KCJ10_RAT]	0.12	-0.57	0.18	NA	NA	NA	NA	NA	NA	NA	NA	NA	NA	NA	NA	FALSE		FALSE		ATP-sensitive inward rectifier potassium channel 10	ATP-SENSITIVE INWARD RECTIFIER POTASSIUM CHANNEL 10 (PTHR11767:SF21)	ligand-gated ion channel activity(GO:0015276);voltage-gated potassium channel activity(GO:0005249)	import into cell(GO:0098657)
LOC685184	F1M153	Protein LOC685184 OS=Rattus norvegicus GN=LOC685184 PE=4 SV=2 - [F1M153_RAT]	NA	NA	NA	NA	NA	NA	NA	NA	-0.09	-1.17	-1.17	-1.17	-1.17	-1.17	-1.17	FALSE		FALSE		Similar to protein-expressed in prostate, ovary, testis, and placenta 8 isoform 2	POTE ANKYRIN DOMAIN FAMILY MEMBER B-RELATED (PTHR24118:SF65)		regulation of transcription by RNA polymerase II(GO:0006357);transcription by RNA polymerase II(GO:0006366)
LOC103690018	F6T071	Golgi reassembly-stacking protein 2 OS=Rattus norvegicus GN=LOC103690018 PE=1 SV=2 - [F6T071_RAT]	NA	NA	NA	NA	NA	NA	NA	NA	0	0	0	0	1.51	0	0	FALSE		FALSE		Golgi reassembly-stacking protein 2-like	GOLGI REASSEMBLY-STACKING PROTEIN 2 (PTHR12893:SF1)		Golgi organization(GO:0007030)	Golgi apparatus(GO:0005794);plasma membrane(GO:0005886);vacuole(GO:0005773)
FAM120C	D3ZNI4	Protein FAM120C (Fragment) OS=Rattus norvegicus GN=FAM120C PE=4 SV=2 - [D3ZNI4_RAT]	0.08	-1.1	0.12	0	0	0	0	2.051	NA	NA	NA	NA	NA	NA	NA	FALSE		FALSE		Family with sequence similarity 120C	CONSTITUTIVE COACTIVATOR OF PPAR-GAMMA-LIKE PROTEIN 2 (PTHR15976:SF15)			nucleus(GO:0005634)
RGD1563606	D4ACX1	Protein RGD1563606 OS=Rattus norvegicus GN=RGD1563606 PE=4 SV=2 - [D4ACX1_RAT]	NA	NA	NA	0	1	0	0	0	NA	NA	NA	NA	NA	NA	NA	FALSE		FALSE		Similar to cysteine-rich protein 2	CYSTEINE-RICH PROTEIN 2 (PTHR46074:SF2)	structural molecule activity(GO:0005198)	apoptotic process(GO:0006915);cellular component morphogenesis(GO:0032989);embryo development(GO:0009790);gamete generation(GO:0007276);immune system process(GO:0002376);negative regulation of apoptotic process(GO:0043066)	intracellular(GO:0005622)	actin family cytoskeletal protein(PC00041)
Rlc-a	P13832	Myosin regulatory light chain RLC-A OS=Rattus norvegicus GN=Rlc-a PE=2 SV=2 - [MRLCA_RAT]	NA	NA	NA	0	0	0	1.833	0	NA	NA	NA	NA	NA	NA	NA	FALSE		FALSE		Myosin regulatory light chain RLC-A	MYOSIN REGULATORY LIGHT CHAIN 12A (PTHR23049:SF57)	calcium ion binding(GO:0005509);calmodulin binding(GO:0005516);structural molecule activity(GO:0005198)	developmental process(GO:0032502);muscle contraction(GO:0006936)	intracellular(GO:0005622)	actin family cytoskeletal protein(PC00041);calmodulin(PC00061)
Praf2	D3ZAA0	PRA1 domain family 2 (Predicted) OS=Rattus norvegicus GN=Praf2 PE=4 SV=2 - [D3ZAA0_RAT]	-1.1	-1.1	0.12	NA	NA	NA	NA	NA	NA	NA	NA	NA	NA	NA	NA	FALSE		FALSE		PRA1 family protein	PRA1 FAMILY PROTEIN 2 (PTHR12859:SF1)	amino acid transmembrane transporter activity(GO:0015171)	cellular amino acid metabolic process(GO:0006520)		amino acid transporter(PC00046)
Cep170b	D4A1G8	Protein Cep170b OS=Rattus norvegicus GN=Cep170b PE=1 SV=1 - [D4A1G8_RAT]	1.78	1.7	2.27	0.135	0.072	0.229	1.067	-0.198	-0.74	-0.41	0.14	0.31	-0.14	1.45	1.56	FALSE		FALSE		Centrosomal protein 170B	CENTROSOMAL PROTEIN OF 170 KDA PROTEIN B (PTHR15715:SF18)				chaperone(PC00072)
LOC500948	Q6TUH1	LRRGT00073 OS=Rattus norvegicus GN=LOC500948 PE=2 SV=1 - [Q6TUH1_RAT]	NA	NA	NA	0	0	0	0	0	NA	NA	NA	NA	NA	NA	NA	FALSE		FALSE		LRRGT00073	PROTEIN SET (PTHR11875:SF67)	phosphatase inhibitor activity(GO:0019212);protein binding(GO:0005515)	DNA replication(GO:0006260);apoptotic process(GO:0006915);cell cycle(GO:0007049);chromatin organization(GO:0006325);protein metabolic process(GO:0019538)		chaperone(PC00072);phosphatase inhibitor(PC00183)
Fam177a1	D3ZIM7	Protein Fam177a1 OS=Rattus norvegicus GN=Fam177a1 PE=1 SV=1 - [D3ZIM7_RAT]	NA	NA	NA	NA	NA	NA	NA	NA	0	0	1	0	0	0	0	FALSE		FALSE		Family with sequence similarity 177, member A1	PROTEIN FAM177A1 (PTHR31206:SF5)	transferase activity, transferring glycosyl groups(GO:0016757)	polysaccharide metabolic process(GO:0005976);protein glycosylation(GO:0006486)		glycosyltransferase(PC00111)
Mblac2	D4A249	Protein Mblac2 OS=Rattus norvegicus GN=Mblac2 PE=4 SV=1 - [D4A249_RAT]	-1.1	-0.1	-1.1	NA	NA	NA	NA	NA	-0.09	-1.17	-0.17	-1.17	-1.17	-1.17	-1.17	FALSE		FALSE		Metallo-beta-lactamase domain-containing 2	METALLO-BETA-LACTAMASE DOMAIN-CONTAINING PROTEIN 2 (PTHR42951:SF4)				hydrolase(PC00121)
Coro6	Q920J3	Coronin-6 OS=Rattus norvegicus GN=Coro6 PE=2 SV=2 - [CORO6_RAT]	0	0	0	NA	NA	NA	NA	NA	1.08	1.08	1	0	1.51	1.62	1.6	FALSE		FALSE		Coronin-6	CORONIN-6 (PTHR10856:SF23)	actin binding(GO:0003779)	cytoskeleton organization(GO:0007010)	actin cytoskeleton(GO:0015629)	non-motor actin binding protein(PC00165)
Plekhd1	B1WBU8	Pleckstrin homology domain-containing family D member 1 OS=Rattus norvegicus GN=Plekhd1 PE=2 SV=1 - [PLHD1_RAT]	0.73	-0.1	0.12	NA	NA	NA	NA	NA	NA	NA	NA	NA	NA	NA	NA	FALSE		FALSE		Pleckstrin homology domain-containing family D member 1	PLECKSTRIN HOMOLOGY DOMAIN-CONTAINING FAMILY D MEMBER 1 (PTHR14383:SF1)				nucleic acid binding(PC00171)
Lsm14b	A0A0G2JZY0	Protein Lsm14b OS=Rattus norvegicus GN=Lsm14b PE=1 SV=1 - [A0A0G2JZY0_RAT]	NA	NA	NA	NA	NA	NA	NA	NA	0	1.08	1	0	0	0	0	FALSE		FALSE		LSM family member 14B	PROTEIN LSM14 HOMOLOG B (PTHR13586:SF1)	RNA binding(GO:0003723)	RNA catabolic process(GO:0006401)		RNA binding protein(PC00031)
Lsm14b	D3Z8C1	Protein Lsm14b OS=Rattus norvegicus GN=Lsm14b PE=4 SV=1 - [D3Z8C1_RAT]	0	1	1.23	NA	NA	NA	NA	NA	NA	NA	NA	NA	NA	NA	NA	FALSE		FALSE		LSM family member 14B	PROTEIN LSM14 HOMOLOG B (PTHR13586:SF1)	RNA binding(GO:0003723)	RNA catabolic process(GO:0006401)		RNA binding protein(PC00031)
LOC100911365	D3ZVI9	Parkinson disease 7 domain containing 1 (Predicted), isoform CRA_a OS=Rattus norvegicus GN=LOC100911365 PE=4 SV=1 - [D3ZVI9_RAT]	0.13	0.32	0.46	-0.528	-0.265	0.161	0.027	0.279	0.95	0.95	-0.17	0.2	1.06	1.2	1.66	FALSE		FALSE		Parkinson disease 7 domain containing 1 (Predicted), isoform CRA_a	GLUTAMINE AMIDOTRANSFERASE-LIKE CLASS 1 DOMAIN-CONTAINING PROTEIN 1 (PTHR43824:SF5)				RNA binding protein(PC00031);cysteine protease(PC00081);transcription factor(PC00218)
Fv1	Q6P9U2	Uncharacterized protein OS=Rattus norvegicus GN=Fv1 PE=2 SV=1 - [Q6P9U2_RAT]	0.08	-0.1	0.12	NA	NA	NA	NA	NA	NA	NA	NA	NA	NA	NA	NA	FALSE		FALSE		Friend virus susceptibility 1
Klhdc4	D3ZU48	Protein Klhdc4 OS=Rattus norvegicus GN=Klhdc4 PE=1 SV=3 - [D3ZU48_RAT]	NA	NA	NA	NA	NA	NA	NA	NA	1.08	1.08	1	1.37	1.51	1.62	1.6	FALSE		FALSE		Kelch domain-containing 4
Cobll1	F1M124	Protein Cobll1 (Fragment) OS=Rattus norvegicus GN=Cobll1 PE=1 SV=1 - [F1M124_RAT]	NA	NA	NA	0	0	1.1	1.833	1.363	NA	NA	NA	NA	NA	NA	NA	FALSE		FALSE		Cordon-bleu WH2 repeat protein-like 1	CORDON-BLEU PROTEIN-LIKE 1 (PTHR21557:SF2)	actin binding(GO:0003779)	cellular component biogenesis(GO:0044085);cytoskeleton organization(GO:0007010)				actin monomer binding(GO:0003785)
Acyp1	D4A6X4	Acylphosphatase OS=Rattus norvegicus GN=Acyp1 PE=1 SV=1 - [D4A6X4_RAT]	NA	NA	NA	NA	NA	NA	NA	NA	0	1.08	1	0	0	0	0	FALSE		FALSE		Acylphosphatase	ACYLPHOSPHATASE-1 (PTHR10029:SF3)	hydrolase activity, acting on acid anhydrides, in phosphorus-containing anhydrides(GO:0016818)			phosphatase(PC00181)		acylphosphatase activity(GO:0003998)
Acyp2	P35745	Acylphosphatase-2 OS=Rattus norvegicus GN=Acyp2 PE=1 SV=2 - [ACYP2_RAT]	0.12	0.43	0.52	1.637	2	1.1	1.19	2.051	-0.47	0.36	-0.58	0.3	0.77	0.27	1.14	FALSE		FALSE		Acylphosphatase-2	ACYLPHOSPHATASE-2 (PTHR10029:SF20)	hydrolase activity, acting on acid anhydrides, in phosphorus-containing anhydrides(GO:0016818)			phosphatase(PC00181)		acylphosphatase activity(GO:0003998);identical protein binding(GO:0042802)
Cbwd1	Q99MB4	COBW domain-containing protein 1 OS=Rattus norvegicus GN=Cbwd1 PE=2 SV=2 - [CBWD1_RAT]	0.08	-0.1	-1.1	0	0	0	0	0	0	1.08	1	0	0	0	0	FALSE		FALSE		COBW domain-containing protein 1	COBW DOMAIN-CONTAINING PROTEIN 1-RELATED (PTHR13748:SF31)		metabolic process(GO:0008152)				ATP binding(GO:0005524)
Spata5l1	D4A2B7	Protein Spata5l1 OS=Rattus norvegicus GN=Spata5l1 PE=3 SV=1 - [D4A2B7_RAT]	NA	NA	NA	NA	NA	NA	NA	NA	0	0	0	0	0	0	1.6	FALSE		FALSE		RCG26603	SPERMATOGENESIS-ASSOCIATED PROTEIN 5-LIKE PROTEIN 1 (PTHR23077:SF121)	ATPase activity(GO:0016887)		cytoplasm(GO:0005737)			ATP binding(GO:0005524);ATPase activity(GO:0016887)
Abcf2	F1M8H5	Protein Abcf2 OS=Rattus norvegicus GN=Abcf2 PE=4 SV=2 - [F1M8H5_RAT]	0	0	0	NA	NA	NA	NA	NA	NA	NA	NA	NA	NA	NA	NA	FALSE		FALSE		ATP-binding cassette subfamily F member 2	ATP-BINDING CASSETTE SUB-FAMILY F MEMBER 2 (PTHR19211:SF15)	ATPase activity, coupled to transmembrane movement of substances(GO:0042626);nucleic acid binding(GO:0003676);translation regulator activity(GO:0045182)	translation(GO:0006412)		ATP-binding cassette (ABC) transporter(PC00003);hydrolase(PC00121);translation elongation factor(PC00222)		ATP binding(GO:0005524);ATPase activity(GO:0016887)
Elavl3	Q76IJ9	ELAV (Embryonic lethal, abnormal vision, Drosophila)-like 3 (Hu antigen C), isoform CRA_b OS=Rattus norvegicus GN=Elavl3 PE=2 SV=1 - [Q76IJ9_RAT]	NA	NA	NA	-1.171	-1.171	-1.171	-1.171	-1.171	0.52	0.52	0.83	0.2	1.06	-1.17	0.43	FALSE		FALSE		ELAV-like protein	ELAV-LIKE PROTEIN 3 (PTHR10352:SF15)						AU-rich element binding(GO:0017091)
Zzef1	D3ZG78	Uncharacterized protein OS=Rattus norvegicus GN=Zzef1 PE=4 SV=1 - [D3ZG78_RAT]	-1.1	-0.1	0.12	-0.612	-2.25	-0.102	-0.417	-0.887	NA	NA	NA	NA	NA	NA	NA	FALSE		FALSE		Zinc finger ZZ-type and EF-hand domain-containing 1	ZINC FINGER ZZ-TYPE AND EF-HAND DOMAIN-CONTAINING PROTEIN 1 (PTHR22772:SF4)	DNA binding(GO:0003677);DNA-binding transcription factor activity(GO:0003700)			zinc finger transcription factor(PC00244)		calcium ion binding(GO:0005509);zinc ion binding(GO:0008270)
Lgalsl	B4F7A3	Galectin OS=Rattus norvegicus GN=Lgalsl PE=1 SV=1 - [B4F7A3_RAT]	NA	NA	NA	NA	NA	NA	NA	NA	0	0	0	0	1.51	1.62	0	FALSE		FALSE		Galectin	GALECTIN-RELATED PROTEIN (PTHR11346:SF98)	signaling receptor binding(GO:0005102)	cellular process(GO:0009987)		cell adhesion molecule(PC00069);signaling molecule(PC00207)		carbohydrate binding(GO:0030246)
Dip2c	D3ZZB0	Protein Dip2c OS=Rattus norvegicus GN=Dip2c PE=4 SV=1 - [D3ZZB0_RAT]	0.55	0.86	0.95	-1.809	-0.809	0.339	-0.619	0.242	0	1.08	0	0	0	0	2.34	FALSE		FALSE		Disco-interacting protein 2 homolog C	DISCO-INTERACTING PROTEIN 2 HOMOLOG C (PTHR22754:SF33)						catalytic activity(GO:0003824)
Sdr39u1	D3ZYY0	Protein Sdr39u1 OS=Rattus norvegicus GN=Sdr39u1 PE=4 SV=1 - [D3ZYY0_RAT]	0	0	0	NA	NA	NA	NA	NA	NA	NA	NA	NA	NA	NA	NA	FALSE		FALSE		Short chain dehydrogenase/reductase family 39U, member 1	EPIMERASE FAMILY PROTEIN SDR39U1 (PTHR11092:SF0)	hydro-lyase activity(GO:0016836)	monosaccharide metabolic process(GO:0005996)		dehydratase(PC00091);epimerase/racemase(PC00096)		catalytic activity(GO:0003824);coenzyme binding(GO:0050662)
Ankmy2	D3ZC34	Ankyrin repeat and MYND domain containing 2 (Predicted) OS=Rattus norvegicus GN=Ankmy2 PE=4 SV=1 - [D3ZC34_RAT]	0	1.58	1.23	0	1	0	0	0	-0.12	-0.73	-1.81	-1.81	-0.29	-0.18	-0.2	FALSE		FALSE		Ankyrin repeat and MYND domain-containing 2	ANKYRIN REPEAT AND MYND DOMAIN-CONTAINING PROTEIN 2 (PTHR24150:SF8)						enzyme binding(GO:0019899);metal ion binding(GO:0046872)
Arl15	F1M6C4	Protein Arl15 OS=Rattus norvegicus GN=Arl15 PE=1 SV=2 - [F1M6C4_RAT]	NA	NA	NA	NA	NA	NA	NA	NA	-0.09	0.95	-0.17	-1.17	-1.17	-1.17	-1.17	FALSE		FALSE		ADP-ribosylation factor-like GTPase 15	ADP-RIBOSYLATION FACTOR-LIKE PROTEIN 15 (PTHR46693:SF1)						GTP binding(GO:0005525)
Arl15	M0RB29	Protein Arl15 (Fragment) OS=Rattus norvegicus GN=Arl15 PE=4 SV=1 - [M0RB29_RAT]	0	1	1.23	NA	NA	NA	NA	NA	NA	NA	NA	NA	NA	NA	NA	FALSE		FALSE		ADP-ribosylation factor-like GTPase 15	ADP-RIBOSYLATION FACTOR-LIKE PROTEIN 15 (PTHR46693:SF1)						GTP binding(GO:0005525)
Irgq	A0A0G2K1U9	Protein Irgq OS=Rattus norvegicus GN=Irgq PE=1 SV=1 - [A0A0G2K1U9_RAT]	NA	NA	NA	NA	NA	NA	NA	NA	0.2	0.2	-0.25	-0.18	-0.73	0.12	-2.25	FALSE		FALSE		Immunity-related GTPase Q	IMMUNITY-RELATED GTPASE FAMILY Q PROTEIN (PTHR19364:SF2)						GTP binding(GO:0005525)
Irgq	M0R686	Protein Irgq OS=Rattus norvegicus GN=Irgq PE=4 SV=1 - [M0R686_RAT]	-0.53	-0.72	-1.72	1.039	2	1.1	0	2.051	NA	NA	NA	NA	NA	NA	NA	FALSE		FALSE		Immunity-related GTPase Q	IMMUNITY-RELATED GTPASE FAMILY Q PROTEIN (PTHR19364:SF2)						GTP binding(GO:0005525)
Fahd2	B2RYW9	Fumarylacetoacetate hydrolase domain-containing protein 2 OS=Rattus norvegicus GN=Fahd2 PE=1 SV=1 - [FAHD2_RAT]	-0.09	-0.66	-0.65	0	1.585	0	1.19	0	0.91	0.64	0.52	-0.43	0.43	0.56	-0.2	FALSE		FALSE		Fumarylacetoacetate hydrolase domain-containing protein 2	FUMARYLACETOACETATE HYDROLASE DOMAIN-CONTAINING PROTEIN 2A (PTHR42796:SF4)						hydrolase activity(GO:0016787);metal ion binding(GO:0046872)
Sssca1	D3ZG88	Mammary tumor virus receptor 2, isoform CRA_a OS=Rattus norvegicus GN=Sssca1 PE=4 SV=1 - [D3ZG88_RAT]	1.19	0	1.23	-1.171	-0.171	-1.171	0.018	-1.171	-0.09	-0.09	0.83	0.89	1.06	1.2	1.17	FALSE		FALSE		Mammary tumor virus receptor 2, isoform CRA_a	SJOEGREN SYNDROME/SCLERODERMA AUTOANTIGEN 1 (PTHR16537:SF1)						identical protein binding(GO:0042802)
Uhrf1bp1	D3ZMR2	Protein Uhrf1bp1 OS=Rattus norvegicus GN=Uhrf1bp1 PE=4 SV=2 - [D3ZMR2_RAT]	NA	NA	NA	-1.171	-0.171	-1.171	-1.171	-1.171	0	1.08	0	0	0	0	1.6	FALSE		FALSE		UHRF1-binding protein 1	UHRF1-BINDING PROTEIN 1 (PTHR22774:SF15)						identical protein binding(GO:0042802);histone deacetylase binding(GO:0042826)
Jakmip3	A0A0G2K400	Protein Jakmip3 OS=Rattus norvegicus GN=Jakmip3 PE=1 SV=1 - [A0A0G2K400_RAT]	NA	NA	NA	NA	NA	NA	NA	NA	0	1.08	1	0	0	1.62	0	FALSE		FALSE		Janus kinase and microtubule-interacting protein 3	JANUS KINASE AND MICROTUBULE-INTERACTING PROTEIN 3 (PTHR18935:SF9)						microtubule binding(GO:0008017);kinase binding(GO:0019900)
Jakmip3	D3ZXX4	Protein Jakmip3 OS=Rattus norvegicus GN=Jakmip3 PE=4 SV=1 - [D3ZXX4_RAT]	0	0	1.23	NA	NA	NA	NA	NA	NA	NA	NA	NA	NA	NA	NA	FALSE		FALSE		Janus kinase and microtubule-interacting protein 3	JANUS KINASE AND MICROTUBULE-INTERACTING PROTEIN 3 (PTHR18935:SF9)						microtubule binding(GO:0008017);kinase binding(GO:0019900)
Mpp3	O88954	MAGUK p55 subfamily member 3 OS=Rattus norvegicus GN=Mpp3 PE=1 SV=3 - [MPP3_RAT]	0.13	0.42	0.42	2.385	1	1.1	1.833	2.051	0.31	0.31	0.52	0.72	-0.29	-0.18	-0.2	FALSE		FALSE		MAGUK p55 subfamily member 3	MAGUK P55 SUBFAMILY MEMBER 3 (PTHR23122:SF33)	kinase activity(GO:0016301)	protein localization(GO:0008104)	cell junction(GO:0030054);plasma membrane(GO:0005886)	cell junction protein(PC00070);nucleotide kinase(PC00172)		PDZ domain binding(GO:0030165)
Snx30	D4A060	Protein Snx30 OS=Rattus norvegicus GN=Snx30 PE=4 SV=2 - [D4A060_RAT]	1.19	1.58	0	NA	NA	NA	NA	NA	1.08	1.69	1	0	0	1.62	0	FALSE		FALSE		Sorting nexin family member 30	SORTING NEXIN-30 (PTHR45949:SF1)						phosphatidylinositol binding(GO:0035091)
Timd4	D3ZXT7	Protein Timd4 OS=Rattus norvegicus GN=Timd4 PE=4 SV=2 - [D3ZXT7_RAT]	0	0	0	NA	NA	NA	NA	NA	NA	NA	NA	NA	NA	NA	NA	FALSE		FALSE		T-cell immunoglobulin and mucin domain-containing 4	T-CELL IMMUNOGLOBULIN AND MUCIN DOMAIN-CONTAINING PROTEIN 4 (PTHR46608:SF1)						phosphatidylserine binding(GO:0001786)
Shf	F1M4K0	Protein Shf OS=Rattus norvegicus GN=Shf PE=1 SV=3 - [F1M4K0_RAT]	NA	NA	NA	NA	NA	NA	NA	NA	-1.17	-0.09	-1.17	-1.17	-1.17	-1.17	-1.17	FALSE		FALSE		Src homology 2 domain-containing F	SH2 DOMAIN-CONTAINING ADAPTER PROTEIN F (PTHR15127:SF28)	protein binding(GO:0005515)					phosphotyrosine residue binding(GO:0001784)
Dhx32	D3ZGJ0	Protein Dhx32 OS=Rattus norvegicus GN=Dhx32 PE=4 SV=1 - [D3ZGJ0_RAT]	0	1	0	NA	NA	NA	NA	NA	0	1.08	0	0	0	0	0	FALSE		FALSE		DEAH-box helicase 32 (putative)	PRE-MRNA-SPLICING FACTOR ATP-DEPENDENT RNA HELICASE DHX32-RELATED (PTHR18934:SF88)	ATP-dependent helicase activity(GO:0008026);RNA binding(GO:0003723);catalytic activity, acting on RNA(GO:0140098)			RNA helicase(PC00032)		RNA binding(GO:0003723);ATP-dependent 3'-5' RNA helicase activity(GO:0034459)
Lrrc47	F1LT49	Protein Lrrc47 OS=Rattus norvegicus GN=Lrrc47 PE=1 SV=2 - [F1LT49_RAT]	0.14	-0.01	0.2	1.479	0.414	0.546	0.661	0.192	0.47	-0.13	1.08	0.63	0.82	0.98	0.95	FALSE		FALSE		Leucine-rich repeat-containing 47	LEUCINE-RICH REPEAT-CONTAINING PROTEIN 47 (PTHR10947:SF3)	catalytic activity, acting on RNA(GO:0140098);ligase activity(GO:0016874)	cellular amino acid metabolic process(GO:0006520);formation of translation initiation ternary complex(GO:0001677);tRNA metabolic process(GO:0006399);translational elongation(GO:0006414);translational termination(GO:0006415)	catalytic complex(GO:1902494);cytoplasmic part(GO:0044444)	aminoacyl-tRNA synthetase(PC00047);nucleic acid binding(PC00171)		RNA binding(GO:0003723);phenylalanine-tRNA ligase activity(GO:0004826)
Plcl2	F1M324	Phospholipase C-like 2 (Predicted) OS=Rattus norvegicus GN=Plcl2 PE=4 SV=2 - [F1M324_RAT]	0.73	-0.1	1.57	NA	NA	NA	NA	NA	-1.81	-0.73	-1.81	-1.81	-1.81	-1.81	-0.2	FALSE		FALSE		Phosphoinositide phospholipase C	INACTIVE PHOSPHOLIPASE C-LIKE PROTEIN 2 (PTHR10336:SF84)	phospholipase C activity(GO:0004629)	alcohol metabolic process(GO:0006066);intracellular signal transduction(GO:0035556);organic hydroxy compound biosynthetic process(GO:1901617);organophosphate biosynthetic process(GO:0090407);phosphate-containing compound metabolic process(GO:0006796);release of sequestered calcium ion into cytosol(GO:0051209);sequestering of calcium ion(GO:0051208);small molecule biosynthetic process(GO:0044283)	intracellular(GO:0005622)	calcium-binding protein(PC00060);guanyl-nucleotide exchange factor(PC00113);phospholipase(PC00186);signaling molecule(PC00207)	Thyrotropin-releasing hormone receptor signaling pathway->Phospholipase C;;Oxytocin receptor mediated signaling pathway->Phospholipase C beta;;5HT2 type receptor mediated signaling pathway->Phospholipase C;;Inflammation mediated by chemokine and cytokine signaling pathway->Phospholipase C;;Histamine H1 receptor mediated signaling pathway->Phospholipase C;;;;;;	phosphatidylinositol phospholipase C activity(GO:0004435);GABA receptor binding(GO:0050811);inositol 1,4,5 trisphosphate binding(GO:0070679)	B cell proliferation involved in immune response(GO:0002322);B-1a B cell differentiation(GO:0002337);gamma-aminobutyric acid signaling pathway(GO:0007214);lipid catabolic process(GO:0016042);regulation of synaptic transmission, GABAergic(GO:0032228);inositol trisphosphate biosynthetic process(GO:0032959);regulation of peptidyl-serine phosphorylation(GO:0033135);intracellular signal transduction(G…
Ttc9	D3ZS76	Protein Ttc9 OS=Rattus norvegicus GN=Ttc9 PE=4 SV=1 - [D3ZS76_RAT]	1.19	1	1.23	NA	NA	NA	NA	NA	NA	NA	NA	NA	NA	NA	NA	FALSE		FALSE		Tetratricopeptide repeat domain 9	TETRATRICOPEPTIDE REPEAT PROTEIN 9A (PTHR43811:SF2)	binding(GO:0005488);catalytic activity(GO:0003824)	cellular protein modification process(GO:0006464);protein folding(GO:0006457)	cytoplasm(GO:0005737)	calcium-binding protein(PC00060);chaperone(PC00072);isomerase(PC00135)			bone development(GO:0060348)
Ufc1	B3IYD2	Ufm1-conjugating enzyme 1, isoform CRA_a OS=Rattus norvegicus GN=Ufc1 PE=2 SV=1 - [B3IYD2_RAT]	-1.3	-0.48	-0.16	1.039	0	1.717	1.19	0	0	0	1	0	0	0	0	FALSE		FALSE		Ubiquitin-fold modifier-conjugating enzyme 1	UBIQUITIN-FOLD MODIFIER-CONJUGATING ENZYME 1 (PTHR12921:SF0)	ubiquitin-like protein transferase activity(GO:0019787)	protein modification by small protein conjugation(GO:0032446)	cytoplasm(GO:0005737)			UFM1 transferase activity(GO:0071568)	brain development(GO:0007420);response to endoplasmic reticulum stress(GO:0034976);protein ufmylation(GO:0071569);protein K69-linked ufmylation(GO:1990592)
RGD1311744	D4A308	Uncharacterized protein OS=Rattus norvegicus GN=RGD1311744 PE=4 SV=2 - [D4A308_RAT]	0.12	-0.57	0.52	0	0	0	1.19	0	NA	NA	NA	NA	NA	NA	NA	FALSE		FALSE		Similar to RIKEN cDNA 5830475I06	EXPRESSED SEQUENCE AW551984 (PTHR45737:SF2)							cardiac muscle cell fate commitment(GO:0060923)
Tma7	D3ZZW2	Protein Tma7 OS=Rattus norvegicus GN=Tma7 PE=4 SV=1 - [D3ZZW2_RAT]	NA	NA	NA	NA	NA	NA	NA	NA	0.52	-0.09	0.42	0.2	1.06	1.69	1.17	FALSE		FALSE		RCG25234	TRANSLATION MACHINERY-ASSOCIATED PROTEIN 7 (PTHR28632:SF2)		cytoplasmic translation(GO:0002181);formation of translation initiation ternary complex(GO:0001677);translational elongation(GO:0006414);translational termination(GO:0006415)					cytoplasmic translation(GO:0002181)
Tma7	M0R734	Uncharacterized protein OS=Rattus norvegicus GN=Tma7 PE=4 SV=1 - [M0R734_RAT]	NA	NA	NA	1.039	1	0	0	2.051	NA	NA	NA	NA	NA	NA	NA	FALSE		FALSE		RCG25234	TRANSLATION MACHINERY-ASSOCIATED PROTEIN 7 (PTHR28632:SF2)		cytoplasmic translation(GO:0002181);formation of translation initiation ternary complex(GO:0001677);translational elongation(GO:0006414);translational termination(GO:0006415)					cytoplasmic translation(GO:0002181)
Abcf3	Q66H39	ATP-binding cassette sub-family F member 3 OS=Rattus norvegicus GN=Abcf3 PE=2 SV=1 - [ABCF3_RAT]	-1.1	-0.1	-1.1	0	0	0	1.19	0	NA	NA	NA	NA	NA	NA	NA	FALSE		FALSE		ATP-binding cassette sub-family F member 3	ATP-BINDING CASSETTE SUB-FAMILY F MEMBER 3 (PTHR19211:SF45)	ATPase activity, coupled to transmembrane movement of substances(GO:0042626);nucleic acid binding(GO:0003676);translation regulator activity(GO:0045182)	translation(GO:0006412)		ATP-binding cassette (ABC) transporter(PC00003);hydrolase(PC00121);translation elongation factor(PC00222)		ATP binding(GO:0005524);ATPase activity(GO:0016887)	defense response to virus(GO:0051607)
Nt5dc2	Q6Q0N3	5'-nucleotidase domain-containing protein 2 OS=Rattus norvegicus GN=Nt5dc2 PE=2 SV=2 - [NT5D2_RAT]	NA	NA	NA	0	0	0	1.19	0	NA	NA	NA	NA	NA	NA	NA	FALSE		FALSE		5'-nucleotidase domain-containing protein 2	5'-NUCLEOTIDASE DOMAIN-CONTAINING PROTEIN 2 (PTHR12103:SF14)	5'-nucleotidase activity(GO:0008253)			nucleotide phosphatase(PC00173)		5'-nucleotidase activity(GO:0008253);metal ion binding(GO:0046872)	dephosphorylation(GO:0016311)
Ntpcr	D4A478	Protein Ntpcr OS=Rattus norvegicus GN=Ntpcr PE=3 SV=1 - [D4A478_RAT]	0	0	0	NA	NA	NA	NA	NA	NA	NA	NA	NA	NA	NA	NA	FALSE		FALSE		Nucleoside-triphosphatase, cancer-related	CANCER-RELATED NUCLEOSIDE-TRIPHOSPHATASE (PTHR43146:SF1)	kinase activity(GO:0016301)			kinase(PC00137)		nucleotide phosphatase activity, acting on free nucleotides(GO:0098519)	dephosphorylation(GO:0016311)
Daam2	A0A0G2K988	Protein Daam2 OS=Rattus norvegicus GN=Daam2 PE=1 SV=1 - [A0A0G2K988_RAT]	NA	NA	NA	NA	NA	NA	NA	NA	-0.09	-0.09	-0.17	-1.17	-1.17	1.2	-1.17	FALSE		FALSE		Dishevelled-associated activator of morphogenesis 2	DISHEVELED-ASSOCIATED ACTIVATOR OF MORPHOGENESIS 2 (PTHR45725:SF7)		movement of cell or subcellular component(GO:0006928)	actin cytoskeleton(GO:0015629)		Nicotinic acetylcholine receptor signaling pathway->Myosin;;	actin binding(GO:0003779);Rho GTPase binding(GO:0017048)	determination of left/right symmetry(GO:0007368);dorsal spinal cord development(GO:0021516);actin cytoskeleton organization(GO:0030036);negative regulation of oligodendrocyte differentiation(GO:0048715);regulation of canonical Wnt signaling pathway(GO:0060828);positive regulation of canonical Wnt signaling pathway(GO:0090263);regulation of non-canonical Wnt signaling pathway(GO:2000050)
Daam2	D3ZP34	Protein Daam2 OS=Rattus norvegicus GN=Daam2 PE=4 SV=2 - [D3ZP34_RAT]	0	1	1.23	1.039	0	0	0	0	NA	NA	NA	NA	NA	NA	NA	FALSE		FALSE		Dishevelled-associated activator of morphogenesis 2	DISHEVELED-ASSOCIATED ACTIVATOR OF MORPHOGENESIS 2 (PTHR45725:SF7)		movement of cell or subcellular component(GO:0006928)	actin cytoskeleton(GO:0015629)		Nicotinic acetylcholine receptor signaling pathway->Myosin;;	actin binding(GO:0003779);Rho GTPase binding(GO:0017048)	determination of left/right symmetry(GO:0007368);dorsal spinal cord development(GO:0021516);actin cytoskeleton organization(GO:0030036);negative regulation of oligodendrocyte differentiation(GO:0048715);regulation of canonical Wnt signaling pathway(GO:0060828);positive regulation of canonical Wnt signaling pathway(GO:0090263);regulation of non-canonical Wnt signaling pathway(GO:2000050)
Rftn2	D3ZD65	Protein Rftn2 OS=Rattus norvegicus GN=Rftn2 PE=4 SV=1 - [D3ZD65_RAT]	0.08	-1.1	0.12	-0.132	0.414	-0.071	-1.171	-1.171	NA	NA	NA	NA	NA	NA	NA	FALSE		FALSE		Raftlin family member 2	RAFTLIN-2 (PTHR17601:SF1)							dsRNA transport(GO:0033227);response to exogenous dsRNA(GO:0043330)
Rftn2	D3ZII1	Protein Rftn2 OS=Rattus norvegicus GN=Rftn2 PE=1 SV=1 - [D3ZII1_RAT]	NA	NA	NA	NA	NA	NA	NA	NA	-0.56	-1.17	-0.66	-0.87	-0.73	-0.62	-2.25	FALSE		FALSE		Raftlin family member 2	RAFTLIN-2 (PTHR17601:SF1)							dsRNA transport(GO:0033227);response to exogenous dsRNA(GO:0043330)
Hddc2	D3ZKT8	HD domain containing 2 (Predicted), isoform CRA_b OS=Rattus norvegicus GN=Hddc2 PE=1 SV=1 - [D3ZKT8_RAT]	NA	NA	NA	NA	NA	NA	NA	NA	1.08	1.08	1	0	1.51	0	0	FALSE		FALSE		HD domain containing 2 (Predicted), isoform CRA_b	HD DOMAIN-CONTAINING PROTEIN 2 (PTHR11845:SF13)		carbohydrate derivative biosynthetic process(GO:1901137);nucleoside monophosphate biosynthetic process(GO:0009124);nucleotide biosynthetic process(GO:0009165);organonitrogen compound biosynthetic process(GO:1901566);pyrimidine nucleotide metabolic process(GO:0006220)	cytoplasm(GO:0005737)			5'-deoxynucleotidase activity(GO:0002953)	dUMP biosynthetic process(GO:0006226);pyrimidine deoxyribonucleotide salvage(GO:0010139);dephosphorylation(GO:0016311)
Denr	B0BNB2	LOC687565 protein OS=Rattus norvegicus GN=Denr PE=2 SV=1 - [B0BNB2_RAT]	-1.1	-1.1	-1.1	NA	NA	NA	NA	NA	0	0	0	0	0	0	0	FALSE		FALSE		Density-regulated protein	DENSITY-REGULATED PROTEIN (PTHR12789:SF0)	mRNA binding(GO:0003729)	cytoplasmic translation(GO:0002181);formation of translation initiation ternary complex(GO:0001677);translational elongation(GO:0006414);translational termination(GO:0006415)		nuclease(PC00170);translation initiation factor(PC00224)		mRNA binding(GO:0003729);translation initiation factor activity(GO:0003743)	formation of translation preinitiation complex(GO:0001731);translation reinitiation(GO:0002188);ribosome disassembly(GO:0032790);IRES-dependent viral translational initiation(GO:0075522)
Gstt3	D3Z8I7	Protein Gstt3 OS=Rattus norvegicus GN=Gstt3 PE=4 SV=1 - [D3Z8I7_RAT]	1.17	0.48	0.78	-1.809	-1.809	-1.809	-1.809	-0.446	-2.25	-0.56	0.08	0.28	-0.73	-0.62	-0.64	FALSE		FALSE		Glutathione S-transferase, theta 3	GLUTATHIONE S-TRANSFERASE THETA-3 (PTHR43917:SF12)	glutathione transferase activity(GO:0004364)	glutathione metabolic process(GO:0006749)				glutathione transferase activity(GO:0004364)	glutathione metabolic process(GO:0006749)
Evi5l	A0A0G2K1A4	Protein Evi5l OS=Rattus norvegicus GN=Evi5l PE=4 SV=1 - [A0A0G2K1A4_RAT]	NA	NA	NA	NA	NA	NA	NA	NA	0.31	0.31	-0.22	-0.43	-0.29	-0.18	-0.2	FALSE		FALSE		Ecotropic viral integration site 5-like (Fragment)	EVI5-LIKE PROTEIN (PTHR22957:SF254)	GTPase activator activity(GO:0005096);GTPase activity(GO:0003924);Rab GTPase binding(GO:0017137)	intracellular protein transport(GO:0006886)	intracellular(GO:0005622)	G-protein modulator(PC00022);cysteine protease(PC00081)		GTPase activator activity(GO:0005096);Rab GTPase binding(GO:0017137)	intracellular protein transport(GO:0006886);positive regulation of GTPase activity(GO:0043547);activation of GTPase activity(GO:0090630);negative regulation of cilium assembly(GO:1902018)
Evi5l	D3ZXM4	Protein Evi5l OS=Rattus norvegicus GN=Evi5l PE=4 SV=1 - [D3ZXM4_RAT]	-1.1	-0.1	0.12	-1.171	-0.171	-0.071	0.661	-1.171	NA	NA	NA	NA	NA	NA	NA	FALSE		FALSE		Ecotropic viral integration site 5-like (Fragment)	EVI5-LIKE PROTEIN (PTHR22957:SF254)	GTPase activator activity(GO:0005096);GTPase activity(GO:0003924);Rab GTPase binding(GO:0017137)	intracellular protein transport(GO:0006886)	intracellular(GO:0005622)	G-protein modulator(PC00022);cysteine protease(PC00081)		GTPase activator activity(GO:0005096);Rab GTPase binding(GO:0017137)	intracellular protein transport(GO:0006886);positive regulation of GTPase activity(GO:0043547);activation of GTPase activity(GO:0090630);negative regulation of cilium assembly(GO:1902018)
Iah1	Q711G3	Isoamyl acetate-hydrolyzing esterase 1 homolog OS=Rattus norvegicus GN=Iah1 PE=2 SV=2 - [IAH1_RAT]	NA	NA	NA	NA	NA	NA	NA	NA	1.69	1.08	0	0	0	0	0	FALSE		FALSE		Isoamyl acetate-hydrolyzing esterase 1 homolog	ISOAMYL ACETATE-HYDROLYZING ESTERASE 1 HOMOLOG (PTHR14209:SF9)						hydrolase activity, acting on ester bonds(GO:0016788)	lipid catabolic process(GO:0016042)
Ttc39b	D3ZC96	Tetratricopeptide repeat protein 39B OS=Rattus norvegicus GN=Ttc39b PE=3 SV=1 - [TT39B_RAT]	0	1	0	NA	NA	NA	NA	NA	NA	NA	NA	NA	NA	NA	NA	FALSE		FALSE		Tetratricopeptide repeat protein 39B	TETRATRICOPEPTIDE REPEAT PROTEIN 39B (PTHR31859:SF4)							lipid metabolic process(GO:0006629);regulation of cholesterol efflux(GO:0010874);negative regulation of cholesterol storage(GO:0010887);cholesterol homeostasis(GO:0042632);regulation of cholesterol metabolic process(GO:0090181)
Armc1	F7F379	Armadillo repeat containing 1 (Predicted), isoform CRA_b OS=Rattus norvegicus GN=Armc1 PE=4 SV=1 - [F7F379_RAT]	0	0	0	NA	NA	NA	NA	NA	NA	NA	NA	NA	NA	NA	NA	FALSE		FALSE		Armadillo repeat-containing protein 1	ARMADILLO REPEAT-CONTAINING PROTEIN 1 (PTHR46840:SF1)						metal ion binding(GO:0046872)	metal ion transport(GO:0030001)
Lrrfip2	Q4V7E8	Leucine-rich repeat flightless-interacting protein 2 OS=Rattus norvegicus GN=Lrrfip2 PE=2 SV=1 - [LRRF2_RAT]	0.33	-0.17	1	-0.132	-0.171	0.546	-1.171	0.192	1.69	1.08	1.58	1.37	1.51	3.22	2.34	FALSE		FALSE		Leucine-rich repeat flightless-interacting protein 2	LEUCINE-RICH REPEAT FLIGHTLESS-INTERACTING PROTEIN 2 (PTHR19212:SF6)	DNA binding(GO:0003677);DNA-binding transcription factor activity(GO:0003700);RNA binding(GO:0003723);transcription coregulator activity(GO:0003712)	transcription by RNA polymerase II(GO:0006366)		RNA binding protein(PC00031);transcription cofactor(PC00217)		LRR domain binding(GO:0030275)	MyD88-independent toll-like receptor signaling pathway(GO:0002756);regulation of transcription, DNA-templated(GO:0006355);Wnt signaling pathway(GO:0016055);MyD88-dependent toll-like receptor 4 signaling pathway(GO:0035660);positive regulation of NF-kappaB transcription factor activity(GO:0051092);positive regulation of tumor necrosis factor secretion(GO:1904469)
Ppp1r37	B2RYF1	Protein phosphatase 1 regulatory subunit 37 OS=Rattus norvegicus GN=Ppp1r37 PE=1 SV=1 - [PPR37_RAT]	0	0	1.23	1.039	0	1.1	1.833	2.515	1.08	1.08	1	1.37	0	0	2.83	FALSE		FALSE		Protein phosphatase 1 regulatory subunit 37	PROTEIN PHOSPHATASE 1 REGULATORY SUBUNIT 37 (PTHR24112:SF9)						protein phosphatase inhibitor activity(GO:0004864)	negative regulation of phosphatase activity(GO:0010923);negative regulation of phosphoprotein phosphatase activity(GO:0032515)
Arfgef3	D3ZF86	Protein RGD1309903 (Fragment) OS=Rattus norvegicus GN=Arfgef3 PE=4 SV=2 - [D3ZF86_RAT]	1.83	1.58	1.23	NA	NA	NA	NA	NA	-0.09	-0.09	-1.17	0.2	-1.17	0.46	-1.17	FALSE		FALSE		ARFGEF family member 3	BREFELDIN A-INHIBITED GUANINE NUCLEOTIDE-EXCHANGE PROTEIN 3 (PTHR10663:SF344)		actin cytoskeleton organization(GO:0030036)				ARF guanyl-nucleotide exchange factor activity(GO:0005086)	negative regulation of phosphatase activity(GO:0010923);regulation of ARF protein signal transduction(GO:0032012)
Srbd1	D4A9B0	Protein Srbd1 OS=Rattus norvegicus GN=Srbd1 PE=1 SV=3 - [D4A9B0_RAT]	NA	NA	NA	NA	NA	NA	NA	NA	-1.17	-1.17	0.42	0.2	-1.17	0.46	-1.17	FALSE		FALSE		S1 RNA-binding domain 1	S1 RNA-BINDING DOMAIN-CONTAINING PROTEIN 1 (PTHR10724:SF10)	mRNA binding(GO:0003729);structural constituent of ribosome(GO:0003735)	formation of translation initiation ternary complex(GO:0001677);translational elongation(GO:0006414);translational termination(GO:0006415)		nucleic acid binding(PC00171)		mRNA binding(GO:0003729);structural constituent of ribosome(GO:0003735)	nucleobase-containing compound metabolic process(GO:0006139);translation(GO:0006412)
Pyroxd2	Q68FT3	Pyridine nucleotide-disulfide oxidoreductase domain-containing protein 2 OS=Rattus norvegicus GN=Pyroxd2 PE=2 SV=1 - [PYRD2_RAT]	NA	NA	NA	NA	NA	NA	NA	NA	-1.17	-1.17	-0.17	-1.17	-1.17	-1.17	-1.17	FALSE		FALSE		Pyridine nucleotide-disulfide oxidoreductase domain-containing protein 2	PYRIDINE NUCLEOTIDE-DISULFIDE OXIDOREDUCTASE DOMAIN-CONTAINING PROTEIN 2 (PTHR10668:SF103)						oxidoreductase activity(GO:0016491)	oxidation-reduction process(GO:0055114)
Gfod1	D3ZR63	Protein Gfod1 OS=Rattus norvegicus GN=Gfod1 PE=4 SV=1 - [D3ZR63_RAT]	0.08	-0.1	-1.1	-1.171	-1.171	-0.071	-1.171	-1.171	NA	NA	NA	NA	NA	NA	NA	FALSE		FALSE		Glucose-fructose oxidoreductase domain-containing 1	GLUCOSE-FRUCTOSE OXIDOREDUCTASE DOMAIN-CONTAINING PROTEIN 1 (PTHR43818:SF2)				dehydrogenase(PC00092)		oxidoreductase activity(GO:0016491)	oxidation-reduction process(GO:0055114)
Aldh16a1	Q3T1L0	Aldehyde dehydrogenase family 16 member A1 OS=Rattus norvegicus GN=Aldh16a1 PE=2 SV=1 - [A16A1_RAT]	NA	NA	NA	1.039	0	0	0	0	-0.09	-0.09	-1.17	-1.17	-1.17	-1.17	-1.17	FALSE		FALSE		Aldehyde dehydrogenase family 16 member A1	ALDEHYDE DEHYDROGENASE FAMILY 16 MEMBER A1 (PTHR11699:SF98)				dehydrogenase(PC00092)	5-Hydroxytryptamine degredation->Aldehyde Dehydrogenase;;	oxidoreductase activity(GO:0016491);oxidoreductase activity, acting on the aldehyde or oxo group of donors, NAD or NADP as acceptor(GO:0016620)	oxidation-reduction process(GO:0055114)
Vat1l	D3ZE32	Protein Vat1l OS=Rattus norvegicus GN=Vat1l PE=4 SV=2 - [D3ZE32_RAT]	0.13	0.32	0.46	0	1.585	1.1	0	2.051	NA	NA	NA	NA	NA	NA	NA	FALSE		FALSE		Vesicle amine transport 1-like	SYNAPTIC VESICLE MEMBRANE PROTEIN VAT-1 HOMOLOG-LIKE (PTHR44054:SF2)					Huntington disease->Tumor protein p53 inducible protein 3;;	zinc ion binding(GO:0008270);oxidoreductase activity(GO:0016491)	oxidation-reduction process(GO:0055114)
Vat1l	M0R3N4	Protein Vat1l OS=Rattus norvegicus GN=Vat1l PE=1 SV=2 - [M0R3N4_RAT]	NA	NA	NA	NA	NA	NA	NA	NA	0.31	0.31	0.19	-0.43	0.91	0.56	0.54	FALSE		FALSE		Vesicle amine transport 1-like	SYNAPTIC VESICLE MEMBRANE PROTEIN VAT-1 HOMOLOG-LIKE (PTHR44054:SF2)					Huntington disease->Tumor protein p53 inducible protein 3;;	zinc ion binding(GO:0008270);oxidoreductase activity(GO:0016491)	oxidation-reduction process(GO:0055114)
Tgm5	F1LZP0	Protein LOC691932 (Fragment) OS=Rattus norvegicus GN=Tgm5 PE=4 SV=1 - [F1LZP0_RAT]	-1.1	-1.1	-1.1	NA	NA	NA	NA	NA	NA	NA	NA	NA	NA	NA	NA	FALSE		FALSE		Transglutaminase 7-like 1	PROTEIN-GLUTAMINE GAMMA-GLUTAMYLTRANSFERASE 5 (PTHR11590:SF38)	transferase activity, transferring acyl groups(GO:0016746)	cellular protein modification process(GO:0006464)		acyltransferase(PC00042)		protein-glutamine gamma-glutamyltransferase activity(GO:0003810);metal ion binding(GO:0046872)	peptide cross-linking(GO:0018149)
Stk32c	D4A3D9	Protein Stk32c OS=Rattus norvegicus GN=Stk32c PE=4 SV=1 - [D4A3D9_RAT]	0.73	-0.1	0.78	NA	NA	NA	NA	NA	0	1.08	0	0	0	0	0	FALSE		FALSE		Serine/threonine kinase 32C	SERINE/THREONINE-PROTEIN KINASE 32C (PTHR24356:SF153)	protein serine/threonine kinase activity(GO:0004674)	intracellular signal transduction(GO:0035556);peptidyl-serine phosphorylation(GO:0018105)	intracellular(GO:0005622)	annexin(PC00050);calmodulin(PC00061);non-receptor serine/threonine protein kinase(PC00167);transfer/carrier protein(PC00219)		protein serine/threonine kinase activity(GO:0004674);ATP binding(GO:0005524)	peptidyl-serine phosphorylation(GO:0018105);intracellular signal transduction(GO:0035556)
Nyap2	F1M0K8	Protein Nyap2 (Fragment) OS=Rattus norvegicus GN=Nyap2 PE=4 SV=1 - [F1M0K8_RAT]	NA	NA	NA	-1.171	-0.171	-1.171	-1.171	0.192	NA	NA	NA	NA	NA	NA	NA	FALSE		FALSE		Neuronal tyrosine-phosphorylated phosphoinositide-3-kinase adaptor 2	NEURONAL TYROSINE-PHOSPHORYLATED PHOSPHOINOSITIDE-3-KINASE ADAPTER 2 (PTHR22633:SF1)							phosphatidylinositol 3-kinase signaling(GO:0014065);neuron projection morphogenesis(GO:0048812)
Asap2	A0A0G2K808	Protein Asap2 OS=Rattus norvegicus GN=Asap2 PE=1 SV=1 - [A0A0G2K808_RAT]	NA	NA	NA	NA	NA	NA	NA	NA	-0.14	-0.41	-0.05	0.31	-0.62	-2.86	-0.03	FALSE		FALSE		ArfGAP with SH3 domain, ankyrin repeat and PH domain 2	ARF-GAP WITH SH3 DOMAIN, ANK REPEAT AND PH DOMAIN-CONTAINING PROTEIN 2 (PTHR45854:SF4)						GTPase activator activity(GO:0005096);metal ion binding(GO:0046872)	positive regulation of GTPase activity(GO:0043547)
Asap2	F1M6F6	Protein Asap2 (Fragment) OS=Rattus norvegicus GN=Asap2 PE=4 SV=2 - [F1M6F6_RAT]	0.51	-0.17	0.57	0.15	-0.768	0.408	0.227	0.496	NA	NA	NA	NA	NA	NA	NA	FALSE		FALSE		ArfGAP with SH3 domain, ankyrin repeat and PH domain 2	ARF-GAP WITH SH3 DOMAIN, ANK REPEAT AND PH DOMAIN-CONTAINING PROTEIN 2 (PTHR45854:SF4)						GTPase activator activity(GO:0005096);metal ion binding(GO:0046872)	positive regulation of GTPase activity(GO:0043547)
Smap2	A0A0G2K9N0	Protein Smap2 OS=Rattus norvegicus GN=Smap2 PE=1 SV=1 - [A0A0G2K9N0_RAT]	NA	NA	NA	NA	NA	NA	NA	NA	-1.17	-0.09	0.83	-1.17	-1.17	0.46	-1.17	FALSE		FALSE		Small ArfGAP2	STROMAL MEMBRANE-ASSOCIATED PROTEIN 2 (PTHR45705:SF4)						GTPase activator activity(GO:0005096);metal ion binding(GO:0046872)	positive regulation of GTPase activity(GO:0043547)
Smap2	B1WBX6	Protein Smap2 OS=Rattus norvegicus GN=Smap2 PE=2 SV=1 - [B1WBX6_RAT]	-1.72	-1.72	-1.72	0	1.585	1.717	1.19	0	NA	NA	NA	NA	NA	NA	NA	FALSE		FALSE		Small ArfGAP2	STROMAL MEMBRANE-ASSOCIATED PROTEIN 2 (PTHR45705:SF4)						GTPase activator activity(GO:0005096);metal ion binding(GO:0046872)	positive regulation of GTPase activity(GO:0043547)
Scyl2	A0A0G2JVC2	Protein Scyl2 OS=Rattus norvegicus GN=Scyl2 PE=1 SV=1 - [A0A0G2JVC2_RAT]	NA	NA	NA	NA	NA	NA	NA	NA	-0.2	-0.03	-0.27	0.47	0.43	0.83	1.15	FALSE		FALSE		SCY1-like pseudokinase 2	SCY1-LIKE PROTEIN 2 (PTHR12984:SF6)						protein kinase activity(GO:0004672);signaling receptor binding(GO:0005102);ATP binding(GO:0005524)	positive regulation of receptor internalization(GO:0002092);protein phosphorylation(GO:0006468);endosome to lysosome transport(GO:0008333);negative regulation of canonical Wnt signaling pathway(GO:0090090);receptor internalization involved in canonical Wnt signaling pathway(GO:2000286);positive regulation of clathrin-dependent endocytosis(GO:2000370)
Scyl2	D4A1Y0	Protein Scyl2 OS=Rattus norvegicus GN=Scyl2 PE=4 SV=1 - [D4A1Y0_RAT]	0.55	0.15	0.92	0.4	-0.609	0.249	0.867	1.189	NA	NA	NA	NA	NA	NA	NA	FALSE		FALSE		SCY1-like pseudokinase 2	SCY1-LIKE PROTEIN 2 (PTHR12984:SF6)						protein kinase activity(GO:0004672);signaling receptor binding(GO:0005102);ATP binding(GO:0005524)	positive regulation of receptor internalization(GO:0002092);protein phosphorylation(GO:0006468);endosome to lysosome transport(GO:0008333);negative regulation of canonical Wnt signaling pathway(GO:0090090);receptor internalization involved in canonical Wnt signaling pathway(GO:2000286);positive regulation of clathrin-dependent endocytosis(GO:2000370)
Lgals5	P47967	Galectin-5 OS=Rattus norvegicus GN=Lgals5 PE=1 SV=2 - [LEG5_RAT]	NA	NA	NA	-1.171	-1.171	-0.071	-1.171	0.192	NA	NA	NA	NA	NA	NA	NA	FALSE		FALSE		Galectin-5	GALECTIN-8 (PTHR11346:SF22)	signaling receptor binding(GO:0005102)	cellular process(GO:0009987)		cell adhesion molecule(PC00069);signaling molecule(PC00207)		carbohydrate binding(GO:0030246);lactose binding(GO:0030395)	positive regulation of T cell apoptotic process(GO:0070234)
Ncoa7	F1LWN1	Protein Ncoa7 (Fragment) OS=Rattus norvegicus GN=Ncoa7 PE=4 SV=2 - [F1LWN1_RAT]	0	0	1.88	-0.132	-0.171	-0.071	0.018	0.192	NA	NA	NA	NA	NA	NA	NA	FALSE		FALSE		Nuclear receptor coactivator 7	NUCLEAR RECEPTOR COACTIVATOR 7 (PTHR23354:SF68)						nuclear receptor transcription coactivator activity(GO:0030374);nuclear hormone receptor binding(GO:0035257)	positive regulation of transcription by RNA polymerase II(GO:0045944);negative regulation of cellular response to oxidative stress(GO:1900408);negative regulation of peptidyl-cysteine S-nitrosylation(GO:1902083);negative regulation of oxidative stress-induced neuron death(GO:1903204)
Usp54	Q6IE24	Inactive ubiquitin carboxyl-terminal hydrolase 54 OS=Rattus norvegicus GN=Usp54 PE=2 SV=2 - [UBP54_RAT]	0	0	1.23	1.039	0	0	0	0	-0.09	-0.09	-1.17	-1.17	-1.17	-1.17	-1.17	FALSE		FALSE		Inactive ubiquitin carboxyl-terminal hydrolase 54	INACTIVE UBIQUITIN CARBOXYL-TERMINAL HYDROLASE 54 (PTHR22975:SF5)	ligase activity(GO:0016874);ubiquitin-protein transferase activity(GO:0004842)	proteolysis(GO:0006508)		cysteine protease(PC00081);ubiquitin-protein ligase(PC00234)		thiol-dependent ubiquitinyl hydrolase activity(GO:0036459)	protein deubiquitination(GO:0016579)
Otud4	F1M7Q7	Protein Otud4 OS=Rattus norvegicus GN=Otud4 PE=4 SV=2 - [F1M7Q7_RAT]	1.19	2.32	3.38	-0.222	-1.14	-0.487	0.571	1.332	0	0	1	1.37	0	2.37	2.83	FALSE		FALSE		OTU deubiquitinase 4	OTU DOMAIN-CONTAINING PROTEIN 4 (PTHR12419:SF9)	thiol-dependent ubiquitin-specific protease activity(GO:0004843)	cytokine-mediated signaling pathway(GO:0019221);innate immune response(GO:0045087);negative regulation of signal transduction(GO:0009968);protein K48-linked deubiquitination(GO:0071108);protein K63-linked deubiquitination(GO:0070536);regulation of protein modification process(GO:0031399);regulation of proteolysis(GO:0030162);toll-like receptor signaling pathway(GO:0002224)		cysteine protease(PC00081);nucleic acid binding(PC00171)		thiol-dependent ubiquitin-specific protease activity(GO:0004843);protein-containing complex scaffold activity(GO:0032947);Lys63-specific deubiquitinase activity(GO:0061578)	protein deubiquitination(GO:0016579);negative regulation of toll-like receptor signaling pathway(GO:0034122);protein K63-linked deubiquitination(GO:0070536);protein K48-linked deubiquitination(GO:0071108);positive regulation of DNA demethylation(GO:1901537);regulation of protein K48-linked deubiquitination(GO:1903093);negative regulation of interleukin-1-mediated signaling pathway(GO:2000660)
Armt1	Q6AYT5	Protein-glutamate O-methyltransferase OS=Rattus norvegicus GN=Armt1 PE=1 SV=1 - [ARMT1_RAT]	NA	NA	NA	NA	NA	NA	NA	NA	1.08	0	0	0	0	1.62	0	FALSE		FALSE		Protein-glutamate O-methyltransferase	PROTEIN-GLUTAMATE O-METHYLTRANSFERASE (PTHR12260:SF6)	O-methyltransferase activity(GO:0008171);S-adenosylmethionine-dependent methyltransferase activity(GO:0008757);protein methyltransferase activity(GO:0008276)					S-adenosylmethionine-dependent methyltransferase activity(GO:0008757);enzyme binding(GO:0019899);protein carboxyl O-methyltransferase activity(GO:0051998)	protein methylation(GO:0006479);cellular response to DNA damage stimulus(GO:0006974);methylation(GO:0032259);regulation of response to DNA damage stimulus(GO:2001020)
Fkbp2	D3ZZR9	Peptidyl-prolyl cis-trans isomerase OS=Rattus norvegicus GN=Fkbp2 PE=1 SV=1 - [D3ZZR9_RAT]	NA	NA	NA	0	0	0	0	0	-0.09	-1.17	-0.17	0.2	0.34	-1.17	0.43	FALSE		FALSE		Peptidylprolyl isomerase	PEPTIDYL-PROLYL CIS-TRANS ISOMERASE FKBP2 (PTHR45779:SF3)	calcium channel regulator activity(GO:0005246);cation channel activity(GO:0005261)	cellular calcium ion homeostasis(GO:0006874);regulation of biological process(GO:0050789)			TGF-beta signaling pathway->FK506 binding protein 12KDa;;	peptidyl-prolyl cis-trans isomerase activity(GO:0003755)	protein peptidyl-prolyl isomerization(GO:0000413)
Mon2	D3ZKH2	Protein Mon2 OS=Rattus norvegicus GN=Mon2 PE=1 SV=3 - [D3ZKH2_RAT]	NA	NA	NA	NA	NA	NA	NA	NA	0	1.08	0	0	0	0	0	FALSE		FALSE		MON2 homolog, regulator of endosome-to-Golgi-trafficking	PROTEIN MON2 HOMOLOG (PTHR10663:SF333)							protein transport(GO:0015031)
Snx32	F1LU14	Protein Snx32 OS=Rattus norvegicus GN=Snx32 PE=4 SV=2 - [F1LU14_RAT]	-2.15	-1.15	-0.93	NA	NA	NA	NA	NA	NA	NA	NA	NA	NA	NA	NA	FALSE		FALSE		Sorting nexin	SORTING NEXIN-32 (PTHR45850:SF3)						phosphatidylinositol binding(GO:0035091)	protein transport(GO:0015031)
Klhl36	Q66HD2	Kelch-like protein 36 OS=Rattus norvegicus GN=Klhl36 PE=2 SV=1 - [KLH36_RAT]	NA	NA	NA	NA	NA	NA	NA	NA	0	0	0	0	0	1.62	0	FALSE		FALSE		Kelch-like protein 36	KELCH-LIKE PROTEIN 36 (PTHR45632:SF4)							protein ubiquitination(GO:0016567)
Rnf214	D4A3V4	Protein Rnf214 OS=Rattus norvegicus GN=Rnf214 PE=1 SV=3 - [D4A3V4_RAT]	NA	NA	NA	NA	NA	NA	NA	NA	1.08	1.08	0	0	0	0	0	FALSE		FALSE		Ring finger protein 214	RING FINGER PROTEIN 214 (PTHR15727:SF3)	ubiquitin-protein transferase activity(GO:0004842)					ubiquitin-protein transferase activity(GO:0004842)	protein ubiquitination(GO:0016567)
Adgb	D3ZNZ6	Protein Adgb (Fragment) OS=Rattus norvegicus GN=Adgb PE=4 SV=2 - [D3ZNZ6_RAT]	0	0	1.23	NA	NA	NA	NA	NA	NA	NA	NA	NA	NA	NA	NA	FALSE		FALSE		Androglobin	ANDROGLOBIN (PTHR46298:SF1)						calcium-dependent cysteine-type endopeptidase activity(GO:0004198);oxygen binding(GO:0019825);heme binding(GO:0020037)	proteolysis(GO:0006508)
Rbm25l1	D3Z8R4	Protein Rbm25l1 OS=Rattus norvegicus GN=Rbm25l1 PE=4 SV=2 - [D3Z8R4_RAT]	0.08	-0.1	0.78	-1.171	-1.171	-0.071	0.018	0.192	0	0	0	1.37	1.51	2.37	3.93	FALSE		FALSE		RNA-binding motif protein 25-like 1	RNA-BINDING PROTEIN 25 (PTHR18806:SF4)						mRNA binding(GO:0003729)	regulation of alternative mRNA splicing, via spliceosome(GO:0000381);mRNA processing(GO:0006397)
Card6	D3ZVT3	Caspase recruitment domain family, member 6 (Predicted) OS=Rattus norvegicus GN=Card6 PE=4 SV=1 - [D3ZVT3_RAT]	0	0	1.23	-1.171	-1.171	-1.171	-1.171	-1.171	NA	NA	NA	NA	NA	NA	NA	FALSE		FALSE		Caspase recruitment domain family, member 6	CASPASE RECRUITMENT DOMAIN-CONTAINING PROTEIN 6 (PTHR22797:SF36)							regulation of apoptotic process(GO:0042981)
Caap1	G3V6Y7	Protein Caap1 OS=Rattus norvegicus GN=Caap1 PE=2 SV=2 - [G3V6Y7_RAT]	0	1	0	NA	NA	NA	NA	NA	NA	NA	NA	NA	NA	NA	NA	FALSE		FALSE		Caspase activity and apoptosis inhibitor 1	CASPASE ACTIVITY AND APOPTOSIS INHIBITOR 1 (PTHR14740:SF3)							regulation of apoptotic process(GO:0042981);negative regulation of cysteine-type endopeptidase activity involved in apoptotic signaling pathway(GO:2001268)
LOC100366030	F1LX67	Protein LOC100363068 OS=Rattus norvegicus GN=LOC100366030 PE=4 SV=2 - [F1LX67_RAT]	NA	NA	NA	0	0	1.1	0	0	0	0	0	0	0	0	1.6	FALSE		FALSE		RCG37858	RIKEN CDNA 9030624G23 GENE-RELATED (PTHR23234:SF2)						nucleic acid binding(GO:0003676)	regulation of transcription, DNA-templated(GO:0006355)
Tsc22d2	A0A0G2K4L6	Protein Tsc22d2 OS=Rattus norvegicus GN=Tsc22d2 PE=1 SV=1 - [A0A0G2K4L6_RAT]	NA	NA	NA	NA	NA	NA	NA	NA	-0.09	-0.09	-0.17	0.2	0.34	0.46	0.43	FALSE		FALSE		TSC22 domain family, member 2	TSC22 DOMAIN FAMILY PROTEIN 2 (PTHR46894:SF1)						DNA-binding transcription factor activity(GO:0003700)	regulation of transcription, DNA-templated(GO:0006355);response to osmotic stress(GO:0006970)
Tsc22d2	D3ZDW3	Protein Tsc22d2 OS=Rattus norvegicus GN=Tsc22d2 PE=4 SV=1 - [D3ZDW3_RAT]	0	0	1.23	-1.171	-0.171	-0.071	-1.171	0.192	NA	NA	NA	NA	NA	NA	NA	FALSE		FALSE		TSC22 domain family, member 2	TSC22 DOMAIN FAMILY PROTEIN 2 (PTHR46894:SF1)						DNA-binding transcription factor activity(GO:0003700)	regulation of transcription, DNA-templated(GO:0006355);response to osmotic stress(GO:0006970)
Ociad2	D4A4Q4	Protein Ociad2 OS=Rattus norvegicus GN=Ociad2 PE=4 SV=2 - [D4A4Q4_RAT]	-1.1	-0.1	-1.1	NA	NA	NA	NA	NA	NA	NA	NA	NA	NA	NA	NA	FALSE		FALSE		OCIA domain-containing 2	OCIA DOMAIN-CONTAINING PROTEIN 2 (PTHR13336:SF2)				major histocompatibility complex antigen(PC00149)			response to bacterium(GO:0009617)
Gdap2	Q66H63	Ganglioside-induced differentiation-associated-protein 2 OS=Rattus norvegicus GN=Gdap2 PE=2 SV=1 - [GDAP2_RAT]	NA	NA	NA	NA	NA	NA	NA	NA	1.08	0	0	0	0	0	0	FALSE		FALSE		Ganglioside-induced differentiation-associated-protein 2	GANGLIOSIDE-INDUCED DIFFERENTIATION-ASSOCIATED PROTEIN 2 (PTHR11106:SF72)							response to retinoic acid(GO:0032526)
Nwd2	A0A0G2JZT1	Protein Nwd2 OS=Rattus norvegicus GN=Nwd2 PE=4 SV=1 - [A0A0G2JZT1_RAT]	NA	NA	NA	NA	NA	NA	NA	NA	-1.17	-0.09	-1.17	-1.17	-1.17	-1.17	-1.17	FALSE		FALSE		NACHT and WD repeat domain-containing 2	NACHT AND WD REPEAT DOMAIN-CONTAINING PROTEIN 2 (PTHR19857:SF18)	unfolded protein binding(GO:0051082)	ribosomal large subunit biogenesis(GO:0042273)	preribosome, large subunit precursor(GO:0030687)			unfolded protein binding(GO:0051082)	ribosomal large subunit biogenesis(GO:0042273)
Lsm12	D4A8G0	Protein Lsm12 OS=Rattus norvegicus GN=Lsm12 PE=4 SV=1 - [D4A8G0_RAT]	0	0	1.23	NA	NA	NA	NA	NA	1.08	0	0	0	1.51	1.62	0	FALSE		FALSE		LSM12 homolog	PROTEIN LSM12 HOMOLOG (PTHR13542:SF0)							RNA metabolic process(GO:0016070)
Rbfa	D3ZT82	Protein Rbfa OS=Rattus norvegicus GN=Rbfa PE=4 SV=2 - [D3ZT82_RAT]	NA	NA	NA	0	0	1.1	0	0	NA	NA	NA	NA	NA	NA	NA	FALSE		FALSE		RCG20569, isoform CRA_b	RIBOSOME-BINDING FACTOR A, MITOCHONDRIAL-RELATED (PTHR14725:SF0)							rRNA processing(GO:0006364)
Hpcal4	P35332	Hippocalcin-like protein 4 OS=Rattus norvegicus GN=Hpcal4 PE=2 SV=2 - [HPCL4_RAT]	NA	NA	NA	-1.809	-0.809	0.339	-1.809	-0.446	-0.47	-0.14	-1	-0.52	-0.35	0.93	-0.24	FALSE		FALSE		Hippocalcin-like protein 4	HIPPOCALCIN-LIKE PROTEIN 4 (PTHR23055:SF84)		G-protein coupled receptor signaling pathway(GO:0007186);cell surface receptor signaling pathway(GO:0007166);sensory perception(GO:0007600)				calcium channel regulator activity(GO:0005246);calcium ion binding(GO:0005509);protein C-terminus binding(GO:0008022);protein domain specific binding(GO:0019904)	signal transduction(GO:0007165)
Btbd11	M0RBC8	Protein Btbd11 OS=Rattus norvegicus GN=Btbd11 PE=4 SV=1 - [M0RBC8_RAT]	NA	NA	NA	0	1.585	0	0	0	NA	NA	NA	NA	NA	NA	NA	FALSE		FALSE		BTB domain-containing 11	ANKYRIN REPEAT AND BTB/POZ DOMAIN-CONTAINING PROTEIN BTBD11 (PTHR46071:SF1)				growth factor(PC00112)			SMAD protein signal transduction(GO:0060395)
Rgl2	Q6MGC5	Protein Rgl2 OS=Rattus norvegicus GN=Rgl2 PE=1 SV=1 - [Q6MGC5_RAT]	NA	NA	NA	NA	NA	NA	NA	NA	-1.17	-1.17	-1.17	-1.17	-1.17	-1.17	-1.17	FALSE		FALSE		RAB2, member RAS oncogene family-like	RAL GUANINE NUCLEOTIDE DISSOCIATION STIMULATOR-LIKE 2 (PTHR23113:SF213)	enzyme regulator activity(GO:0030234);guanyl-nucleotide exchange factor activity(GO:0005085)	G-protein coupled receptor signaling pathway(GO:0007186);MAPK cascade(GO:0000165);cell cycle(GO:0007049);transmembrane receptor protein tyrosine kinase signaling pathway(GO:0007169)		guanyl-nucleotide exchange factor(PC00113)	Ras Pathway->Ral guanine nucleotide dissociation stimulator;;	guanyl-nucleotide exchange factor activity(GO:0005085);Rho guanyl-nucleotide exchange factor activity(GO:0005089)	small GTPase mediated signal transduction(GO:0007264);negative regulation of cardiac muscle cell apoptotic process(GO:0010667);positive regulation of phosphatidylinositol 3-kinase signaling(GO:0014068);regulation of Ral protein signal transduction(GO:0032485)
Ralgps1	D3ZP28	Protein LOC100365556 OS=Rattus norvegicus GN=Ralgps1 PE=4 SV=1 - [D3ZP28_RAT]	1.19	1	1.23	NA	NA	NA	NA	NA	NA	NA	NA	NA	NA	NA	NA	FALSE		FALSE		Ral GEF with PH domain and SH3-binding motif 1	RAS-SPECIFIC GUANINE NUCLEOTIDE-RELEASING FACTOR RALGPS1 (PTHR23113:SF167)	enzyme regulator activity(GO:0030234);guanyl-nucleotide exchange factor activity(GO:0005085)	cell cycle(GO:0007049)		guanyl-nucleotide exchange factor(PC00113)		Ral guanyl-nucleotide exchange factor activity(GO:0008321)	small GTPase mediated signal transduction(GO:0007264);regulation of Ral protein signal transduction(GO:0032485)
Tdh	D3ZN15	L-threonine dehydrogenase (Predicted) OS=Rattus norvegicus GN=Tdh PE=4 SV=1 - [D3ZN15_RAT]	NA	NA	NA	0	0	0	0	0	NA	NA	NA	NA	NA	NA	NA	FALSE		FALSE		L-threonine dehydrogenase	INACTIVE L-THREONINE 3-DEHYDROGENASE, MITOCHONDRIAL (PTHR42687:SF1)	hydro-lyase activity(GO:0016836);oxidoreductase activity(GO:0016491)	cellular amino acid metabolic process(GO:0006520);cholesterol metabolic process(GO:0008203);glycogen metabolic process(GO:0005977)		dehydratase(PC00091);epimerase/racemase(PC00096);oxidoreductase(PC00176)		L-threonine 3-dehydrogenase activity(GO:0008743);identical protein binding(GO:0042802);coenzyme binding(GO:0050662)	threonine catabolic process(GO:0006567);oxidation-reduction process(GO:0055114)
Dus3l	M0RAY0	tRNA-dihydrouridine(47) synthase [NAD(P)(+)] OS=Rattus norvegicus GN=Dus3l PE=1 SV=1 - [M0RAY0_RAT]	NA	NA	NA	NA	NA	NA	NA	NA	1.08	1.08	1.58	0	0	0	0	FALSE		FALSE		tRNA-dihydrouridine(47) synthase [NAD(P)(+)]-like	TRNA-DIHYDROURIDINE(47) SYNTHASE [NAD(P)(+)]-LIKE (PTHR45846:SF1)	RNA binding(GO:0003723);catalytic activity, acting on RNA(GO:0140098);oxidoreductase activity, acting on the CH-CH group of donors(GO:0016627)	tRNA modification(GO:0006400)				tRNA dihydrouridine synthase activity(GO:0017150);metal ion binding(GO:0046872);flavin adenine dinucleotide binding(GO:0050660)	tRNA dihydrouridine synthesis(GO:0002943);oxidation-reduction process(GO:0055114)
Pus10	G3V6R8	Protein Pus10 OS=Rattus norvegicus GN=Pus10 PE=1 SV=2 - [G3V6R8_RAT]	NA	NA	NA	NA	NA	NA	NA	NA	0	0	0	0	0	1.62	0	FALSE		FALSE		Pseudouridylate synthase 10	TRNA PSEUDOURIDINE SYNTHASE PUS10-RELATED (PTHR21568:SF0)	intramolecular transferase activity(GO:0016866)	pseudouridine synthesis(GO:0001522);tRNA modification(GO:0006400)				RNA binding(GO:0003723);pseudouridine synthase activity(GO:0009982)	tRNA pseudouridine synthesis(GO:0031119)
Uap1l1	B5DEH4	Protein Uap1l1 OS=Rattus norvegicus GN=Uap1l1 PE=2 SV=1 - [B5DEH4_RAT]	0.4	-0.16	-1.26	0	1	0	1.19	0	1.08	1.69	2.58	0	0	0	0	FALSE		FALSE		UDP-N-acetylglucosamine pyrophosphorylase 1-like 1	UDP-N-ACETYLHEXOSAMINE PYROPHOSPHORYLASE-LIKE PROTEIN 1 (PTHR11952:SF6)	nucleotidyltransferase activity(GO:0016779)	nucleotide-sugar biosynthetic process(GO:0009226);phosphorus metabolic process(GO:0006793)				UDP-N-acetylglucosamine diphosphorylase activity(GO:0003977)	UDP-N-acetylglucosamine biosynthetic process(GO:0006048)
Uprt	D4ABC7	Protein Uprt OS=Rattus norvegicus GN=Uprt PE=4 SV=1 - [D4ABC7_RAT]	NA	NA	NA	NA	NA	NA	NA	NA	1.08	1.08	1.58	0	1.51	1.62	1.6	FALSE		FALSE		Uracil phosphoribosyltransferase homolog	URIDINE-CYTIDINE KINASE 2 (PTHR10285:SF131)	kinase activity(GO:0016301)	nucleotide biosynthetic process(GO:0009165)	cytosol(GO:0005829)	glycosyltransferase(PC00111);nucleotide kinase(PC00172)	Salvage pyrimidine ribonucleotides->Cytidine kinase;;Salvage pyrimidine ribonucleotides->CDP kinase;;Salvage pyrimidine ribonucleotides->Uridine kinase;;;;	molecular_function(GO:0003674);kinase activity(GO:0016301)	UMP biosynthetic process(GO:0006222);female pregnancy(GO:0007565);lactation(GO:0007595);nucleoside metabolic process(GO:0009116);phosphorylation(GO:0016310);response to insulin(GO:0032868)
Gsta3	P04904	Glutathione S-transferase alpha-3 OS=Rattus norvegicus GN=Gsta3 PE=1 SV=3 - [GSTA3_RAT]	0.14	-0.47	-0.46	-2.25	-0.25	-1.15	-2.25	0.266	NA	NA	NA	NA	NA	NA	NA	FALSE		FALSE		Glutathione S-transferase	GLUTATHIONE S-TRANSFERASE A3 (PTHR11571:SF107)						glutathione transferase activity(GO:0004364)	ureteric bud development(GO:0001657);aflatoxin catabolic process(GO:0046223)
Crybb1	P02523	Beta-crystallin B1 OS=Rattus norvegicus GN=Crybb1 PE=1 SV=4 - [CRBB1_RAT]	NA	NA	NA	NA	NA	NA	NA	NA	0	1.08	0	0	0	0	0	FALSE		FALSE		Beta-crystallin B1	BETA-CRYSTALLIN B1 (PTHR11818:SF12)						structural constituent of eye lens(GO:0005212)	visual perception(GO:0007601)
Ccdc136	D4AAR7	Protein Ccdc136 OS=Rattus norvegicus GN=Ccdc136 PE=1 SV=3 - [D4AAR7_RAT]	NA	NA	NA	NA	NA	NA	NA	NA	-1.17	-0.09	0.42	0.2	-1.17	0.46	0.43	FALSE		FALSE		Coiled-coil domain-containing 136	COILED-COIL DOMAIN-CONTAINING PROTEIN 136 (PTHR15715:SF26)				chaperone(PC00072)			acrosome assembly(GO:0001675);spermatogenesis(GO:0007283);single fertilization(GO:0007338)	acrosomal membrane(GO:0002080);integral component of membrane(GO:0016021)
Ccdc136	M0RDJ5	Protein Ccdc136 (Fragment) OS=Rattus norvegicus GN=Ccdc136 PE=4 SV=1 - [M0RDJ5_RAT]	1.83	1	1.88	-1.171	-1.171	-1.171	-1.171	-1.171	NA	NA	NA	NA	NA	NA	NA	FALSE		FALSE		Coiled-coil domain-containing 136	COILED-COIL DOMAIN-CONTAINING PROTEIN 136 (PTHR15715:SF26)				chaperone(PC00072)			acrosome assembly(GO:0001675);spermatogenesis(GO:0007283);single fertilization(GO:0007338)	acrosomal membrane(GO:0002080);integral component of membrane(GO:0016021)
Dnajb3	D3ZAC5	Protein Dnajb3 OS=Rattus norvegicus GN=Dnajb3 PE=4 SV=1 - [D3ZAC5_RAT]	NA	NA	NA	NA	NA	NA	NA	NA	-0.09	-1.17	-1.17	-1.17	-1.17	0.46	0.43	FALSE		FALSE		DnaJ heat shock protein family (Hsp40) member B3	DNAJ HOMOLOG SUBFAMILY B MEMBER 3 (PTHR43948:SF1)								acrosomal vesicle(GO:0001669);cytoplasm(GO:0005737);centrosome(GO:0005813)
Slirp	D4A4W6	Protein Slirp OS=Rattus norvegicus GN=Slirp PE=1 SV=1 - [D4A4W6_RAT]	NA	NA	NA	NA	NA	NA	NA	NA	0	0	0	0	0	0	0	FALSE		FALSE		RCG20695, isoform CRA_b	SRA STEM-LOOP-INTERACTING RNA-BINDING PROTEIN, MITOCHONDRIAL (PTHR15241:SF131)	RNA binding(GO:0003723)		nucleus(GO:0005634);ribonucleoprotein complex(GO:1990904)			RNA binding(GO:0003723)	negative regulation of mitochondrial RNA catabolic process(GO:0000961);spermatid development(GO:0007286);single fertilization(GO:0007338);flagellated sperm motility(GO:0030317);mitochondrion morphogenesis(GO:0070584)	acrosomal vesicle(GO:0001669);cytoplasm(GO:0005737);mitochondrion(GO:0005739);sperm flagellum(GO:0036126);perinuclear region of cytoplasm(GO:0048471);ribonucleoprotein complex(GO:1990904)
Vezt	Q5XI52	Vezatin OS=Rattus norvegicus GN=Vezt PE=2 SV=1 - [VEZA_RAT]	NA	NA	NA	NA	NA	NA	NA	NA	0	1.08	0	0	0	0	0	FALSE		FALSE		Vezatin	VEZATIN (PTHR15989:SF5)						myosin binding(GO:0017022)	chordate embryonic development(GO:0043009);cell-cell adhesion(GO:0098609)	acrosomal vesicle(GO:0001669);stereocilia ankle link complex(GO:0002142);nucleus(GO:0005634);nucleoplasm(GO:0005654);cytosol(GO:0005829);plasma membrane(GO:0005886);adherens junction(GO:0005912);integral component of membrane(GO:0016021);stereocilium membrane(GO:0060171)
Sv2b	Q63564	Synaptic vesicle glycoprotein 2B OS=Rattus norvegicus GN=Sv2b PE=1 SV=1 - [SV2B_RAT]	0.56	0.82	1.14	1.039	2.322	2.148	1.833	3.383	2.12	2.45	2.58	3.16	2.23	2.37	2.83	FALSE		FALSE		Synaptic vesicle glycoprotein 2B	SYNAPTIC VESICLE GLYCOPROTEIN 2B (PTHR23511:SF2)			integral component of membrane(GO:0016021);neuron projection(GO:0043005);plasma membrane region(GO:0098590);synaptic vesicle membrane(GO:0030672);vacuole(GO:0005773)			transmembrane transporter activity(GO:0022857)	neurotransmitter uptake(GO:0001504);chemical synaptic transmission(GO:0007268);transmembrane transport(GO:0055085)	acrosomal vesicle(GO:0001669);synaptic vesicle(GO:0008021);membrane(GO:0016020);integral component of membrane(GO:0016021);cell junction(GO:0030054);integral component of synaptic vesicle membrane(GO:0030285);synaptic vesicle membrane(GO:0030672);neuron projection(GO:0043005);terminal bouton(GO:0043195)
Gmfb	M0RDJ4	Glia maturation factor beta OS=Rattus norvegicus GN=Gmfb PE=4 SV=1 - [M0RDJ4_RAT]	0	0	0	0	0	0	0	0	NA	NA	NA	NA	NA	NA	NA	FALSE		FALSE		Glia maturation factor beta	GLIA MATURATION FACTOR BETA (PTHR11249:SF3)	protein-containing complex binding(GO:0044877)	Arp2/3 complex-mediated actin nucleation(GO:0034314);actin filament polymerization(GO:0030041);negative regulation of organelle organization(GO:0010639)	cortical actin cytoskeleton(GO:0030864)	kinase modulator(PC00140);signaling molecule(PC00207)		actin binding(GO:0003779);growth factor activity(GO:0008083);Arp2/3 complex binding(GO:0071933)	learning(GO:0007612);locomotory behavior(GO:0007626);regulation of signaling receptor activity(GO:0010469);negative regulation of Arp2/3 complex-mediated actin nucleation(GO:0034316);actin filament debranching(GO:0071846)	actin cortical patch(GO:0030479)
Gmfb	Q63228	Glia maturation factor beta OS=Rattus norvegicus GN=Gmfb PE=1 SV=2 - [GMFB_RAT]	NA	NA	NA	NA	NA	NA	NA	NA	-0.09	-1.17	-1.17	-1.17	-1.17	-1.17	0.43	FALSE		FALSE		Glia maturation factor beta	GLIA MATURATION FACTOR BETA (PTHR11249:SF3)	protein-containing complex binding(GO:0044877)	Arp2/3 complex-mediated actin nucleation(GO:0034314);actin filament polymerization(GO:0030041);negative regulation of organelle organization(GO:0010639)	cortical actin cytoskeleton(GO:0030864)	kinase modulator(PC00140);signaling molecule(PC00207)		actin binding(GO:0003779);growth factor activity(GO:0008083);Arp2/3 complex binding(GO:0071933)	learning(GO:0007612);locomotory behavior(GO:0007626);regulation of signaling receptor activity(GO:0010469);negative regulation of Arp2/3 complex-mediated actin nucleation(GO:0034316);actin filament debranching(GO:0071846)	actin cortical patch(GO:0030479)
Cfl2	M0RC65	Cofilin 2, muscle (Predicted), isoform CRA_b OS=Rattus norvegicus GN=Cfl2 PE=4 SV=1 - [M0RC65_RAT]	-0.23	-0.18	-0.68	-0.518	-0.298	-0.586	-0.869	-0.374	1.69	2.72	1.58	1.37	1.51	2.37	2.83	FALSE		FALSE		Cofilin 2	COFILIN-2 (PTHR11913:SF15)		anatomical structure morphogenesis(GO:0009653)			Cytoskeletal regulation by Rho GTPase->Cofilin;;	actin filament binding(GO:0051015)	actin filament organization(GO:0007015);skeletal muscle tissue development(GO:0007519);actin filament depolymerization(GO:0030042);actin filament fragmentation(GO:0030043);positive regulation of actin filament depolymerization(GO:0030836);sarcomere organization(GO:0045214);muscle cell cellular homeostasis(GO:0046716)	actin cytoskeleton(GO:0015629);Z disc(GO:0030018);I band(GO:0031674)
Pof1b	D3ZWE3	Premature ovarian failure 1B (Predicted) OS=Rattus norvegicus GN=Pof1b PE=4 SV=2 - [D3ZWE3_RAT]	-1.1	-1.1	-1.1	NA	NA	NA	NA	NA	NA	NA	NA	NA	NA	NA	NA	FALSE		FALSE		POF1B, actin-binding protein	PROTEIN POF1B (PTHR22546:SF0)						actin filament binding(GO:0051015)	epithelial cell morphogenesis(GO:0003382);actin filament organization(GO:0007015);actin cytoskeleton organization(GO:0030036);bicellular tight junction assembly(GO:0070830)	actin filament(GO:0005884);adherens junction(GO:0005912);bicellular tight junction(GO:0005923);desmosome(GO:0030057)
Fkbp15	D4AE06	Peptidyl-prolyl cis-trans isomerase OS=Rattus norvegicus GN=Fkbp15 PE=1 SV=3 - [D4AE06_RAT]	NA	NA	NA	NA	NA	NA	NA	NA	-1.17	-1.17	-1.17	-1.17	-1.17	-1.17	-1.17	FALSE		FALSE		Peptidylprolyl isomerase	FK506-BINDING PROTEIN 15 (PTHR44927:SF1)			actin filament(GO:0005884)			peptidyl-prolyl cis-trans isomerase activity(GO:0003755)	protein peptidyl-prolyl isomerization(GO:0000413);negative regulation of phosphatase activity(GO:0010923)	actin filament(GO:0005884);membrane(GO:0016020);axon(GO:0030424);growth cone(GO:0030426)
Anlnl1	M0R9N8	Protein Anlnl1 OS=Rattus norvegicus GN=Anlnl1 PE=4 SV=1 - [M0R9N8_RAT]	0.12	0.43	0.18	1.039	0	0	0	0	0.31	0.64	-0.22	-0.43	-1.81	-1.81	-1.81	FALSE		FALSE		Anillin, actin-binding protein-like 1	ANILLIN (PTHR21538:SF23)	GTP-Rho binding(GO:0017049)	actomyosin contractile ring assembly(GO:0000915);membrane fission(GO:0090148);mitotic cytokinesis(GO:0000281);mitotic nuclear division(GO:0140014);protein localization to cell periphery(GO:1990778);protein localization to organelle(GO:0033365);septin ring organization(GO:0031106)	actomyosin contractile ring(GO:0005826)			GTP-Rho binding(GO:0017049)	mitotic cytokinesis(GO:0000281);actomyosin contractile ring assembly(GO:0000915);cortical cytoskeleton organization(GO:0030865);septin ring organization(GO:0031106);protein localization to mitotic actomyosin contractile ring(GO:1904498)	actomyosin contractile ring(GO:0005826)
Actr3b	F1LY09	Protein Actr3b OS=Rattus norvegicus GN=Actr3b PE=1 SV=2 - [F1LY09_RAT]	0.14	-0.04	-0.13	0.063	-0.265	0.388	0.532	0.561	0.36	0.13	0	0.3	1.01	-0.21	0.25	FALSE		FALSE		ARP3 actin-related protein 3 homolog B	ACTIN-RELATED PROTEIN 3B-RELATED (PTHR11937:SF170)	structural molecule activity(GO:0005198)	cellular component morphogenesis(GO:0032989);cytokinesis(GO:0000910);endocytosis(GO:0006897);exocytosis(GO:0006887);intracellular protein transport(GO:0006886)	actin cytoskeleton(GO:0015629)	actin and actin related protein(PC00039)		ATP binding(GO:0005524)	Arp2/3 complex-mediated actin nucleation(GO:0034314)	Arp2/3 protein complex(GO:0005885)
Map1lc3b	Q62625	Microtubule-associated proteins 1A/1B light chain 3B OS=Rattus norvegicus GN=Map1lc3b PE=1 SV=3 - [MLP3B_RAT]	0.12	-0.57	0.18	-0.132	-0.171	-1.171	0.018	1.344	NA	NA	NA	NA	NA	NA	NA	FALSE		FALSE		Microtubule-associated proteins 1A/1B light chain 3B	MICROTUBULE-ASSOCIATED PROTEINS 1A/1B LIGHT CHAIN 3 BETA 2-RELATED (PTHR10969:SF15)	Atg12 activating enzyme activity(GO:0019778);Atg12 conjugating enzyme activity(GO:0061651);Atg12 ligase activity(GO:0061660);Atg8-specific protease activity(GO:0019786);microtubule binding(GO:0008017)	Atg1/ULK1 kinase complex assembly(GO:1904745);autophagosome assembly(GO:0000045);autophagy of mitochondrion(GO:0000422);cellular response to nitrogen starvation(GO:0006995);transmembrane transport(GO:0055085)	autophagosome(GO:0005776);cytosol(GO:0005829);vacuolar membrane(GO:0005774)	non-motor microtubule binding protein(PC00166)		microtubule binding(GO:0008017);tubulin binding(GO:0015631);protein domain specific binding(GO:0019904);ubiquitin protein ligase binding(GO:0031625)	autophagosome assembly(GO:0000045);autophagy of mitochondrion(GO:0000422);autophagy(GO:0006914);cellular response to nitrogen starvation(GO:0006995);cellular response to starvation(GO:0009267);macroautophagy(GO:0016236);positive regulation of protein binding(GO:0032092);positive regulation of mucus secretion(GO:0070257);autophagosome maturation(GO:0097352)	autophagosome membrane(GO:0000421);cytoplasm(GO:0005737);mitochondrion(GO:0005739);autophagosome(GO:0005776);cytosol(GO:0005829);microtubule(GO:0005874);microtubule associated complex(GO:0005875);axoneme(GO:0005930);endomembrane system(GO:0012505);membrane(GO:0016020);axon(GO:0030424);dendrite(GO:0030425);cytoplasmic vesicle(GO:0031410);neuronal cell body(GO:0043025);autolysosome(GO:0044754)
Wdr81	D4A929	WD repeat-containing protein 81 OS=Rattus norvegicus GN=Wdr81 PE=1 SV=1 - [WDR81_RAT]	0.08	-1.1	-1.1	NA	NA	NA	NA	NA	NA	NA	NA	NA	NA	NA	NA	FALSE		FALSE		WD repeat-containing protein 81	WD REPEAT-CONTAINING PROTEIN 81 (PTHR44662:SF1)						phosphatidylinositol 3-kinase regulator activity(GO:0035014);K63-linked polyubiquitin modification-dependent protein binding(GO:0070530)	ubiquitin-dependent protein catabolic process(GO:0006511);mitochondrion organization(GO:0007005);negative regulation of phosphatase activity(GO:0010923);aggrephagy(GO:0035973);regulation of phosphatidylinositol 3-kinase activity(GO:0043551);early endosome to late endosome transport(GO:0045022);protein stabilization(GO:0050821)	autophagosome membrane(GO:0000421);mitochondrion(GO:0005739);lysosomal membrane(GO:0005765);cytosol(GO:0005829);extrinsic component of endosome membrane(GO:0031313);early endosome membrane(GO:0031901);late endosome membrane(GO:0031902)
Tecpr1	Q3ZBA0	Tectonin beta-propeller repeat-containing protein 1 OS=Rattus norvegicus GN=Tecpr1 PE=2 SV=1 - [TCPR1_RAT]	-0.14	-0.43	0.42	0.652	-1.587	-0.439	-1.397	-0.535	-0.56	-0.13	0.34	-2.25	-2.25	-2.25	-2.25	TRUE	Various	FALSE		Tectonin beta-propeller repeat-containing protein 1	TECTONIN BETA-PROPELLER REPEAT-CONTAINING PROTEIN 1 (PTHR23250:SF1)	phosphatidylinositol-3-phosphate binding(GO:0032266)		autophagosome(GO:0005776);lysosomal membrane(GO:0005765)			phosphatidylinositol-3-phosphate binding(GO:0032266)	autophagy(GO:0006914);autophagosome maturation(GO:0097352)	autophagosome membrane(GO:0000421);nucleoplasm(GO:0005654);lysosomal membrane(GO:0005765);integral component of membrane(GO:0016021);cytoplasmic vesicle(GO:0031410);intracellular membrane-bounded organelle(GO:0043231)
Rpn2	A0A0G2K757	Dolichyl-diphosphooligosaccharide--protein glycosyltransferase subunit 2 OS=Rattus norvegicus GN=Rpn2 PE=1 SV=1 - [A0A0G2K757_RAT]	NA	NA	NA	NA	NA	NA	NA	NA	0	1.08	0	0	0	0	0	FALSE		FALSE		Dolichyl-diphosphooligosaccharide--protein glycosyltransferase subunit 2	DOLICHYL-DIPHOSPHOOLIGOSACCHARIDE--PROTEIN GLYCOSYLTRANSFERASE SUBUNIT 2 (PTHR12640:SF0)	oligosaccharyl transferase activity(GO:0004576)	protein N-linked glycosylation(GO:0006487)		glycosyltransferase(PC00111)		dolichyl-diphosphooligosaccharide-protein glycotransferase activity(GO:0004579);ribosome binding(GO:0043022)	protein N-linked glycosylation(GO:0006487);aging(GO:0007568);response to drug(GO:0042493)	autophagosome membrane(GO:0000421);rough endoplasmic reticulum(GO:0005791);oligosaccharyltransferase complex(GO:0008250);integral component of membrane(GO:0016021)
Rpn2	P25235	Dolichyl-diphosphooligosaccharide--protein glycosyltransferase subunit 2 OS=Rattus norvegicus GN=Rpn2 PE=2 SV=2 - [RPN2_RAT]	0.11	-0.14	-1.72	NA	NA	NA	NA	NA	NA	NA	NA	NA	NA	NA	NA	FALSE		FALSE		Dolichyl-diphosphooligosaccharide--protein glycosyltransferase subunit 2	DOLICHYL-DIPHOSPHOOLIGOSACCHARIDE--PROTEIN GLYCOSYLTRANSFERASE SUBUNIT 2 (PTHR12640:SF0)	oligosaccharyl transferase activity(GO:0004576)	protein N-linked glycosylation(GO:0006487)		glycosyltransferase(PC00111)		dolichyl-diphosphooligosaccharide-protein glycotransferase activity(GO:0004579);ribosome binding(GO:0043022)	protein N-linked glycosylation(GO:0006487);aging(GO:0007568);response to drug(GO:0042493)	autophagosome membrane(GO:0000421);rough endoplasmic reticulum(GO:0005791);oligosaccharyltransferase complex(GO:0008250);integral component of membrane(GO:0016021)
Hydin	F1LSN6	Protein Hydin (Fragment) OS=Rattus norvegicus GN=Hydin PE=4 SV=2 - [F1LSN6_RAT]	0	1.58	0	NA	NA	NA	NA	NA	NA	NA	NA	NA	NA	NA	NA	FALSE		FALSE		Hydin, axonemal central pair apparatus protein	HYDROCEPHALUS-INDUCING PROTEIN HOMOLOG (PTHR23053:SF0)							epithelial cell development(GO:0002064);cilium movement(GO:0003341);multicellular organism development(GO:0007275);brain development(GO:0007420);ventricular system development(GO:0021591);trachea development(GO:0060438);axonemal central apparatus assembly(GO:1904158)	axonemal central pair projection(GO:1990718)
Phldb1	A0A0G2JTS5	Pleckstrin homology-like domain family B member 1 OS=Rattus norvegicus GN=Phldb1 PE=1 SV=1 - [A0A0G2JTS5_RAT]	NA	NA	NA	NA	NA	NA	NA	NA	0	0	0	0	0	2.37	1.6	FALSE		FALSE		Pleckstrin homology-like domain family B member 1 (Fragment)	PLECKSTRIN HOMOLOGY-LIKE DOMAIN FAMILY B MEMBER 1 (PTHR12156:SF23)							regulation of gastrulation(GO:0010470);regulation of epithelial to mesenchymal transition(GO:0010717);regulation of microtubule cytoskeleton organization(GO:0070507);positive regulation of basement membrane assembly involved in embryonic body morphogenesis(GO:1904261)	basal cortex(GO:0045180)
Phldb1	Q63312	Pleckstrin homology-like domain family B member 1 (Fragment) OS=Rattus norvegicus GN=Phldb1 PE=2 SV=2 - [PHLB1_RAT]	0	1	0	NA	NA	NA	NA	NA	NA	NA	NA	NA	NA	NA	NA	FALSE		FALSE		Pleckstrin homology-like domain family B member 1 (Fragment)	PLECKSTRIN HOMOLOGY-LIKE DOMAIN FAMILY B MEMBER 1 (PTHR12156:SF23)							regulation of gastrulation(GO:0010470);regulation of epithelial to mesenchymal transition(GO:0010717);regulation of microtubule cytoskeleton organization(GO:0070507);positive regulation of basement membrane assembly involved in embryonic body morphogenesis(GO:1904261)	basal cortex(GO:0045180)
Acan	F1LQI4	Aggrecan core protein OS=Rattus norvegicus GN=Acan PE=1 SV=2 - [F1LQI4_RAT]	NA	NA	NA	NA	NA	NA	NA	NA	0	0	0	0	0	0	1.6	FALSE		FALSE		Aggrecan core protein	AGGRECAN CORE PROTEIN (PTHR22804:SF42)		central nervous system development(GO:0007417);skeletal system development(GO:0001501)	extracellular matrix(GO:0031012)	extracellular matrix glycoprotein(PC00100)		calcium ion binding(GO:0005509);hyaluronic acid binding(GO:0005540);carbohydrate binding(GO:0030246)	skeletal system development(GO:0001501);cartilage condensation(GO:0001502);ossification(GO:0001503);chondrocyte development(GO:0002063);cell adhesion(GO:0007155);central nervous system development(GO:0007417);heart development(GO:0007507);response to radiation(GO:0009314);response to mechanical stimulus(GO:0009612);response to gravity(GO:0009629);response to glucose(GO:0009749);multicellular orga…	basement membrane(GO:0005604);extracellular space(GO:0005615);extracellular matrix(GO:0031012);neuron projection(GO:0043005);neuronal cell body(GO:0043025);perineuronal net(GO:0072534);perisynaptic extracellular matrix(GO:0098966);glutamatergic synapse(GO:0098978);GABA-ergic synapse(GO:0098982)
Frem3	D3ZYN7	Protein Frem3 OS=Rattus norvegicus GN=Frem3 PE=4 SV=2 - [D3ZYN7_RAT]	NA	NA	NA	NA	NA	NA	NA	NA	-0.09	-0.09	-0.17	-1.17	0.34	-1.17	-1.17	FALSE		FALSE		FRAS1-related extracellular matrix 3	FRAS1-RELATED EXTRACELLULAR MATRIX PROTEIN 3 (PTHR45739:SF5)		signal transduction(GO:0007165)					cell communication(GO:0007154)	basement membrane(GO:0005604);integral component of membrane(GO:0016021)
Rpsa	P38983	40S ribosomal protein SA OS=Rattus norvegicus GN=Rpsa PE=1 SV=3 - [RSSA_RAT]	0.46	-0.15	0.18	0.25	0.191	-0.092	0.467	0.706	0.95	0.95	0.83	0.2	1.06	1.2	1.17	FALSE		FALSE		40S ribosomal protein SA	40S RIBOSOMAL PROTEIN SA (PTHR11489:SF9)	structural constituent of ribosome(GO:0003735)	RNA 3'-end processing(GO:0031123);cleavage involved in rRNA processing(GO:0000469);formation of translation initiation ternary complex(GO:0001677);maturation of 5.8S rRNA from tricistronic rRNA transcript (SSU-rRNA, 5.8S rRNA, LSU-rRNA)(GO:0000466);maturation of SSU-rRNA from tricistronic rRNA transcript (SSU-rRNA, 5.8S rRNA, LSU-rRNA)(GO:0000462);organelle assembly(GO:0070925);rRNA-containing ri…	90S preribosome(GO:0030686);cytosolic small ribosomal subunit(GO:0022627);t-UTP complex(GO:0034455)			structural constituent of ribosome(GO:0003735);laminin receptor activity(GO:0005055);ribosome binding(GO:0043022);laminin binding(GO:0043236)	ribosomal small subunit assembly(GO:0000028);endonucleolytic cleavage in ITS1 to separate SSU-rRNA from 5.8S rRNA and LSU-rRNA from tricistronic rRNA transcript (SSU-rRNA, 5.8S rRNA, LSU-rRNA)(GO:0000447);endonucleolytic cleavage to generate mature 3'-end of SSU-rRNA from (SSU-rRNA, 5.8S rRNA, LSU-rRNA)(GO:0000461);rRNA export from nucleus(GO:0006407);translation(GO:0006412);epithelial cell diffe…	basement membrane(GO:0005604);nucleus(GO:0005634);cytoplasm(GO:0005737);cytosol(GO:0005829);plasma membrane(GO:0005886);small ribosomal subunit(GO:0015935);membrane(GO:0016020);cytosolic small ribosomal subunit(GO:0022627);neuronal cell body(GO:0043025);synapse(GO:0045202);collagen-containing extracellular matrix(GO:0062023);glutamatergic synapse(GO:0098978)
Cgnl1	D4A3V5	Protein Cgnl1 OS=Rattus norvegicus GN=Cgnl1 PE=1 SV=1 - [D4A3V5_RAT]	NA	NA	NA	0	0	0	0	0	NA	NA	NA	NA	NA	NA	NA	FALSE		FALSE		Cingulin-like 1	CINGULIN-LIKE PROTEIN 1 (PTHR46349:SF2)						motor activity(GO:0003774)	actin filament organization(GO:0007015);negative regulation of small GTPase mediated signal transduction(GO:0051058)	bicellular tight junction(GO:0005923);actin cytoskeleton(GO:0015629);myosin complex(GO:0016459);apical junction complex(GO:0043296)
Sestd1	B5DFL9	Protein Sestd1 OS=Rattus norvegicus GN=Sestd1 PE=2 SV=1 - [B5DFL9_RAT]	-0.48	-0.17	0.19	0.625	0.335	0.498	0.639	0.898	-0.9	0.13	-0.26	0.81	-0.35	-0.21	0.61	FALSE		FALSE		SEC14 and spectrin domain-containing 1	SEC14 DOMAIN AND SPECTRIN REPEAT-CONTAINING PROTEIN 1 (PTHR46607:SF1)						phosphatidylinositol-4,5-bisphosphate binding(GO:0005546);phosphatidylinositol-5-phosphate binding(GO:0010314);phosphatidylinositol-3-phosphate binding(GO:0032266);phosphatidylinositol-3,4-bisphosphate binding(GO:0043325);phosphatidylinositol-4-phosphate binding(GO:0070273);phosphatidic acid binding(GO:0070300);phosphatidylinositol-3,5-bisphosphate binding(GO:0080025)	negative regulation of calcium ion transmembrane transport via high voltage-gated calcium channel(GO:1904878)	calcium channel complex(GO:0034704);intermediate filament cytoskeleton(GO:0045111)
Dhx35	D4AEG5	DEAH (Asp-Glu-Ala-His) box polypeptide 35 (Predicted), isoform CRA_b OS=Rattus norvegicus GN=Dhx35 PE=4 SV=1 - [D4AEG5_RAT]	NA	NA	NA	-0.77	-0.809	-1.809	-0.619	-0.446	0	0	0	0	1.51	0	0	FALSE		FALSE		DEAH-box helicase 35	ATP-DEPENDENT RNA HELICASE DHX35-RELATED (PTHR18934:SF136)	ATP-dependent helicase activity(GO:0008026);RNA binding(GO:0003723);catalytic activity, acting on RNA(GO:0140098)			RNA helicase(PC00032)		RNA binding(GO:0003723);ATP binding(GO:0005524);ATP-dependent 3'-5' RNA helicase activity(GO:0034459)		catalytic step 2 spliceosome(GO:0071013)
Fryl	D3ZNC1	Protein Fryl OS=Rattus norvegicus GN=Fryl PE=4 SV=1 - [D3ZNC1_RAT]	0	0	1.23	NA	NA	NA	NA	NA	NA	NA	NA	NA	NA	NA	NA	FALSE		FALSE		FRY-like transcription coactivator	PROTEIN FURRY HOMOLOG-LIKE (PTHR12295:SF9)		cell morphogenesis(GO:0000902);neuron projection development(GO:0031175)	cell cortex(GO:0005938)				cell morphogenesis(GO:0000902);neuron projection development(GO:0031175)	cell cortex(GO:0005938)
Fry	A0A096MIW7	Protein Fry OS=Rattus norvegicus GN=Fry PE=4 SV=1 - [A0A096MIW7_RAT]	1.19	0	1.23	NA	NA	NA	NA	NA	NA	NA	NA	NA	NA	NA	NA	FALSE		FALSE		FRY microtubule-binding protein	PROTEIN FURRY HOMOLOG (PTHR12295:SF29)		cell morphogenesis(GO:0000902);neuron projection development(GO:0031175)	cell cortex(GO:0005938)			enzyme inhibitor activity(GO:0004857)	cell morphogenesis(GO:0000902);neuron projection development(GO:0031175);negative regulation of catalytic activity(GO:0043086);negative regulation of tubulin deacetylation(GO:1904428)	cell cortex(GO:0005938)
Fry	A0A096MKB4	Protein Fry (Fragment) OS=Rattus norvegicus GN=Fry PE=4 SV=1 - [A0A096MKB4_RAT]	NA	NA	NA	-1.171	-1.171	-1.171	-1.171	-1.171	0	0	1	0	0	0	0	FALSE		FALSE		FRY microtubule-binding protein	PROTEIN FURRY HOMOLOG (PTHR12295:SF29)		cell morphogenesis(GO:0000902);neuron projection development(GO:0031175)	cell cortex(GO:0005938)			enzyme inhibitor activity(GO:0004857)	cell morphogenesis(GO:0000902);neuron projection development(GO:0031175);negative regulation of catalytic activity(GO:0043086);negative regulation of tubulin deacetylation(GO:1904428)	cell cortex(GO:0005938)
Crip2	P36201	Cysteine-rich protein 2 OS=Rattus norvegicus GN=Crip2 PE=2 SV=1 - [CRIP2_RAT]	NA	NA	NA	NA	NA	NA	NA	NA	-0.09	0.52	-0.17	-1.17	-1.17	-1.17	0.43	FALSE		FALSE		Cysteine-rich protein 2	CYSTEINE-RICH PROTEIN 2 (PTHR46074:SF2)	structural molecule activity(GO:0005198)	apoptotic process(GO:0006915);cellular component morphogenesis(GO:0032989);embryo development(GO:0009790);gamete generation(GO:0007276);immune system process(GO:0002376);negative regulation of apoptotic process(GO:0043066)	intracellular(GO:0005622)	actin family cytoskeletal protein(PC00041)		metal ion binding(GO:0046872)	positive regulation of cell population proliferation(GO:0008284);hemopoiesis(GO:0030097)	cell cortex(GO:0005938)
Cttnbp2	Q2IBD4	Cortactin-binding protein 2 OS=Rattus norvegicus GN=Cttnbp2 PE=1 SV=1 - [CTTB2_RAT]	0.36	0.05	0.19	0.159	-1.195	-0.505	-0.087	0.42	1.35	1.06	0.75	1.53	1.56	1.9	2.3	FALSE		FALSE		Cortactin-binding protein 2	CORTACTIN-BINDING PROTEIN 2 (PTHR24166:SF27)						SH3 domain binding(GO:0017124)	brain development(GO:0007420);regulation of synapse organization(GO:0050807);regulation of modification of postsynaptic actin cytoskeleton(GO:1905274)	cell cortex(GO:0005938);synaptic vesicle(GO:0008021);dendritic spine(GO:0043197);postsynaptic actin cytoskeleton(GO:0098871);glutamatergic synapse(GO:0098978)
Tanc1	G3V917	Protein TANC1 OS=Rattus norvegicus GN=Tanc1 PE=4 SV=2 - [G3V917_RAT]	NA	NA	NA	0	0	0	0	0	NA	NA	NA	NA	NA	NA	NA	FALSE		FALSE		Protein TANC1	PROTEIN TANC1 (PTHR24166:SF23)						protein binding(GO:0005515)	myoblast fusion(GO:0007520);visual learning(GO:0008542);dendritic spine maintenance(GO:0097062);regulation of postsynapse organization(GO:0099175)	cell junction(GO:0030054);dendrite(GO:0030425);neuronal cell body(GO:0043025);axon terminus(GO:0043679);postsynaptic membrane(GO:0045211);glutamatergic synapse(GO:0098978);postsynaptic density, intracellular component(GO:0099092)
Cadps	F1LLX6	Calcium-dependent secretion activator 1 OS=Rattus norvegicus GN=Cadps PE=4 SV=2 - [F1LLX6_RAT]	0.27	-0.12	0.62	0.127	-0.615	0.007	0.164	0.573	-0.33	0.32	-0.23	-0.04	-0.19	0.11	0.76	FALSE		FALSE		Calcium-dependent secretion activator 1	CALCIUM-DEPENDENT SECRETION ACTIVATOR 1 (PTHR12166:SF6)	calcium ion binding(GO:0005509)			calcium-binding protein(PC00060)		calcium ion binding(GO:0005509);protein binding(GO:0005515);phosphatidylinositol-4,5-bisphosphate binding(GO:0005546);protein kinase binding(GO:0019901)	protein transport(GO:0015031);vesicle organization(GO:0016050);synaptic vesicle exocytosis(GO:0016079);synaptic vesicle priming(GO:0016082);regulated exocytosis(GO:0045055);positive regulation of exocytosis(GO:0045921);positive regulation of calcium ion-dependent exocytosis(GO:0045956);catecholamine secretion(GO:0050432);presynaptic dense core vesicle exocytosis(GO:0099525);dense core granule exo…	cell junction(GO:0030054);dense core granule(GO:0031045);cytoplasmic vesicle(GO:0031410);extrinsic component of neuronal dense core vesicle membrane(GO:0098674);presynapse(GO:0098793);glutamatergic synapse(GO:0098978)
Cadps	Q62717	Calcium-dependent secretion activator 1 OS=Rattus norvegicus GN=Cadps PE=1 SV=1 - [CAPS1_RAT]	0.08	-0.27	0.62	0.127	-0.895	0.007	0.099	0.739	-0.24	0.53	0.05	-0.15	-0.06	0.23	0.76	FALSE		FALSE		Calcium-dependent secretion activator 1	CALCIUM-DEPENDENT SECRETION ACTIVATOR 1 (PTHR12166:SF6)	calcium ion binding(GO:0005509)			calcium-binding protein(PC00060)		calcium ion binding(GO:0005509);protein binding(GO:0005515);phosphatidylinositol-4,5-bisphosphate binding(GO:0005546);protein kinase binding(GO:0019901)	protein transport(GO:0015031);vesicle organization(GO:0016050);synaptic vesicle exocytosis(GO:0016079);synaptic vesicle priming(GO:0016082);regulated exocytosis(GO:0045055);positive regulation of exocytosis(GO:0045921);positive regulation of calcium ion-dependent exocytosis(GO:0045956);catecholamine secretion(GO:0050432);presynaptic dense core vesicle exocytosis(GO:0099525);dense core granule exo…	cell junction(GO:0030054);dense core granule(GO:0031045);cytoplasmic vesicle(GO:0031410);extrinsic component of neuronal dense core vesicle membrane(GO:0098674);presynapse(GO:0098793);glutamatergic synapse(GO:0098978)
Cbln1	P63182	Cerebellin-1 OS=Rattus norvegicus GN=Cbln1 PE=1 SV=2 - [CBLN1_RAT]	-0.53	-0.72	-0.49	0	0	0	0	0	-0.12	-0.12	-0.81	-1.81	-1.81	-1.81	0.54	FALSE		FALSE		Cerebellin-1	CEREBELLIN-1 (PTHR22923:SF5)						protein homodimerization activity(GO:0042803)	heterophilic cell-cell adhesion via plasma membrane cell adhesion molecules(GO:0007157);protein secretion(GO:0009306);cerebellar granule cell differentiation(GO:0021707);positive regulation of synapse assembly(GO:0051965);negative regulation of excitatory postsynaptic potential(GO:0090394);regulation of postsynaptic density assembly(GO:0099151);positive regulation of long-term synaptic depression…	cell junction(GO:0030054);synaptic cleft(GO:0043083);synapse(GO:0045202);postsynaptic membrane(GO:0045211);parallel fiber to Purkinje cell synapse(GO:0098688);glutamatergic synapse(GO:0098978)
Dip2a	A0A0G2KB74	Protein Dip2a OS=Rattus norvegicus GN=Dip2a PE=1 SV=1 - [A0A0G2KB74_RAT]	NA	NA	NA	NA	NA	NA	NA	NA	0	1.69	1	0	0	0	1.6	FALSE		FALSE		Disco-interacting protein 2 homolog A	DISCO-INTERACTING PROTEIN 2 HOMOLOG A (PTHR22754:SF34)						catalytic activity(GO:0003824)	negative regulation of gene expression(GO:0010629);regulation of apoptotic process(GO:0042981)	cell surface(GO:0009986)
Vcan	D3ZFC3	Versican core protein (Fragment) OS=Rattus norvegicus GN=Vcan PE=4 SV=2 - [D3ZFC3_RAT]	-1.1	-0.1	-1.1	NA	NA	NA	NA	NA	NA	NA	NA	NA	NA	NA	NA	FALSE		FALSE		Versican core protein (Fragments)	VERSICAN CORE PROTEIN (PTHR22804:SF6)		central nervous system development(GO:0007417);skeletal system development(GO:0001501)	extracellular matrix(GO:0031012)	extracellular matrix glycoprotein(PC00100)		calcium ion binding(GO:0005509);hyaluronic acid binding(GO:0005540);protein phosphatase binding(GO:0019903);low-density lipoprotein particle binding(GO:0030169);carbohydrate binding(GO:0030246)	skeletal system development(GO:0001501);ureteric bud development(GO:0001657);cell adhesion(GO:0007155);central nervous system development(GO:0007417);heart development(GO:0007507);glial cell migration(GO:0008347);response to wounding(GO:0009611);axon regeneration(GO:0031103)	cell surface(GO:0009986);extracellular matrix(GO:0031012);synapse(GO:0045202);collagen-containing extracellular matrix(GO:0062023)
Vcan	Q9ERB4	Versican core protein (Fragments) OS=Rattus norvegicus GN=Vcan PE=2 SV=2 - [CSPG2_RAT]	NA	NA	NA	-2.25	-0.25	-1.15	-1.06	-0.887	1.08	1.69	1.58	2.06	0	0	0	FALSE		FALSE		Versican core protein (Fragments)	VERSICAN CORE PROTEIN (PTHR22804:SF6)		central nervous system development(GO:0007417);skeletal system development(GO:0001501)	extracellular matrix(GO:0031012)	extracellular matrix glycoprotein(PC00100)		calcium ion binding(GO:0005509);hyaluronic acid binding(GO:0005540);protein phosphatase binding(GO:0019903);low-density lipoprotein particle binding(GO:0030169);carbohydrate binding(GO:0030246)	skeletal system development(GO:0001501);ureteric bud development(GO:0001657);cell adhesion(GO:0007155);central nervous system development(GO:0007417);heart development(GO:0007507);glial cell migration(GO:0008347);response to wounding(GO:0009611);axon regeneration(GO:0031103)	cell surface(GO:0009986);extracellular matrix(GO:0031012);synapse(GO:0045202);collagen-containing extracellular matrix(GO:0062023)
Islr2	M0R4G0	Uncharacterized protein OS=Rattus norvegicus GN=Islr2 PE=4 SV=2 - [M0R4G0_RAT]	NA	NA	NA	NA	NA	NA	NA	NA	0	1.08	0	0	0	0	0	FALSE		FALSE		Immunoglobulin superfamily-containing leucine-rich repeat 2	IMMUNOGLOBULIN SUPERFAMILY CONTAINING LEUCINE-RICH REPEAT PROTEIN 2 (PTHR24366:SF15)				extracellular matrix protein(PC00102);receptor(PC00197)			positive regulation of axon extension(GO:0045773)	cell surface(GO:0009986);integral component of membrane(GO:0016021)
Tom1l2	A0A0G2K9L2	Protein Tom1l2 OS=Rattus norvegicus GN=Tom1l2 PE=1 SV=1 - [A0A0G2K9L2_RAT]	NA	NA	NA	NA	NA	NA	NA	NA	0.07	-0.57	-0.71	-1.35	-1.65	-3.88	-2.28	FALSE		FALSE		Target of myb1-like 2 membrane-trafficking protein	TOM1-LIKE PROTEIN 2 (PTHR13856:SF31)		signal transduction(GO:0007165)				protein kinase binding(GO:0019901);clathrin binding(GO:0030276)	intracellular protein transport(GO:0006886);signal transduction(GO:0007165);negative regulation of mitotic nuclear division(GO:0045839)	cell(GO:0005623)
Tom1l2	D4A6C9	Protein Tom1l2 OS=Rattus norvegicus GN=Tom1l2 PE=4 SV=1 - [D4A6C9_RAT]	1.19	1.58	1.88	-0.612	-0.665	-0.533	-0.417	-0.887	NA	NA	NA	NA	NA	NA	NA	FALSE		FALSE		Target of myb1-like 2 membrane-trafficking protein	TOM1-LIKE PROTEIN 2 (PTHR13856:SF31)		signal transduction(GO:0007165)				protein kinase binding(GO:0019901);clathrin binding(GO:0030276)	intracellular protein transport(GO:0006886);signal transduction(GO:0007165);negative regulation of mitotic nuclear division(GO:0045839)	cell(GO:0005623)
Ttl	G3V8C8	Tubulin tyrosine ligase OS=Rattus norvegicus GN=Ttl PE=4 SV=1 - [G3V8C8_RAT]	0	1	0	NA	NA	NA	NA	NA	NA	NA	NA	NA	NA	NA	NA	FALSE		FALSE		Tubulin--tyrosine ligase	TUBULIN--TYROSINE LIGASE (PTHR46570:SF1)			microtubule(GO:0005874)			tubulin-tyrosine ligase activity(GO:0004835);ATP binding(GO:0005524)	microtubule cytoskeleton organization(GO:0000226);cellular protein modification process(GO:0006464);C-terminal protein-tyrosinylation(GO:0018166);regulation of axon extension(GO:0030516);positive regulation of mitotic cell cycle(GO:0045931);regulation of metaphase plate congression(GO:0090235)	cell(GO:0005623)
Ankrd50	F1LWB9	Protein Ankrd50 OS=Rattus norvegicus GN=Ankrd50 PE=1 SV=2 - [F1LWB9_RAT]	NA	NA	NA	NA	NA	NA	NA	NA	0	1.08	0	0	0	0	0	FALSE		FALSE		Ankyrin repeat domain 50	ANKYRIN REPEAT DOMAIN-CONTAINING PROTEIN 50 (PTHR24123:SF65)	cytoskeletal protein binding(GO:0008092)	cellular component organization(GO:0016043);protein targeting(GO:0006605)					retrograde transport, endosome to plasma membrane(GO:1990126)	cell(GO:0005623)
Ap3b2	D4AE00	AP-3 complex subunit beta OS=Rattus norvegicus GN=Ap3b2 PE=3 SV=1 - [D4AE00_RAT]	0.65	0.36	1.16	-0.021	-0.657	-0.013	0.255	0.742	-0.33	-0.05	-0.22	0.55	0.52	0.95	1.29	FALSE		FALSE		AP-3 complex subunit beta	AP-3 COMPLEX SUBUNIT BETA-2 (PTHR11134:SF11)		intracellular protein transport(GO:0006886);vesicle-mediated transport(GO:0016192)		membrane traffic protein(PC00150)			intracellular protein transport(GO:0006886);anterograde axonal transport(GO:0008089);anterograde synaptic vesicle transport(GO:0048490)	cell(GO:0005623);AP-3 adaptor complex(GO:0030123);axon(GO:0030424);synapse(GO:0045202);axon cytoplasm(GO:1904115)
Tbck	D3ZA89	Protein Tbck OS=Rattus norvegicus GN=Tbck PE=4 SV=1 - [D3ZA89_RAT]	-0.71	-0.66	0.57	1.703	-0.171	1.804	1.443	2.212	-0.13	0.7	0.08	0.91	-0.01	0.61	0.58	FALSE		FALSE		TBC1 domain-containing kinase	TBC DOMAIN-CONTAINING PROTEIN KINASE-LIKE PROTEIN (PTHR22957:SF168)	GTPase activator activity(GO:0005096);GTPase activity(GO:0003924);Rab GTPase binding(GO:0017137)	intracellular protein transport(GO:0006886)	intracellular(GO:0005622)	G-protein modulator(PC00022);cysteine protease(PC00081)		protein kinase activity(GO:0004672);GTPase activator activity(GO:0005096);ATP binding(GO:0005524);Rab GTPase binding(GO:0017137)	protein phosphorylation(GO:0006468);intracellular protein transport(GO:0006886);cell population proliferation(GO:0008283);actin cytoskeleton organization(GO:0030036);regulation of TOR signaling(GO:0032006);activation of GTPase activity(GO:0090630)	cell(GO:0005623);cytoplasm(GO:0005737);midbody(GO:0030496);mitotic spindle(GO:0072686)
Tbc1d4	M0RDQ6	Protein Tbc1d4 OS=Rattus norvegicus GN=Tbc1d4 PE=4 SV=1 - [M0RDQ6_RAT]	0	1	0	NA	NA	NA	NA	NA	NA	NA	NA	NA	NA	NA	NA	FALSE		FALSE		TBC1 domain family, member 4	TBC1 DOMAIN FAMILY MEMBER 4 (PTHR22957:SF195)	GTPase activator activity(GO:0005096);GTPase activity(GO:0003924);Rab GTPase binding(GO:0017137)	intracellular protein transport(GO:0006886)	intracellular(GO:0005622)	G-protein modulator(PC00022);cysteine protease(PC00081)		GTPase activator activity(GO:0005096);protein binding(GO:0005515);Rab GTPase binding(GO:0017137)	intracellular protein transport(GO:0006886);vesicle-mediated transport(GO:0016192);negative regulation of vesicle fusion(GO:0031339);cellular response to insulin stimulus(GO:0032869);activation of GTPase activity(GO:0090630)	cell(GO:0005623);cytosol(GO:0005829);vesicle(GO:0031982)
Vps13d	D3ZKC6	Protein Vps13d OS=Rattus norvegicus GN=Vps13d PE=4 SV=1 - [D3ZKC6_RAT]	NA	NA	NA	0	0	0	0	0	NA	NA	NA	NA	NA	NA	NA	FALSE		FALSE		Vacuolar protein sorting 13 homolog D	VACUOLAR PROTEIN SORTING-ASSOCIATED PROTEIN 13D (PTHR16166:SF93)		cellular process(GO:0009987);maintenance of location(GO:0051235);protein localization to Golgi apparatus(GO:0034067);protein targeting to vacuole(GO:0006623)	extrinsic component of membrane(GO:0019898);intracellular(GO:0005622)				protein targeting to vacuole(GO:0006623);mitochondrion organization(GO:0007005);protein retention in Golgi apparatus(GO:0045053);positive regulation of mitophagy(GO:1901526)	cell(GO:0005623);extrinsic component of membrane(GO:0019898)
Ap3m1	P53676	AP-3 complex subunit mu-1 OS=Rattus norvegicus GN=Ap3m1 PE=1 SV=1 - [AP3M1_RAT]	0.36	0.57	1.1	-0.202	-0.587	-0.108	0.904	1.477	0.89	0.47	0.08	-0.18	-0.73	0.61	0.1	FALSE		FALSE		AP-3 complex subunit mu-1	AP-3 COMPLEX SUBUNIT MU-1 (PTHR10529:SF342)				extracellular matrix glycoprotein(PC00100);receptor(PC00197)		protein binding(GO:0005515);Rab GTPase binding(GO:0017137)	intracellular protein transport(GO:0006886);anterograde axonal transport(GO:0008089);anterograde synaptic vesicle transport(GO:0048490)	cell(GO:0005623);Golgi apparatus(GO:0005794);clathrin adaptor complex(GO:0030131);axon(GO:0030424);cytoplasmic vesicle membrane(GO:0030659);synapse(GO:0045202);axon cytoplasm(GO:1904115)
Ap3m2	P53678	AP-3 complex subunit mu-2 OS=Rattus norvegicus GN=Ap3m2 PE=2 SV=1 - [AP3M2_RAT]	0.41	0.5	0.99	0.223	-0.298	0.425	0.752	0.952	0.17	0.35	-0.3	0.05	0.26	0.57	0.39	FALSE		FALSE		AP-3 complex subunit mu-2	AP-3 COMPLEX SUBUNIT MU-2 (PTHR10529:SF341)				extracellular matrix glycoprotein(PC00100);receptor(PC00197)			intracellular protein transport(GO:0006886);neurotransmitter secretion(GO:0007269);anterograde axonal transport(GO:0008089);intracellular transport(GO:0046907);anterograde synaptic vesicle transport(GO:0048490)	cell(GO:0005623);Golgi apparatus(GO:0005794);clathrin adaptor complex(GO:0030131);axon(GO:0030424);cytoplasmic vesicle membrane(GO:0030659);synapse(GO:0045202);presynapse(GO:0098793);axon cytoplasm(GO:1904115)
Rph3a	F1LPB9	Rabphilin-3A OS=Rattus norvegicus GN=Rph3a PE=4 SV=1 - [F1LPB9_RAT]	0.5	0.53	1.16	-0.101	-0.298	0.006	0.158	0.768	1.33	1.92	1.78	2.13	2.48	3.11	3.65	FALSE		FALSE		Rabphilin-3A	RABPHILIN-3A (PTHR45729:SF3)						calcium ion binding(GO:0005509);protein binding(GO:0005515);phospholipid binding(GO:0005543);calcium-dependent phospholipid binding(GO:0005544);phosphatidylinositol-4,5-bisphosphate binding(GO:0005546);zinc ion binding(GO:0008270);selenium binding(GO:0008430);Rab GTPase binding(GO:0017137);phosphate ion binding(GO:0042301);protein-containing complex binding(GO:0044877);metal ion binding(GO:004687…	intracellular protein transport(GO:0006886);brain development(GO:0007420)	cell(GO:0005623);Golgi apparatus(GO:0005794);cytosol(GO:0005829);synaptic vesicle(GO:0008021);membrane(GO:0016020);extrinsic component of membrane(GO:0019898);cell junction(GO:0030054);secretory granule(GO:0030141);synaptic vesicle membrane(GO:0030672);neuromuscular junction(GO:0031594);protein-containing complex(GO:0032991);neuron projection(GO:0043005);synapse(GO:0045202);extrinsic component of…
Dnajc16	Q5FVM7	DnaJ homolog subfamily C member 16 OS=Rattus norvegicus GN=Dnajc16 PE=2 SV=1 - [DJC16_RAT]	0	0	0	-1.171	-0.171	-1.171	-1.171	0.192	0	0	1	0	0	0	1.6	FALSE		FALSE		DnaJ homolog subfamily C member 16	DNAJ HOMOLOG SUBFAMILY C MEMBER 16 (PTHR44303:SF2)							cell redox homeostasis(GO:0045454)	cell(GO:0005623);integral component of membrane(GO:0016021)
Tmx4	G3V912	Protein Tmx4 OS=Rattus norvegicus GN=Tmx4 PE=4 SV=1 - [G3V912_RAT]	0.12	-0.15	-0.27	0	1	1.1	0	1.363	0	1.08	1	0	0	0	0	FALSE		FALSE		Thioredoxin domain containing 13	THIOREDOXIN-RELATED TRANSMEMBRANE PROTEIN 4 (PTHR46107:SF1)		apoptotic process(GO:0006915);intracellular signal transduction(GO:0035556);response to stress(GO:0006950)					cell redox homeostasis(GO:0045454)	cell(GO:0005623);integral component of membrane(GO:0016021)
Tmx2	Q5XIK2	Thioredoxin-related transmembrane protein 2 OS=Rattus norvegicus GN=Tmx2 PE=2 SV=1 - [TMX2_RAT]	1.19	1	1.23	NA	NA	NA	NA	NA	NA	NA	NA	NA	NA	NA	NA	FALSE		FALSE		Thioredoxin-related transmembrane protein 2	TMX2-CTNND1 READTHROUGH (NMD CANDIDATE)-RELATED (PTHR15853:SF0)		respiratory electron transport chain(GO:0022904)					cell redox homeostasis(GO:0045454)	cell(GO:0005623);integral component of membrane(GO:0016021)
Ap3s2	F1LVM4	Protein Ap3s2 OS=Rattus norvegicus GN=Ap3s2 PE=1 SV=2 - [F1LVM4_RAT]	0.11	-0.72	0.61	2.059	1.585	1.717	0	1.363	-0.56	-0.56	-0.25	-0.87	-0.73	0.12	-2.25	FALSE		FALSE		AP complex subunit sigma	AP-3 COMPLEX SUBUNIT SIGMA-2 (PTHR11753:SF10)		intracellular protein transport(GO:0006886);receptor-mediated endocytosis(GO:0006898)	cytoplasm(GO:0005737)	vesicle coat protein(PC00235)			intracellular protein transport(GO:0006886);anterograde axonal transport(GO:0008089);vesicle-mediated transport(GO:0016192);anterograde synaptic vesicle transport(GO:0048490)	cell(GO:0005623);membrane coat(GO:0030117);AP-3 adaptor complex(GO:0030123);axon(GO:0030424);intracellular membrane-bounded organelle(GO:0043231);synapse(GO:0045202);axon cytoplasm(GO:1904115)
Letm1	Q5XIN6	LETM1 and EF-hand domain-containing protein 1, mitochondrial OS=Rattus norvegicus GN=Letm1 PE=1 SV=1 - [LETM1_RAT]	0.26	0.04	0.8	-1.403	-0.002	-0.713	-0.145	0.124	0.45	0.87	0.6	0.74	1.43	1.29	1.26	FALSE		FALSE		Mitochondrial proton/calcium exchanger protein	MITOCHONDRIAL PROTON/CALCIUM EXCHANGER PROTEIN (PTHR14009:SF8)				annexin(PC00050);calmodulin(PC00061)		calcium:proton antiporter activity(GO:0015369);ribosome binding(GO:0043022);metal ion binding(GO:0046872)	mitochondrial calcium ion transmembrane transport(GO:0006851);protein hexamerization(GO:0034214);cristae formation(GO:0042407);protein homooligomerization(GO:0051260);mitochondrial calcium ion homeostasis(GO:0051560);calcium export from the mitochondrion(GO:0099093)	cell(GO:0005623);mitochondrion(GO:0005739);mitochondrial inner membrane(GO:0005743);integral component of membrane(GO:0016021)
Rilpl1	D3ZUQ0	RILP-like protein 1 OS=Rattus norvegicus GN=Rilpl1 PE=1 SV=1 - [RIPL1_RAT]	-1.1	-0.1	0.12	NA	NA	NA	NA	NA	NA	NA	NA	NA	NA	NA	NA	FALSE		FALSE		RILP-like protein 1	RILP-LIKE PROTEIN 1 (PTHR21502:SF6)	small GTPase binding(GO:0031267)		cytoplasm(GO:0005737)	nucleic acid binding(PC00171)		protein binding(GO:0005515);small GTPase binding(GO:0031267);protein dimerization activity(GO:0046983);dynein light intermediate chain binding(GO:0051959)	epithelial cell morphogenesis(GO:0003382);cilium assembly(GO:0060271);regulation of neuron death(GO:1901214);protein transport from ciliary membrane to plasma membrane(GO:1903445)	cell(GO:0005623);nucleoplasm(GO:0005654);cytoplasm(GO:0005737);centrosome(GO:0005813);cytosol(GO:0005829);plasma membrane(GO:0005886);cilium(GO:0005929);membrane(GO:0016020);ciliary basal body(GO:0036064)
Glrx3	Q9JLZ1	Glutaredoxin-3 OS=Rattus norvegicus GN=Glrx3 PE=1 SV=2 - [GLRX3_RAT]	1.19	0	1.23	-0.132	-1.171	-1.171	0.018	0.192	-1.17	-0.09	0.42	0.2	-1.17	0.46	-1.17	FALSE		FALSE		Glutaredoxin-3	GLUTAREDOXIN-3 (PTHR10293:SF40)		cellular iron ion homeostasis(GO:0006879)	cytosol(GO:0005829);nucleus(GO:0005634)	reductase(PC00198)		protein kinase C binding(GO:0005080);electron transfer activity(GO:0009055);protein disulfide oxidoreductase activity(GO:0015035);glutathione disulfide oxidoreductase activity(GO:0015038);identical protein binding(GO:0042802);metal ion binding(GO:0046872);iron-sulfur cluster binding(GO:0051536)	regulation of the force of heart contraction(GO:0002026);cellular iron ion homeostasis(GO:0006879);negative regulation of cardiac muscle hypertrophy(GO:0010614);electron transport chain(GO:0022900);[2Fe-2S] cluster assembly(GO:0044571);cell redox homeostasis(GO:0045454);protein maturation by iron-sulfur cluster transfer(GO:0097428)	cell(GO:0005623);nucleus(GO:0005634);cytosol(GO:0005829);cell cortex(GO:0005938);Z disc(GO:0030018);dendrite(GO:0030425)
Nptn	P97546	Neuroplastin OS=Rattus norvegicus GN=Nptn PE=1 SV=2 - [NPTN_RAT]	0.08	-0.5	-0.01	-0.784	-0.387	-0.05	-0.415	0.316	0.29	0.3	-0.09	0.17	0.76	1	1.03	FALSE		FALSE		Neuroplastin	NEUROPLASTIN (PTHR10075:SF5)	protein binding(GO:0005515)	axon guidance(GO:0007411);cell-cell adhesion via plasma-membrane adhesion molecules(GO:0098742)	axon(GO:0030424);plasma membrane region(GO:0098590)	transmembrane receptor regulatory/adaptor protein(PC00226)		type 1 fibroblast growth factor receptor binding(GO:0005105);ion channel binding(GO:0044325);cell adhesion molecule binding(GO:0050839);cell-cell adhesion mediator activity(GO:0098632)	positive regulation of protein phosphorylation(GO:0001934);homophilic cell adhesion via plasma membrane adhesion molecules(GO:0007156);positive regulation of cytosolic calcium ion concentration(GO:0007204);axon guidance(GO:0007411);visual learning(GO:0008542);positive regulation of neuron projection development(GO:0010976);regulation of cell adhesion(GO:0030155);positive regulation of fibroblast …	cell(GO:0005623);plasma membrane(GO:0005886);cell surface(GO:0009986);postsynaptic density(GO:0014069);integral component of membrane(GO:0016021);axon(GO:0030424);dendrite(GO:0030425);presynaptic membrane(GO:0042734);postsynaptic membrane(GO:0045211);inhibitory synapse(GO:0060077);synaptic membrane(GO:0097060);Schaffer collateral - CA1 synapse(GO:0098685);glutamatergic synapse(GO:0098978);GABA-er…
Ap3d1	B5DFK6	Adaptor-related protein complex 3, delta 1 subunit, isoform CRA_b OS=Rattus norvegicus GN=Ap3d1 PE=2 SV=1 - [B5DFK6_RAT]	0.63	-0.04	1.18	0.435	-0.395	0.436	0.859	1.331	0.21	0.46	-0.14	0.78	0.63	1.4	1.57	FALSE		FALSE		Adaptor-related protein complex 3, delta 1 subunit	AP-3 COMPLEX SUBUNIT DELTA-1 (PTHR22781:SF12)		Golgi to vacuole transport(GO:0006896);protein targeting to vacuole(GO:0006623)	endosome membrane(GO:0010008);membrane protein complex(GO:0098796);plasma membrane(GO:0005886);vacuole(GO:0005773)	transporter(PC00227)		protein binding(GO:0005515)	protein targeting to vacuole(GO:0006623);intracellular protein transport(GO:0006886);Golgi to vacuole transport(GO:0006896);anterograde axonal transport(GO:0008089);synaptic vesicle budding from endosome(GO:0016182);antigen processing and presentation(GO:0019882);protein localization to organelle(GO:0033365);endosome to melanosome transport(GO:0035646);antigen processing and presentation, exogeno…	cell(GO:0005623);plasma membrane(GO:0005886);endosome membrane(GO:0010008);AP-3 adaptor complex(GO:0030123);axon(GO:0030424);terminal bouton(GO:0043195);presynapse(GO:0098793);postsynapse(GO:0098794);presynaptic endosome(GO:0098830);glutamatergic synapse(GO:0098978);axon cytoplasm(GO:1904115)
Snap47	Q6P6S0	Synaptosomal-associated protein 47 OS=Rattus norvegicus GN=Snap47 PE=2 SV=1 - [SNP47_RAT]	1.19	1	1.23	NA	NA	NA	NA	NA	NA	NA	NA	NA	NA	NA	NA	FALSE		FALSE		Synaptosomal-associated protein 47	SYNAPTOSOMAL-ASSOCIATED PROTEIN 47 (PTHR19305:SF1)	syntaxin binding(GO:0019905)	cellular protein-containing complex assembly(GO:0034622);synaptic vesicle exocytosis(GO:0016079);vesicle fusion to plasma membrane(GO:0099500)	SNARE complex(GO:0031201);plasma membrane(GO:0005886);presynapse(GO:0098793)	SNARE protein(PC00034)		SNAP receptor activity(GO:0005484);syntaxin binding(GO:0019905)	exocytosis(GO:0006887);vesicle fusion(GO:0006906);synaptic vesicle priming(GO:0016082);synaptic vesicle fusion to presynaptic active zone membrane(GO:0031629);long-term synaptic potentiation(GO:0060291);exocytic insertion of neurotransmitter receptor to postsynaptic membrane(GO:0098967);vesicle-mediated transport in synapse(GO:0099003)	cell(GO:0005623);plasma membrane(GO:0005886);postsynaptic density(GO:0014069);membrane(GO:0016020);dendrite(GO:0030425);synaptic vesicle membrane(GO:0030672);BLOC-1 complex(GO:0031083);SNARE complex(GO:0031201);asymmetric synapse(GO:0032279);neuronal cell body(GO:0043025);perinuclear region of cytoplasm(GO:0048471);hippocampal mossy fiber to CA3 synapse(GO:0098686);glutamatergic synapse(GO:009897…
Hepacam	D3ZEI4	Protein Hepacam OS=Rattus norvegicus GN=Hepacam PE=4 SV=2 - [D3ZEI4_RAT]	0.08	-0.1	1.57	1.039	0	0	0	0	0.52	-0.09	-0.17	0.2	0.34	0.46	1.17	FALSE		FALSE		Hepatocyte cell adhesion molecule	HEPATOCYTE CELL ADHESION MOLECULE (PTHR12080:SF59)	protein kinase activity(GO:0004672);signaling receptor binding(GO:0005102)	MAPK cascade(GO:0000165);cell adhesion(GO:0007155);cell-cell signaling(GO:0007267);immune system process(GO:0002376)		cell adhesion molecule(PC00069);immunoglobulin receptor superfamily(PC00124);protein kinase(PC00193);signaling molecule(PC00207)			cellular protein localization(GO:0034613)	cell-cell junction(GO:0005911);membrane(GO:0016020);axon(GO:0030424)
Ccdc85a	A0A0G2KAJ5	Protein Ccdc85a OS=Rattus norvegicus GN=Ccdc85a PE=1 SV=1 - [A0A0G2KAJ5_RAT]	NA	NA	NA	NA	NA	NA	NA	NA	0	0	1	0	0	0	0	FALSE		FALSE		Coiled-coil domain-containing 85A	COILED-COIL DOMAIN-CONTAINING PROTEIN 85A (PTHR13546:SF13)						molecular_function(GO:0003674)	biological_process(GO:0008150)	cellular_component(GO:0005575)
Tmem132b	A0A0G2K3D9	Protein Tmem132b (Fragment) OS=Rattus norvegicus GN=Tmem132b PE=4 SV=1 - [A0A0G2K3D9_RAT]	NA	NA	NA	NA	NA	NA	NA	NA	1.08	1.69	1	0	1.51	1.62	0	FALSE		FALSE		Transmembrane protein 132B (Fragment)	TRANSMEMBRANE PROTEIN 132B (PTHR13388:SF12)						molecular_function(GO:0003674)	biological_process(GO:0008150)	cellular_component(GO:0005575)
Thnsl1	E9PTK4	Protein Thnsl1 OS=Rattus norvegicus GN=Thnsl1 PE=3 SV=1 - [E9PTK4_RAT]	-0.21	-1.48	-0.6	-0.191	-0.25	-1.15	-1.06	-2.25	0.95	1.28	0.83	0.89	-1.17	0.46	0.43	FALSE		FALSE		Threonine synthase-like 1	THREONINE SYNTHASE-LIKE 1 (PTHR43515:SF1)					Threonine biosynthesis->Threonine synthase;;	molecular_function(GO:0003674)	biological_process(GO:0008150)	cellular_component(GO:0005575)
Ddx10	D3ZBY5	DEAD (Asp-Glu-Ala-Asp) box polypeptide 10 (Predicted) OS=Rattus norvegicus GN=Ddx10 PE=3 SV=1 - [D3ZBY5_RAT]	1.83	0	0	NA	NA	NA	NA	NA	NA	NA	NA	NA	NA	NA	NA	FALSE		FALSE		RNA helicase	ATP-DEPENDENT RNA HELICASE DDX10-RELATED (PTHR24031:SF54)						molecular_function(GO:0003674);RNA binding(GO:0003723);helicase activity(GO:0004386);ATP binding(GO:0005524)	biological_process(GO:0008150);anterior head development(GO:0097065)	cellular_component(GO:0005575)
Cryzl1	Q5XI39	Crystallin, zeta (Quinone reductase)-like 1 OS=Rattus norvegicus GN=Cryzl1 PE=2 SV=1 - [Q5XI39_RAT]	0.47	-0.18	0.38	0.014	-0.86	0.115	-0.584	0.288	-0.14	-0.89	-0.26	-1.21	0.77	0.27	-0.98	FALSE		FALSE		Crystallin zeta-like 1	QUINONE OXIDOREDUCTASE-LIKE PROTEIN 1 (PTHR44461:SF1)						molecular_function(GO:0003674);oxidoreductase activity(GO:0016491)	biological_process(GO:0008150);oxidation-reduction process(GO:0055114)	cellular_component(GO:0005575)
Gnl1	A0A0G2K6Q5	Guanine nucleotide-binding protein-like 1 OS=Rattus norvegicus GN=Gnl1 PE=1 SV=1 - [A0A0G2K6Q5_RAT]	NA	NA	NA	NA	NA	NA	NA	NA	0.14	0.14	0.13	0.98	0.52	0.5	1.09	FALSE		FALSE		Guanine nucleotide-binding protein-like 1	GUANINE NUCLEOTIDE-BINDING PROTEIN-LIKE 1 (PTHR45709:SF3)						molecular_function(GO:0003674);GTP binding(GO:0005525)	cellular response to DNA damage stimulus(GO:0006974);biological_process(GO:0008150)	cellular_component(GO:0005575)
Gnl1	Q6MG06	Guanine nucleotide-binding protein-like 1 OS=Rattus norvegicus GN=Gnl1 PE=2 SV=1 - [GNL1_RAT]	-0.14	0.05	0.42	0.243	-0.703	-0.313	-0.169	0.298	NA	NA	NA	NA	NA	NA	NA	FALSE		FALSE		Guanine nucleotide-binding protein-like 1	GUANINE NUCLEOTIDE-BINDING PROTEIN-LIKE 1 (PTHR45709:SF3)						molecular_function(GO:0003674);GTP binding(GO:0005525)	cellular response to DNA damage stimulus(GO:0006974);biological_process(GO:0008150)	cellular_component(GO:0005575)
Aar2	B1WC03	Protein Aar2 OS=Rattus norvegicus GN=Aar2 PE=2 SV=1 - [B1WC03_RAT]	1.19	0	0	NA	NA	NA	NA	NA	0	1.08	0	0	0	0	0	FALSE		FALSE		AAR2-splicing factor homolog	PROTEIN AAR2 HOMOLOG (PTHR12689:SF4)		spliceosomal snRNP assembly(GO:0000387)				molecular_function(GO:0003674)	spliceosomal tri-snRNP complex assembly(GO:0000244);biological_process(GO:0008150)	cellular_component(GO:0005575)
Eif1a	A0A0G2JVA7	Eukaryotic translation initiation factor 1A OS=Rattus norvegicus GN=Eif1a PE=1 SV=1 - [A0A0G2JVA7_RAT]	NA	NA	NA	NA	NA	NA	NA	NA	0.69	0.89	0.08	0.91	1.35	1.27	1.24	FALSE		FALSE		Eukaryotic translation initiation factor 1A	EUKARYOTIC TRANSLATION INITIATION FACTOR 1A, Y-CHROMOSOMAL (PTHR21668:SF6)	translation initiation factor activity(GO:0003743);translation regulator activity(GO:0045182)			translation initiation factor(PC00224)		translation initiation factor activity(GO:0003743);ribosomal large subunit binding(GO:0043023)	translational initiation(GO:0006413);biological_process(GO:0008150)	cellular_component(GO:0005575)
Scfd2	Q5U2R9	Protein Scfd2 OS=Rattus norvegicus GN=Scfd2 PE=2 SV=1 - [Q5U2R9_RAT]	0	0	0	NA	NA	NA	NA	NA	0.52	0.52	0.42	-1.17	0.34	-1.17	-1.17	FALSE		FALSE		Sec1 family domain-containing 2	SEC1 FAMILY DOMAIN-CONTAINING PROTEIN 2 (PTHR11679:SF71)	transmembrane transporter activity(GO:0022857)	exocytosis(GO:0006887);intracellular protein transport(GO:0006886);lysosomal transport(GO:0007041)		membrane trafficking regulatory protein(PC00151);transporter(PC00227)		molecular_function(GO:0003674)	vesicle docking involved in exocytosis(GO:0006904);biological_process(GO:0008150)	cellular_component(GO:0005575)
Armc4	D3ZXG2	Protein Armc4 OS=Rattus norvegicus GN=Armc4 PE=4 SV=2 - [D3ZXG2_RAT]	NA	NA	NA	-1.171	-1.171	-0.071	-1.171	-1.171	NA	NA	NA	NA	NA	NA	NA	FALSE		FALSE		Armadillo repeat-containing 4	ARMADILLO REPEAT-CONTAINING PROTEIN 4 (PTHR46241:SF1)						molecular_function(GO:0003674)	cilium movement(GO:0003341);regulation of cilium beat frequency(GO:0003356);determination of left/right symmetry(GO:0007368);heart development(GO:0007507);biological_process(GO:0008150);ventricular system development(GO:0021591);outer dynein arm assembly(GO:0036158)	cellular_component(GO:0005575);axoneme(GO:0005930);ciliary base(GO:0097546)
Capza1	B2GUZ5	F-actin-capping protein subunit alpha-1 OS=Rattus norvegicus GN=Capza1 PE=1 SV=1 - [CAZA1_RAT]	-0.01	0.08	0.21	-0.191	0.335	-0.102	0.365	0.616	-0.15	0.22	-0.28	0.51	0.72	1.06	1.19	FALSE		FALSE		F-actin-capping protein subunit alpha-1	F-ACTIN-CAPPING PROTEIN SUBUNIT ALPHA-1 (PTHR10653:SF5)	actin filament binding(GO:0051015)	actin filament depolymerization(GO:0030042);actin filament polymerization(GO:0030041);negative regulation of actin filament polymerization(GO:0030837)	cortical actin cytoskeleton(GO:0030864);protein-containing complex(GO:0032991)	non-motor actin binding protein(PC00165)		molecular_function(GO:0003674);actin filament binding(GO:0051015)	biological_process(GO:0008150);actin cytoskeleton organization(GO:0030036);cell junction assembly(GO:0034329);barbed-end actin filament capping(GO:0051016)	cellular_component(GO:0005575);brush border(GO:0005903);cell-cell junction(GO:0005911);F-actin capping protein complex(GO:0008290);membrane(GO:0016020);actin cortical patch(GO:0030479);cortical cytoskeleton(GO:0030863);WASH complex(GO:0071203)
Fggy	F1LSP9	Protein Fggy OS=Rattus norvegicus GN=Fggy PE=4 SV=1 - [F1LSP9_RAT]	0	1	0	NA	NA	NA	NA	NA	NA	NA	NA	NA	NA	NA	NA	FALSE		FALSE		FGGY carbohydrate kinase domain-containing	FGGY CARBOHYDRATE KINASE DOMAIN-CONTAINING PROTEIN (PTHR43435:SF4)	transferase activity(GO:0016740)	phosphate-containing compound metabolic process(GO:0006796)	cytoplasm(GO:0005737)	carbohydrate kinase(PC00065)		molecular_function(GO:0003674);D-ribulokinase activity(GO:0019150)	biological_process(GO:0008150);pentose metabolic process(GO:0019321);carbohydrate phosphorylation(GO:0046835);neuron cellular homeostasis(GO:0070050)	cellular_component(GO:0005575);cell(GO:0005623)
Ddx18	Q5XHY0	DEAD (Asp-Glu-Ala-Asp) box polypeptide 18 OS=Rattus norvegicus GN=Ddx18 PE=1 SV=1 - [Q5XHY0_RAT]	NA	NA	NA	NA	NA	NA	NA	NA	0	0	0	0	0	1.62	0	FALSE		FALSE		RNA helicase	ATP-DEPENDENT RNA HELICASE DDX18 (PTHR24031:SF301)						molecular_function(GO:0003674);RNA binding(GO:0003723);helicase activity(GO:0004386);ATP binding(GO:0005524)	cellular response to estradiol stimulus(GO:0071392)	cellular_component(GO:0005575);chromosome(GO:0005694);nucleolus(GO:0005730)
Numbl	A1L1I3	Numb-like protein OS=Rattus norvegicus GN=Numbl PE=1 SV=1 - [NUMBL_RAT]	-1.1	0.9	0.12	-0.172	-0.809	-0.709	0.024	0.706	1.08	0	0	2.53	2.23	0	2.34	FALSE		FALSE		Numb-like protein	NUMB-LIKE PROTEIN (PTHR11232:SF32)	signaling receptor binding(GO:0005102)	MAPK cascade(GO:0000165);apoptotic process(GO:0006915);immune system process(GO:0002376);transmembrane receptor protein tyrosine kinase signaling pathway(GO:0007169)		signaling molecule(PC00207)		protein binding(GO:0005515)	nervous system development(GO:0007399);neuroblast proliferation(GO:0007405);axonogenesis(GO:0007409);cytokine-mediated signaling pathway(GO:0019221);protein metabolic process(GO:0019538);lateral ventricle development(GO:0021670);neuroblast division in subventricular zone(GO:0021849);forebrain development(GO:0030900);adherens junction organization(GO:0034332);positive regulation of neurogenesis(GO…	cellular_component(GO:0005575);cytoplasm(GO:0005737)
Eif5b	A0A0H2UHV4	Eukaryotic translation initiation factor 5B OS=Rattus norvegicus GN=Eif5b PE=1 SV=1 - [A0A0H2UHV4_RAT]	NA	NA	NA	NA	NA	NA	NA	NA	-0.23	-0.16	-0.23	0.56	0.58	1.02	1.25	FALSE		FALSE		Eukaryotic translation initiation factor 5B	EUKARYOTIC TRANSLATION INITIATION FACTOR 5B (PTHR43381:SF4)	translation initiation factor activity(GO:0003743)	formation of translation initiation ternary complex(GO:0001677);translational elongation(GO:0006414);translational termination(GO:0006415)		G-protein(PC00020);hydrolase(PC00121);translation elongation factor(PC00222);translation initiation factor(PC00224)		translation initiation factor activity(GO:0003743);GTPase activity(GO:0003924);protein binding(GO:0005515);GTP binding(GO:0005525);metal ion binding(GO:0046872)	translational initiation(GO:0006413);regulation of translational initiation(GO:0006446);biological_process(GO:0008150)	cellular_component(GO:0005575);cytoplasm(GO:0005737)
Eif5b	B2GUV7	Eukaryotic translation initiation factor 5B OS=Rattus norvegicus GN=Eif5b PE=1 SV=1 - [IF2P_RAT]	0.59	0.18	1.22	0.011	-0.83	-0.061	0.161	0.637	NA	NA	NA	NA	NA	NA	NA	FALSE		FALSE		Eukaryotic translation initiation factor 5B	EUKARYOTIC TRANSLATION INITIATION FACTOR 5B (PTHR43381:SF4)	translation initiation factor activity(GO:0003743)	formation of translation initiation ternary complex(GO:0001677);translational elongation(GO:0006414);translational termination(GO:0006415)		G-protein(PC00020);hydrolase(PC00121);translation elongation factor(PC00222);translation initiation factor(PC00224)		translation initiation factor activity(GO:0003743);GTPase activity(GO:0003924);protein binding(GO:0005515);GTP binding(GO:0005525);metal ion binding(GO:0046872)	translational initiation(GO:0006413);regulation of translational initiation(GO:0006446);biological_process(GO:0008150)	cellular_component(GO:0005575);cytoplasm(GO:0005737)
Tbce	Q5FVQ9	Tubulin-specific chaperone E OS=Rattus norvegicus GN=Tbce PE=2 SV=1 - [TBCE_RAT]	0.14	-1.4	0.2	-1.21	-0.665	-1.15	-1.06	-2.25	0.52	0.52	0.83	-1.17	-1.17	-1.17	-1.17	TRUE	Various	FALSE		Tubulin-specific chaperone E	TUBULIN-SPECIFIC CHAPERONE E (PTHR15140:SF6)		cellular component organization(GO:0016043)		chaperone(PC00072)		molecular_function(GO:0003674)	microtubule cytoskeleton organization(GO:0000226);post-chaperonin tubulin folding pathway(GO:0007023);mitotic spindle organization(GO:0007052);axonogenesis(GO:0007409);biological_process(GO:0008150);adult locomotory behavior(GO:0008344);post-embryonic development(GO:0009791);muscle atrophy(GO:0014889);developmental growth(GO:0048589);peripheral nervous system neuron axonogenesis(GO:0048936)	cellular_component(GO:0005575);cytoplasm(GO:0005737);cytoskeleton(GO:0005856)
Ctu2	A0A0G2JUT8	Cytoplasmic tRNA 2-thiolation protein 2 OS=Rattus norvegicus GN=Ctu2 PE=1 SV=1 - [A0A0G2JUT8_RAT]	NA	NA	NA	NA	NA	NA	NA	NA	-1.17	-1.17	-1.17	-1.17	-1.17	-1.17	-1.17	FALSE		FALSE		Cytoplasmic tRNA 2-thiolation protein 2	CYTOPLASMIC TRNA 2-THIOLATION PROTEIN 2 (PTHR20882:SF14)	transferase activity(GO:0016740)	tRNA wobble uridine modification(GO:0002098)	cytosol(GO:0005829)			tRNA binding(GO:0000049);molecular_function(GO:0003674);nucleotidyltransferase activity(GO:0016779);sulfurtransferase activity(GO:0016783)	tRNA wobble uridine modification(GO:0002098);tRNA wobble position uridine thiolation(GO:0002143);biological_process(GO:0008150);protein urmylation(GO:0032447);tRNA thio-modification(GO:0034227)	cellular_component(GO:0005575);cytoplasm(GO:0005737);cytosol(GO:0005829);protein-containing complex(GO:0032991)
Eef1b2	B5DEN5	Eukaryotic translation elongation factor 1 beta 2 OS=Rattus norvegicus GN=Eef1b2 PE=1 SV=1 - [B5DEN5_RAT]	0.13	-0.48	-0.16	-1.171	-1.171	-1.171	-1.171	0.88	-0.09	0.52	-0.17	-1.17	0.34	0.46	0.43	FALSE		FALSE		Eukaryotic translation elongation factor 1 beta 2	ELONGATION FACTOR 1-BETA (PTHR11595:SF21)	nucleic acid binding(GO:0003676);translation regulator activity(GO:0045182)	translation(GO:0006412)		translation elongation factor(PC00222)		molecular_function(GO:0003674);translation elongation factor activity(GO:0003746)	translational elongation(GO:0006414);response to ethanol(GO:0045471)	cellular_component(GO:0005575);cytoplasm(GO:0005737);endoplasmic reticulum(GO:0005783);eukaryotic translation elongation factor 1 complex(GO:0005853)
Apc2	D4A205	Protein Apc2 OS=Rattus norvegicus GN=Apc2 PE=4 SV=1 - [D4A205_RAT]	0	1	0	NA	NA	NA	NA	NA	NA	NA	NA	NA	NA	NA	NA	FALSE		FALSE		APC2, WNT-signaling pathway regulator	ADENOMATOUS POLYPOSIS COLI PROTEIN 2 (PTHR12607:SF3)	protein binding(GO:0005515)	canonical Wnt signaling pathway(GO:0060070);cell fate specification(GO:0001708);cell migration(GO:0016477);microtubule depolymerization(GO:0007019);negative regulation of canonical Wnt signaling pathway(GO:0090090);negative regulation of organelle organization(GO:0010639);pattern specification process(GO:0007389);positive regulation of protein catabolic process(GO:0045732);protein catabolic proce…	cytoplasmic microtubule(GO:0005881);protein-containing complex(GO:0032991)		Wnt signaling pathway->Adenomatous Polyposis of the Colon;;Angiogenesis->Adenomatous Polyposis of the Colon;;;	molecular_function(GO:0003674);beta-catenin binding(GO:0008013);microtubule binding(GO:0008017);gamma-catenin binding(GO:0045295)	microtubule cytoskeleton organization(GO:0000226);cell fate specification(GO:0001708);negative regulation of microtubule depolymerization(GO:0007026);pattern specification process(GO:0007389);biological_process(GO:0008150);Wnt signaling pathway(GO:0016055);cell migration(GO:0016477);regulation of cell differentiation(GO:0045595);positive regulation of protein catabolic process(GO:0045732);negativ…	cellular_component(GO:0005575);cytoplasm(GO:0005737);Golgi apparatus(GO:0005794);cytosol(GO:0005829);cytoplasmic microtubule(GO:0005881);actin filament(GO:0005884);microtubule cytoskeleton(GO:0015630);catenin complex(GO:0016342);midbody(GO:0030496);beta-catenin destruction complex(GO:0030877);lamellipodium membrane(GO:0031258);filamentous actin(GO:0031941);intercellular bridge(GO:0045171);perinuc…
Atxn2	B5DFB6	Atxn2 protein (Fragment) OS=Rattus norvegicus GN=Atxn2 PE=2 SV=1 - [B5DFB6_RAT]	0.08	-0.1	0.78	-1.809	-0.809	-1.809	-0.619	-0.446	1.08	0	0	0	0	1.62	0	FALSE		FALSE		Ataxin 2	ATAXIN-2 (PTHR12854:SF11)	RNA binding(GO:0003723)	cytoplasmic mRNA processing body assembly(GO:0033962);regulation of organelle organization(GO:0033043);regulation of protein complex assembly(GO:0043254)	cytoplasmic stress granule(GO:0010494)	RNA binding protein(PC00031)		molecular_function(GO:0003674);epidermal growth factor receptor binding(GO:0005154);protein C-terminus binding(GO:0008022)	negative regulation of receptor internalization(GO:0002091);biological_process(GO:0008150);regulation of cytoplasmic mRNA processing body assembly(GO:0010603);cerebellar Purkinje cell differentiation(GO:0021702);cytoplasmic mRNA processing body assembly(GO:0033962);stress granule assembly(GO:0034063);negative regulation of multicellular organism growth(GO:0040015);neuron projection morphogenesis(…	cellular_component(GO:0005575);cytoplasm(GO:0005737);Golgi apparatus(GO:0005794);trans-Golgi network(GO:0005802);cytosol(GO:0005829);polysome(GO:0005844);cytoplasmic stress granule(GO:0010494);perinuclear region of cytoplasm(GO:0048471);ribonucleoprotein complex(GO:1990904)
Vps33b	Q63616	Vacuolar protein sorting-associated protein 33B OS=Rattus norvegicus GN=Vps33b PE=2 SV=1 - [VP33B_RAT]	0.73	0.48	0.78	NA	NA	NA	NA	NA	0.31	-1.81	0.19	-1.81	-0.29	-1.81	-0.2	FALSE		FALSE		Vacuolar protein sorting-associated protein 33B	VACUOLAR PROTEIN SORTING-ASSOCIATED PROTEIN 33B (PTHR11679:SF1)	transmembrane transporter activity(GO:0022857)	exocytosis(GO:0006887);intracellular protein transport(GO:0006886);lysosomal transport(GO:0007041)		membrane trafficking regulatory protein(PC00151);transporter(PC00227)			intracellular protein transport(GO:0006886);vesicle docking involved in exocytosis(GO:0006904);endosome organization(GO:0007032);biological_process(GO:0008150);protein transport(GO:0015031);vesicle-mediated transport(GO:0016192);peptidyl-lysine hydroxylation(GO:0017185);collagen fibril organization(GO:0030199);melanosome localization(GO:0032400);lysosome localization(GO:0032418);collagen metaboli…	cellular_component(GO:0005575);cytoplasm(GO:0005737);lysosome(GO:0005764);lysosomal membrane(GO:0005765);early endosome(GO:0005769);late endosome(GO:0005770);Golgi apparatus(GO:0005794);synaptic vesicle(GO:0008021);AP-3 adaptor complex(GO:0030123);clathrin-coated vesicle(GO:0030136);HOPS complex(GO:0030897);platelet alpha granule(GO:0031091);early endosome membrane(GO:0031901);late endosome membr…
Pnn	D3ZAY8	Protein Pnn OS=Rattus norvegicus GN=Pnn PE=4 SV=1 - [D3ZAY8_RAT]	NA	NA	NA	0	0	1.1	1.19	0	0	0	0	1.37	0	0	3.19	FALSE		FALSE		Pinin, desmosome-associated protein	PININ (PTHR12707:SF0)			Prp19 complex(GO:0000974);U5 snRNP(GO:0005682);catalytic step 2 spliceosome(GO:0071013);exon-exon junction complex(GO:0035145)			molecular_function(GO:0003674)	biological_process(GO:0008150);cell-cell adhesion(GO:0098609)	cellular_component(GO:0005575);cytoplasm(GO:0005737);nuclear speck(GO:0016607);desmosome(GO:0030057);exon-exon junction complex(GO:0035145);catalytic step 2 spliceosome(GO:0071013)
Stxbp5l	D3ZU84	Protein Stxbp5l OS=Rattus norvegicus GN=Stxbp5l PE=1 SV=3 - [D3ZU84_RAT]	NA	NA	NA	NA	NA	NA	NA	NA	1.08	1.69	1.58	0	1.51	0	1.6	FALSE		FALSE		Syntaxin-binding protein 5-like	SYNTAXIN-BINDING PROTEIN 5-LIKE (PTHR10241:SF19)	GTPase activator activity(GO:0005096);GTPase activity(GO:0003924);Rab GTPase binding(GO:0017137);cytoskeletal protein binding(GO:0008092);syntaxin binding(GO:0019905)	regulation of exocytosis(GO:0017157);vesicle fusion to plasma membrane(GO:0099500)	SNARE complex(GO:0031201);plasma membrane(GO:0005886)	membrane trafficking regulatory protein(PC00151)		molecular_function(GO:0003674);GTPase activator activity(GO:0005096);Rab GTPase binding(GO:0017137);syntaxin binding(GO:0019905)	biological_process(GO:0008150);vesicle-mediated transport(GO:0016192);regulation of exocytosis(GO:0017157);glucose homeostasis(GO:0042593);positive regulation of GTPase activity(GO:0043547);negative regulation of insulin secretion(GO:0046676);positive regulation of protein secretion(GO:0050714);regulation of synaptic vesicle exocytosis(GO:2000300)	cellular_component(GO:0005575);cytoplasm(GO:0005737);plasma membrane(GO:0005886);integral component of membrane(GO:0016021);SNARE complex(GO:0031201);neuromuscular junction(GO:0031594);neuronal dense core vesicle(GO:0098992)
Stxbp5l	D4A0D3	Protein Stxbp5l OS=Rattus norvegicus GN=Stxbp5l PE=4 SV=2 - [D4A0D3_RAT]	0.08	0.48	0.12	0	0	0	1.19	0	NA	NA	NA	NA	NA	NA	NA	FALSE		FALSE		Syntaxin-binding protein 5-like	SYNTAXIN-BINDING PROTEIN 5-LIKE (PTHR10241:SF19)	GTPase activator activity(GO:0005096);GTPase activity(GO:0003924);Rab GTPase binding(GO:0017137);cytoskeletal protein binding(GO:0008092);syntaxin binding(GO:0019905)	regulation of exocytosis(GO:0017157);vesicle fusion to plasma membrane(GO:0099500)	SNARE complex(GO:0031201);plasma membrane(GO:0005886)	membrane trafficking regulatory protein(PC00151)		molecular_function(GO:0003674);GTPase activator activity(GO:0005096);Rab GTPase binding(GO:0017137);syntaxin binding(GO:0019905)	biological_process(GO:0008150);vesicle-mediated transport(GO:0016192);regulation of exocytosis(GO:0017157);glucose homeostasis(GO:0042593);positive regulation of GTPase activity(GO:0043547);negative regulation of insulin secretion(GO:0046676);positive regulation of protein secretion(GO:0050714);regulation of synaptic vesicle exocytosis(GO:2000300)	cellular_component(GO:0005575);cytoplasm(GO:0005737);plasma membrane(GO:0005886);integral component of membrane(GO:0016021);SNARE complex(GO:0031201);neuromuscular junction(GO:0031594);neuronal dense core vesicle(GO:0098992)
Pfdn6	Q6MGC4	H2-K region expressed gene 2, rat orthologue OS=Rattus norvegicus GN=Pfdn6 PE=1 SV=1 - [Q6MGC4_RAT]	NA	NA	NA	NA	NA	NA	NA	NA	0	0	1	0	0	0	0	FALSE		FALSE		H2-K region expressed gene 2, rat orthologue	PREFOLDIN SUBUNIT 6 (PTHR21431:SF0)	chaperone binding(GO:0051087)	cellular protein-containing complex assembly(GO:0034622);protein folding(GO:0006457)	cytoplasm(GO:0005737);protein-containing complex(GO:0032991)			molecular_function(GO:0003674);unfolded protein binding(GO:0051082);chaperone binding(GO:0051087)	protein folding(GO:0006457);biological_process(GO:0008150);chaperone-mediated protein complex assembly(GO:0051131)	cellular_component(GO:0005575);cytoplasm(GO:0005737);prefoldin complex(GO:0016272)
Ccdc6	D4AEK9	Protein Ccdc6 OS=Rattus norvegicus GN=Ccdc6 PE=1 SV=3 - [D4AEK9_RAT]	0.08	-1.1	-1.1	NA	NA	NA	NA	NA	1.08	0	1	0	0	0	0	FALSE		FALSE		Coiled-coil domain-containing 6	COILED-COIL DOMAIN-CONTAINING PROTEIN 6 (PTHR15276:SF0)						molecular_function(GO:0003674)	biological_process(GO:0008150)	cellular_component(GO:0005575);cytosol(GO:0005829)
Atxn2l	B3DMA1	Atxn2l protein OS=Rattus norvegicus GN=Atxn2l PE=2 SV=1 - [B3DMA1_RAT]	-0.65	-0.9	0.19	-0.191	-0.665	0.229	-0.417	0.266	0.2	-0.56	0.08	-0.18	0.47	0.12	0.58	FALSE		FALSE		Ataxin 2-like	ATAXIN-2-LIKE PROTEIN (PTHR12854:SF8)	RNA binding(GO:0003723)	cytoplasmic mRNA processing body assembly(GO:0033962);regulation of organelle organization(GO:0033043);regulation of protein complex assembly(GO:0043254)	cytoplasmic stress granule(GO:0010494)	RNA binding protein(PC00031)		molecular_function(GO:0003674)	biological_process(GO:0008150);regulation of cytoplasmic mRNA processing body assembly(GO:0010603);stress granule assembly(GO:0034063)	cellular_component(GO:0005575);cytosol(GO:0005829);cytoplasmic stress granule(GO:0010494);membrane(GO:0016020);nuclear speck(GO:0016607)
Efr3a	D4ADS9	Protein Efr3a OS=Rattus norvegicus GN=Efr3a PE=1 SV=1 - [D4ADS9_RAT]	NA	NA	NA	NA	NA	NA	NA	NA	-0.73	0.31	-0.22	-0.43	-0.29	-0.18	0.54	FALSE		FALSE		EFR3 homolog A	PROTEIN EFR3 HOMOLOG A (PTHR12444:SF1)		protein localization to plasma membrane(GO:0072659)	plasma membrane(GO:0005886)			molecular_function(GO:0003674)	biological_process(GO:0008150);protein localization to plasma membrane(GO:0072659)	cellular_component(GO:0005575);cytosol(GO:0005829);plasma membrane(GO:0005886)
Prmt8	F1LWG2	Protein Prmt8 OS=Rattus norvegicus GN=Prmt8 PE=4 SV=2 - [F1LWG2_RAT]	0.73	1.48	-1.1	NA	NA	NA	NA	NA	NA	NA	NA	NA	NA	NA	NA	FALSE		FALSE		Protein arginine methyltransferase 8	PROTEIN ARGININE N-METHYLTRANSFERASE 8 (PTHR11006:SF47)			nucleus(GO:0005634);plasma membrane(GO:0005886)			molecular_function(GO:0003674);histone-arginine N-methyltransferase activity(GO:0008469);S-adenosylmethionine-dependent methyltransferase activity(GO:0008757);protein-arginine omega-N monomethyltransferase activity(GO:0035241);protein-arginine omega-N asymmetric methyltransferase activity(GO:0035242);identical protein binding(GO:0042802);protein homodimerization activity(GO:0042803);protein heter…	regulation of transcription, DNA-templated(GO:0006355);protein methylation(GO:0006479);biological_process(GO:0008150);histone methylation(GO:0016571);peptidyl-arginine methylation(GO:0018216);peptidyl-arginine methylation, to asymmetrical-dimethyl arginine(GO:0019919);histone arginine methylation(GO:0034969);protein homooligomerization(GO:0051260)	cellular_component(GO:0005575);cytosol(GO:0005829);plasma membrane(GO:0005886);anchored component of the cytoplasmic side of the plasma membrane(GO:0098753)
Raph1	D4ADX8	Protein Raph1 OS=Rattus norvegicus GN=Raph1 PE=4 SV=2 - [D4ADX8_RAT]	NA	NA	NA	-1.171	-1.171	0.546	0.661	-1.171	NA	NA	NA	NA	NA	NA	NA	FALSE		FALSE		Ras association (RalGDS/AF-6) and pleckstrin homology domains 1	RAS-ASSOCIATED AND PLECKSTRIN HOMOLOGY DOMAINS-CONTAINING PROTEIN 1 (PTHR11243:SF15)		cell surface receptor signaling pathway(GO:0007166)		transmembrane receptor regulatory/adaptor protein(PC00226)		molecular_function(GO:0003674)	signal transduction(GO:0007165);biological_process(GO:0008150);axon extension(GO:0048675)	cellular_component(GO:0005575);cytosol(GO:0005829);plasma membrane(GO:0005886);nuclear body(GO:0016604);cell leading edge(GO:0031252)
Kndc1	D4A8Q2	Protein Kndc1 OS=Rattus norvegicus GN=Kndc1 PE=4 SV=2 - [D4A8Q2_RAT]	0	0	0	0	0	0	1.19	1.363	-0.09	-0.09	-1.17	-1.17	-1.17	0.46	0.43	FALSE		FALSE		Kinase non-catalytic C-lobe domain-containing 1	KINASE NON-CATALYTIC C-LOBE DOMAIN-CONTAINING PROTEIN 1 (PTHR21560:SF0)				guanyl-nucleotide exchange factor(PC00113)		molecular_function(GO:0003674);Ras guanyl-nucleotide exchange factor activity(GO:0005088)	positive regulation of protein phosphorylation(GO:0001934);small GTPase mediated signal transduction(GO:0007264);biological_process(GO:0008150);cerebellar granule cell differentiation(GO:0021707);regulation of dendrite morphogenesis(GO:0048814);regulation of dendrite development(GO:0050773)	cellular_component(GO:0005575);dendrite(GO:0030425);guanyl-nucleotide exchange factor complex(GO:0032045);neuronal cell body(GO:0043025)
Rasgrf2	Q99JE4	Ras-specific guanine nucleotide-releasing factor 2 OS=Rattus norvegicus GN=Rasgrf2 PE=1 SV=1 - [RGRF2_RAT]	0.46	-0.57	0.18	0.208	-0.86	-0.381	-0.246	1.453	-1.17	0.09	-0.53	0.02	-0.14	0	-0.03	FALSE		FALSE		Ras-specific guanine nucleotide-releasing factor 2	RAS-SPECIFIC GUANINE NUCLEOTIDE-RELEASING FACTOR 2 (PTHR23113:SF187)	enzyme regulator activity(GO:0030234);guanyl-nucleotide exchange factor activity(GO:0005085)	cell cycle(GO:0007049);intracellular signal transduction(GO:0035556)		guanyl-nucleotide exchange factor(PC00113)		Ras guanyl-nucleotide exchange factor activity(GO:0005088);Rho guanyl-nucleotide exchange factor activity(GO:0005089);protein binding(GO:0005515);calmodulin binding(GO:0005516)	small GTPase mediated signal transduction(GO:0007264);biological_process(GO:0008150);response to endoplasmic reticulum stress(GO:0034976);regulation of Rho protein signal transduction(GO:0035023);long-term synaptic potentiation(GO:0060291);regulation of NMDA receptor activity(GO:2000310)	cellular_component(GO:0005575);endoplasmic reticulum(GO:0005783);endoplasmic reticulum membrane(GO:0005789);plasma membrane(GO:0005886)
Tex2	G3V9L1	Protein Tex2 OS=Rattus norvegicus GN=Tex2 PE=4 SV=1 - [G3V9L1_RAT]	1.83	1.58	2.33	0	0	0	0	2.051	-1.17	-1.17	-1.17	-1.17	-1.17	0.46	-1.17	FALSE		FALSE		Testis expressed gene 2	TESTIS-EXPRESSED PROTEIN 2 (PTHR13466:SF2)	lipid binding(GO:0008289)		endoplasmic reticulum(GO:0005783);plasma membrane(GO:0005886);vacuole(GO:0005773)			molecular_function(GO:0003674);lipid binding(GO:0008289)	lipid transport(GO:0006869);biological_process(GO:0008150)	cellular_component(GO:0005575);endoplasmic reticulum(GO:0005783);integral component of membrane(GO:0016021)
Camlg	Q6DGG9	Calcium modulating ligand OS=Rattus norvegicus GN=Camlg PE=1 SV=1 - [Q6DGG9_RAT]	NA	NA	NA	NA	NA	NA	NA	NA	-1.17	-1.17	-1.17	-1.17	-1.17	-1.17	-1.17	FALSE		FALSE		Calcium signal-modulating cyclophilin ligand	CALCIUM SIGNAL-MODULATING CYCLOPHILIN LIGAND (PTHR15026:SF0)						cell adhesion molecule binding(GO:0050839)	receptor recycling(GO:0001881);epidermal growth factor receptor signaling pathway(GO:0007173);biological_process(GO:0008150)	cellular_component(GO:0005575);endoplasmic reticulum(GO:0005783);membrane(GO:0016020)
Camlg	Q9ERK1	Calcium-modulating cyclophilin ligand OS=Rattus norvegicus GN=Camlg PE=2 SV=1 - [Q9ERK1_RAT]	0.08	-0.1	-1.1	0	0	0	0	1.363	NA	NA	NA	NA	NA	NA	NA	FALSE		FALSE		Calcium signal-modulating cyclophilin ligand	CALCIUM SIGNAL-MODULATING CYCLOPHILIN LIGAND (PTHR15026:SF0)						cell adhesion molecule binding(GO:0050839)	receptor recycling(GO:0001881);epidermal growth factor receptor signaling pathway(GO:0007173);biological_process(GO:0008150)	cellular_component(GO:0005575);endoplasmic reticulum(GO:0005783);membrane(GO:0016020)
Vps26b	B1WBS4	Protein Vps26b OS=Rattus norvegicus GN=Vps26b PE=2 SV=1 - [B1WBS4_RAT]	-0.7	-0.73	-0.21	-0.475	-0.538	-0.381	-0.584	0.006	0.36	-0.14	0.22	-0.06	0.49	0.64	-0.24	FALSE		FALSE		Similar to Vacuolar protein sorting 26 homolog (VPS26 protein homolog), isoform CRA_a	VACUOLAR PROTEIN SORTING-ASSOCIATED PROTEIN 26B (PTHR12233:SF5)	protein transporter activity(GO:0008565)	intracellular protein transport(GO:0006886);retrograde transport, endosome to Golgi(GO:0042147)	cytosol(GO:0005829);endosome(GO:0005768);plasma membrane(GO:0005886);retromer complex(GO:0030904);vacuole(GO:0005773)	membrane traffic protein(PC00150)		molecular_function(GO:0003674);protein transporter activity(GO:0008565)	intracellular protein transport(GO:0006886);biological_process(GO:0008150);retrograde transport, endosome to Golgi(GO:0042147);cellular response to interferon-gamma(GO:0071346)	cellular_component(GO:0005575);endosome(GO:0005768);early endosome(GO:0005769);late endosome(GO:0005770);cytosol(GO:0005829);retromer complex(GO:0030904);phagocytic vesicle(GO:0045335)
Eif3i	B0BNA7	Eukaryotic translation initiation factor 3 subunit I OS=Rattus norvegicus GN=Eif3i PE=2 SV=1 - [EIF3I_RAT]	0.56	0.25	0.8	0.913	0.462	0.637	0.457	1.204	0.69	0.7	0.08	1.35	2.04	2.06	1.87	FALSE		FALSE		Eukaryotic translation initiation factor 3 subunit I	EUKARYOTIC TRANSLATION INITIATION FACTOR 3 SUBUNIT I (PTHR19877:SF1)	translation initiation factor activity(GO:0003743);translation regulator activity(GO:0045182)			translation initiation factor(PC00224)		translation initiation factor activity(GO:0003743);protein binding(GO:0005515);enzyme binding(GO:0019899)	formation of cytoplasmic translation initiation complex(GO:0001732);translational initiation(GO:0006413);biological_process(GO:0008150)	cellular_component(GO:0005575);eukaryotic translation initiation factor 3 complex(GO:0005852);eukaryotic 43S preinitiation complex(GO:0016282);eukaryotic 48S preinitiation complex(GO:0033290);eukaryotic translation initiation factor 3 complex, eIF3m(GO:0071541)
Nrxn3	Q07310	Neurexin-3 OS=Rattus norvegicus GN=Nrxn3 PE=1 SV=1 - [NRX3A_RAT]	0.11	0.28	0.95	NA	NA	NA	NA	NA	-0.56	0.7	-0.25	-0.87	-2.25	-0.62	-0.64	FALSE		FALSE		Neurexin-3	NEUREXIN-3 (PTHR15036:SF57)						molecular_function(GO:0003674);calcium channel regulator activity(GO:0005246);metal ion binding(GO:0046872)	cell adhesion(GO:0007155);chemical synaptic transmission(GO:0007268);neurotransmitter secretion(GO:0007269);synapse assembly(GO:0007416);learning(GO:0007612);biological_process(GO:0008150);adult behavior(GO:0030534);social behavior(GO:0035176);vocalization behavior(GO:0071625);regulation of synaptic vesicle exocytosis(GO:2000300)	cellular_component(GO:0005575);extracellular region(GO:0005576);plasma membrane(GO:0005886);integral component of membrane(GO:0016021);protein-containing complex(GO:0032991);GABA-ergic synapse(GO:0098982)
S100a13	D3ZTB5	Protein S100a13 OS=Rattus norvegicus GN=S100a13 PE=4 SV=2 - [D3ZTB5_RAT]	1.19	1.58	1.23	NA	NA	NA	NA	NA	NA	NA	NA	NA	NA	NA	NA	FALSE		FALSE		S100 calcium-binding protein A13	PROTEIN S100-A13 (PTHR11639:SF57)	calcium ion binding(GO:0005509);calmodulin binding(GO:0005516);signaling receptor binding(GO:0005102)	DNA replication(GO:0006260);cell cycle(GO:0007049)		calmodulin(PC00061);signaling molecule(PC00207)		molecular_function(GO:0003674);copper ion binding(GO:0005507);calcium ion binding(GO:0005509);zinc ion binding(GO:0008270);fibroblast growth factor binding(GO:0017134);protein homodimerization activity(GO:0042803);RAGE receptor binding(GO:0050786)	positive regulation of cell population proliferation(GO:0008284);regulation of cell shape(GO:0008360);positive regulation of I-kappaB kinase/NF-kappaB signaling(GO:0043123);response to copper ion(GO:0046688);cytokine secretion(GO:0050663);interleukin-1 alpha secretion(GO:0050703);response to electrical stimulus(GO:0051602)	cellular_component(GO:0005575);extracellular space(GO:0005615);nucleus(GO:0005634);nucleolus(GO:0005730);cytoplasm(GO:0005737);cytosol(GO:0005829);plasma membrane(GO:0005886);perinuclear region of cytoplasm(GO:0048471)
Serpinb9	Q6AYF8	Protein Serpinb9 OS=Rattus norvegicus GN=Serpinb9 PE=2 SV=1 - [Q6AYF8_RAT]	0.11	-0.14	0.16	1.039	1	1.1	0	0	-0.09	-0.09	-0.17	-1.17	-1.17	-1.17	-1.17	FALSE		FALSE		RCG43931	SERPIN B9 (PTHR11461:SF135)	endopeptidase inhibitor activity(GO:0004866);protease binding(GO:0002020);serine-type endopeptidase activity(GO:0004252)	cellular protein metabolic process(GO:0044267)	cytoplasm(GO:0005737);extracellular space(GO:0005615)	serine protease inhibitor(PC00204)		protease binding(GO:0002020);molecular_function(GO:0003674);serine-type endopeptidase inhibitor activity(GO:0004867);cysteine-type endopeptidase inhibitor activity involved in apoptotic process(GO:0043027)	T cell mediated cytotoxicity(GO:0001913);acute inflammatory response to antigenic stimulus(GO:0002438);mast cell mediated immunity(GO:0002448);immune response(GO:0006955);biological_process(GO:0008150);response to bacterium(GO:0009617);positive regulation of gene expression(GO:0010628);negative regulation of endopeptidase activity(GO:0010951);negative regulation by symbiont of host apoptotic proc…	cellular_component(GO:0005575);extracellular space(GO:0005615);nucleus(GO:0005634);nucleoplasm(GO:0005654);cytoplasm(GO:0005737);Golgi apparatus(GO:0005794);cytosol(GO:0005829)
Fau	P62864	40S ribosomal protein S30 OS=Rattus norvegicus GN=Fau PE=1 SV=1 - [RS30_RAT]	0.36	0.57	0.62	1.281	1.072	0.498	-1.06	1.134	NA	NA	NA	NA	NA	NA	NA	FALSE		FALSE		Ubiquitin-like protein FUBI							molecular_function(GO:0003674);structural constituent of ribosome(GO:0003735)	innate immune response in mucosa(GO:0002227);translation(GO:0006412);biological_process(GO:0008150);antibacterial humoral response(GO:0019731);defense response to Gram-positive bacterium(GO:0050830);antimicrobial humoral immune response mediated by antimicrobial peptide(GO:0061844)	cellular_component(GO:0005575);extracellular space(GO:0005615);ribosome(GO:0005840);cytosolic small ribosomal subunit(GO:0022627)
Vps13a	D4A899	Protein Vps13a OS=Rattus norvegicus GN=Vps13a PE=4 SV=2 - [D4A899_RAT]	0	1.58	1.88	NA	NA	NA	NA	NA	NA	NA	NA	NA	NA	NA	NA	FALSE		FALSE		Vacuolar protein sorting 13 homolog A							molecular_function(GO:0003674)	protein targeting to vacuole(GO:0006623);autophagy(GO:0006914);nervous system development(GO:0007399);locomotory behavior(GO:0007626);biological_process(GO:0008150);social behavior(GO:0035176);protein retention in Golgi apparatus(GO:0045053)	cellular_component(GO:0005575);extrinsic component of membrane(GO:0019898);dense core granule(GO:0031045)
Vps13a	Q7TP07	Da1-12 OS=Rattus norvegicus GN=Vps13a PE=2 SV=1 - [Q7TP07_RAT]	NA	NA	NA	NA	NA	NA	NA	NA	1.69	0	0	1.37	0	1.62	2.34	FALSE		FALSE		Vacuolar protein sorting 13 homolog A							molecular_function(GO:0003674)	protein targeting to vacuole(GO:0006623);autophagy(GO:0006914);nervous system development(GO:0007399);locomotory behavior(GO:0007626);biological_process(GO:0008150);social behavior(GO:0035176);protein retention in Golgi apparatus(GO:0045053)	cellular_component(GO:0005575);extrinsic component of membrane(GO:0019898);dense core granule(GO:0031045)
Sorcs2	D3ZW09	Protein Sorcs2 OS=Rattus norvegicus GN=Sorcs2 PE=4 SV=2 - [D3ZW09_RAT]	-1.1	-1.1	-1.1	-0.132	-1.171	-1.171	-1.171	-1.171	-1.17	0.2	-0.66	-2.25	-2.25	-2.25	-2.25	FALSE		FALSE		Sortilin-related VPS10 domain-containing receptor 2	VPS10 DOMAIN-CONTAINING RECEPTOR SORCS2 (PTHR12106:SF9)	lipid binding(GO:0008289);transmembrane transporter activity(GO:0022857)	intracellular protein transport(GO:0006886);lipid metabolic process(GO:0006629);lipid transport(GO:0006869);receptor-mediated endocytosis(GO:0006898)		receptor(PC00197);transporter(PC00227)		molecular_function(GO:0003674)	biological_process(GO:0008150)	cellular_component(GO:0005575);integral component of membrane(GO:0016021)
Creld1	Q4V7F2	Cysteine-rich with EGF-like domain protein 1 OS=Rattus norvegicus GN=Creld1 PE=2 SV=1 - [CREL1_RAT]	0	1	0	NA	NA	NA	NA	NA	NA	NA	NA	NA	NA	NA	NA	FALSE		FALSE		Cysteine-rich with EGF-like domain protein 1	CYSTEINE-RICH WITH EGF-LIKE DOMAIN PROTEIN 1 (PTHR24034:SF114)	calcium ion binding(GO:0005509);calcium-dependent phospholipid binding(GO:0005544);calmodulin binding(GO:0005516);extracellular matrix structural constituent(GO:0005201);signaling receptor binding(GO:0005102)	developmental process(GO:0032502);signal transduction(GO:0007165)	extracellular matrix(GO:0031012)	annexin(PC00050);calmodulin(PC00061);cell adhesion molecule(PC00069);extracellular matrix glycoprotein(PC00100);extracellular matrix structural protein(PC00103);signaling molecule(PC00207)		molecular_function(GO:0003674);calcium ion binding(GO:0005509)	biological_process(GO:0008150)	cellular_component(GO:0005575);integral component of membrane(GO:0016021)
Adgrl3	D3ZH59	Adhesion G protein-coupled receptor L3 OS=Rattus norvegicus GN=Adgrl3 PE=1 SV=3 - [D3ZH59_RAT]	NA	NA	NA	NA	NA	NA	NA	NA	-0.12	-0.12	-0.22	-0.43	-1.81	0.56	-0.2	FALSE		FALSE		Adhesion G protein-coupled receptor L3	ADHESION G PROTEIN-COUPLED RECEPTOR L3 (PTHR12011:SF60)	G-protein coupled receptor activity(GO:0004930);adenylate cyclase activity(GO:0004016)	activation of adenylate cyclase activity(GO:0007190);adenylate cyclase-activating G-protein coupled receptor signaling pathway(GO:0007189);regulation of adenylate cyclase activity(GO:0045761);regulation of cAMP-mediated signaling(GO:0043949)	integral component of plasma membrane(GO:0005887);intracellular(GO:0005622)	G-protein coupled receptor(PC00021);antibacterial response protein(PC00051);protease(PC00190)		G protein-coupled receptor activity(GO:0004930);calcium ion binding(GO:0005509);carbohydrate binding(GO:0030246)	neuron migration(GO:0001764);cell surface receptor signaling pathway(GO:0007166);G protein-coupled receptor signaling pathway(GO:0007186);adenylate cyclase-activating G protein-coupled receptor signaling pathway(GO:0007189);synapse assembly(GO:0007416);brain development(GO:0007420);locomotion involved in locomotory behavior(GO:0031987);response to cocaine(GO:0042220);synapse organization(GO:00508…	cellular_component(GO:0005575);integral component of plasma membrane(GO:0005887);cell-cell junction(GO:0005911);integral component of membrane(GO:0016021);axon(GO:0030424);glutamatergic synapse(GO:0098978)
Pcdh9	F1LS01	Protein Pcdh9 OS=Rattus norvegicus GN=Pcdh9 PE=4 SV=3 - [F1LS01_RAT]	-1.1	-1.1	0.12	-0.77	-0.809	-0.709	-1.809	-0.446	-1.17	-2.25	-2.25	-2.25	-0.73	-2.25	-2.25	FALSE		FALSE		Protocadherin 9	PROTOCADHERIN-9 (PTHR24028:SF248)		cell adhesion(GO:0007155)	integral component of plasma membrane(GO:0005887)		Cadherin signaling pathway->Cadherin;;Wnt signaling pathway->Cadherin;;;	molecular_function(GO:0003674)	cell adhesion(GO:0007155);forebrain development(GO:0030900)	cellular_component(GO:0005575);integral component of plasma membrane(GO:0005887);growth cone(GO:0030426);cell-cell contact zone(GO:0044291)
Clec16a	D3ZQY9	Protein Clec16a OS=Rattus norvegicus GN=Clec16a PE=4 SV=2 - [D3ZQY9_RAT]	0	0	1.23	0	0	0	0	1.363	NA	NA	NA	NA	NA	NA	NA	FALSE		FALSE		C-type lectin domain-containing 16A	PROTEIN CLEC16A (PTHR21481:SF0)	Rab GTPase binding(GO:0017137)	endosomal transport(GO:0016197);endosome to lysosome transport(GO:0008333)	endosome membrane(GO:0010008);integral component of membrane(GO:0016021);late endosome(GO:0005770);lysosomal membrane(GO:0005765);plasma membrane(GO:0005886)			molecular_function(GO:0003674);Rab GTPase binding(GO:0017137)	biological_process(GO:0008150);endosome to lysosome transport(GO:0008333);cellular response to starvation(GO:0009267);endosomal transport(GO:0016197);negative regulation of proteasomal ubiquitin-dependent protein catabolic process(GO:0032435);negative regulation of autophagosome maturation(GO:1901097);positive regulation of autophagosome maturation(GO:1901098);negative regulation of mitophagy(GO:…	cellular_component(GO:0005575);late endosome(GO:0005770);Golgi apparatus(GO:0005794);cytosol(GO:0005829);integral component of membrane(GO:0016021);vesicle(GO:0031982);endolysosome membrane(GO:0036020)
Nprl3	Q499Q8	Alpha globin regulatory element containing protein OS=Rattus norvegicus GN=Nprl3 PE=2 SV=1 - [Q499Q8_RAT]	1.19	1	0	NA	NA	NA	NA	NA	NA	NA	NA	NA	NA	NA	NA	FALSE		FALSE		NPR3-like, GATOR1 complex subunit	GATOR COMPLEX PROTEIN NPRL3 (PTHR13153:SF5)	Atg12 activating enzyme activity(GO:0019778);Atg12 conjugating enzyme activity(GO:0061651);Atg12 ligase activity(GO:0061660);Atg8-specific protease activity(GO:0019786)	Atg1/ULK1 kinase complex assembly(GO:1904745);TORC1 signaling(GO:0038202);autophagosome assembly(GO:0000045);cellular response to amino acid starvation(GO:0034198);negative regulation of TOR signaling(GO:0032007);regulation of autophagosome assembly(GO:2000785);transmembrane transport(GO:0055085)	intracellular(GO:0005622);protein-containing complex(GO:0032991)			molecular_function(GO:0003674);GTPase activator activity(GO:0005096)	ventricular septum development(GO:0003281);biological_process(GO:0008150);negative regulation of TOR signaling(GO:0032007);cellular response to amino acid starvation(GO:0034198);aorta morphogenesis(GO:0035909);TORC1 signaling(GO:0038202);positive regulation of GTPase activity(GO:0043547);cardiac muscle tissue development(GO:0048738);roof of mouth development(GO:0060021);regulation of autophagosom…	cellular_component(GO:0005575);lysosomal membrane(GO:0005765);GATOR1 complex(GO:1990130)
Rras2	Q5BJU0	Protein Rras2 OS=Rattus norvegicus GN=Rras2 PE=2 SV=1 - [Q5BJU0_RAT]	0	0	0	NA	NA	NA	NA	NA	-1.17	-0.09	0.42	-1.17	-1.17	-1.17	0.43	FALSE		FALSE		RAS-related 2	RAS-RELATED PROTEIN R-RAS2 (PTHR24070:SF396)	GTPase activity(GO:0003924);protein binding(GO:0005515)	chemical synaptic transmission(GO:0007268);intracellular protein transport(GO:0006886);intracellular signal transduction(GO:0035556);nervous system process(GO:0050877);receptor-mediated endocytosis(GO:0006898)		small GTPase(PC00208)	TGF-beta signaling pathway->Ras-GDP;;EGF receptor signaling pathway->Ras;;TGF-beta signaling pathway->Ras-GTP;;Inflammation mediated by chemokine and cytokine signaling pathway->Rat Sarcoma GTP-binding protein;;;;;	molecular_function(GO:0003674);GTPase activity(GO:0003924);GTP binding(GO:0005525)	signal transduction(GO:0007165);Ras protein signal transduction(GO:0007265);biological_process(GO:0008150);cellular process(GO:0009987);positive regulation of cell migration(GO:0030335);regulation of neuron death(GO:1901214)	cellular_component(GO:0005575);membrane(GO:0016020)
Sorcs1	F1LUZ4	Protein Sorcs1 OS=Rattus norvegicus GN=Sorcs1 PE=4 SV=2 - [F1LUZ4_RAT]	-0.53	-0.72	0.16	1.637	0	1.1	0	0	-0.64	-0.64	-1.5	-3.09	-3.09	-3.09	-3.09	FALSE		FALSE		Sortilin-related VPS10 domain-containing receptor 1	VPS10 DOMAIN-CONTAINING RECEPTOR SORCS1 (PTHR12106:SF8)	lipid binding(GO:0008289);transmembrane transporter activity(GO:0022857)	intracellular protein transport(GO:0006886);lipid metabolic process(GO:0006629);lipid transport(GO:0006869);receptor-mediated endocytosis(GO:0006898)		receptor(PC00197);transporter(PC00227)		molecular_function(GO:0003674)	biological_process(GO:0008150)	cellular_component(GO:0005575);membrane(GO:0016020);integral component of membrane(GO:0016021)
Tamm41	D3ZKT0	Protein Tamm41 OS=Rattus norvegicus GN=Tamm41 PE=4 SV=1 - [D3ZKT0_RAT]	0	1	0	NA	NA	NA	NA	NA	1.08	0	0	1.37	1.51	1.62	1.6	FALSE		FALSE		Phosphatidate cytidylyltransferase, mitochondrial	PHOSPHATIDATE CYTIDYLYLTRANSFERASE, MITOCHONDRIAL (PTHR13619:SF0)						molecular_function(GO:0003674);phosphatidate cytidylyltransferase activity(GO:0004605)	biological_process(GO:0008150);CDP-diacylglycerol biosynthetic process(GO:0016024);cardiolipin biosynthetic process(GO:0032049)	cellular_component(GO:0005575);mitochondrial inner membrane(GO:0005743)
Pgs1	D4A5W8	Protein Pgs1 OS=Rattus norvegicus GN=Pgs1 PE=4 SV=2 - [D4A5W8_RAT]	NA	NA	NA	0	0	1.1	0	1.363	1.08	1.69	0	0	0	0	0	FALSE		FALSE		Phosphatidylglycerophosphate synthase 1	CDP-DIACYLGLYCEROL--GLYCEROL-3-PHOSPHATE 3-PHOSPHATIDYLTRANSFERASE, MITOCHONDRIAL (PTHR12586:SF1)						molecular_function(GO:0003674);ATP binding(GO:0005524);CDP-diacylglycerol-glycerol-3-phosphate 3-phosphatidyltransferase activity(GO:0008444)	biological_process(GO:0008150);cardiolipin biosynthetic process(GO:0032049)	cellular_component(GO:0005575);mitochondrial inner membrane(GO:0005743);endoplasmic reticulum(GO:0005783)
Acsm3	Q6SKG1	Acyl-coenzyme A synthetase ACSM3, mitochondrial OS=Rattus norvegicus GN=Acsm3 PE=2 SV=1 - [ACSM3_RAT]	0	0	1.23	0.544	0.29	1.378	1.73	2.065	0	0	0	0	0	0	0	FALSE		FALSE		Acyl-coenzyme A synthetase ACSM3, mitochondrial	ACYL-COENZYME A SYNTHETASE ACSM3, MITOCHONDRIAL (PTHR43605:SF7)	ligase activity, forming carbon-sulfur bonds(GO:0016877);transferase activity, transferring acyl groups other than amino-acyl groups(GO:0016747)	acyl-CoA metabolic process(GO:0006637);fatty acid biosynthetic process(GO:0006633)	mitochondrial matrix(GO:0005759)	dehydrogenase(PC00092);ligase(PC00142)		molecular_function(GO:0003674);acyl-CoA ligase activity(GO:0003996);fatty-acyl-CoA synthase activity(GO:0004321);ATP binding(GO:0005524);fatty acid ligase activity(GO:0015645);metal ion binding(GO:0046872);butyrate-CoA ligase activity(GO:0047760)	fatty acid biosynthetic process(GO:0006633);acyl-CoA metabolic process(GO:0006637);biological_process(GO:0008150)	cellular_component(GO:0005575);mitochondrial matrix(GO:0005759)
Rpusd4	Q4QQT0	RNA pseudouridylate synthase domain-containing protein 4 OS=Rattus norvegicus GN=Rpusd4 PE=2 SV=1 - [RUSD4_RAT]	NA	NA	NA	NA	NA	NA	NA	NA	0	0	0	1.37	1.51	0	1.6	FALSE		FALSE		Mitochondrial RNA pseudouridine synthase Rpusd4	MITOCHONDRIAL RNA PSEUDOURIDINE SYNTHASE RPUSD4 (PTHR21600:SF51)						molecular_function(GO:0003674);RNA binding(GO:0003723);pseudouridine synthase activity(GO:0009982)	pseudouridine synthesis(GO:0001522);tRNA processing(GO:0008033);biological_process(GO:0008150);positive regulation of mitochondrial translation(GO:0070131)	cellular_component(GO:0005575);mitochondrial matrix(GO:0005759)
Cisd2	D4AAE9	Protein Cisd2 OS=Rattus norvegicus GN=Cisd2 PE=1 SV=1 - [D4AAE9_RAT]	NA	NA	NA	NA	NA	NA	NA	NA	0	1.08	1	0	0	0	0	FALSE		FALSE		CDGSH iron sulfur domain 2	CDGSH IRON-SULFUR DOMAIN-CONTAINING PROTEIN 2 (PTHR13680:SF33)						molecular_function(GO:0003674);protein homodimerization activity(GO:0042803);2 iron, 2 sulfur cluster binding(GO:0051537)	autophagy of mitochondrion(GO:0000422);biological_process(GO:0008150);multicellular organism aging(GO:0010259);regulation of autophagy(GO:0010506)	cellular_component(GO:0005575);mitochondrial outer membrane(GO:0005741);endoplasmic reticulum(GO:0005783);endoplasmic reticulum membrane(GO:0005789);integral component of membrane(GO:0016021);protein-containing complex(GO:0032991);perinuclear endoplasmic reticulum(GO:0097038)
Bola3	D3ZT98	Protein Bola3 OS=Rattus norvegicus GN=Bola3 PE=3 SV=1 - [D3ZT98_RAT]	NA	NA	NA	1.039	0	0	0	0	-0.09	-0.09	-1.17	-1.17	-1.17	-1.17	-1.17	FALSE		FALSE		BolA family member 3	BOLA-LIKE PROTEIN 3 (PTHR46188:SF1)						molecular_function(GO:0003674)	biological_process(GO:0008150)	cellular_component(GO:0005575);mitochondrion(GO:0005739)
Bcs1l	Q5XIM0	BCS1-like (Yeast) OS=Rattus norvegicus GN=Bcs1l PE=2 SV=1 - [Q5XIM0_RAT]	1.59	1.45	1.46	NA	NA	NA	NA	NA	0.52	-1.17	-0.17	-1.17	0.34	0.46	-1.17	FALSE		FALSE		BCS1 homolog, ubiquinol-cytochrome c reductase complex chaperone	MITOCHONDRIAL CHAPERONE BCS1 (PTHR23070:SF17)						molecular_function(GO:0003674);ATP binding(GO:0005524)	mitochondrion organization(GO:0007005);biological_process(GO:0008150);mitochondrial respiratory chain complex I assembly(GO:0032981);mitochondrial respiratory chain complex IV assembly(GO:0033617);mitochondrial respiratory chain complex III assembly(GO:0034551)	cellular_component(GO:0005575);mitochondrion(GO:0005739)
Rap1gds1	F1M7Y3	Protein Rap1gds1 OS=Rattus norvegicus GN=Rap1gds1 PE=4 SV=2 - [F1M7Y3_RAT]	-0.08	-0.63	0.05	-0.219	-0.118	-0.117	-0.399	0.096	0.59	0.27	0.35	-0.06	-0.39	0.69	0.27	FALSE		FALSE		RAP1, GTP-GDP dissociation stimulator 1 (Predicted), isoform CRA_a	RAP1 GTPASE-GDP DISSOCIATION STIMULATOR 1 (PTHR10957:SF2)	GTPase activity(GO:0003924)	positive regulation of GTPase activity(GO:0043547)	cytosol(GO:0005829)			molecular_function(GO:0003674);GTPase activator activity(GO:0005096)	vascular smooth muscle contraction(GO:0014829);myosin filament assembly(GO:0031034);negative regulation of endoplasmic reticulum calcium ion concentration(GO:0032471);positive regulation of GTPase activity(GO:0043547);positive regulation of mitochondrial calcium ion concentration(GO:0051561)	cellular_component(GO:0005575);mitochondrion(GO:0005739);endoplasmic reticulum(GO:0005783);cytosol(GO:0005829)
Tmem11	B0BN86	Transmembrane protein 11, mitochondrial OS=Rattus norvegicus GN=Tmem11 PE=2 SV=1 - [TMM11_RAT]	0	0	0	NA	NA	NA	NA	NA	NA	NA	NA	NA	NA	NA	NA	FALSE		FALSE		Transmembrane protein 11, mitochondrial	TRANSMEMBRANE PROTEIN 11, MITOCHONDRIAL (PTHR15099:SF2)		inner mitochondrial membrane organization(GO:0007007)	integral component of mitochondrial inner membrane(GO:0031305)			molecular_function(GO:0003674)	mitochondrion organization(GO:0007005);inner mitochondrial membrane organization(GO:0007007);biological_process(GO:0008150)	cellular_component(GO:0005575);mitochondrion(GO:0005739);integral component of mitochondrial inner membrane(GO:0031305)
Cox5b	P12075	Cytochrome c oxidase subunit 5B, mitochondrial OS=Rattus norvegicus GN=Cox5b PE=1 SV=2 - [COX5B_RAT]	NA	NA	NA	NA	NA	NA	NA	NA	-0.09	-0.09	0.42	-1.17	-1.17	0.46	0.43	FALSE		FALSE		Cytochrome c oxidase subunit 5B, mitochondrial	CYTOCHROME C OXIDASE SUBUNIT 5B, MITOCHONDRIAL (PTHR10122:SF0)	cytochrome-c oxidase activity(GO:0004129)	ATP synthesis coupled proton transport(GO:0015986);intracellular transport(GO:0046907);mitochondrial electron transport, cytochrome c to oxygen(GO:0006123);mitochondrial transmembrane transport(GO:1990542)	mitochondrion(GO:0005739)	oxidase(PC00175)		cytochrome-c oxidase activity(GO:0004129);metal ion binding(GO:0046872)	mitochondrial electron transport, cytochrome c to oxygen(GO:0006123);response to hormone(GO:0009725);mitochondrial ATP synthesis coupled proton transport(GO:0042776);response to peptide hormone(GO:0043434)	cellular_component(GO:0005575);mitochondrion(GO:0005739);mitochondrial inner membrane(GO:0005743)
Mief1	Q5XIS8	Mitochondrial dynamics protein MID51 OS=Rattus norvegicus GN=Mief1 PE=1 SV=1 - [MID51_RAT]	NA	NA	NA	NA	NA	NA	NA	NA	0	0	1	0	0	0	0	FALSE		FALSE		Mitochondrial dynamics protein MID51	MITOCHONDRIAL DYNAMICS PROTEIN MID51 (PTHR16451:SF12)		anatomical structure morphogenesis(GO:0009653);mitochondrial fission(GO:0000266);positive regulation of developmental process(GO:0051094);positive regulation of organelle organization(GO:0010638);regulation of anatomical structure morphogenesis(GO:0022603);regulation of mitochondrion organization(GO:0010821)	mitochondrial outer membrane(GO:0005741)			nucleotide binding(GO:0000166);molecular_function(GO:0003674);protein binding(GO:0005515);GDP binding(GO:0019003);identical protein binding(GO:0042802);ADP binding(GO:0043531)	mitochondrial fission(GO:0000266);positive regulation of mitochondrial translation(GO:0070131);cellular response to hypoxia(GO:0071456);positive regulation of mitochondrial fission(GO:0090141);positive regulation of protein targeting to membrane(GO:0090314)	cellular_component(GO:0005575);mitochondrion(GO:0005739);mitochondrial outer membrane(GO:0005741);mitochondrial matrix(GO:0005759);mitochondrial large ribosomal subunit(GO:0005762);integral component of membrane(GO:0016021)
Uqcrq	Q7TQ16	Cytochrome b-c1 complex subunit 8 OS=Rattus norvegicus GN=Uqcrq PE=3 SV=1 - [QCR8_RAT]	-2.15	-0.57	-0.27	0	0	0	0	0	1.08	1.08	1	0	1.51	1.62	0	FALSE		FALSE		Cytochrome b-c1 complex subunit 8	CYTOCHROME B-C1 COMPLEX SUBUNIT 8 (PTHR12119:SF2)	electron transfer activity(GO:0009055);oxidoreductase activity, acting on diphenols and related substances as donors(GO:0016679)	ATP synthesis coupled proton transport(GO:0015986);mitochondrial electron transport, ubiquinol to cytochrome c(GO:0006122)	mitochondrial respiratory chain complex III(GO:0005750)			molecular_function(GO:0003674);protein binding(GO:0005515);ubiquinol-cytochrome-c reductase activity(GO:0008121)	mitochondrial electron transport, ubiquinol to cytochrome c(GO:0006122);biological_process(GO:0008150);subthalamus development(GO:0021539);pons development(GO:0021548);cerebellar Purkinje cell layer development(GO:0021680);hippocampus development(GO:0021766);thalamus development(GO:0021794);hypothalamus development(GO:0021854);pyramidal neuron development(GO:0021860);midbrain development(GO:00309…	cellular_component(GO:0005575);mitochondrion(GO:0005739);mitochondrial respiratory chain complex III(GO:0005750);integral component of membrane(GO:0016021)
Myo15a	D3ZJY7	Uncharacterized protein OS=Rattus norvegicus GN=Myo15a PE=4 SV=2 - [D3ZJY7_RAT]	0	0	0	NA	NA	NA	NA	NA	NA	NA	NA	NA	NA	NA	NA	FALSE		FALSE		Myosin XVA	UNCONVENTIONAL MYOSIN-XV (PTHR13140:SF709)	enzyme regulator activity(GO:0030234);motor activity(GO:0003774);protein binding(GO:0005515);structural molecule activity(GO:0005198)	cell cycle(GO:0007049);intracellular protein transport(GO:0006886);vesicle-mediated transport(GO:0016192)	intracellular(GO:0005622);plasma membrane(GO:0005886)	G-protein modulator(PC00022);actin binding motor protein(PC00040);cell junction protein(PC00070)	Nicotinic acetylcholine receptor signaling pathway->Myosin;;	molecular_function(GO:0003674);motor activity(GO:0003774);actin binding(GO:0003779);ATP binding(GO:0005524)	sensory perception of sound(GO:0007605);locomotory behavior(GO:0007626);biological_process(GO:0008150);inner ear morphogenesis(GO:0042472)	cellular_component(GO:0005575);myosin complex(GO:0016459);stereocilium(GO:0032420);stereocilium bundle(GO:0032421)
Myo15a	F1M186	Uncharacterized protein (Fragment) OS=Rattus norvegicus GN=Myo15a PE=4 SV=2 - [F1M186_RAT]	0	1	0	NA	NA	NA	NA	NA	NA	NA	NA	NA	NA	NA	NA	FALSE		FALSE		Myosin XVA	UNCONVENTIONAL MYOSIN-XV (PTHR13140:SF709)	enzyme regulator activity(GO:0030234);motor activity(GO:0003774);protein binding(GO:0005515);structural molecule activity(GO:0005198)	cell cycle(GO:0007049);intracellular protein transport(GO:0006886);vesicle-mediated transport(GO:0016192)	intracellular(GO:0005622);plasma membrane(GO:0005886)	G-protein modulator(PC00022);actin binding motor protein(PC00040);cell junction protein(PC00070)	Nicotinic acetylcholine receptor signaling pathway->Myosin;;	molecular_function(GO:0003674);motor activity(GO:0003774);actin binding(GO:0003779);ATP binding(GO:0005524)	sensory perception of sound(GO:0007605);locomotory behavior(GO:0007626);biological_process(GO:0008150);inner ear morphogenesis(GO:0042472)	cellular_component(GO:0005575);myosin complex(GO:0016459);stereocilium(GO:0032420);stereocilium bundle(GO:0032421)
Tmem33	A0A0H2UHA6	Transmembrane protein 33 OS=Rattus norvegicus GN=Tmem33 PE=1 SV=1 - [A0A0H2UHA6_RAT]	NA	NA	NA	NA	NA	NA	NA	NA	0	1.08	1	0	0	1.62	0	FALSE		FALSE		Transmembrane protein 33	TRANSMEMBRANE PROTEIN 33 (PTHR12703:SF4)			endoplasmic reticulum(GO:0005783);nuclear pore(GO:0005643);plasma membrane(GO:0005886);vacuole(GO:0005773)			molecular_function(GO:0003674)	biological_process(GO:0008150);response to endoplasmic reticulum stress(GO:0034976);regulation of endoplasmic reticulum tubular network organization(GO:1903371);positive regulation of IRE1-mediated unfolded protein response(GO:1903896);positive regulation of PERK-mediated unfolded protein response(GO:1903899)	cellular_component(GO:0005575);nuclear envelope(GO:0005635);nuclear pore(GO:0005643);endoplasmic reticulum(GO:0005783);endoplasmic reticulum membrane(GO:0005789);integral component of endoplasmic reticulum membrane(GO:0030176);melanosome(GO:0042470)
Anxa11	Q5XI77	Annexin OS=Rattus norvegicus GN=Anxa11 PE=1 SV=1 - [Q5XI77_RAT]	-1.1	-1.1	-1.1	NA	NA	NA	NA	NA	0	1.69	1.58	0	0	0	0	FALSE		FALSE		Annexin	ANNEXIN A11 (PTHR10502:SF29)	calcium ion binding(GO:0005509);calcium-dependent phospholipid binding(GO:0005544);calcium-dependent protein binding(GO:0048306)	cytokinetic process(GO:0032506);membrane fission(GO:0090148);membrane invagination(GO:0010324);phagocytosis(GO:0006909);response to calcium ion(GO:0051592);vesicle budding from membrane(GO:0006900)	cytoplasm(GO:0005737)			molecular_function(GO:0003674);calcium ion binding(GO:0005509);protein binding(GO:0005515);calcium-dependent phospholipid binding(GO:0005544);phosphatidylethanolamine binding(GO:0008429);S100 protein binding(GO:0044548);calcium-dependent protein binding(GO:0048306)	phagocytosis(GO:0006909);biological_process(GO:0008150);cytokinetic process(GO:0032506);response to calcium ion(GO:0051592)	cellular_component(GO:0005575);nuclear envelope(GO:0005635);nucleoplasm(GO:0005654);cytoplasm(GO:0005737);spindle(GO:0005819);cytosol(GO:0005829);midbody(GO:0030496);specific granule(GO:0042581);azurophil granule(GO:0042582);phagocytic vesicle(GO:0045335)
Tmem109	Q6AYQ4	Transmembrane protein 109 OS=Rattus norvegicus GN=Tmem109 PE=2 SV=1 - [TM109_RAT]	0.11	-0.72	-0.49	0	0	1.1	0	0	1.08	1.08	0	0	0	1.62	1.6	FALSE		FALSE		Transmembrane protein 109	TRANSMEMBRANE PROTEIN 109 (PTHR14550:SF2)		bleb assembly(GO:0032060);cellular response to radiation(GO:0071478);execution phase of apoptosis(GO:0097194);intrinsic apoptotic signaling pathway in response to DNA damage(GO:0008630);negative regulation of cell death(GO:0060548);response to ionizing radiation(GO:0010212)	intracellular(GO:0005622)			molecular_function(GO:0003674);voltage-gated ion channel activity(GO:0005244);protein binding(GO:0005515)	biological_process(GO:0008150);ion transmembrane transport(GO:0034220);regulation of ion transmembrane transport(GO:0034765);intrinsic apoptotic signaling pathway in response to DNA damage by p53 class mediator(GO:0042771);negative regulation of cell death(GO:0060548);cellular response to gamma radiation(GO:0071480)	cellular_component(GO:0005575);nuclear outer membrane(GO:0005640);integral component of membrane(GO:0016021);sarcoplasmic reticulum membrane(GO:0033017)
Cox7a2l	B2RYT5	Cox7a2l protein OS=Rattus norvegicus GN=Cox7a2l PE=2 SV=1 - [B2RYT5_RAT]	-1.1	-1.1	-1.1	NA	NA	NA	NA	NA	0	2.12	2	0	1.51	1.62	1.6	FALSE		FALSE		Cytochrome c oxidase subunit 7A2-like	CYTOCHROME C OXIDASE SUBUNIT 7A-RELATED PROTEIN, MITOCHONDRIAL (PTHR10510:SF2)		ATP synthesis coupled proton transport(GO:0015986);cellular protein-containing complex assembly(GO:0034622);mitochondrion organization(GO:0007005);oxidative phosphorylation(GO:0006119);regulation of nucleobase-containing compound metabolic process(GO:0019219);regulation of phosphorylation(GO:0042325)		oxidase(PC00175)		molecular_function(GO:0003674);cytochrome-c oxidase activity(GO:0004129)	regulation of oxidative phosphorylation(GO:0002082);biological_process(GO:0008150);electron transport chain(GO:0022900);mitochondrial respirasome assembly(GO:0097250);proton transmembrane transport(GO:1902600)	cellular_component(GO:0005575);nucleolus(GO:0005730);mitochondrion(GO:0005739);mitochondrial respirasome(GO:0005746);integral component of membrane(GO:0016021)
Aspscr1	A0A0G2JWF4	Protein Aspscr1 OS=Rattus norvegicus GN=Aspscr1 PE=1 SV=1 - [A0A0G2JWF4_RAT]	NA	NA	NA	NA	NA	NA	NA	NA	0.95	0.52	-0.17	0.89	1.06	-1.17	1.17	FALSE		FALSE		ASPSCR1, UBX domain-containing tether for SLC2A4	TETHER CONTAINING UBX DOMAIN FOR GLUT4 (PTHR46467:SF1)						molecular_function(GO:0003674)	intracellular protein transport(GO:0006886);biological_process(GO:0008150);positive regulation of protein modification process(GO:0031401);glucose homeostasis(GO:0042593);regulation of glucose import(GO:0046324)	cellular_component(GO:0005575);nucleoplasm(GO:0005654);cytosol(GO:0005829);plasma membrane(GO:0005886);cytoplasmic side of plasma membrane(GO:0009898);vesicle membrane(GO:0012506);extrinsic component of membrane(GO:0019898);intracellular membrane-bounded organelle(GO:0043231);perinuclear region of cytoplasm(GO:0048471)
Aspscr1	F1LR71	Protein Aspscr1 OS=Rattus norvegicus GN=Aspscr1 PE=4 SV=2 - [F1LR71_RAT]	NA	NA	NA	1.039	1	0	0	2.866	NA	NA	NA	NA	NA	NA	NA	FALSE		FALSE		ASPSCR1, UBX domain-containing tether for SLC2A4	TETHER CONTAINING UBX DOMAIN FOR GLUT4 (PTHR46467:SF1)						molecular_function(GO:0003674)	intracellular protein transport(GO:0006886);biological_process(GO:0008150);positive regulation of protein modification process(GO:0031401);glucose homeostasis(GO:0042593);regulation of glucose import(GO:0046324)	cellular_component(GO:0005575);nucleoplasm(GO:0005654);cytosol(GO:0005829);plasma membrane(GO:0005886);cytoplasmic side of plasma membrane(GO:0009898);vesicle membrane(GO:0012506);extrinsic component of membrane(GO:0019898);intracellular membrane-bounded organelle(GO:0043231);perinuclear region of cytoplasm(GO:0048471)
Timm50	D3ZJX5	Protein Timm50 OS=Rattus norvegicus GN=Timm50 PE=1 SV=2 - [D3ZJX5_RAT]	-0.53	-0.14	0.95	NA	NA	NA	NA	NA	-0.09	-0.09	0.42	0.2	0.34	0.46	1.17	FALSE		FALSE		RCG54610, isoform CRA_a	MITOCHONDRIAL IMPORT INNER MEMBRANE TRANSLOCASE SUBUNIT TIM50 (PTHR12210:SF3)	phosphoprotein phosphatase activity(GO:0004721)	protein import into mitochondrial matrix(GO:0030150)	mitochondrial inner membrane presequence translocase complex(GO:0005744)			molecular_function(GO:0003674);phosphoprotein phosphatase activity(GO:0004721);protein serine/threonine phosphatase activity(GO:0004722);protein tyrosine phosphatase activity(GO:0004725);interleukin-2 receptor binding(GO:0005134);ribonucleoprotein complex binding(GO:0043021)	release of cytochrome c from mitochondria(GO:0001836);protein dephosphorylation(GO:0006470);mitochondrial membrane organization(GO:0007006);biological_process(GO:0008150);protein import into mitochondrial matrix(GO:0030150);peptidyl-tyrosine dephosphorylation(GO:0035335)	cellular_component(GO:0005575);nucleoplasm(GO:0005654);mitochondrion(GO:0005739);mitochondrial inner membrane(GO:0005743);TIM23 mitochondrial import inner membrane translocase complex(GO:0005744);integral component of membrane(GO:0016021);nuclear speck(GO:0016607)
Clpx	Q5U2U0	ATP-dependent Clp protease ATP-binding subunit clpX-like, mitochondrial OS=Rattus norvegicus GN=Clpx PE=2 SV=1 - [CLPX_RAT]	0.89	0.05	-1.53	0	1	0	0	0	-0.09	0.95	0.42	0.89	-1.17	0.46	1.17	FALSE		FALSE		ATP-dependent Clp protease ATP-binding subunit clpX-like, mitochondrial	ATP-DEPENDENT CLP PROTEASE ATP-BINDING SUBUNIT CLPX-LIKE, MITOCHONDRIAL (PTHR11262:SF4)	ATP binding(GO:0005524);ATPase activity, coupled(GO:0042623);peptidase activity, acting on L-amino acid peptides(GO:0070011)	protein catabolic process(GO:0030163)	mitochondrial matrix(GO:0005759)	chaperone(PC00072)		molecular_function(GO:0003674);ATP-dependent peptidase activity(GO:0004176);ATP binding(GO:0005524);peptidase activator activity(GO:0016504);ATPase activity(GO:0016887);metal ion binding(GO:0046872);unfolded protein binding(GO:0051082)	protein folding(GO:0006457);biological_process(GO:0008150);positive regulation of peptidase activity(GO:0010952);protein catabolic process(GO:0030163);ATP metabolic process(GO:0046034);proteolysis involved in cellular protein catabolic process(GO:0051603)	cellular_component(GO:0005575);nucleoplasm(GO:0005654);mitochondrion(GO:0005739);mitochondrial matrix(GO:0005759);cytosol(GO:0005829);endopeptidase Clp complex(GO:0009368);mitochondrial endopeptidase Clp complex(GO:0009841);mitochondrial nucleoid(GO:0042645)
U2af1	Q3KR55	Protein U2af1 OS=Rattus norvegicus GN=U2af1 PE=2 SV=1 - [Q3KR55_RAT]	0.12	-0.15	0.79	0.99	0.072	0.229	0.365	0.616	0.37	-0.64	0.08	0.69	1.2	1.22	1.46	FALSE		FALSE		RCG60540, isoform CRA_a	SPLICING FACTOR U2AF 35 KDA SUBUNIT-RELATED (PTHR12620:SF11)	pre-mRNA binding(GO:0036002)	mRNA splicing, via spliceosome(GO:0000398)	spliceosomal complex(GO:0005681)	ribonucleoprotein(PC00201)		molecular_function(GO:0003674);pre-mRNA 3'-splice site binding(GO:0030628);metal ion binding(GO:0046872);RS domain binding(GO:0050733)	mRNA splicing, via spliceosome(GO:0000398);biological_process(GO:0008150)	cellular_component(GO:0005575);nucleoplasm(GO:0005654);spliceosomal complex(GO:0005681);nuclear speck(GO:0016607);catalytic step 2 spliceosome(GO:0071013);U2AF(GO:0089701)
Lap3	M0R9Q9	Cytosol aminopeptidase (Fragment) OS=Rattus norvegicus GN=Lap3 PE=3 SV=1 - [M0R9Q9_RAT]	NA	NA	NA	0	1	1.1	1.19	1.363	NA	NA	NA	NA	NA	NA	NA	FALSE		FALSE		Cytosol aminopeptidase	CYTOSOL AMINOPEPTIDASE (PTHR11963:SF40)				metalloprotease(PC00153)		molecular_function(GO:0003674);aminopeptidase activity(GO:0004177);peptidase activity(GO:0008233);metalloexopeptidase activity(GO:0008235);manganese ion binding(GO:0030145)	proteolysis(GO:0006508);biological_process(GO:0008150)	cellular_component(GO:0005575);nucleoplasm(GO:0005654);trans-Golgi network(GO:0005802);cytosol(GO:0005829);midbody(GO:0030496)
Lap3	Q68FS4	Cytosol aminopeptidase OS=Rattus norvegicus GN=Lap3 PE=1 SV=1 - [AMPL_RAT]	0.33	-0.17	0.2	NA	NA	NA	NA	NA	-0.73	0.31	-0.22	-1.81	0.43	-1.81	-0.2	FALSE		FALSE		Cytosol aminopeptidase	CYTOSOL AMINOPEPTIDASE (PTHR11963:SF40)				metalloprotease(PC00153)		molecular_function(GO:0003674);aminopeptidase activity(GO:0004177);peptidase activity(GO:0008233);metalloexopeptidase activity(GO:0008235);manganese ion binding(GO:0030145)	proteolysis(GO:0006508);biological_process(GO:0008150)	cellular_component(GO:0005575);nucleoplasm(GO:0005654);trans-Golgi network(GO:0005802);cytosol(GO:0005829);midbody(GO:0030496)
Trim35	Q5RKG6	Tripartite motif-containing protein 35 OS=Rattus norvegicus GN=Trim35 PE=2 SV=1 - [TRI35_RAT]	0	0	0	0	0	0	1.19	0	0	0	0	0	0	0	0	FALSE		FALSE		Tripartite motif-containing protein 35	TRIPARTITE MOTIF-CONTAINING PROTEIN 35 (PTHR24103:SF631)						molecular_function(GO:0003674);zinc ion binding(GO:0008270)	apoptotic process(GO:0006915);biological_process(GO:0008150);negative regulation of cell population proliferation(GO:0008285);positive regulation of apoptotic process(GO:0043065);innate immune response(GO:0045087);negative regulation of mitotic cell cycle(GO:0045930);negative regulation of viral release from host cell(GO:1902187)	cellular_component(GO:0005575);nucleus(GO:0005634);cytoplasm(GO:0005737)
Pelo	Q5XIP1	Protein pelota homolog OS=Rattus norvegicus GN=Pelo PE=2 SV=1 - [PELO_RAT]	0.08	-1.1	-1.1	1.039	0	0	0	0	0	0	0	0	1.51	0	0	FALSE		FALSE		Protein pelota homolog	PROTEIN PELOTA HOMOLOG (PTHR10853:SF0)	ribosome binding(GO:0043022)	gene expression(GO:0010467);nuclear-transcribed mRNA catabolic process(GO:0000956);organelle disassembly(GO:1903008);protein-containing complex disassembly(GO:0032984);rRNA metabolic process(GO:0016072);ribonucleoprotein complex subunit organization(GO:0071826)	cytoplasm(GO:0005737)	nuclease(PC00170);translation release factor(PC00225)		molecular_function(GO:0003674);endonuclease activity(GO:0004519);ribosome binding(GO:0043022);metal ion binding(GO:0046872)	inner cell mass cell proliferation(GO:0001833);endoderm development(GO:0007492);biological_process(GO:0008150);stem cell population maintenance(GO:0019827);positive regulation of BMP signaling pathway(GO:0030513);ribosome disassembly(GO:0032790);chromosome organization(GO:0051276);cell division(GO:0051301);mesenchymal to epithelial transition(GO:0060231);nuclear-transcribed mRNA catabolic process…	cellular_component(GO:0005575);nucleus(GO:0005634);cytoplasm(GO:0005737)
Arpc1a	Q99PD4	Actin-related protein 2/3 complex subunit 1A OS=Rattus norvegicus GN=Arpc1a PE=2 SV=1 - [ARC1A_RAT]	0.15	0.17	0.1	-0.069	-0.462	-0.713	-0.573	0.124	-0.15	-0.15	-0.75	0.18	0.39	0.7	0.52	FALSE		FALSE		Actin-related protein 2/3 complex subunit 1A	ACTIN-RELATED PROTEIN 2/3 COMPLEX SUBUNIT 1A (PTHR10709:SF11)	actin filament binding(GO:0051015)	Arp2/3 complex-mediated actin nucleation(GO:0034314);actin filament polymerization(GO:0030041)	actin cytoskeleton(GO:0015629);cytoskeletal part(GO:0044430);protein-containing complex(GO:0032991)	actin family cytoskeletal protein(PC00041)	Inflammation mediated by chemokine and cytokine signaling pathway->Actin related protein 2/3 complex;;Integrin signalling pathway->Actin related protein 2/3 complex;;Huntington disease->Actin related protein 2/3 complex;;Cytoskeletal regulation by Rho GTPase->Actin related protein 2/3 complex;;;;;	molecular_function(GO:0003674);actin filament binding(GO:0051015)	biological_process(GO:0008150);Arp2/3 complex-mediated actin nucleation(GO:0034314)	cellular_component(GO:0005575);nucleus(GO:0005634);cytoplasm(GO:0005737);Arp2/3 protein complex(GO:0005885);site of double-strand break(GO:0035861);muscle cell projection membrane(GO:0036195)
Txndc9	Q5M8C7	Thioredoxin domain containing 9 OS=Rattus norvegicus GN=Txndc9 PE=2 SV=1 - [Q5M8C7_RAT]	0.08	0.48	0.12	0	0	0	0	0	0	1.08	1	0	0	1.62	0	FALSE		FALSE		Thioredoxin domain-containing protein 9	THIOREDOXIN DOMAIN-CONTAINING PROTEIN 9 (PTHR21148:SF11)				G-protein modulator(PC00022);chaperone(PC00072)		molecular_function(GO:0003674)	biological_process(GO:0008150);cell redox homeostasis(GO:0045454)	cellular_component(GO:0005575);nucleus(GO:0005634);cytoplasm(GO:0005737);centrosome(GO:0005813);microtubule organizing center(GO:0005815);cytosol(GO:0005829);midbody(GO:0030496)
Stk38	G3V9Q4	Protein Stk38 OS=Rattus norvegicus GN=Stk38 PE=2 SV=2 - [G3V9Q4_RAT]	1.35	0.83	1.12	-0.346	-0.543	-0.014	0.424	0.618	1.13	-0.12	0.78	1.36	2.61	3.3	3.26	FALSE		FALSE		Non-specific serine/threonine protein kinase	SERINE/THREONINE-PROTEIN KINASE 38 (PTHR24356:SF221)	protein serine/threonine kinase activity(GO:0004674)	intracellular signal transduction(GO:0035556);peptidyl-serine phosphorylation(GO:0018105)	intracellular(GO:0005622)	annexin(PC00050);calmodulin(PC00061);non-receptor serine/threonine protein kinase(PC00167);transfer/carrier protein(PC00219)		magnesium ion binding(GO:0000287);molecular_function(GO:0003674);protein serine/threonine kinase activity(GO:0004674);ATP binding(GO:0005524);mitogen-activated protein kinase kinase kinase binding(GO:0031435)	cellular protein modification process(GO:0006464);protein phosphorylation(GO:0006468);biological_process(GO:0008150);peptidyl-serine phosphorylation(GO:0018105);intracellular signal transduction(GO:0035556);negative regulation of MAP kinase activity(GO:0043407)	cellular_component(GO:0005575);nucleus(GO:0005634);cytoplasm(GO:0005737);cytosol(GO:0005829)
Irf6	D4AAV0	Interferon regulatory factor 6 (Predicted) OS=Rattus norvegicus GN=Irf6 PE=4 SV=1 - [D4AAV0_RAT]	NA	NA	NA	1.039	0	0	0	0	NA	NA	NA	NA	NA	NA	NA	FALSE		FALSE		Interferon regulatory factor 6	INTERFERON REGULATORY FACTOR 6 (PTHR11949:SF9)	RNA polymerase II transcription factor activity, sequence-specific DNA binding(GO:0000981)	transcription by RNA polymerase II(GO:0006366)	nuclear chromatin(GO:0000790)	nucleic acid binding(PC00171);winged helix/forkhead transcription factor(PC00246)		DNA-binding transcription factor activity, RNA polymerase II-specific(GO:0000981);molecular_function(GO:0003674);DNA binding(GO:0003677);DNA-binding transcription factor activity(GO:0003700);sequence-specific DNA binding(GO:0043565);transcription regulatory region DNA binding(GO:0044212)	immune system process(GO:0002376);cell cycle arrest(GO:0007050);biological_process(GO:0008150);negative regulation of cell population proliferation(GO:0008285);keratinocyte differentiation(GO:0030216);skin development(GO:0043588);keratinocyte proliferation(GO:0043616);positive regulation of transcription, DNA-templated(GO:0045893);positive regulation of transcription by RNA polymerase II(GO:00459…	cellular_component(GO:0005575);nucleus(GO:0005634);cytoplasm(GO:0005737);cytosol(GO:0005829);cell junction(GO:0030054)
Eif1	B0K008	Eukaryotic translation initiation factor 1 OS=Rattus norvegicus GN=Eif1 PE=2 SV=1 - [B0K008_RAT]	NA	NA	NA	0	0	0	0	0	1.08	2.12	0	0	1.51	1.62	0	FALSE		FALSE		Eukaryotic translation initiation factor 1	EUKARYOTIC TRANSLATION INITIATION FACTOR 1 (PTHR10388:SF10)	ribonucleoprotein complex binding(GO:0043021);translation initiation factor activity(GO:0003743)	formation of translation initiation ternary complex(GO:0001677);translational elongation(GO:0006414);translational termination(GO:0006415)	cytosolic small ribosomal subunit(GO:0022627)			molecular_function(GO:0003674);RNA binding(GO:0003723);translation initiation factor activity(GO:0003743);ribosomal small subunit binding(GO:0043024)	translational initiation(GO:0006413);regulation of translational initiation(GO:0006446);biological_process(GO:0008150);dosage compensation by inactivation of X chromosome(GO:0009048)	cellular_component(GO:0005575);nucleus(GO:0005634);cytoplasm(GO:0005737);eukaryotic 43S preinitiation complex(GO:0016282)
Chchd3	D3ZUX5	Coiled-coil-helix-coiled-coil-helix domain containing 3 (Predicted), isoform CRA_a OS=Rattus norvegicus GN=Chchd3 PE=4 SV=1 - [D3ZUX5_RAT]	1.19	0	0	0	0	1.1	0	1.363	0	2.12	0	0	0	0	1.6	FALSE		FALSE		MICOS complex subunit	MICOS COMPLEX SUBUNIT MIC19 (PTHR21588:SF2)						DNA-binding transcription repressor activity, RNA polymerase II-specific(GO:0001227);molecular_function(GO:0003674);phosphatase binding(GO:0019902);protein-containing complex scaffold activity(GO:0032947)	negative regulation of transcription by RNA polymerase II(GO:0000122);inner mitochondrial membrane organization(GO:0007007);mitochondrial fusion(GO:0008053);biological_process(GO:0008150);cristae formation(GO:0042407)	cellular_component(GO:0005575);nucleus(GO:0005634);cytoplasm(GO:0005737);mitochondrion(GO:0005739);mitochondrial inner membrane(GO:0005743);MICOS complex(GO:0061617)
Ptpre	B2GV87	Receptor-type tyrosine-protein phosphatase epsilon OS=Rattus norvegicus GN=Ptpre PE=2 SV=1 - [PTPRE_RAT]	-1.1	0.9	-1.1	NA	NA	NA	NA	NA	NA	NA	NA	NA	NA	NA	NA	FALSE		FALSE		Receptor-type tyrosine-protein phosphatase epsilon	RECEPTOR-TYPE TYROSINE-PROTEIN PHOSPHATASE EPSILON (PTHR19134:SF499)	phosphoprotein phosphatase activity(GO:0004721)		cytoplasm(GO:0005737)	protein phosphatase(PC00195)		molecular_function(GO:0003674);protein tyrosine phosphatase activity(GO:0004725);protein homodimerization activity(GO:0042803)	transmembrane receptor protein tyrosine phosphatase signaling pathway(GO:0007185);regulation of mast cell activation(GO:0033003);peptidyl-tyrosine dephosphorylation(GO:0035335);negative regulation of insulin receptor signaling pathway(GO:0046627)	cellular_component(GO:0005575);nucleus(GO:0005634);cytoplasm(GO:0005737);plasma membrane(GO:0005886);integral component of membrane(GO:0016021)
Wdr11	D3Z9L5	Protein Wdr11 OS=Rattus norvegicus GN=Wdr11 PE=4 SV=1 - [D3Z9L5_RAT]	0.13	-0.17	0.96	1.281	-0.665	0.921	-0.417	0.616	0.2	-0.13	-0.25	-0.87	-0.01	-0.62	0.58	FALSE		FALSE		WD repeat domain 11	WD REPEAT-CONTAINING PROTEIN 11 (PTHR14593:SF5)			cytoplasm(GO:0005737)			molecular_function(GO:0003674)	intracellular protein transport(GO:0006886);heart development(GO:0007507);biological_process(GO:0008150);regulation of smoothened signaling pathway(GO:0008589);multicellular organism growth(GO:0035264);cilium assembly(GO:0060271);head development(GO:0060322);vesicle tethering to Golgi(GO:0099041)	cellular_component(GO:0005575);nucleus(GO:0005634);cytoplasm(GO:0005737);trans-Golgi network(GO:0005802);cytosol(GO:0005829);cilium(GO:0005929);axoneme(GO:0005930);microtubule cytoskeleton(GO:0015630);cytoplasmic vesicle(GO:0031410);ciliary basal body(GO:0036064)
Strip1	F1LQA6	Protein Strip1 OS=Rattus norvegicus GN=Strip1 PE=4 SV=1 - [F1LQA6_RAT]	0.73	0.17	1.4	0.99	-1.25	0.725	0.639	1.672	NA	NA	NA	NA	NA	NA	NA	FALSE		FALSE		Striatin-interacting protein 1	STRIATIN-INTERACTING PROTEIN 1 (PTHR13239:SF7)						molecular_function(GO:0003674);Rho GTPase binding(GO:0017048);protein kinase binding(GO:0019901)	biological_process(GO:0008150);regulation of cell morphogenesis(GO:0022604);cortical actin cytoskeleton organization(GO:0030866)	cellular_component(GO:0005575);nucleus(GO:0005634);cytosol(GO:0005829)
Strip1	G3V8E2	Protein Strip1 OS=Rattus norvegicus GN=Strip1 PE=1 SV=2 - [G3V8E2_RAT]	NA	NA	NA	NA	NA	NA	NA	NA	-0.47	0.55	0.22	-0.52	0.49	1.17	2.09	FALSE		FALSE		Striatin-interacting protein 1	STRIATIN-INTERACTING PROTEIN 1 (PTHR13239:SF7)						molecular_function(GO:0003674);Rho GTPase binding(GO:0017048);protein kinase binding(GO:0019901)	biological_process(GO:0008150);regulation of cell morphogenesis(GO:0022604);cortical actin cytoskeleton organization(GO:0030866)	cellular_component(GO:0005575);nucleus(GO:0005634);cytosol(GO:0005829)
Eif6	Q3KRD8	Eukaryotic translation initiation factor 6 OS=Rattus norvegicus GN=Eif6 PE=2 SV=1 - [IF6_RAT]	-0.53	-0.14	-1.72	NA	NA	NA	NA	NA	-1.17	-0.09	-0.17	-1.17	-1.17	-1.17	-1.17	FALSE		FALSE		Eukaryotic translation initiation factor 6	EUKARYOTIC TRANSLATION INITIATION FACTOR 6 (PTHR10784:SF0)	ribonucleoprotein complex binding(GO:0043021)	ribonucleoprotein complex assembly(GO:0022618);ribosomal subunit export from nucleus(GO:0000054)	cytosol(GO:0005829);nucleolus(GO:0005730);preribosome, large subunit precursor(GO:0030687)	translation initiation factor(PC00224)		molecular_function(GO:0003674);translation initiation factor activity(GO:0003743);ribosome binding(GO:0043022);ribosomal large subunit binding(GO:0043023)	ribosomal subunit export from nucleus(GO:0000054);regulation of glycolytic process(GO:0006110);translational initiation(GO:0006413);biological_process(GO:0008150);response to insulin(GO:0032868);gene silencing by miRNA(GO:0035195);miRNA mediated inhibition of translation(GO:0035278);mature ribosome assembly(GO:0042256);ribosomal large subunit biogenesis(GO:0042273);regulation of fatty acid biosyn…	cellular_component(GO:0005575);nucleus(GO:0005634);lamin filament(GO:0005638);nucleoplasm(GO:0005654);nucleolus(GO:0005730);cytoplasm(GO:0005737);cytosol(GO:0005829);intermediate filament(GO:0005882);preribosome, large subunit precursor(GO:0030687)
Sirt5	Q68FX9	NAD-dependent protein deacylase sirtuin-5, mitochondrial OS=Rattus norvegicus GN=Sirt5 PE=2 SV=1 - [SIR5_RAT]	0	0	0	1.039	0	0	0	0	0	0	1	0	0	0	0	FALSE		FALSE		NAD-dependent protein deacylase sirtuin-5, mitochondrial	NAD-DEPENDENT PROTEIN DEACYLASE SIRTUIN-5, MITOCHONDRIAL (PTHR42984:SF2)	chromatin binding(GO:0003682);hydrolase activity(GO:0016787);nucleic acid binding(GO:0003676)	regulation of transcription by RNA polymerase II(GO:0006357);transcription by RNA polymerase II(GO:0006366)		chromatin/chromatin-binding protein(PC00077);deacetylase(PC00087)		molecular_function(GO:0003674);zinc ion binding(GO:0008270);protein-malonyllysine demalonylase activity(GO:0036054);protein-succinyllysine desuccinylase activity(GO:0036055);protein-glutaryllysine deglutarylase activity(GO:0061697);NAD+ binding(GO:0070403)	protein deacetylation(GO:0006476);regulation of ketone biosynthetic process(GO:0010566);negative regulation of cardiac muscle cell apoptotic process(GO:0010667);response to nutrient levels(GO:0031667);protein demalonylation(GO:0036046);peptidyl-lysine demalonylation(GO:0036047);protein desuccinylation(GO:0036048);peptidyl-lysine desuccinylation(GO:0036049);protein deglutarylation(GO:0061698);pept…	cellular_component(GO:0005575);nucleus(GO:0005634);mitochondrion(GO:0005739);mitochondrial inner membrane(GO:0005743);mitochondrial intermembrane space(GO:0005758);mitochondrial matrix(GO:0005759);cytosol(GO:0005829)
Faf1	F1LSQ0	FAS-associated factor 1 OS=Rattus norvegicus GN=Faf1 PE=1 SV=3 - [F1LSQ0_RAT]	NA	NA	NA	NA	NA	NA	NA	NA	-1.17	-0.09	-0.17	-1.17	0.34	-1.17	-1.17	TRUE	Various	FALSE		FAS-associated factor 1	FAS-ASSOCIATED FACTOR 1 (PTHR23322:SF56)		apoptotic process(GO:0006915);intracellular signal transduction(GO:0035556)			FAS signaling pathway->FAF1;;	molecular_function(GO:0003674);protein kinase binding(GO:0019901);protein domain specific binding(GO:0019904);heat shock protein binding(GO:0031072);ubiquitin protein ligase binding(GO:0031625);ubiquitin binding(GO:0043130);NF-kappaB binding(GO:0051059)	apoptotic process(GO:0006915);cytoplasmic sequestering of NF-kappaB(GO:0007253);biological_process(GO:0008150);cell death(GO:0008219);positive regulation of cell death(GO:0010942);regulation of cell adhesion(GO:0030155);positive regulation of protein complex assembly(GO:0031334);regulation of protein catabolic process(GO:0042176);positive regulation of DNA replication(GO:0045740);positive regulat…	cellular_component(GO:0005575);nucleus(GO:0005634);nuclear envelope(GO:0005635);cytoplasm(GO:0005737);cytosol(GO:0005829);VCP-NPL4-UFD1 AAA ATPase complex(GO:0034098);perinuclear region of cytoplasm(GO:0048471)
Faf1	Q924K2	FAS-associated factor 1 OS=Rattus norvegicus GN=Faf1 PE=2 SV=1 - [FAF1_RAT]	-2.48	-0.9	-0.16	-2.25	-1.25	-1.15	-1.06	-0.887	NA	NA	NA	NA	NA	NA	NA	TRUE	Various	FALSE		FAS-associated factor 1	FAS-ASSOCIATED FACTOR 1 (PTHR23322:SF56)		apoptotic process(GO:0006915);intracellular signal transduction(GO:0035556)			FAS signaling pathway->FAF1;;	molecular_function(GO:0003674);protein kinase binding(GO:0019901);protein domain specific binding(GO:0019904);heat shock protein binding(GO:0031072);ubiquitin protein ligase binding(GO:0031625);ubiquitin binding(GO:0043130);NF-kappaB binding(GO:0051059)	apoptotic process(GO:0006915);cytoplasmic sequestering of NF-kappaB(GO:0007253);biological_process(GO:0008150);cell death(GO:0008219);positive regulation of cell death(GO:0010942);regulation of cell adhesion(GO:0030155);positive regulation of protein complex assembly(GO:0031334);regulation of protein catabolic process(GO:0042176);positive regulation of DNA replication(GO:0045740);positive regulat…	cellular_component(GO:0005575);nucleus(GO:0005634);nuclear envelope(GO:0005635);cytoplasm(GO:0005737);cytosol(GO:0005829);VCP-NPL4-UFD1 AAA ATPase complex(GO:0034098);perinuclear region of cytoplasm(GO:0048471)
Anxa7	Q6IRJ7	Annexin OS=Rattus norvegicus GN=Anxa7 PE=1 SV=1 - [Q6IRJ7_RAT]	NA	NA	NA	-1.809	-0.224	-1.809	-1.809	0.242	-0.12	0.91	1	1.07	1.55	1.42	0.54	FALSE		FALSE		Annexin	ANNEXIN A7 (PTHR10502:SF140)						integrin binding(GO:0005178);calcium ion binding(GO:0005509);calcium-dependent phospholipid binding(GO:0005544);identical protein binding(GO:0042802);calcium-dependent protein binding(GO:0048306)	cellular calcium ion homeostasis(GO:0006874);autophagy(GO:0006914);hemostasis(GO:0007599);cell population proliferation(GO:0008283);regulation of cell shape(GO:0008360);response to salt stress(GO:0009651);cellular water homeostasis(GO:0009992);negative regulation of gene expression(GO:0010629);response to organic cyclic compound(GO:0014070);epithelial cell differentiation(GO:0030855);social behav…	cellular_component(GO:0005575);nucleus(GO:0005634);nuclear envelope(GO:0005635);endoplasmic reticulum membrane(GO:0005789);cytosol(GO:0005829);plasma membrane(GO:0005886);vesicle(GO:0031982);chromaffin granule membrane(GO:0042584)
Rtcb	Q6AYT3	tRNA-splicing ligase RtcB homolog OS=Rattus norvegicus GN=Rtcb PE=2 SV=1 - [RTCB_RAT]	0.47	-0.18	0.2	-0.475	-0.538	0.483	-0.584	-0.345	1.06	0.7	1.21	0.91	1.74	2.06	1.48	FALSE		FALSE		tRNA-splicing ligase RtcB homolog	TRNA-SPLICING LIGASE RTCB HOMOLOG (PTHR11118:SF1)	catalytic activity, acting on RNA(GO:0140098);ligase activity(GO:0016874)	tRNA splicing, via endonucleolytic cleavage and ligation(GO:0006388)			DNA replication->RFC;;	molecular_function(GO:0003674);RNA ligase (ATP) activity(GO:0003972);ATP binding(GO:0005524);vinculin binding(GO:0017166);metal ion binding(GO:0046872)	tRNA exon ligation utilizing 2',3' cyclic phosphate of 5'-exon as source of linkage phosphate(GO:0000971);in utero embryonic development(GO:0001701);placenta development(GO:0001890);tRNA splicing, via endonucleolytic cleavage and ligation(GO:0006388);biological_process(GO:0008150)	cellular_component(GO:0005575);nucleus(GO:0005634);nuclear envelope(GO:0005635);nucleoplasm(GO:0005654);cytoplasm(GO:0005737);endoplasmic reticulum membrane(GO:0005789);cytosol(GO:0005829);intracellular membrane-bounded organelle(GO:0043231);tRNA-splicing ligase complex(GO:0072669)
Nsmf	Q7TSC7	Jacob (Fragment) OS=Rattus norvegicus GN=Nsmf PE=2 SV=1 - [Q7TSC7_RAT]	-1.1	-1.1	-1.1	0	0	0	0	0	NA	NA	NA	NA	NA	NA	NA	FALSE		FALSE		NMDA receptor synaptonuclear signaling and neuronal migration factor	NMDA RECEPTOR SYNAPTONUCLEAR SIGNALING AND NEURONAL MIGRATION FACTOR (PTHR32061:SF4)						molecular_function(GO:0003674);protein binding(GO:0005515);calcium-dependent protein binding(GO:0048306)	biological_process(GO:0008150);positive regulation of protein dephosphorylation(GO:0035307);regulation of neuron apoptotic process(GO:0043523);regulation of neuronal synaptic plasticity(GO:0048168);regulation of dendrite morphogenesis(GO:0048814);cellular response to amino acid stimulus(GO:0071230);cellular response to electrical stimulus(GO:0071257);cellular response to gonadotropin stimulus(GO:…	cellular_component(GO:0005575);nucleus(GO:0005634);nuclear envelope(GO:0005635);nucleoplasm(GO:0005654);nuclear euchromatin(GO:0005719);cytoplasm(GO:0005737);postsynaptic density(GO:0014069);membrane(GO:0016020);nuclear matrix(GO:0016363);cell junction(GO:0030054);dendrite(GO:0030425);cortical cytoskeleton(GO:0030863);nuclear membrane(GO:0031965);neuron projection(GO:0043005);dendritic spine(GO:0…
Fam32a	B2RYG1	Protein FAM32A OS=Rattus norvegicus GN=Fam32a PE=3 SV=1 - [FA32A_RAT]	-1.72	-0.72	-0.49	-0.413	-0.703	-0.809	-0.169	-0.421	0.95	0.52	0.42	-1.17	-1.17	0.46	-1.17	FALSE		FALSE		Protein FAM32A	PROTEIN FAM32A (PTHR13282:SF6)			nucleolus(GO:0005730)			molecular_function(GO:0003674)	apoptotic process(GO:0006915);biological_process(GO:0008150)	cellular_component(GO:0005575);nucleus(GO:0005634);nucleolus(GO:0005730)
Cdk5rap3	Q642E3	CDK5 regulatory subunit associated protein 3, isoform CRA_b OS=Rattus norvegicus GN=Cdk5rap3 PE=2 SV=1 - [Q642E3_RAT]	-1.72	-1.72	-1.72	NA	NA	NA	NA	NA	0.52	0.95	-0.17	-1.17	-1.17	-1.17	-1.17	FALSE		FALSE		CDK5 regulatory subunit-associated protein 3	CDK5 REGULATORY SUBUNIT-ASSOCIATED PROTEIN 3 (PTHR14894:SF0)	cyclin-dependent protein serine/threonine kinase activity(GO:0004693);molecular transducer activity(GO:0060089)	mitotic nuclear division(GO:0140014);regulation of cyclin-dependent protein serine/threonine kinase activity(GO:0000079);regulation of mitotic cell cycle(GO:0007346)	endomembrane system(GO:0012505);plasma membrane(GO:0005886);vacuole(GO:0005773)			protein kinase binding(GO:0019901);cyclin binding(GO:0030332);ubiquitin-like protein ligase binding(GO:0044389);protein-containing complex binding(GO:0044877);mitogen-activated protein kinase binding(GO:0051019);NF-kappaB binding(GO:0051059);MDM2/MDM4 family protein binding(GO:0097371)	regulation of cyclin-dependent protein serine/threonine kinase activity(GO:0000079);negative regulation of protein phosphorylation(GO:0001933);mitotic G2 DNA damage checkpoint(GO:0007095);regulation of mitotic cell cycle(GO:0007346);brain development(GO:0007420);cell population proliferation(GO:0008283);regulation of phosphatase activity(GO:0010921);apoptotic nuclear changes(GO:0030262);endoplasm…	cellular_component(GO:0005575);nucleus(GO:0005634);nucleolus(GO:0005730);cytoplasm(GO:0005737);centrosome(GO:0005813);cytosol(GO:0005829);microtubule(GO:0005874);protein-containing complex(GO:0032991)
Hnrnph3	D4ABK7	Heterogeneous nuclear ribonucleoprotein H3 (2H9) (Predicted), isoform CRA_c OS=Rattus norvegicus GN=Hnrnph3 PE=4 SV=1 - [D4ABK7_RAT]	0	0	0	-0.191	-0.665	0.229	0.026	-0.198	-0.12	-0.12	-0.22	0.26	0.91	1.05	1.02	FALSE		FALSE		Heterogeneous nuclear ribonucleoprotein H3	HETEROGENEOUS NUCLEAR RIBONUCLEOPROTEIN H3 (PTHR13976:SF36)	nucleic acid binding(GO:0003676);structural constituent of ribosome(GO:0003735)	mRNA splicing, via spliceosome(GO:0000398)		ribosomal protein(PC00202)		molecular_function(GO:0003674);RNA binding(GO:0003723)	biological_process(GO:0008150);epithelial cell differentiation(GO:0030855)	cellular_component(GO:0005575);nucleus(GO:0005634);nucleoplasm(GO:0005654)
Gtf2i	Q5U2Y1	General transcription factor II-I OS=Rattus norvegicus GN=Gtf2i PE=2 SV=2 - [GTF2I_RAT]	0.23	-0.2	0.52	0.121	-0.575	-0.128	0.118	0.734	-0.41	-0.41	-1.27	0.02	-0.14	0.9	0.63	FALSE		FALSE		General transcription factor II-I	GENERAL TRANSCRIPTION FACTOR II-I (PTHR46304:SF2)						molecular_function(GO:0003674);DNA binding(GO:0003677);DNA-binding transcription factor activity(GO:0003700);mitogen-activated protein kinase binding(GO:0051019)	regulation of transcription, DNA-templated(GO:0006355);transcription by RNA polymerase II(GO:0006366);transition between slow and fast fiber(GO:0014886);negative regulation of angiogenesis(GO:0016525);negative regulation of cytosolic calcium ion concentration(GO:0051481)	cellular_component(GO:0005575);nucleus(GO:0005634);nucleoplasm(GO:0005654);cytoplasm(GO:0005737);cell projection(GO:0042995);neuronal cell body(GO:0043025)
Xpo5	D3ZQE8	Protein Xpo5 OS=Rattus norvegicus GN=Xpo5 PE=4 SV=1 - [D3ZQE8_RAT]	-0.14	-0.17	0.96	NA	NA	NA	NA	NA	-0.09	0.95	-0.17	0.2	-1.17	0.46	0.43	FALSE		FALSE		Exportin 5	EXPORTIN-5 (PTHR11223:SF3)	RNA binding(GO:0003723)	protein export from nucleus(GO:0006611);regulation of protein transport(GO:0051223)	cytoplasm(GO:0005737);nucleus(GO:0005634);protein-containing complex(GO:0032991)	receptor(PC00197)		tRNA binding(GO:0000049);molecular_function(GO:0003674);mRNA binding(GO:0003729);nuclear export signal receptor activity(GO:0005049);Ran GTPase binding(GO:0008536);protein transporter activity(GO:0008565);pre-miRNA binding(GO:0070883)	protein export from nucleus(GO:0006611);biological_process(GO:0008150);pre-miRNA export from nucleus(GO:0035281);regulation of protein export from nucleus(GO:0046825);positive regulation of RNA interference(GO:1900370)	cellular_component(GO:0005575);nucleus(GO:0005634);nucleoplasm(GO:0005654);cytoplasm(GO:0005737);cytosol(GO:0005829);micro-ribonucleoprotein complex(GO:0035068);nuclear RNA export factor complex(GO:0042272);RNA nuclear export complex(GO:0042565)
Prrc2a	Q6MG48	Protein PRRC2A OS=Rattus norvegicus GN=Prrc2a PE=1 SV=1 - [PRC2A_RAT]	1.83	1	1.88	-0.132	0.414	-0.071	0.018	0.88	0	1.08	1	1.37	0	1.62	0	FALSE		FALSE		Protein PRRC2A	PROTEIN PRRC2A (PTHR14038:SF5)				nuclease(PC00170);transcription factor(PC00218)		molecular_function(GO:0003674)	biological_process(GO:0008150)	cellular_component(GO:0005575);nucleus(GO:0005634);nucleoplasm(GO:0005654);cytoplasm(GO:0005737);cytosol(GO:0005829);plasma membrane(GO:0005886)
Fam96b	D3Z8Q7	Protein Fam96b OS=Rattus norvegicus GN=Fam96b PE=1 SV=1 - [D3Z8Q7_RAT]	NA	NA	NA	NA	NA	NA	NA	NA	0	0	1	0	0	0	0	FALSE		FALSE		Family with sequence similarity 96, member B	MITOTIC SPINDLE-ASSOCIATED MMXD COMPLEX SUBUNIT MIP18 (PTHR12377:SF0)		iron-sulfur cluster assembly(GO:0016226)				molecular_function(GO:0003674)	chromosome segregation(GO:0007059);biological_process(GO:0008150);iron-sulfur cluster assembly(GO:0016226);protein maturation by iron-sulfur cluster transfer(GO:0097428);protein maturation by [4Fe-4S] cluster transfer(GO:0106035)	cellular_component(GO:0005575);nucleus(GO:0005634);nucleoplasm(GO:0005654);cytoplasm(GO:0005737);spindle(GO:0005819);cytosol(GO:0005829);MMXD complex(GO:0071817);CIA complex(GO:0097361)
Myg1	Q641W2	UPF0160 protein MYG1, mitochondrial OS=Rattus norvegicus GN=Myg1 PE=1 SV=1 - [MYG1_RAT]	NA	NA	NA	NA	NA	NA	NA	NA	1.08	0	0	0	0	0	0	FALSE		FALSE		UPF0160 protein MYG1, mitochondrial	UPF0160 PROTEIN MYG1, MITOCHONDRIAL (PTHR11215:SF1)			cytoplasm(GO:0005737);nucleus(GO:0005634)			molecular_function(GO:0003674)	biological_process(GO:0008150);locomotory exploration behavior(GO:0035641)	cellular_component(GO:0005575);nucleus(GO:0005634);nucleoplasm(GO:0005654);mitochondrion(GO:0005739)
Fip1l1	Q5U317	Pre-mRNA 3'-end-processing factor FIP1 OS=Rattus norvegicus GN=Fip1l1 PE=2 SV=1 - [FIP1_RAT]	0	0	0	-1.171	-1.171	0.546	-1.171	0.192	2.12	1.69	1.58	2.88	2.23	3.75	3.19	FALSE		FALSE		Pre-mRNA 3'-end-processing factor FIP1	PRE-MRNA 3'-END-PROCESSING FACTOR FIP1 (PTHR13484:SF5)	RNA binding(GO:0003723);endoribonuclease activity(GO:0004521)	mRNA polyadenylation(GO:0006378)	mRNA cleavage factor complex(GO:0005849)			molecular_function(GO:0003674);RNA binding(GO:0003723)	mRNA polyadenylation(GO:0006378);biological_process(GO:0008150);pre-mRNA cleavage required for polyadenylation(GO:0098789)	cellular_component(GO:0005575);nucleus(GO:0005634);nucleoplasm(GO:0005654);mRNA cleavage and polyadenylation specificity factor complex(GO:0005847)
Srsf7	Q4KLJ1	RCG61762, isoform CRA_a OS=Rattus norvegicus GN=Srsf7 PE=2 SV=1 - [Q4KLJ1_RAT]	0.11	-0.72	-0.49	0	0	0	0	0	0	1.08	2	1.37	0	2.37	0	FALSE		FALSE		RCG61762, isoform CRA_d	SERINE/ARGININE-RICH SPLICING FACTOR 7 (PTHR23147:SF18)	RNA binding(GO:0003723)	alternative mRNA splicing, via spliceosome(GO:0000380);mRNA cis splicing, via spliceosome(GO:0045292);regulation of alternative mRNA splicing, via spliceosome(GO:0000381)	nuclear speck(GO:0016607)	mRNA splicing factor(PC00148)		molecular_function(GO:0003674);RNA binding(GO:0003723);zinc ion binding(GO:0008270);protein domain specific binding(GO:0019904)	regulation of alternative mRNA splicing, via spliceosome(GO:0000381);biological_process(GO:0008150);RNA splicing(GO:0008380);mRNA cis splicing, via spliceosome(GO:0045292);negative regulation of mRNA splicing, via spliceosome(GO:0048025);cellular response to leukemia inhibitory factor(GO:1990830)	cellular_component(GO:0005575);nucleus(GO:0005634);nucleoplasm(GO:0005654);nuclear speck(GO:0016607)
Eef1e1	B2RYN3	Eukaryotic translation elongation factor 1 epsilon 1 OS=Rattus norvegicus GN=Eef1e1 PE=2 SV=1 - [B2RYN3_RAT]	0.11	-0.14	-0.49	-0.132	0.414	-0.071	0.018	0.192	-1.17	-0.09	-1.17	-1.17	0.34	-1.17	-1.17	FALSE		FALSE		Eukaryotic translation elongation factor 1 epsilon 1	EEF1E1-BLOC1S5 READTHROUGH (NMD CANDIDATE)-RELATED (PTHR44490:SF1)						molecular_function(GO:0003674);translation elongation factor activity(GO:0003746)	translational elongation(GO:0006414);biological_process(GO:0008150);negative regulation of cell population proliferation(GO:0008285);positive regulation of apoptotic process(GO:0043065);positive regulation of DNA damage response, signal transduction by p53 class mediator(GO:0043517);cellular response to leukemia inhibitory factor(GO:1990830);positive regulation of cellular senescence(GO:2000774);…	cellular_component(GO:0005575);nucleus(GO:0005634);nucleoplasm(GO:0005654);nucleolus(GO:0005730);cytoplasm(GO:0005737);cytosol(GO:0005829);aminoacyl-tRNA synthetase multienzyme complex(GO:0017101)
Spin1	Q4V8J7	Spindlin-1 OS=Rattus norvegicus GN=Spin1 PE=2 SV=1 - [SPIN1_RAT]	0.63	0.32	1.49	-0.202	-0.265	-1.487	0.532	1.335	0.64	0.31	0.78	1.07	1.79	2.16	2.13	FALSE		FALSE		Spindlin-1	SPINDLIN-1 (PTHR10405:SF15)						molecular_function(GO:0003674);DNA binding(GO:0003677);methylated histone binding(GO:0035064)	chromatin organization(GO:0006325);multicellular organism development(GO:0007275);gamete generation(GO:0007276);biological_process(GO:0008150);rRNA transcription(GO:0009303);Wnt signaling pathway(GO:0016055);positive regulation of Wnt signaling pathway(GO:0030177);positive regulation of transcription, DNA-templated(GO:0045893);meiotic cell cycle(GO:0051321)	cellular_component(GO:0005575);nucleus(GO:0005634);nucleoplasm(GO:0005654);nucleolus(GO:0005730);spindle(GO:0005819);cytosol(GO:0005829);nuclear membrane(GO:0031965)
Cpsf6	D3ZPL1	Cleavage and polyadenylation specific factor 6, 68kDa (Predicted), isoform CRA_b OS=Rattus norvegicus GN=Cpsf6 PE=4 SV=2 - [D3ZPL1_RAT]	-0.21	-0.16	0.19	0.316	0.15	0.006	0.58	1.192	0.15	0.01	-0.22	0.9	1.11	1.09	1.52	FALSE		FALSE		Cleavage and polyadenylation specific factor 6, 68kDa (Predicted), isoform CRA_b	CLEAVAGE AND POLYADENYLATION SPECIFICITY FACTOR SUBUNIT 6 (PTHR23204:SF3)	RNA binding(GO:0003723)			RNA binding protein(PC00031)		molecular_function(GO:0003674);RNA binding(GO:0003723);mRNA binding(GO:0003729);ribosomal large subunit binding(GO:0043023);exon-exon junction complex binding(GO:1990448)	mRNA processing(GO:0006397);biological_process(GO:0008150);positive regulation of RNA export from nucleus(GO:0046833);protein tetramerization(GO:0051262);protein heterotetramerization(GO:0051290);pre-mRNA cleavage required for polyadenylation(GO:0098789);mRNA alternative polyadenylation(GO:0110104);messenger ribonucleoprotein complex assembly(GO:1990120)	cellular_component(GO:0005575);nucleus(GO:0005634);nucleoplasm(GO:0005654);perichromatin fibrils(GO:0005726);cytoplasm(GO:0005737);mRNA cleavage and polyadenylation specificity factor complex(GO:0005847);mRNA cleavage factor complex(GO:0005849);nuclear speck(GO:0016607);interchromatin granule(GO:0035061);paraspeckles(GO:0042382);ribonucleoprotein complex(GO:1990904)
Sart3	D3ZAS8	Protein Sart3 OS=Rattus norvegicus GN=Sart3 PE=4 SV=1 - [D3ZAS8_RAT]	0.08	0.9	0.78	0.208	-0.275	-0.112	0.787	0.006	-0.14	-0.14	0	-0.06	0.77	-0.96	0.25	FALSE		FALSE		Squamous cell carcinoma antigen recognized by T-cells 3	SQUAMOUS CELL CARCINOMA ANTIGEN RECOGNIZED BY T-CELLS 3 (PTHR15481:SF5)		alternative mRNA splicing, via spliceosome(GO:0000380);regulation of alternative mRNA splicing, via spliceosome(GO:0000381)	cytoplasm(GO:0005737);nucleoplasm(GO:0005654);protein-containing complex(GO:0032991)	mRNA splicing factor(PC00148)		molecular_function(GO:0003674);U6 snRNA binding(GO:0017070);U4 snRNA binding(GO:0030621);U6atac snRNA binding(GO:0030624);histone binding(GO:0042393);ubiquitin-specific protease binding(GO:1990381)	spliceosomal tri-snRNP complex assembly(GO:0000244);regulation of alternative mRNA splicing, via spliceosome(GO:0000381);spliceosomal snRNP assembly(GO:0000387);mRNA splicing, via spliceosome(GO:0000398);cell morphogenesis(GO:0000902);nucleosome assembly(GO:0006334);biological_process(GO:0008150);RNA splicing(GO:0008380);regulation of gene expression(GO:0010468);homeostasis of number of cells(GO:…	cellular_component(GO:0005575);nucleus(GO:0005634);nucleoplasm(GO:0005654);U6atac snRNP(GO:0005691);cytoplasm(GO:0005737);Cajal body(GO:0015030);U4/U6 x U5 tri-snRNP complex(GO:0046540);ASAP complex(GO:0061574);U4/U6 snRNP(GO:0071001);U4atac/U6atac snRNP(GO:0071002)
Api5	B1WC49	Api5 protein OS=Rattus norvegicus GN=Api5 PE=1 SV=1 - [B1WC49_RAT]	NA	NA	NA	NA	NA	NA	NA	NA	0.31	-0.12	0.52	-0.43	0.43	0.56	-0.2	FALSE		FALSE		Api5 protein	APOPTOSIS INHIBITOR 5 (PTHR12758:SF19)	RNA binding(GO:0003723)		nucleus(GO:0005634)			molecular_function(GO:0003674);fibroblast growth factor binding(GO:0017134)	biological_process(GO:0008150);negative regulation of apoptotic process(GO:0043066);negative regulation of fibroblast apoptotic process(GO:2000270)	cellular_component(GO:0005575);nucleus(GO:0005634);spliceosomal complex(GO:0005681);nuclear speck(GO:0016607)
Eif4a2	Q5RKI1	Eukaryotic initiation factor 4A-II OS=Rattus norvegicus GN=Eif4a2 PE=1 SV=1 - [IF4A2_RAT]	0.3	-0.18	0.2	-1.821	-0.275	-0.381	0.028	0.006	-0.34	-0.15	-0.48	0.11	0.07	0.86	0.44	FALSE		FALSE		Eukaryotic initiation factor 4A-II	EUKARYOTIC INITIATION FACTOR 4A-II (PTHR24031:SF623)						molecular_function(GO:0003674);translation initiation factor activity(GO:0003743);ATP-dependent RNA helicase activity(GO:0004004);ATP binding(GO:0005524);ATPase activity(GO:0016887)	translational initiation(GO:0006413);biological_process(GO:0008150);negative regulation of RNA-directed 5'-3' RNA polymerase activity(GO:1900260);cellular response to leukemia inhibitory factor(GO:1990830)	cellular_component(GO:0005575);perinuclear region of cytoplasm(GO:0048471)
Mpp6	B5DFE0	Mpp6 protein OS=Rattus norvegicus GN=Mpp6 PE=2 SV=1 - [B5DFE0_RAT]	0.14	0.06	0.45	-0.475	-0.275	0.311	-1.027	-0.345	0.09	-0.29	0.05	-0.36	-0.39	-0.53	-0.92	FALSE		FALSE		Membrane palmitoylated protein 6	MAGUK P55 SUBFAMILY MEMBER 6 (PTHR23122:SF45)	kinase activity(GO:0016301)	protein localization(GO:0008104)	cell junction(GO:0030054);plasma membrane(GO:0005886)	cell junction protein(PC00070);nucleotide kinase(PC00172)		molecular_function(GO:0003674)	biological_process(GO:0008150)	cellular_component(GO:0005575);plasma membrane(GO:0005886)
Ptprt	F1LXJ9	Protein Ptprt OS=Rattus norvegicus GN=Ptprt PE=4 SV=2 - [F1LXJ9_RAT]	1.83	1	0	NA	NA	NA	NA	NA	NA	NA	NA	NA	NA	NA	NA	FALSE		FALSE		Protein tyrosine phosphatase, receptor type, T	RECEPTOR-TYPE TYROSINE-PROTEIN PHOSPHATASE T (PTHR19134:SF208)	phosphoprotein phosphatase activity(GO:0004721)		cytoplasm(GO:0005737)	protein phosphatase(PC00195);receptor(PC00197)		molecular_function(GO:0003674);protein tyrosine phosphatase activity(GO:0004725);transmembrane receptor protein tyrosine phosphatase activity(GO:0005001);beta-catenin binding(GO:0008013);thiolester hydrolase activity(GO:0016790);protein phosphatase binding(GO:0019903);protein homodimerization activity(GO:0042803);alpha-catenin binding(GO:0045294);gamma-catenin binding(GO:0045295);cadherin binding…	protein dephosphorylation(GO:0006470);homophilic cell adhesion via plasma membrane adhesion molecules(GO:0007156);transmembrane receptor protein tyrosine kinase signaling pathway(GO:0007169);biological_process(GO:0008150);negative regulation of cell migration(GO:0030336);peptidyl-tyrosine dephosphorylation(GO:0035335);regulation of synapse organization(GO:0050807);cellular response to interleukin…	cellular_component(GO:0005575);plasma membrane(GO:0005886);integral component of plasma membrane(GO:0005887);cell surface(GO:0009986);glutamatergic synapse(GO:0098978);integral component of postsynaptic density membrane(GO:0099061)
Brd9	D4ACF5	Protein Brd9 OS=Rattus norvegicus GN=Brd9 PE=1 SV=3 - [D4ACF5_RAT]	NA	NA	NA	NA	NA	NA	NA	NA	0	0	0	0	0	0	0	FALSE		FALSE		Bromodomain-containing 9	BROMODOMAIN-CONTAINING PROTEIN 9 (PTHR22881:SF4)	chromatin binding(GO:0003682);nucleic acid binding(GO:0003676)			chromatin/chromatin-binding protein(PC00077)		molecular_function(GO:0003674);lysine-acetylated histone binding(GO:0070577)	biological_process(GO:0008150)	cellular_component(GO:0005575);SWI/SNF complex(GO:0016514)
Timm21	Q5U2X7	Mitochondrial import inner membrane translocase subunit Tim21 OS=Rattus norvegicus GN=Timm21 PE=2 SV=1 - [TIM21_RAT]	0	0	0	NA	NA	NA	NA	NA	NA	NA	NA	NA	NA	NA	NA	FALSE		FALSE		Mitochondrial import inner membrane translocase subunit Tim21	MITOCHONDRIAL IMPORT INNER MEMBRANE TRANSLOCASE SUBUNIT TIM21 (PTHR13032:SF6)		protein import into mitochondrial matrix(GO:0030150)	mitochondrial inner membrane presequence translocase complex(GO:0005744)			molecular_function(GO:0003674)	biological_process(GO:0008150);protein import into mitochondrial matrix(GO:0030150);mitochondrial respiratory chain complex I assembly(GO:0032981);mitochondrial respiratory chain complex IV assembly(GO:0033617)	cellular_component(GO:0005575);TIM23 mitochondrial import inner membrane translocase complex(GO:0005744);integral component of membrane(GO:0016021)
Tbcd	F1M1D5	Protein Tbcd OS=Rattus norvegicus GN=Tbcd PE=4 SV=2 - [F1M1D5_RAT]	0.14	0.19	0.57	0.25	-0.224	-0.092	0.024	-0.446	0.13	0.13	0.42	0.81	0.13	0.93	1.14	FALSE		FALSE		Tubulin folding cofactor D	TUBULIN-SPECIFIC CHAPERONE D (PTHR12658:SF0)	GTPase activator activity(GO:0005096);GTPase activity(GO:0003924);tubulin binding(GO:0015631)	microtubule cytoskeleton organization(GO:0000226);protein folding(GO:0006457)		chaperone(PC00072);non-motor microtubule binding protein(PC00166)		GTPase activator activity(GO:0005096);beta-tubulin binding(GO:0048487)	microtubule cytoskeleton organization(GO:0000226);mitotic cell cycle(GO:0000278);protein folding(GO:0006457);tubulin complex assembly(GO:0007021);post-chaperonin tubulin folding pathway(GO:0007023);negative regulation of microtubule polymerization(GO:0031115);adherens junction assembly(GO:0034333);positive regulation of GTPase activity(GO:0043547);cell morphogenesis involved in neuron differentia…	centrosome(GO:0005813);adherens junction(GO:0005912);bicellular tight junction(GO:0005923);lateral plasma membrane(GO:0016328)
Ccsap	D3ZZM9	Protein Ccsap OS=Rattus norvegicus GN=Ccsap PE=4 SV=1 - [D3ZZM9_RAT]	0.73	0.9	0.78	-0.132	-0.171	-0.071	0.661	0.88	-1.17	-1.17	-0.17	-1.17	-1.17	-1.17	-1.17	FALSE		FALSE		Centriole, cilia and spindle-associated protein	CENTRIOLE, CILIA AND SPINDLE-ASSOCIATED PROTEIN (PTHR31022:SF4)		cell motility(GO:0048870);cilium movement(GO:0003341);regulation of biological quality(GO:0065008);regulation of cell motility(GO:2000145);regulation of microtubule-based process(GO:0032886)	centriole(GO:0005814);ciliary basal body(GO:0036064);ciliary transition zone(GO:0035869);intraciliary transport particle(GO:0030990);plasma membrane region(GO:0098590);spindle(GO:0005819)			microtubule binding(GO:0008017)	regulation of cilium beat frequency involved in ciliary motility(GO:0060296);regulation of mitotic spindle assembly(GO:1901673);mitotic spindle microtubule depolymerization(GO:1990755)	centrosome(GO:0005813);centriole(GO:0005814);spindle(GO:0005819);cilium(GO:0005929);axoneme(GO:0005930);axon(GO:0030424);ciliary transition zone(GO:0035869);ciliary basal body(GO:0036064);mitotic spindle astral microtubule(GO:0061673);mitotic spindle(GO:0072686)
Slain2	G3V6A2	Protein Slain2 OS=Rattus norvegicus GN=Slain2 PE=4 SV=1 - [G3V6A2_RAT]	0	0	1.23	-0.172	-0.224	-0.092	0.467	1.339	0.52	0.52	0.42	1.71	1.54	1.2	1.17	FALSE		FALSE		SLAIN motif family, member 2	SLAIN MOTIF-CONTAINING PROTEIN 2 (PTHR22406:SF4)							microtubule nucleation(GO:0007020);regulation of microtubule polymerization(GO:0031113);positive regulation of microtubule polymerization(GO:0031116);cytoplasmic microtubule organization(GO:0031122)	centrosome(GO:0005813);cytosol(GO:0005829);microtubule cytoskeleton(GO:0015630);microtubule plus-end(GO:0035371)
Fsd1	B1H2A2	Fsd1 protein OS=Rattus norvegicus GN=Fsd1 PE=2 SV=1 - [B1H2A2_RAT]	0.14	-0.4	-0.03	1.039	2	2.479	0	0	0.95	1.28	0.83	0.89	1.54	0.46	0.43	FALSE		FALSE		Fibronectin type III and SPRY domain-containing 1	FIBRONECTIN TYPE III AND SPRY DOMAIN-CONTAINING PROTEIN 1 (PTHR24099:SF4)						microtubule binding(GO:0008017);protein homodimerization activity(GO:0042803)	cytoplasmic microtubule organization(GO:0031122);regulation of cytokinesis(GO:0032465);protein homooligomerization(GO:0051260);regulation of cell division(GO:0051302);regulation of mitotic spindle organization(GO:0060236)	centrosome(GO:0005813);microtubule(GO:0005874)
Cep112	D4ABV2	Protein Cep112 OS=Rattus norvegicus GN=Cep112 PE=4 SV=2 - [D4ABV2_RAT]	0.08	-0.1	-1.1	0	0	0	0	0	NA	NA	NA	NA	NA	NA	NA	FALSE		FALSE		Centrosomal protein 112	CENTROSOMAL PROTEIN OF 112 KDA (PTHR18871:SF2)		cellular component organization(GO:0016043);cytokinesis(GO:0000910);movement of cell or subcellular component(GO:0006928)	actin cytoskeleton(GO:0015629)			protein binding(GO:0005515)	receptor localization to synapse(GO:0097120)	centrosome(GO:0005813);plasma membrane(GO:0005886);inhibitory synapse(GO:0060077)
Hmgn2	P18437	Non-histone chromosomal protein HMG-17 OS=Rattus norvegicus GN=Hmgn2 PE=1 SV=2 - [HMGN2_RAT]	0.08	0.48	-1.1	-0.132	-0.171	0.546	0.018	0.192	0	0	2	0	2.71	3.22	1.6	FALSE		FALSE		Non-histone chromosomal protein HMG-17	NON-HISTONE CHROMOSOMAL PROTEIN HMG-17 (PTHR23087:SF13)	chromatin binding(GO:0003682);nucleic acid binding(GO:0003676)	DNA replication(GO:0006260);cell cycle(GO:0007049);transcription by RNA polymerase II(GO:0006366)		chromatin/chromatin-binding protein(PC00077)		nucleosomal DNA binding(GO:0031492)	negative regulation of transcription by RNA polymerase II(GO:0000122);regulation of transcription by RNA polymerase II(GO:0006357);killing of cells of other organism(GO:0031640);regulation of development, heterochronic(GO:0040034);antimicrobial humoral immune response mediated by antimicrobial peptide(GO:0061844)	chromatin(GO:0000785);extracellular space(GO:0005615);nucleus(GO:0005634);chromosome(GO:0005694);cytoplasm(GO:0005737)
Ran	P62828	GTP-binding nuclear protein Ran OS=Rattus norvegicus GN=Ran PE=1 SV=3 - [RAN_RAT]	0.14	-0.04	0.21	-0.612	0.558	-1.15	-1.06	-0.198	0.13	0.55	-0.26	-0.06	0.13	0.27	1.14	FALSE		FALSE		GTP-binding nuclear protein Ran	GTP-BINDING NUCLEAR PROTEIN RAN (PTHR24071:SF1)	GTPase activity(GO:0003924)	protein import into nucleus(GO:0006606)	cytoplasm(GO:0005737);nucleus(GO:0005634)	small GTPase(PC00208)		magnesium ion binding(GO:0000287);GTPase activity(GO:0003924);nuclear export signal receptor activity(GO:0005049);protein binding(GO:0005515);GTP binding(GO:0005525);GDP binding(GO:0019003);protein domain specific binding(GO:0019904);protein-containing complex binding(GO:0044877);dynein intermediate chain binding(GO:0045505);protein heterodimerization activity(GO:0046982);importin-alpha family pr…	ribosomal large subunit export from nucleus(GO:0000055);ribosomal small subunit export from nucleus(GO:0000056);mitotic sister chromatid segregation(GO:0000070);microtubule cytoskeleton organization(GO:0000226);protein import into nucleus(GO:0006606);protein export from nucleus(GO:0006611);nucleocytoplasmic transport(GO:0006913);spermatid development(GO:0007286);response to organic cyclic compoun…	chromatin(GO:0000785);male germ cell nucleus(GO:0001673);manchette(GO:0002177);nucleus(GO:0005634);nuclear envelope(GO:0005635);nuclear pore(GO:0005643);nucleoplasm(GO:0005654);nucleolus(GO:0005730);cytoplasm(GO:0005737);centriole(GO:0005814);cytosol(GO:0005829);midbody(GO:0030496);protein-containing complex(GO:0032991);micro-ribonucleoprotein complex(GO:0035068);sperm flagellum(GO:0036126);nucle…
Hist1h1e	P15865	Histone H1.4 OS=Rattus norvegicus GN=Hist1h1e PE=1 SV=3 - [H14_RAT]	1.17	0.48	1.57	1.637	0	2.148	0	0	NA	NA	NA	NA	NA	NA	NA	FALSE		FALSE		Histone H1.4	HISTONE H1.4 (PTHR11467:SF57)	DNA binding, bending(GO:0008301);chromatin DNA binding(GO:0031490);double-stranded DNA binding(GO:0003690);nucleosome binding(GO:0031491)	DNA recombination(GO:0006310);cellular component assembly(GO:0022607);chromatin assembly or disassembly(GO:0006333);chromatin silencing(GO:0006342);chromosome condensation(GO:0030261);negative regulation of DNA recombination(GO:0045910);negative regulation of chromatin silencing(GO:0031936);nucleosome organization(GO:0034728);transcription, DNA-templated(GO:0006351)	nuclear chromatin(GO:0000790)	histone(PC00118)		nucleotide binding(GO:0000166);DNA binding(GO:0003677);double-stranded DNA binding(GO:0003690);calcium ion binding(GO:0005509);protein binding(GO:0005515);ATP binding(GO:0005524);GTP binding(GO:0005525);AMP binding(GO:0016208);chromatin DNA binding(GO:0031490);nucleosomal DNA binding(GO:0031492);dATP binding(GO:0032564);ADP binding(GO:0043531)	negative regulation of transcription by RNA polymerase II(GO:0000122);nucleosome assembly(GO:0006334);regulation of transcription, DNA-templated(GO:0006355);regulation of transcription by RNA polymerase II(GO:0006357);nucleosome positioning(GO:0016584);chromosome condensation(GO:0030261);negative regulation of chromatin silencing(GO:0031936);negative regulation of DNA recombination(GO:0045910);hi…	chromatin(GO:0000785);nuclear nucleosome(GO:0000788);nucleus(GO:0005634);nuclear heterochromatin(GO:0005720)
Smcr8	D3ZJR6	Protein Smcr8 OS=Rattus norvegicus GN=Smcr8 PE=4 SV=1 - [D3ZJR6_RAT]	1.4	0.28	0.95	0.4	-0.665	0.498	0.365	0.616	-0.15	0.22	-0.5	-0.21	-0.85	-0.72	-0.74	FALSE		FALSE		Smith-Magenis syndrome chromosome region, candidate 8	GUANINE NUCLEOTIDE EXCHANGE PROTEIN SMCR8 (PTHR31334:SF1)						protein kinase inhibitor activity(GO:0004860);Rab guanyl-nucleotide exchange factor activity(GO:0017112);protein kinase binding(GO:0019901)	negative regulation of protein kinase activity(GO:0006469);regulation of autophagy(GO:0010506);negative regulation of gene expression(GO:0010629);negative regulation of macroautophagy(GO:0016242);positive regulation of TOR signaling(GO:0032008);positive regulation of autophagosome maturation(GO:1901098);negative regulation of autophagosome assembly(GO:1902902);regulation of TORC1 signaling(GO:190…	chromatin(GO:0000785);nucleoplasm(GO:0005654);cytoplasm(GO:0005737);guanyl-nucleotide exchange factor complex(GO:0032045);Atg1/ULK1 kinase complex(GO:1990316)
H2afy2	B1WC28	Core histone macro-H2A OS=Rattus norvegicus GN=H2afy2 PE=1 SV=1 - [B1WC28_RAT]	NA	NA	NA	NA	NA	NA	NA	NA	1.08	2.12	2	2.06	2.71	2.86	1.6	FALSE		FALSE		Core histone macro-H2A	CORE HISTONE MACRO-H2A.2 (PTHR23430:SF37)	DNA binding(GO:0003677)	chromatin organization(GO:0006325)	nuclear chromatin(GO:0000790)	histone(PC00118)		RNA polymerase II regulatory region sequence-specific DNA binding(GO:0000977);molecular_function(GO:0003674);DNA binding(GO:0003677);chromatin DNA binding(GO:0031490);transcription regulatory region DNA binding(GO:0044212);protein heterodimerization activity(GO:0046982)	negative regulation of transcription by RNA polymerase II(GO:0000122);chromatin organization(GO:0006325);nucleosome assembly(GO:0006334);brain development(GO:0007420);dosage compensation(GO:0007549);biological_process(GO:0008150);positive regulation of keratinocyte differentiation(GO:0045618);negative regulation of gene expression, epigenetic(GO:0045814);establishment of protein localization to c…	chromatin(GO:0000785);nucleosome(GO:0000786);nuclear chromatin(GO:0000790);Barr body(GO:0001740);nucleus(GO:0005634);nucleoplasm(GO:0005654)
Hmgn3	Q66H40	High mobility group nucleosome-binding domain-containing protein 3 OS=Rattus norvegicus GN=Hmgn3 PE=3 SV=1 - [HMGN3_RAT]	NA	NA	NA	0	0	0	1.19	1.363	0	1.08	1.58	0	1.51	1.62	1.6	FALSE		FALSE		High mobility group nucleosome-binding domain-containing protein 3	HIGH MOBILITY GROUP NUCLEOSOME-BINDING DOMAIN-CONTAINING PROTEIN 3 (PTHR23087:SF2)	chromatin binding(GO:0003682);nucleic acid binding(GO:0003676)	DNA replication(GO:0006260);cell cycle(GO:0007049);transcription by RNA polymerase II(GO:0006366)		chromatin/chromatin-binding protein(PC00077)		chromatin binding(GO:0003682);nucleosomal DNA binding(GO:0031492)	chromatin organization(GO:0006325);regulation of transcription by RNA polymerase II(GO:0006357);positive regulation of transcription by RNA polymerase II(GO:0045944);positive regulation of DNA-binding transcription factor activity(GO:0051091);regulation of insulin secretion involved in cellular response to glucose stimulus(GO:0061178)	chromatin(GO:0000785);nucleus(GO:0005634);nucleoplasm(GO:0005654);cytosol(GO:0005829)
Ddx27	B1H269	Ddx27 protein OS=Rattus norvegicus GN=Ddx27 PE=1 SV=1 - [B1H269_RAT]	NA	NA	NA	NA	NA	NA	NA	NA	0	0	0	0	0	1.62	1.6	FALSE		FALSE		DEAD-box helicase 27	ATP-DEPENDENT RNA HELICASE DDX27-RELATED (PTHR24031:SF637)						nucleic acid binding(GO:0003676);helicase activity(GO:0004386);ATP binding(GO:0005524)	rRNA processing(GO:0006364)	chromosome(GO:0005694);nucleolus(GO:0005730)
Dapk3	O88764	Death-associated protein kinase 3 OS=Rattus norvegicus GN=Dapk3 PE=1 SV=1 - [DAPK3_RAT]	NA	NA	NA	0	1	0	1.19	0	0	0	0	0	0	0	1.6	FALSE		FALSE		Death-associated protein kinase 3	DEATH-ASSOCIATED PROTEIN KINASE 3 (PTHR24342:SF18)	ATP binding(GO:0005524);protein serine/threonine kinase activity(GO:0004674)		nucleus(GO:0005634)	non-receptor serine/threonine protein kinase(PC00167)		protein serine/threonine kinase activity(GO:0004674);protein binding(GO:0005515);ATP binding(GO:0005524);protein C-terminus binding(GO:0008022);kinase activity(GO:0016301);Rho GTPase binding(GO:0017048);identical protein binding(GO:0042802);protein homodimerization activity(GO:0042803);leucine zipper domain binding(GO:0043522)	chromatin organization(GO:0006325);protein phosphorylation(GO:0006468);apoptotic process(GO:0006915);regulation of mitotic cell cycle(GO:0007346);regulation of cell shape(GO:0008360);negative regulation of translation(GO:0017148);neuron differentiation(GO:0030182);positive regulation of cell migration(GO:0030335);intracellular signal transduction(GO:0035556);positive regulation of apoptotic proce…	chromosome, centromeric region(GO:0000775);nucleus(GO:0005634);cytoplasm(GO:0005737);actin filament(GO:0005884);PML body(GO:0016605);membrane raft(GO:0045121)
Fmr1	Q80WE1	Fragile X mental retardation protein 1 homolog OS=Rattus norvegicus GN=Fmr1 PE=1 SV=2 - [FMR1_RAT]	NA	NA	NA	-1.171	-0.171	-0.071	0.018	0.192	-0.09	-0.09	0.42	0.2	-1.17	-1.17	0.43	FALSE		FALSE		Synaptic functional regulator FMR1	SYNAPTIC FUNCTIONAL REGULATOR FMR1 (PTHR10603:SF4)	mRNA 3'-UTR binding(GO:0003730);protein homodimerization activity(GO:0042803);translation regulator activity(GO:0045182)	alternative mRNA splicing, via spliceosome(GO:0000380);axo-dendritic transport(GO:0008088);cellular response to DNA damage stimulus(GO:0006974);central nervous system development(GO:0007417);chemical synaptic transmission(GO:0007268);dendrite morphogenesis(GO:0048813);formation of translation initiation ternary complex(GO:0001677);mRNA catabolic process(GO:0006402);modulation of chemical synaptic…	actin filament(GO:0005884);cytoplasmic ribonucleoprotein granule(GO:0036464);dendritic spine(GO:0043197);filopodium(GO:0030175);growth cone(GO:0030426);neuronal cell body(GO:0043025);nucleus(GO:0005634);plasma membrane bounded cell projection cytoplasm(GO:0032838);plasma membrane region(GO:0098590);polysome(GO:0005844);postsynaptic density(GO:0014069);presynapse(GO:0098793)	RNA binding protein(PC00031)		RNA 7-methylguanosine cap binding(GO:0000340);G-quadruplex RNA binding(GO:0002151);chromatin binding(GO:0003682);RNA binding(GO:0003723);mRNA binding(GO:0003729);mRNA 3'-UTR binding(GO:0003730);protein binding(GO:0005515);microtubule binding(GO:0008017);poly(U) RNA binding(GO:0008266);protein kinase binding(GO:0019901);protein phosphatase binding(GO:0019903);protein domain specific binding(GO:001…	regulation of alternative mRNA splicing, via spliceosome(GO:0000381);ovarian follicle development(GO:0001541);positive regulation of protein phosphorylation(GO:0001934);negative regulation of receptor internalization(GO:0002091);positive regulation of receptor internalization(GO:0002092);mRNA processing(GO:0006397);regulation of translation(GO:0006417);cellular response to DNA damage stimulus(GO:…	chromosome, centromeric region(GO:0000775);nucleus(GO:0005634);nucleoplasm(GO:0005654);chromosome(GO:0005694);nucleolus(GO:0005730);cytoplasm(GO:0005737);smooth endoplasmic reticulum(GO:0005790);rough endoplasmic reticulum(GO:0005791);cytosol(GO:0005829);polysome(GO:0005844);mRNA cap binding complex(GO:0005845);microtubule(GO:0005874);chromocenter(GO:0010369);cytoplasmic stress granule(GO:0010494…
Fam92b	D3ZCB9	Protein Fam92b OS=Rattus norvegicus GN=Fam92b PE=1 SV=1 - [D3ZCB9_RAT]	NA	NA	NA	NA	NA	NA	NA	NA	1.08	1.08	0	0	0	0	0	FALSE		FALSE		Family with sequence similarity 92, member B	PROTEIN FAM92B (PTHR21223:SF3)								ciliary basal body(GO:0036064)
Pde1c	F1LMX4	Calcium/calmodulin-dependent 3',5'-cyclic nucleotide phosphodiesterase 1C OS=Rattus norvegicus GN=Pde1c PE=4 SV=2 - [F1LMX4_RAT]	0.55	0.6	0.16	NA	NA	NA	NA	NA	NA	NA	NA	NA	NA	NA	NA	FALSE		FALSE		Calcium/calmodulin-dependent 3',5'-cyclic nucleotide phosphodiesterase 1C	CALCIUM/CALMODULIN-DEPENDENT 3',5'-CYCLIC NUCLEOTIDE PHOSPHODIESTERASE 1C (PTHR11347:SF32)	cyclic-nucleotide phosphodiesterase activity(GO:0004112)		neuronal cell body(GO:0043025)			3',5'-cyclic-nucleotide phosphodiesterase activity(GO:0004114);calmodulin-dependent cyclic-nucleotide phosphodiesterase activity(GO:0004117);calmodulin binding(GO:0005516);cAMP binding(GO:0030552);metal ion binding(GO:0046872);calcium- and calmodulin-regulated 3',5'-cyclic-GMP phosphodiesterase activity(GO:0048101)	signal transduction(GO:0007165);sensory perception of smell(GO:0007608);response to calcium ion(GO:0051592);negative regulation of insulin secretion involved in cellular response to glucose stimulus(GO:0061179)	cilium(GO:0005929);neuronal cell body(GO:0043025)
Synrg	A0A096MKI1	Uncharacterized protein OS=Rattus norvegicus GN=Synrg PE=4 SV=1 - [A0A096MKI1_RAT]	NA	NA	NA	-0.612	-0.25	-0.533	0.869	0.898	NA	NA	NA	NA	NA	NA	NA	FALSE		FALSE		Synergin gamma	SYNERGIN GAMMA (PTHR15463:SF2)							endocytosis(GO:0006897);protein transport(GO:0015031)	clathrin coat of trans-Golgi network vesicle(GO:0030130)
Synrg	A0A0G2JZ76	Synergin gamma (Fragment) OS=Rattus norvegicus GN=Synrg PE=1 SV=1 - [A0A0G2JZ76_RAT]	NA	NA	NA	NA	NA	NA	NA	NA	0	0	0	0	0	0	0	FALSE		FALSE		Synergin gamma	SYNERGIN GAMMA (PTHR15463:SF2)							endocytosis(GO:0006897);protein transport(GO:0015031)	clathrin coat of trans-Golgi network vesicle(GO:0030130)
Synrg	D3ZEJ7	Uncharacterized protein OS=Rattus norvegicus GN=Synrg PE=4 SV=2 - [D3ZEJ7_RAT]	0.08	1.22	0.12	NA	NA	NA	NA	NA	NA	NA	NA	NA	NA	NA	NA	FALSE		FALSE		Synergin gamma	SYNERGIN GAMMA (PTHR15463:SF2)							endocytosis(GO:0006897);protein transport(GO:0015031)	clathrin coat of trans-Golgi network vesicle(GO:0030130)
Synrg	Q9JKC9	Synergin gamma OS=Rattus norvegicus GN=Synrg PE=1 SV=3 - [SYNRG_RAT]	NA	NA	NA	-0.191	0.072	0.229	1.397	1.134	-1.51	-0.89	-1.58	-1.21	-1.07	-0.96	0.25	FALSE		FALSE		Synergin gamma	SYNERGIN GAMMA (PTHR15463:SF2)							endocytosis(GO:0006897);protein transport(GO:0015031)	clathrin coat of trans-Golgi network vesicle(GO:0030130)
Akap8	Q63014	A-kinase anchor protein 8 OS=Rattus norvegicus GN=Akap8 PE=2 SV=1 - [AKAP8_RAT]	NA	NA	NA	0	0	0	0	1.363	NA	NA	NA	NA	NA	NA	NA	FALSE		FALSE		A-kinase anchor protein 8	A-KINASE ANCHOR PROTEIN 8 (PTHR12190:SF6)	protein binding(GO:0005515)		nuclear periphery(GO:0034399)			DNA binding(GO:0003677);double-stranded DNA binding(GO:0003690);protein binding(GO:0005515);zinc ion binding(GO:0008270);protein kinase A regulatory subunit binding(GO:0034237);histone deacetylase binding(GO:0042826);NF-kappaB binding(GO:0051059)	mitotic chromosome condensation(GO:0007076);protein transport(GO:0015031);positive regulation of histone deacetylation(GO:0031065);negative regulation of tumor necrosis factor production(GO:0032720);regulation of histone phosphorylation(GO:0033127);cell cycle G2/M phase transition(GO:0044839);innate immune response(GO:0045087);cellular response to lipopolysaccharide(GO:0071222);cellular response …	condensed chromosome(GO:0000793);female pronucleus(GO:0001939);nucleus(GO:0005634);nucleoplasm(GO:0005654);nucleolus(GO:0005730);mitochondrion(GO:0005739);Golgi apparatus(GO:0005794);nuclear matrix(GO:0016363)
Lrpprc	F1LM33	Leucine-rich PPR motif-containing protein, mitochondrial OS=Rattus norvegicus GN=Lrpprc PE=4 SV=2 - [F1LM33_RAT]	0.15	-0.03	0.38	NA	NA	NA	NA	NA	-0.6	0.22	-0.48	0.04	-0.53	0.2	0.52	FALSE		FALSE		Leucine-rich PPR motif-containing protein, mitochondrial	LEUCINE-RICH PPR MOTIF-CONTAINING PROTEIN, MITOCHONDRIAL (PTHR46669:SF1)						molecular_function(GO:0003674);DNA binding(GO:0003677);single-stranded DNA binding(GO:0003697);RNA binding(GO:0003723);ubiquitin protein ligase binding(GO:0031625);beta-tubulin binding(GO:0048487)	negative regulation of mitochondrial RNA catabolic process(GO:0000961);biological_process(GO:0008150);mRNA transport(GO:0051028);regulation of mitochondrial translation(GO:0070129)	condensed nuclear chromosome(GO:0000794);cellular_component(GO:0005575);nucleus(GO:0005634);nuclear inner membrane(GO:0005637);nuclear outer membrane(GO:0005640);nucleoplasm(GO:0005654);cytoplasm(GO:0005737);mitochondrion(GO:0005739);cytoskeleton(GO:0005856);microtubule(GO:0005874);mitochondrial nucleoid(GO:0042645);perinuclear region of cytoplasm(GO:0048471);ribonucleoprotein complex(GO:1990904)
Lrpprc	Q5SGE0	Leucine-rich PPR motif-containing protein, mitochondrial OS=Rattus norvegicus GN=Lrpprc PE=1 SV=1 - [LPPRC_RAT]	NA	NA	NA	-0.073	-0.587	-0.406	0.031	0.315	NA	NA	NA	NA	NA	NA	NA	FALSE		FALSE		Leucine-rich PPR motif-containing protein, mitochondrial	LEUCINE-RICH PPR MOTIF-CONTAINING PROTEIN, MITOCHONDRIAL (PTHR46669:SF1)						molecular_function(GO:0003674);DNA binding(GO:0003677);single-stranded DNA binding(GO:0003697);RNA binding(GO:0003723);ubiquitin protein ligase binding(GO:0031625);beta-tubulin binding(GO:0048487)	negative regulation of mitochondrial RNA catabolic process(GO:0000961);biological_process(GO:0008150);mRNA transport(GO:0051028);regulation of mitochondrial translation(GO:0070129)	condensed nuclear chromosome(GO:0000794);cellular_component(GO:0005575);nucleus(GO:0005634);nuclear inner membrane(GO:0005637);nuclear outer membrane(GO:0005640);nucleoplasm(GO:0005654);cytoplasm(GO:0005737);mitochondrion(GO:0005739);cytoskeleton(GO:0005856);microtubule(GO:0005874);mitochondrial nucleoid(GO:0042645);perinuclear region of cytoplasm(GO:0048471);ribonucleoprotein complex(GO:1990904)
LOC686143	F1M6N0	Protein LOC686143 OS=Rattus norvegicus GN=LOC686143 PE=4 SV=2 - [F1M6N0_RAT]	-1.1	-1.1	-1.1	NA	NA	NA	NA	NA	NA	NA	NA	NA	NA	NA	NA	FALSE		FALSE		Similar to keratinocytes proline-rich protein	SKIN-SPECIFIC PROTEIN 32 (PTHR23263:SF4)						structural molecule activity(GO:0005198)	peptide cross-linking(GO:0018149);keratinocyte differentiation(GO:0030216)	cornified envelope(GO:0001533);cytoplasm(GO:0005737)
Zer1	F1LQI6	Protein Zer1 OS=Rattus norvegicus GN=Zer1 PE=4 SV=1 - [F1LQI6_RAT]	-0.21	-0.48	0.19	0.888	-1.171	-0.071	0.661	0.192	-0.09	-0.09	-0.17	-1.17	-1.17	-1.17	-1.17	FALSE		FALSE		Zyg-11-related, cell cycle regulator	PROTEIN ZER-1 HOMOLOG (PTHR12904:SF23)								Cul2-RING ubiquitin ligase complex(GO:0031462)
Zyg11b	F1M8P2	Protein Zyg11b OS=Rattus norvegicus GN=Zyg11b PE=1 SV=2 - [F1M8P2_RAT]	-0.53	-0.14	0.61	0	0	0	0	1.363	0	0	1	0	0	0	0	FALSE		FALSE		Zyg-11 family member B, cell cycle regulator	PROTEIN ZYG-11 HOMOLOG B (PTHR12904:SF21)			cullin-RING ubiquitin ligase complex(GO:0031461)					Cul2-RING ubiquitin ligase complex(GO:0031462)
Phyhipl	Q6AYN4	Phytanoyl-CoA hydroxylase-interacting protein-like OS=Rattus norvegicus GN=Phyhipl PE=2 SV=2 - [PHIPL_RAT]	-0.7	-0.87	-1.01	-0.23	-0.543	-0.505	-0.087	-0.081	0.51	0.87	-0.28	0.08	0.27	-0.23	-0.26	FALSE		FALSE		Phytanoyl-CoA hydroxylase-interacting protein-like	PHYTANOYL-COA HYDROXYLASE-INTERACTING PROTEIN-LIKE (PTHR15698:SF8)								cytoplasm(GO:0005737)
Pdcd2l	D3ZSC2	Protein Pdcd2l OS=Rattus norvegicus GN=Pdcd2l PE=4 SV=1 - [D3ZSC2_RAT]	NA	NA	NA	1.039	0	0	0	0	NA	NA	NA	NA	NA	NA	NA	FALSE		FALSE		Programmed cell death 2-like	PROGRAMMED CELL DEATH PROTEIN 2-LIKE (PTHR46421:SF1)								cytoplasm(GO:0005737)
Lrrc40	G3V7I7	Protein Lrrc40 OS=Rattus norvegicus GN=Lrrc40 PE=1 SV=3 - [G3V7I7_RAT]	0.73	0.48	1.23	NA	NA	NA	NA	NA	-0.73	0.31	0.52	0.26	-1.81	1.05	0.54	FALSE		FALSE		Leucine-rich repeat-containing 40	LEUCINE-RICH REPEAT-CONTAINING PROTEIN 40 (PTHR45752:SF2)			cytoplasm(GO:0005737)					cytoplasm(GO:0005737)
Bzw1	Q6P7P5	Basic leucine zipper and W2 domain-containing protein 1 OS=Rattus norvegicus GN=Bzw1 PE=1 SV=1 - [BZW1_RAT]	NA	NA	NA	NA	NA	NA	NA	NA	1.08	0	0	0	0	0	0	FALSE		FALSE		Basic leucine zipper and W2 domain-containing protein 1	BASIC LEUCINE ZIPPER AND W2 DOMAIN-CONTAINING PROTEIN 1 (PTHR14208:SF0)			cytoplasm(GO:0005737)	nuclease(PC00170);translation initiation factor(PC00224)				cytoplasm(GO:0005737)
LOC684270	M0RAK2	Protein LOC684270 OS=Rattus norvegicus GN=LOC684270 PE=4 SV=1 - [M0RAK2_RAT]	-1.1	-1.1	0.12	NA	NA	NA	NA	NA	NA	NA	NA	NA	NA	NA	NA	FALSE		FALSE		RCG22622	ISOCHORISMATASE DOMAIN-CONTAINING PROTEIN 2A (PTHR14119:SF4)			cytoplasm(GO:0005737)			catalytic activity(GO:0003824)		cytoplasm(GO:0005737)
Map4k2	D3ZXB1	Mitogen activated protein kinase kinase kinase kinase 2 (Predicted), isoform CRA_b OS=Rattus norvegicus GN=Map4k2 PE=3 SV=1 - [D3ZXB1_RAT]	-1.1	-1.1	-1.1	NA	NA	NA	NA	NA	NA	NA	NA	NA	NA	NA	NA	FALSE		FALSE		Mitogen-activated protein kinase kinase kinase kinase	MITOGEN-ACTIVATED PROTEIN KINASE KINASE KINASE KINASE 2 (PTHR24361:SF392)	MAP kinase activity(GO:0004707);MAP kinase kinase activity(GO:0004708)	activation of MAPKK activity(GO:0000186);stress-activated protein kinase signaling cascade(GO:0031098)	cytoplasm(GO:0005737)		Gonadotropin-releasing hormone receptor pathway->MAP4Ks;;Apoptosis signaling pathway->Germinal center kinase;;;	protein serine/threonine kinase activity(GO:0004674);ATP binding(GO:0005524);MAP kinase kinase kinase kinase activity(GO:0008349);mitogen-activated protein kinase kinase kinase binding(GO:0031435)	activation of MAPKKK activity(GO:0000185);protein phosphorylation(GO:0006468);vesicle targeting(GO:0006903);activation of JUN kinase activity(GO:0007257);signal transduction by protein phosphorylation(GO:0023014);stress-activated protein kinase signaling cascade(GO:0031098);activation of protein kinase activity(GO:0032147);intracellular signal transduction(GO:0035556);positive regulation of JNK c…	cytoplasm(GO:0005737)
Aarsd1	Q5XI97	Alanyl-tRNA editing protein Aarsd1 OS=Rattus norvegicus GN=Aarsd1 PE=2 SV=1 - [AASD1_RAT]	0	1	0	0	0	0	0	0	-0.09	-0.09	-1.17	-1.17	-1.17	-1.17	-1.17	FALSE		FALSE		Alanyl-tRNA editing protein Aarsd1	ALANYL-TRNA EDITING PROTEIN AARSD1 (PTHR43462:SF1)	carboxylic ester hydrolase activity(GO:0052689);catalytic activity, acting on RNA(GO:0140098)	regulation of biological quality(GO:0065008);tRNA metabolic process(GO:0006399)		RNA binding protein(PC00031)		aminoacyl-tRNA editing activity(GO:0002161);Ser-tRNA(Ala) hydrolase activity(GO:0002196);nucleic acid binding(GO:0003676);alanine-tRNA ligase activity(GO:0004813);ATP binding(GO:0005524);metal ion binding(GO:0046872)	alanyl-tRNA aminoacylation(GO:0006419);regulation of translational fidelity(GO:0006450);aminoacyl-tRNA metabolism involved in translational fidelity(GO:0106074)	cytoplasm(GO:0005737)
Pitpna	P16446	Phosphatidylinositol transfer protein alpha isoform OS=Rattus norvegicus GN=Pitpna PE=1 SV=2 - [PIPNA_RAT]	-1.1	-0.1	-1.1	0	1	0	0	0	1.08	2.12	1.58	0	2.23	0	0	FALSE		FALSE		Phosphatidylinositol transfer protein alpha isoform	PHOSPHATIDYLINOSITOL TRANSFER PROTEIN ALPHA ISOFORM (PTHR10658:SF28)	ammonium ion binding(GO:0070405);phosphatidylinositol binding(GO:0035091);phospholipid transporter activity(GO:0005548)		cytoplasm(GO:0005737)	transfer/carrier protein(PC00219);transporter(PC00227)		fatty-acyl-CoA binding(GO:0000062);phospholipid binding(GO:0005543);phosphatidylcholine transporter activity(GO:0008525);phosphatidylinositol transporter activity(GO:0008526);phosphatidylcholine binding(GO:0031210);phosphatidylinositol binding(GO:0035091);stearic acid binding(GO:0070540)	axonogenesis(GO:0007409);phospholipid transport(GO:0015914)	cytoplasm(GO:0005737)
Cars2	B2GV57	Protein Cars2 OS=Rattus norvegicus GN=Cars2 PE=2 SV=1 - [B2GV57_RAT]	-1.72	-1.72	-1.72	0	1	0	0	1.363	-0.09	-0.09	-1.17	-1.17	-1.17	-1.17	-1.17	FALSE		FALSE		Cysteinyl-tRNA synthetase 2, mitochondrial	CYSTEINE--TRNA LIGASE, MITOCHONDRIAL-RELATED (PTHR10890:SF27)	ATP binding(GO:0005524);catalytic activity, acting on RNA(GO:0140098);ligase activity(GO:0016874)	cellular amino acid metabolic process(GO:0006520);formation of translation initiation ternary complex(GO:0001677);tRNA metabolic process(GO:0006399);translational elongation(GO:0006414);translational termination(GO:0006415)	cytoplasm(GO:0005737)	RNA binding protein(PC00031);aminoacyl-tRNA synthetase(PC00047)		cysteine-tRNA ligase activity(GO:0004817);ATP binding(GO:0005524)	cysteinyl-tRNA aminoacylation(GO:0006423)	cytoplasm(GO:0005737)
Etl4	M0R5H1	Protein Etl4 OS=Rattus norvegicus GN=Etl4 PE=1 SV=2 - [M0R5H1_RAT]	NA	NA	NA	NA	NA	NA	NA	NA	0	1.08	1.58	0	0	0	1.6	FALSE		FALSE		Enhancer trap locus 4	SICKLE TAIL PROTEIN HOMOLOG (PTHR22741:SF11)							embryonic skeletal system development(GO:0048706)	cytoplasm(GO:0005737)
Etl4	M0R6Y9	Protein Etl4 OS=Rattus norvegicus GN=Etl4 PE=4 SV=1 - [M0R6Y9_RAT]	1.19	0	1.23	0	0	0	0	0	NA	NA	NA	NA	NA	NA	NA	FALSE		FALSE		Enhancer trap locus 4	SICKLE TAIL PROTEIN HOMOLOG (PTHR22741:SF11)							embryonic skeletal system development(GO:0048706)	cytoplasm(GO:0005737)
Tagln	P31232	Transgelin OS=Rattus norvegicus GN=Tagln PE=1 SV=2 - [TAGL_RAT]	0	0	0	0	0	0	0	0	1.08	1.08	0	0	0	0	0	FALSE		FALSE		Transgelin	TRANSGELIN (PTHR18959:SF40)	actin binding(GO:0003779);structural molecule activity(GO:0005198)	muscle contraction(GO:0006936)	actin cytoskeleton(GO:0015629)	non-motor actin binding protein(PC00165)		protein binding, bridging(GO:0030674);actin filament binding(GO:0051015)	epithelial cell differentiation(GO:0030855)	cytoplasm(GO:0005737)
Gmppb	D4A746	GDP-mannose pyrophosphorylase B (Predicted), isoform CRA_a OS=Rattus norvegicus GN=Gmppb PE=1 SV=1 - [D4A746_RAT]	NA	NA	NA	NA	NA	NA	NA	NA	0	0	1	0	0	0	0	FALSE		FALSE		GDP-mannose pyrophosphorylase B	MANNOSE-1-PHOSPHATE GUANYLTRANSFERASE BETA (PTHR22572:SF15)					Mannose metabolism->Mannose 1-P guanylyl transferase;;	nucleotidyltransferase activity(GO:0016779)	GDP-mannose biosynthetic process(GO:0009298)	cytoplasm(GO:0005737)
Gsta6	Q6AXY0	Glutathione S-transferase A6 OS=Rattus norvegicus GN=Gsta6 PE=1 SV=1 - [GSTA6_RAT]	-0.37	-0.4	-0.31	NA	NA	NA	NA	NA	NA	NA	NA	NA	NA	NA	NA	FALSE		FALSE		Glutathione S-transferase A6	GLUTATHIONE S-TRANSFERASE A3 (PTHR11571:SF107)						glutathione transferase activity(GO:0004364)	glutathione metabolic process(GO:0006749);response to bacterium(GO:0009617);response to stilbenoid(GO:0035634)	cytoplasm(GO:0005737)
Crip1	P63255	Cysteine-rich protein 1 OS=Rattus norvegicus GN=Crip1 PE=1 SV=2 - [CRIP1_RAT]	NA	NA	NA	NA	NA	NA	NA	NA	0	0	0	0	0	0	1.6	FALSE		FALSE		Cysteine-rich protein 1	CYSTEINE-RICH PROTEIN 1 (PTHR46074:SF3)	structural molecule activity(GO:0005198)	apoptotic process(GO:0006915);cellular component morphogenesis(GO:0032989);embryo development(GO:0009790);gamete generation(GO:0007276);immune system process(GO:0002376);negative regulation of apoptotic process(GO:0043066)	intracellular(GO:0005622)	actin family cytoskeletal protein(PC00041)		AT DNA binding(GO:0003680);zinc ion binding(GO:0008270);DNA binding, bending(GO:0008301);peptide binding(GO:0042277)	immune response(GO:0006955);intrinsic apoptotic signaling pathway in response to DNA damage(GO:0008630);response to organic substance(GO:0010033);response to zinc ion(GO:0010043);regulation of gene expression(GO:0010468);prostate gland stromal morphogenesis(GO:0060741);cellular response to antibiotic(GO:0071236);cellular response to UV-B(GO:0071493)	cytoplasm(GO:0005737)
Lxn	Q64361	Latexin OS=Rattus norvegicus GN=Lxn PE=1 SV=1 - [LXN_RAT]	NA	NA	NA	NA	NA	NA	NA	NA	1.08	0	0	0	0	0	0	FALSE		FALSE		Latexin	LATEXIN (PTHR28591:SF1)						metalloendopeptidase inhibitor activity(GO:0008191);heparin binding(GO:0008201)	inflammatory response(GO:0006954);negative regulation of endopeptidase activity(GO:0010951);detection of temperature stimulus involved in sensory perception of pain(GO:0050965)	cytoplasm(GO:0005737)
Map4k3	Q924I2	Mitogen-activated protein kinase kinase kinase kinase 3 OS=Rattus norvegicus GN=Map4k3 PE=1 SV=2 - [M4K3_RAT]	0	1	0	1.039	0	0	2.276	0	0	1.08	0	0	0	0	0	FALSE		FALSE		Mitogen-activated protein kinase kinase kinase kinase 3	MITOGEN-ACTIVATED PROTEIN KINASE KINASE KINASE KINASE 3 (PTHR24361:SF205)	MAP kinase activity(GO:0004707);MAP kinase kinase activity(GO:0004708)	activation of MAPKK activity(GO:0000186);stress-activated protein kinase signaling cascade(GO:0031098)	cytoplasm(GO:0005737)		Apoptosis signaling pathway->Germinal center kinase related;;Gonadotropin-releasing hormone receptor pathway->MAP4Ks;;;	protein serine/threonine kinase activity(GO:0004674);ATP binding(GO:0005524);MAP kinase kinase kinase kinase activity(GO:0008349);SH3 domain binding(GO:0017124)	MAPK cascade(GO:0000165);activation of MAPKKK activity(GO:0000185);protein phosphorylation(GO:0006468);response to UV(GO:0009411);signal transduction by protein phosphorylation(GO:0023014);stress-activated protein kinase signaling cascade(GO:0031098);activation of protein kinase activity(GO:0032147);response to tumor necrosis factor(GO:0034612);intracellular signal transduction(GO:0035556)	cytoplasm(GO:0005737)
Cluh	D3ZKG9	Clustered mitochondria protein homolog OS=Rattus norvegicus GN=Cluh PE=3 SV=2 - [D3ZKG9_RAT]	-0.15	-0.64	0.21	-0.393	-0.877	-0.291	-0.343	-1.41	-0.57	0.03	-0.7	-0.76	-0.57	-0.06	0.2	TRUE	RNA	FALSE		Clustered mitochondria protein homolog	CLUSTERED MITOCHONDRIA PROTEIN HOMOLOG (PTHR12601:SF6)			cytoplasm(GO:0005737)	translation initiation factor(PC00224)		mRNA binding(GO:0003729)	mitochondrion organization(GO:0007005);intracellular distribution of mitochondria(GO:0048312)	cytoplasm(GO:0005737)
Dbndd2	Q331S7	Protein Dbndd2 OS=Rattus norvegicus GN=Dbndd2 PE=1 SV=1 - [Q331S7_RAT]	NA	NA	NA	NA	NA	NA	NA	NA	0	1.08	0	0	0	0	0	FALSE		FALSE		Dysbindin domain-containing 2	DYSBINDIN DOMAIN-CONTAINING PROTEIN 2 (PTHR16294:SF7)							negative regulation of protein kinase activity(GO:0006469)	cytoplasm(GO:0005737)
Nlrp12	A0A0G2JW23	Protein Nlrp12 OS=Rattus norvegicus GN=Nlrp12 PE=4 SV=1 - [A0A0G2JW23_RAT]	NA	NA	NA	NA	NA	NA	NA	NA	0	0	0	0	0	1.62	0	FALSE		FALSE		NLR family, pyrin domain-containing 12	NACHT, LRR AND PYD DOMAINS-CONTAINING PROTEIN 12 (PTHR45690:SF11)						ATP binding(GO:0005524)	negative regulation of signal transduction(GO:0009968);negative regulation of protein autophosphorylation(GO:0031953);negative regulation of NF-kappaB transcription factor activity(GO:0032088);dendritic cell migration(GO:0036336);regulation of I-kappaB kinase/NF-kappaB signaling(GO:0043122);negative regulation of I-kappaB kinase/NF-kappaB signaling(GO:0043124);regulation of cysteine-type endopept…	cytoplasm(GO:0005737)
Hspbap1	A0A0H2UHA5	HSPB1-associated protein 1 OS=Rattus norvegicus GN=Hspbap1 PE=4 SV=1 - [A0A0H2UHA5_RAT]	NA	NA	NA	NA	NA	NA	NA	NA	1.08	0	0	0	0	0	0	FALSE		FALSE		HSPB1-associated protein 1	HSPB1-ASSOCIATED PROTEIN 1 (PTHR12461:SF43)	oxidoreductase activity, acting on paired donors, with incorporation or reduction of molecular oxygen, 2-oxoglutarate as one donor, and incorporation of one atom each of oxygen into both donors(GO:0016706)					2-oxoglutarate-dependent dioxygenase activity(GO:0016706)	oxidation-reduction process(GO:0055114)	cytoplasm(GO:0005737)
Ca8	Q5PPN4	Carbonic anhydrase-related protein OS=Rattus norvegicus GN=Ca8 PE=1 SV=3 - [CAH8_RAT]	-0.53	-0.72	-1.72	NA	NA	NA	NA	NA	NA	NA	NA	NA	NA	NA	NA	FALSE		FALSE		Carbonic anhydrase-related protein	CARBONIC ANHYDRASE-RELATED PROTEIN (PTHR18952:SF104)						carbonate dehydratase activity(GO:0004089);zinc ion binding(GO:0008270)	phosphatidylinositol-mediated signaling(GO:0048015)	cytoplasm(GO:0005737)
Prune2	Q5BJR4	Protein prune homolog 2 OS=Rattus norvegicus GN=Prune2 PE=2 SV=1 - [PRUN2_RAT]	0.46	0.17	0.18	-0.132	-1.171	-0.071	-1.171	-1.171	-0.12	-0.73	-0.22	-1.81	-1.81	-1.81	-1.81	FALSE		FALSE		Protein prune homolog 2	PROTEIN PRUNE HOMOLOG 2 (PTHR12112:SF11)	pyrophosphatase activity(GO:0016462)	apoptotic signaling pathway(GO:0097190);bleb assembly(GO:0032060);cellular catabolic process(GO:0044248);execution phase of apoptosis(GO:0097194);organic substance catabolic process(GO:1901575);oxoacid metabolic process(GO:0043436);phosphorus metabolic process(GO:0006793)	cytoplasm(GO:0005737)			exopolyphosphatase activity(GO:0004309)	polyphosphate catabolic process(GO:0006798);apoptotic process(GO:0006915)	cytoplasm(GO:0005737)
Nccrp1	D3ZQ18	Protein Nccrp1 OS=Rattus norvegicus GN=Nccrp1 PE=4 SV=1 - [D3ZQ18_RAT]	NA	NA	NA	NA	NA	NA	NA	NA	0	0	0	0	0	0	1.6	FALSE		FALSE		Non-specific cytotoxic cell receptor protein 1 homolog (zebrafish)	F-BOX ONLY PROTEIN 50 (PTHR12125:SF1)							positive regulation of cell population proliferation(GO:0008284)	cytoplasm(GO:0005737)
Smap1	M0RC57	Protein unc-45 homolog A OS=Rattus norvegicus GN=Smap1 PE=4 SV=1 - [M0RC57_RAT]	0.13	-0.48	-0.16	-0.172	-1.809	-0.709	0.024	0.242	1.69	0	1.58	1.37	1.51	1.62	1.6	FALSE		FALSE		Small ArfGAP 1	STROMAL MEMBRANE-ASSOCIATED PROTEIN 1 (PTHR45705:SF8)						GTPase activator activity(GO:0005096);clathrin binding(GO:0030276);metal ion binding(GO:0046872)	positive regulation of GTPase activity(GO:0043547);positive regulation of erythrocyte differentiation(GO:0045648);regulation of clathrin-dependent endocytosis(GO:2000369)	cytoplasm(GO:0005737)
Ptgr2	Q5BK81	Prostaglandin reductase 2 OS=Rattus norvegicus GN=Ptgr2 PE=2 SV=2 - [PTGR2_RAT]	NA	NA	NA	0	0	0	0	1.363	0	1.08	0	0	0	0	0	FALSE		FALSE		Prostaglandin reductase 2	PROSTAGLANDIN REDUCTASE 2 (PTHR43205:SF5)	oxidoreductase activity(GO:0016491)	apoptotic process(GO:0006915);carbohydrate metabolic process(GO:0005975)		dehydrogenase(PC00092);reductase(PC00198)		13-prostaglandin reductase activity(GO:0036132);15-oxoprostaglandin 13-oxidase activity(GO:0047522)	prostaglandin metabolic process(GO:0006693);oxidation-reduction process(GO:0055114)	cytoplasm(GO:0005737)
Trim2	A0A0G2K2M8	Tripartite motif-containing protein 2 OS=Rattus norvegicus GN=Trim2 PE=1 SV=1 - [A0A0G2K2M8_RAT]	NA	NA	NA	NA	NA	NA	NA	NA	1.69	2.94	2	1.37	2.23	2.86	2.83	FALSE		FALSE		Tripartite motif-containing protein 2	TRIPARTITE MOTIF-CONTAINING PROTEIN 2 (PTHR24104:SF24)	ubiquitin protein ligase activity(GO:0061630)	proteasome-mediated ubiquitin-dependent protein catabolic process(GO:0043161);protein polyubiquitination(GO:0000209)		ubiquitin-protein ligase(PC00234)	Alzheimer disease-presenilin pathway->Tripartite motif-containing protein 3;;	ubiquitin-protein transferase activity(GO:0004842);protein binding(GO:0005515);zinc ion binding(GO:0008270);ubiquitin protein ligase activity(GO:0061630)	protein polyubiquitination(GO:0000209);proteasome-mediated ubiquitin-dependent protein catabolic process(GO:0043161);regulation of neuron apoptotic process(GO:0043523);cellular response to leukemia inhibitory factor(GO:1990830)	cytoplasm(GO:0005737)
Trim2	D3ZQG6	Tripartite motif-containing protein 2 OS=Rattus norvegicus GN=Trim2 PE=1 SV=2 - [TRIM2_RAT]	0.46	-0.15	1.4	-0.77	0.513	-0.709	-1.809	0.242	NA	NA	NA	NA	NA	NA	NA	FALSE		FALSE		Tripartite motif-containing protein 2	TRIPARTITE MOTIF-CONTAINING PROTEIN 2 (PTHR24104:SF24)	ubiquitin protein ligase activity(GO:0061630)	proteasome-mediated ubiquitin-dependent protein catabolic process(GO:0043161);protein polyubiquitination(GO:0000209)		ubiquitin-protein ligase(PC00234)	Alzheimer disease-presenilin pathway->Tripartite motif-containing protein 3;;	ubiquitin-protein transferase activity(GO:0004842);protein binding(GO:0005515);zinc ion binding(GO:0008270);ubiquitin protein ligase activity(GO:0061630)	protein polyubiquitination(GO:0000209);proteasome-mediated ubiquitin-dependent protein catabolic process(GO:0043161);regulation of neuron apoptotic process(GO:0043523);cellular response to leukemia inhibitory factor(GO:1990830)	cytoplasm(GO:0005737)
Npepl1	D4A3E2	Aminopeptidase-like 1 (Predicted) OS=Rattus norvegicus GN=Npepl1 PE=1 SV=2 - [D4A3E2_RAT]	NA	NA	NA	NA	NA	NA	NA	NA	0	1.08	0	0	0	0	0	FALSE		FALSE		Aminopeptidase-like 1	AMINOPEPTIDASE NPEPL1-RELATED (PTHR11963:SF4)				metalloprotease(PC00153)		aminopeptidase activity(GO:0004177);metalloexopeptidase activity(GO:0008235);manganese ion binding(GO:0030145)	proteolysis(GO:0006508)	cytoplasm(GO:0005737)
Prtfdc1	B2RYS6	Phosphoribosyl transferase domain containing 1 OS=Rattus norvegicus GN=Prtfdc1 PE=2 SV=1 - [B2RYS6_RAT]	-0.65	-0.9	-2.48	NA	NA	NA	NA	NA	0	1.08	1	0	0	0	0	FALSE		FALSE		Hypoxanthine phosphoribosyltransferase	PHOSPHORIBOSYLTRANSFERASE DOMAIN-CONTAINING PROTEIN 1 (PTHR43340:SF5)	magnesium ion binding(GO:0000287);transferase activity, transferring pentosyl groups(GO:0016763)	nucleobase-containing small molecule biosynthetic process(GO:0034404);purine nucleobase biosynthetic process(GO:0009113);purine ribonucleoside monophosphate biosynthetic process(GO:0009168);purine ribonucleotide biosynthetic process(GO:0009152)		glycosyltransferase(PC00111);mutase(PC00160)	Xanthine and guanine salvage pathway->Guanine phosphoribosyltransferase;;Adenine and hypoxanthine salvage pathway->Hypoxanthine phosphoribosyl transferase;;Xanthine and guanine salvage pathway->Xanthine phosphoribosyltransferase;;;;	nucleotide binding(GO:0000166);hypoxanthine phosphoribosyltransferase activity(GO:0004422);protein homodimerization activity(GO:0042803);metal ion binding(GO:0046872);guanine phosphoribosyltransferase activity(GO:0052657)	purine ribonucleoside salvage(GO:0006166);IMP salvage(GO:0032264)	cytoplasm(GO:0005737)
Ndrg3	Q6AYR2	Protein NDRG3 OS=Rattus norvegicus GN=Ndrg3 PE=2 SV=1 - [NDRG3_RAT]	0.13	-0.43	-0.08	0.4	-0.25	0.725	0.026	-0.198	-0.14	0.36	0.22	-0.52	-1.07	-0.96	-0.24	FALSE		FALSE		Protein NDRG3	PROTEIN NDRG3 (PTHR11034:SF20)		signal transduction(GO:0007165)	cytoplasm(GO:0005737)	serine protease(PC00203)			signal transduction(GO:0007165)	cytoplasm(GO:0005737)
Ppp1r12c	A0A0G2K4R1	Protein Ppp1r12c OS=Rattus norvegicus GN=Ppp1r12c PE=1 SV=1 - [A0A0G2K4R1_RAT]	NA	NA	NA	NA	NA	NA	NA	NA	0	1.08	1.58	0	1.51	0	1.6	FALSE		FALSE		Protein phosphatase 1, regulatory subunit 12C	PROTEIN PHOSPHATASE 1 REGULATORY SUBUNIT 12C (PTHR24179:SF27)	enzyme inhibitor activity(GO:0004857);phosphatase activity(GO:0016791);phosphatase binding(GO:0019902);phosphatase regulator activity(GO:0019208)		cytoplasm(GO:0005737)			enzyme inhibitor activity(GO:0004857);phosphatase regulator activity(GO:0019208);protein kinase binding(GO:0019901)	signal transduction(GO:0007165);negative regulation of catalytic activity(GO:0043086)	cytoplasm(GO:0005737)
Ppp1r12c	D4A5D7	Protein Ppp1r12c OS=Rattus norvegicus GN=Ppp1r12c PE=4 SV=2 - [D4A5D7_RAT]	NA	NA	NA	-0.77	-1.809	-0.709	0.024	-1.809	NA	NA	NA	NA	NA	NA	NA	FALSE		FALSE		Protein phosphatase 1, regulatory subunit 12C	PROTEIN PHOSPHATASE 1 REGULATORY SUBUNIT 12C (PTHR24179:SF27)	enzyme inhibitor activity(GO:0004857);phosphatase activity(GO:0016791);phosphatase binding(GO:0019902);phosphatase regulator activity(GO:0019208)		cytoplasm(GO:0005737)			enzyme inhibitor activity(GO:0004857);phosphatase regulator activity(GO:0019208);protein kinase binding(GO:0019901)	signal transduction(GO:0007165);negative regulation of catalytic activity(GO:0043086)	cytoplasm(GO:0005737)
USP9Y	W8CC82	USP9Y OS=Rattus norvegicus GN=USP9Y PE=4 SV=1 - [W8CC82_RAT]	NA	NA	NA	NA	NA	NA	NA	NA	0.95	1.55	0.83	1.36	-1.17	1.2	0.43	FALSE		FALSE		Ubiquitin-specific peptidase 9, Y-linked	UBIQUITIN CARBOXYL-TERMINAL HYDROLASE FAF-Y-RELATED (PTHR24006:SF693)	cysteine-type endopeptidase activity(GO:0004197);thiol-dependent ubiquitin-specific protease activity(GO:0004843)	protein deubiquitination(GO:0016579)	cytoplasm(GO:0005737)			cysteine-type endopeptidase activity(GO:0004197);thiol-dependent ubiquitin-specific protease activity(GO:0004843);thiol-dependent ubiquitinyl hydrolase activity(GO:0036459)	ubiquitin-dependent protein catabolic process(GO:0006511);protein deubiquitination(GO:0016579)	cytoplasm(GO:0005737)
Dstn	Q7M0E3	Destrin OS=Rattus norvegicus GN=Dstn PE=1 SV=3 - [DEST_RAT]	0.74	0.71	1.1	-0.612	0.75	-1.15	-1.06	-0.887	0.47	0.47	-0.25	-2.25	-0.01	-2.25	-0.64	FALSE		FALSE		Destrin	DESTRIN (PTHR11913:SF18)		anatomical structure morphogenesis(GO:0009653)				actin filament binding(GO:0051015)	actin filament depolymerization(GO:0030042);actin filament fragmentation(GO:0030043);positive regulation of actin filament depolymerization(GO:0030836);actin filament severing(GO:0051014)	cytoplasm(GO:0005737);actin cytoskeleton(GO:0015629);cortical actin cytoskeleton(GO:0030864)
Ablim2	Q6KC51	Actin-binding LIM protein 2 OS=Rattus norvegicus GN=Ablim2 PE=2 SV=1 - [ABLM2_RAT]	1.19	1	0	NA	NA	NA	NA	NA	NA	NA	NA	NA	NA	NA	NA	FALSE		FALSE		Actin-binding LIM protein 2	ACTIN-BINDING LIM PROTEIN 2 (PTHR24213:SF6)	actin filament binding(GO:0051015)	lamellipodium assembly(GO:0030032)	actin cytoskeleton(GO:0015629)	actin family cytoskeletal protein(PC00041);structural protein(PC00211)		actin binding(GO:0003779);metal ion binding(GO:0046872);actin filament binding(GO:0051015)	transcription, DNA-templated(GO:0006351);lamellipodium assembly(GO:0030032);actin cytoskeleton organization(GO:0030036);positive regulation of transcription by RNA polymerase II(GO:0045944)	cytoplasm(GO:0005737);actin cytoskeleton(GO:0015629);myofibril(GO:0030016)
Twf2	B0BMY7	Protein Twf2 OS=Rattus norvegicus GN=Twf2 PE=2 SV=1 - [B0BMY7_RAT]	2.27	2	0	-1.171	-1.171	-1.171	-1.171	-1.171	1.08	1.08	1	0	1.51	0	0	FALSE		FALSE		Protein tyrosine kinase 9-like (A6-related protein) (Predicted), isoform CRA_b	TWINFILIN-2 (PTHR13759:SF9)	actin filament binding(GO:0051015)	actin filament depolymerization(GO:0030042);actin filament polymerization(GO:0030041);cellular protein localization(GO:0034613);lamellipodium assembly(GO:0030032);maintenance of location(GO:0051235);negative regulation of actin filament polymerization(GO:0030837);neuron projection development(GO:0031175);positive regulation of neuron projection development(GO:0010976);regulation of cell projectio…	actin filament(GO:0005884);myofibril(GO:0030016)	non-motor actin binding protein(PC00165)		actin monomer binding(GO:0003785);protein kinase C binding(GO:0005080);ATP binding(GO:0005524);phosphatidylinositol-4,5-bisphosphate binding(GO:0005546);kinase activity(GO:0016301);actin filament binding(GO:0051015)	regulation of lamellipodium assembly(GO:0010591);positive regulation of lamellipodium assembly(GO:0010592);positive regulation of neuron projection development(GO:0010976);phosphorylation(GO:0016310);actin filament depolymerization(GO:0030042);negative regulation of actin filament polymerization(GO:0030837);regulation of actin cytoskeleton organization(GO:0032956);sequestering of actin monomers(G…	cytoplasm(GO:0005737);actin filament(GO:0005884);myofibril(GO:0030016);lamellipodium(GO:0030027);filopodium(GO:0030175);growth cone(GO:0030426);stereocilium(GO:0032420);perinuclear region of cytoplasm(GO:0048471)
Mtss1	A0A0G2K2D5	Protein Mtss1 OS=Rattus norvegicus GN=Mtss1 PE=1 SV=1 - [A0A0G2K2D5_RAT]	NA	NA	NA	NA	NA	NA	NA	NA	-0.09	0.52	0.42	0.2	-1.17	-1.17	0.43	FALSE		FALSE		MTSS1, I-BAR domain-containing	METASTASIS SUPPRESSOR PROTEIN 1 (PTHR15708:SF10)	structural molecule activity(GO:0005198)	cell cycle(GO:0007049)	intracellular(GO:0005622)	actin family cytoskeletal protein(PC00041)		actin binding(GO:0003779);actin monomer binding(GO:0003785);signaling receptor binding(GO:0005102);identical protein binding(GO:0042802);actin filament binding(GO:0051015)	in utero embryonic development(GO:0001701);plasma membrane organization(GO:0007009);actin filament organization(GO:0007015);magnesium ion homeostasis(GO:0010960);actin cytoskeleton organization(GO:0030036);actin filament polymerization(GO:0030041);bone mineralization(GO:0030282);positive regulation of actin filament bundle assembly(GO:0032233);adherens junction maintenance(GO:0034334);negative re…	cytoplasm(GO:0005737);adherens junction(GO:0005912);actin cytoskeleton(GO:0015629)
Mtss1	D3ZYM5	Metastasis suppressor 1 (Predicted), isoform CRA_a OS=Rattus norvegicus GN=Mtss1 PE=4 SV=2 - [D3ZYM5_RAT]	NA	NA	NA	0	0	0	1.19	0	NA	NA	NA	NA	NA	NA	NA	FALSE		FALSE		MTSS1, I-BAR domain-containing	METASTASIS SUPPRESSOR PROTEIN 1 (PTHR15708:SF10)	structural molecule activity(GO:0005198)	cell cycle(GO:0007049)	intracellular(GO:0005622)	actin family cytoskeletal protein(PC00041)		actin binding(GO:0003779);actin monomer binding(GO:0003785);signaling receptor binding(GO:0005102);identical protein binding(GO:0042802);actin filament binding(GO:0051015)	in utero embryonic development(GO:0001701);plasma membrane organization(GO:0007009);actin filament organization(GO:0007015);magnesium ion homeostasis(GO:0010960);actin cytoskeleton organization(GO:0030036);actin filament polymerization(GO:0030041);bone mineralization(GO:0030282);positive regulation of actin filament bundle assembly(GO:0032233);adherens junction maintenance(GO:0034334);negative re…	cytoplasm(GO:0005737);adherens junction(GO:0005912);actin cytoskeleton(GO:0015629)
Arpc5l	A1L108	Actin-related protein 2/3 complex subunit 5-like protein OS=Rattus norvegicus GN=Arpc5l PE=1 SV=2 - [ARP5L_RAT]	0.13	-0.16	0.19	0.466	0.414	0.976	0.661	0.192	0.08	-1.17	-0.53	-0.33	0.21	0	-1.25	FALSE		FALSE		Actin-related protein 2/3 complex subunit 5-like protein	ACTIN-RELATED PROTEIN 2/3 COMPLEX SUBUNIT 5-LIKE PROTEIN (PTHR12644:SF2)	actin filament binding(GO:0051015)	Arp2/3 complex-mediated actin nucleation(GO:0034314);actin filament polymerization(GO:0030041);cell migration(GO:0016477)	actin cytoskeleton(GO:0015629);cytoplasm(GO:0005737);cytoskeletal part(GO:0044430);protein-containing complex(GO:0032991)	actin family cytoskeletal protein(PC00041)	Inflammation mediated by chemokine and cytokine signaling pathway->Actin related protein 2/3 complex;;Integrin signalling pathway->Actin related protein 2/3 complex;;Huntington disease->Actin related protein 2/3 complex;;;;	actin filament binding(GO:0051015)	cell migration(GO:0016477);Arp2/3 complex-mediated actin nucleation(GO:0034314)	cytoplasm(GO:0005737);Arp2/3 protein complex(GO:0005885);synapse(GO:0045202);glutamatergic synapse(GO:0098978)
Atg5	Q5XIS0	Autophagy protein 5 OS=Rattus norvegicus GN=Atg5 PE=2 SV=1 - [Q5XIS0_RAT]	0.08	-0.1	-1.1	0	0	0	0	0	1.08	1.08	1	2.06	0	1.62	1.6	FALSE		FALSE		Autophagy protein 5	AUTOPHAGY PROTEIN 5 (PTHR13040:SF2)	Atg12 activating enzyme activity(GO:0019778);Atg12 conjugating enzyme activity(GO:0061651);Atg12 ligase activity(GO:0061660);Atg8-specific protease activity(GO:0019786)	Atg1/ULK1 kinase complex assembly(GO:1904745);C-terminal protein amino acid modification(GO:0018410);autophagosome assembly(GO:0000045);autophagy of mitochondrion(GO:0000422);cellular response to nitrogen starvation(GO:0006995);protein lipidation(GO:0006497);transmembrane transport(GO:0055085)	phagophore assembly site(GO:0000407);transferase complex(GO:1990234);whole membrane(GO:0098805)	membrane trafficking regulatory protein(PC00151)		protein binding(GO:0005515);Atg8 ligase activity(GO:0019776)	autophagosome assembly(GO:0000045);autophagy of mitochondrion(GO:0000422);blood vessel remodeling(GO:0001974);immune system process(GO:0002376);regulation of cytokine secretion involved in immune response(GO:0002739);C-terminal protein lipidation(GO:0006501);autophagy(GO:0006914);apoptotic process(GO:0006915);cellular response to nitrogen starvation(GO:0006995);cellular response to starvation(GO:…	cytoplasm(GO:0005737);autophagosome(GO:0005776);axoneme(GO:0005930);membrane(GO:0016020);axon(GO:0030424);protein-containing complex(GO:0032991);phagophore assembly site membrane(GO:0034045);Atg12-Atg5-Atg16 complex(GO:0034274);mitochondria-associated endoplasmic reticulum membrane(GO:0044233)
Dtna	D4A772	Dystrobrevin OS=Rattus norvegicus GN=Dtna PE=1 SV=3 - [D4A772_RAT]	NA	NA	NA	NA	NA	NA	NA	NA	0.72	0.88	0.59	0.58	1.01	0.93	0.9	FALSE		FALSE		Dystrobrevin	DYSTROBREVIN ALPHA (PTHR12268:SF19)		cellular component morphogenesis(GO:0032989)				protein binding(GO:0005515);zinc ion binding(GO:0008270);PDZ domain binding(GO:0030165)		cytoplasm(GO:0005737);axon(GO:0030424);extrinsic component of cytoplasmic side of plasma membrane(GO:0031234);protein-containing complex(GO:0032991);sarcolemma(GO:0042383);cell projection(GO:0042995);synapse(GO:0045202)
Dtna	M0R9L4	Protein Dtna OS=Rattus norvegicus GN=Dtna PE=4 SV=1 - [M0R9L4_RAT]	-0.32	-0.57	0.52	0.466	-0.171	0.546	0.661	0.192	NA	NA	NA	NA	NA	NA	NA	FALSE		FALSE		Dystrobrevin	DYSTROBREVIN ALPHA (PTHR12268:SF19)		cellular component morphogenesis(GO:0032989)				protein binding(GO:0005515);zinc ion binding(GO:0008270);PDZ domain binding(GO:0030165)		cytoplasm(GO:0005737);axon(GO:0030424);extrinsic component of cytoplasmic side of plasma membrane(GO:0031234);protein-containing complex(GO:0032991);sarcolemma(GO:0042383);cell projection(GO:0042995);synapse(GO:0045202)
Mpdz	O55164	Multiple PDZ domain protein OS=Rattus norvegicus GN=Mpdz PE=1 SV=1 - [MPDZ_RAT]	0.11	-0.72	0.95	-0.172	-0.809	-0.092	0.805	0.242	0	1.08	0	0	0	0	1.6	FALSE		FALSE		Multiple PDZ domain protein	MULTIPLE PDZ DOMAIN PROTEIN (PTHR19964:SF10)		cellular process(GO:0009987)				protein binding(GO:0005515);protein C-terminus binding(GO:0008022)	cell adhesion(GO:0007155);intracellular signal transduction(GO:0035556);myelination(GO:0042552)	cytoplasm(GO:0005737);bicellular tight junction(GO:0005923);endomembrane system(GO:0012505);postsynaptic density(GO:0014069);apical plasma membrane(GO:0016324);apicolateral plasma membrane(GO:0016327);dendrite(GO:0030425);cytoplasmic vesicle(GO:0031410);Schmidt-Lanterman incisure(GO:0043220);postsynaptic membrane(GO:0045211)
Strn	G3V6L8	RCG61894, isoform CRA_a OS=Rattus norvegicus GN=Strn PE=4 SV=1 - [G3V6L8_RAT]	0.55	-0.14	1.23	-0.112	-0.715	-0.387	0.257	0.037	0.36	0.88	1.22	1.35	0.77	0.64	1.69	FALSE		FALSE		Striatin	STRIATIN (PTHR15653:SF2)	calmodulin binding(GO:0005516);protein domain specific binding(GO:0019904);protein phosphatase binding(GO:0019903);protein-containing complex binding(GO:0044877)		dendrite(GO:0030425);plasma membrane region(GO:0098590)			protein binding(GO:0005515);calmodulin binding(GO:0005516);protein domain specific binding(GO:0019904);estrogen receptor binding(GO:0030331);protein-containing complex binding(GO:0044877);calcium-dependent protein binding(GO:0048306);protein phosphatase 2A binding(GO:0051721);armadillo repeat domain binding(GO:0070016)	locomotory behavior(GO:0007626);negative regulation of cell population proliferation(GO:0008285);Wnt signaling pathway(GO:0016055);dendrite development(GO:0016358)	cytoplasm(GO:0005737);bicellular tight junction(GO:0005923);postsynaptic density(GO:0014069);membrane(GO:0016020);dendrite(GO:0030425);protein-containing complex(GO:0032991);neuronal cell body(GO:0043025);dendritic spine(GO:0043197);postsynaptic membrane(GO:0045211);FAR/SIN/STRIPAK complex(GO:0090443)
Angel2	F1LT13	Angel homolog 2 (Drosophila) (Predicted), isoform CRA_a OS=Rattus norvegicus GN=Angel2 PE=1 SV=2 - [F1LT13_RAT]	NA	NA	NA	NA	NA	NA	NA	NA	1.08	0	0	0	0	0	0	FALSE		FALSE		Angel homolog 2	PROTEIN ANGEL HOMOLOG 2 (PTHR12121:SF27)	nuclease activity(GO:0004518);nucleic acid binding(GO:0003676)	regulation of transcription by RNA polymerase II(GO:0006357);transcription by RNA polymerase II(GO:0006366)		exoribonuclease(PC00099)		mRNA 3'-UTR binding(GO:0003730)	negative regulation of mitotic cell cycle(GO:0045930);3'-UTR-mediated mRNA stabilization(GO:0070935)	cytoplasm(GO:0005737);Cajal body(GO:0015030)
Slk	G3V7I8	RCG57812, isoform CRA_b OS=Rattus norvegicus GN=Slk PE=4 SV=1 - [G3V7I8_RAT]	0.83	0.4	0.9	0.072	-0.81	-0.406	-0.253	-0.331	-0.37	-0.37	0.08	-0.21	-0.37	0.88	0.4	FALSE		FALSE		STE20-like serine/threonine-protein kinase	STE20-LIKE SERINE/THREONINE-PROTEIN KINASE (PTHR24361:SF53)	protein serine/threonine kinase activity(GO:0004674)	activation of protein kinase activity(GO:0032147);signal transduction by protein phosphorylation(GO:0023014);stress-activated protein kinase signaling cascade(GO:0031098)	cytoplasm(GO:0005737)			protein kinase activity(GO:0004672);protein serine/threonine kinase activity(GO:0004674);protein binding(GO:0005515);ATP binding(GO:0005524);identical protein binding(GO:0042802);protein homodimerization activity(GO:0042803)	protein phosphorylation(GO:0006468);apoptotic process(GO:0006915);signal transduction by protein phosphorylation(GO:0023014);regulation of cell migration(GO:0030334);stress-activated protein kinase signaling cascade(GO:0031098);cytoplasmic microtubule organization(GO:0031122);activation of protein kinase activity(GO:0032147);positive regulation of histone phosphorylation(GO:0033129);regulation of…	cytoplasm(GO:0005737);cell leading edge(GO:0031252);perinuclear region of cytoplasm(GO:0048471)
Slk	O08815	STE20-like serine/threonine-protein kinase OS=Rattus norvegicus GN=Slk PE=2 SV=1 - [SLK_RAT]	0.74	0.58	0.9	NA	NA	NA	NA	NA	NA	NA	NA	NA	NA	NA	NA	FALSE		FALSE		STE20-like serine/threonine-protein kinase	STE20-LIKE SERINE/THREONINE-PROTEIN KINASE (PTHR24361:SF53)	protein serine/threonine kinase activity(GO:0004674)	activation of protein kinase activity(GO:0032147);signal transduction by protein phosphorylation(GO:0023014);stress-activated protein kinase signaling cascade(GO:0031098)	cytoplasm(GO:0005737)			protein kinase activity(GO:0004672);protein serine/threonine kinase activity(GO:0004674);protein binding(GO:0005515);ATP binding(GO:0005524);identical protein binding(GO:0042802);protein homodimerization activity(GO:0042803)	protein phosphorylation(GO:0006468);apoptotic process(GO:0006915);signal transduction by protein phosphorylation(GO:0023014);regulation of cell migration(GO:0030334);stress-activated protein kinase signaling cascade(GO:0031098);cytoplasmic microtubule organization(GO:0031122);activation of protein kinase activity(GO:0032147);positive regulation of histone phosphorylation(GO:0033129);regulation of…	cytoplasm(GO:0005737);cell leading edge(GO:0031252);perinuclear region of cytoplasm(GO:0048471)
Ppfia4	F1M863	Liprin-alpha-4 OS=Rattus norvegicus GN=Ppfia4 PE=4 SV=2 - [F1M863_RAT]	0.55	0.6	1.46	0.576	-0.224	0.67	0.467	1.574	-1.81	-1.81	-0.81	-1.81	-0.29	-0.18	-1.81	FALSE		FALSE		Liprin-alpha-4 (Fragment)	LIPRIN-ALPHA-4 (PTHR12587:SF5)		cellular process(GO:0009987)				protein binding(GO:0005515)		cytoplasm(GO:0005737);cell surface(GO:0009986);synapse(GO:0045202);presynaptic active zone(GO:0048786)
Cdc42bpa	G3V6C9	CDC42 binding protein kinase alpha, isoform CRA_a OS=Rattus norvegicus GN=Cdc42bpa PE=1 SV=1 - [G3V6C9_RAT]	0.11	-0.72	0.95	-0.191	-0.665	-0.533	-0.417	-0.198	NA	NA	NA	NA	NA	NA	NA	FALSE		FALSE		Serine/threonine-protein kinase MRCK alpha	SERINE/THREONINE-PROTEIN KINASE MRCK ALPHA (PTHR22988:SF31)	protein kinase activity(GO:0004672)	anatomical structure morphogenesis(GO:0009653);cell cycle(GO:0007049);embryo development(GO:0009790);intracellular signal transduction(GO:0035556)		non-receptor serine/threonine protein kinase(PC00167)		magnesium ion binding(GO:0000287);protein serine/threonine kinase activity(GO:0004674);protein binding(GO:0005515);ATP binding(GO:0005524);identical protein binding(GO:0042802);metal ion binding(GO:0046872)	microtubule cytoskeleton organization(GO:0000226);protein phosphorylation(GO:0006468);cytoskeleton organization(GO:0007010);nuclear migration(GO:0007097);cell migration(GO:0016477);actin cytoskeleton organization(GO:0030036);actomyosin structure organization(GO:0031032);actin cytoskeleton reorganization(GO:0031532);intracellular signal transduction(GO:0035556);regulation of small GTPase mediated …	cytoplasm(GO:0005737);cell-cell junction(GO:0005911);lamellipodium(GO:0030027);cell leading edge(GO:0031252);actomyosin(GO:0042641)
Cfl1	P45592	Cofilin-1 OS=Rattus norvegicus GN=Cfl1 PE=1 SV=3 - [COF1_RAT]	0.22	-0.12	-0.04	-0.697	-0.378	-0.588	-1.279	-0.458	0.27	0.28	-0.82	-0.3	0.12	0.38	0.35	FALSE		FALSE		Cofilin-1	COFILIN-1 (PTHR11913:SF17)		anatomical structure morphogenesis(GO:0009653)			Cytoskeletal regulation by Rho GTPase->Cofilin;;	actin binding(GO:0003779);signaling receptor binding(GO:0005102);protein binding(GO:0005515);protein phosphatase binding(GO:0019903);actin filament binding(GO:0051015);phosphatidylinositol bisphosphate binding(GO:1902936)	mitotic cytokinesis(GO:0000281);neural crest cell migration(GO:0001755);neural fold formation(GO:0001842);protein phosphorylation(GO:0006468);protein import into nucleus(GO:0006606);cytoskeleton organization(GO:0007010);actin filament organization(GO:0007015);negative regulation of cell adhesion(GO:0007162);response to virus(GO:0009615);positive regulation of lamellipodium assembly(GO:0010592);ne…	cytoplasm(GO:0005737);cell-cell junction(GO:0005911);nuclear matrix(GO:0016363);lamellipodium(GO:0030027);filopodium(GO:0030175);growth cone(GO:0030426);cortical actin cytoskeleton(GO:0030864);cell leading edge(GO:0031252);lamellipodium membrane(GO:0031258);mitochondrial membrane(GO:0031966);ruffle membrane(GO:0032587);neuron projection(GO:0043005);neuronal cell body(GO:0043025);dendritic spine(G…
Ric8b	Q80ZG0	Synembryn-B OS=Rattus norvegicus GN=Ric8b PE=1 SV=1 - [RIC8B_RAT]	0	0	1.23	NA	NA	NA	NA	NA	NA	NA	NA	NA	NA	NA	NA	FALSE		FALSE		Synembryn-B	SYNEMBRYN-B (PTHR12425:SF2)	G-protein coupled receptor activity(GO:0004930);GDP binding(GO:0019003);GTP binding(GO:0005525);GTPase activator activity(GO:0005096);GTPase activity(GO:0003924);guanyl-nucleotide exchange factor activity(GO:0005085)		cytoplasm(GO:0005737);plasma membrane(GO:0005886)			G-protein alpha-subunit binding(GO:0001965);guanyl-nucleotide exchange factor activity(GO:0005085);GTPase activator activity(GO:0005096)	G protein-coupled receptor signaling pathway(GO:0007186);regulation of G protein-coupled receptor signaling pathway(GO:0008277);positive regulation of GTPase activity(GO:0043547)	cytoplasm(GO:0005737);centrosome(GO:0005813);cytosol(GO:0005829);plasma membrane(GO:0005886);cell cortex(GO:0005938)
Camsap3	D3ZXQ2	Protein Camsap3 OS=Rattus norvegicus GN=Camsap3 PE=4 SV=2 - [D3ZXQ2_RAT]	0.76	0.74	1.42	-0.341	-0.524	0.081	0.713	0.965	0.23	0.05	0.39	0.89	1.38	1.84	2.33	FALSE		FALSE		Calmodulin-regulated spectrin-associated protein family, member 3	CALMODULIN-REGULATED SPECTRIN-ASSOCIATED PROTEIN 3 (PTHR21595:SF2)	microtubule binding(GO:0008017)	cytoplasmic microtubule organization(GO:0031122);microtubule depolymerization(GO:0007019);negative regulation of organelle organization(GO:0010639);regulation of microtubule polymerization or depolymerization(GO:0031110);regulation of supramolecular fiber organization(GO:1902903)	microtubule(GO:0005874)			calmodulin binding(GO:0005516);spectrin binding(GO:0030507);microtubule minus-end binding(GO:0051011);actin filament binding(GO:0051015)	microtubule cytoskeleton organization(GO:0000226);negative regulation of microtubule depolymerization(GO:0007026);embryo development ending in birth or egg hatching(GO:0009792);negative regulation of phosphatase activity(GO:0010923);regulation of cell migration(GO:0030334);establishment or maintenance of microtubule cytoskeleton polarity(GO:0030951);regulation of microtubule polymerization(GO:003…	cytoplasm(GO:0005737);centrosome(GO:0005813);zonula adherens(GO:0005915);microtubule minus-end(GO:0036449)
Nudcd3	M0R6G6	Protein Nudcd3 OS=Rattus norvegicus GN=Nudcd3 PE=4 SV=1 - [M0R6G6_RAT]	0.73	-0.1	0.78	0	0	0	0	0	NA	NA	NA	NA	NA	NA	NA	FALSE		FALSE		NudC domain-containing 3 (Fragment)	SUBFAMILY NOT NAMED (PTHR12356:SF24)	unfolded protein binding(GO:0051082)	protein folding(GO:0006457)	cytoplasm(GO:0005737)	microtubule family cytoskeletal protein(PC00157)		unfolded protein binding(GO:0051082)	protein folding(GO:0006457);developmental process(GO:0032502);cilium assembly(GO:0060271);protein localization to pericentriolar material(GO:1905793)	cytoplasm(GO:0005737);cytoplasmic dynein complex(GO:0005868)
Nudcd3	Q32PY7	Nudcd3 protein OS=Rattus norvegicus GN=Nudcd3 PE=2 SV=1 - [Q32PY7_RAT]	NA	NA	NA	NA	NA	NA	NA	NA	0	1.08	0	0	0	0	1.6	FALSE		FALSE		NudC domain-containing 3 (Fragment)	SUBFAMILY NOT NAMED (PTHR12356:SF24)	unfolded protein binding(GO:0051082)	protein folding(GO:0006457)	cytoplasm(GO:0005737)	microtubule family cytoskeletal protein(PC00157)		unfolded protein binding(GO:0051082)	protein folding(GO:0006457);developmental process(GO:0032502);cilium assembly(GO:0060271);protein localization to pericentriolar material(GO:1905793)	cytoplasm(GO:0005737);cytoplasmic dynein complex(GO:0005868)
Snx4	B2RYI6	Snx4 protein OS=Rattus norvegicus GN=Snx4 PE=2 SV=1 - [B2RYI6_RAT]	0.89	0.28	-0.49	NA	NA	NA	NA	NA	0.52	-1.17	-1.17	0.2	0.34	-1.17	0.43	FALSE		FALSE		Sorting nexin 4	SORTING NEXIN-4 (PTHR46596:SF1)						epidermal growth factor receptor binding(GO:0005154);insulin receptor binding(GO:0005158);phosphatidylinositol binding(GO:0035091);transferrin receptor binding(GO:1990459);leptin receptor binding(GO:1990460)	protein transport(GO:0015031);endocytic recycling(GO:0032456);positive regulation of histamine secretion by mast cell(GO:1903595)	cytoplasm(GO:0005737);cytoplasmic dynein complex(GO:0005868);plasma membrane(GO:0005886);membrane(GO:0016020);SNARE complex(GO:0031201);early endosome membrane(GO:0031901);protein-containing complex(GO:0032991)
Snph	B5DF41	Syntaphilin OS=Rattus norvegicus GN=Snph PE=2 SV=1 - [SNPH_RAT]	0	1.58	2.33	0	0	0	0	1.363	0.69	-0.13	0.34	-0.87	0.47	0.12	0.58	FALSE		FALSE		Syntaphilin	SYNTAPHILIN (PTHR16208:SF1)	enzyme regulator activity(GO:0030234);protein binding(GO:0005515)	exocytosis(GO:0006887);intracellular protein transport(GO:0006886)		SNARE protein(PC00034);enzyme modulator(PC00095)		protein binding(GO:0005515);syntaxin-1 binding(GO:0017075)	brain development(GO:0007420);neuron differentiation(GO:0030182)	cytoplasm(GO:0005737);cytoplasmic microtubule(GO:0005881);plasma membrane(GO:0005886);integral component of membrane(GO:0016021);cell junction(GO:0030054);mitochondrial membrane(GO:0031966);presynaptic membrane(GO:0042734);neuron projection(GO:0043005);neuronal cell body(GO:0043025)
Dbn1	C6L8E0	Drebrin E OS=Rattus norvegicus GN=Dbn1 PE=2 SV=1 - [C6L8E0_RAT]	NA	NA	NA	-0.172	-0.224	-0.709	-0.619	0.242	1.06	0.7	0.56	1.69	1.35	0.98	1.87	FALSE		FALSE		Drebrin	DREBRIN (PTHR10829:SF1)	actin binding(GO:0003779);structural molecule activity(GO:0005198)	cellular component morphogenesis(GO:0032989)	actin cytoskeleton(GO:0015629)	non-motor actin binding protein(PC00165)		actin binding(GO:0003779);protein binding(GO:0005515);profilin binding(GO:0005522);cytoskeletal protein binding(GO:0008092);actin filament binding(GO:0051015)	actin filament organization(GO:0007015);spermatogenesis(GO:0007283);nervous system development(GO:0007399);brain development(GO:0007420);aging(GO:0007568);cell communication by chemical coupling(GO:0010643);cell communication by electrical coupling(GO:0010644);positive regulation of cell-substrate adhesion(GO:0010811);positive regulation of neuron projection development(GO:0010976);response to ac…	cytoplasm(GO:0005737);cytoskeleton(GO:0005856);actin filament(GO:0005884);plasma membrane(GO:0005886);cell-cell junction(GO:0005911);gap junction(GO:0005921);cell cortex(GO:0005938);postsynaptic density(GO:0014069);actin cytoskeleton(GO:0015629);membrane(GO:0016020);lamellipodium(GO:0030027);filopodium(GO:0030175);dendrite(GO:0030425);growth cone(GO:0030426);asymmetric synapse(GO:0032279);neurona…
Dbn1	Q07266	Drebrin OS=Rattus norvegicus GN=Dbn1 PE=1 SV=3 - [DREB_RAT]	-0.32	0.43	0.79	NA	NA	NA	NA	NA	NA	NA	NA	NA	NA	NA	NA	FALSE		FALSE		Drebrin	DREBRIN (PTHR10829:SF1)	actin binding(GO:0003779);structural molecule activity(GO:0005198)	cellular component morphogenesis(GO:0032989)	actin cytoskeleton(GO:0015629)	non-motor actin binding protein(PC00165)		actin binding(GO:0003779);protein binding(GO:0005515);profilin binding(GO:0005522);cytoskeletal protein binding(GO:0008092);actin filament binding(GO:0051015)	actin filament organization(GO:0007015);spermatogenesis(GO:0007283);nervous system development(GO:0007399);brain development(GO:0007420);aging(GO:0007568);cell communication by chemical coupling(GO:0010643);cell communication by electrical coupling(GO:0010644);positive regulation of cell-substrate adhesion(GO:0010811);positive regulation of neuron projection development(GO:0010976);response to ac…	cytoplasm(GO:0005737);cytoskeleton(GO:0005856);actin filament(GO:0005884);plasma membrane(GO:0005886);cell-cell junction(GO:0005911);gap junction(GO:0005921);cell cortex(GO:0005938);postsynaptic density(GO:0014069);actin cytoskeleton(GO:0015629);membrane(GO:0016020);lamellipodium(GO:0030027);filopodium(GO:0030175);dendrite(GO:0030425);growth cone(GO:0030426);asymmetric synapse(GO:0032279);neurona…
Trim46	A0A096MKD9	Protein Trim46 (Fragment) OS=Rattus norvegicus GN=Trim46 PE=4 SV=1 - [A0A096MKD9_RAT]	0.13	0.05	0.8	2.385	1	1.1	1.19	2.051	0.31	0.64	0.19	0.26	0.91	-0.18	0.54	FALSE		FALSE		Tripartite motif-containing protein 46	TRIPARTITE MOTIF-CONTAINING PROTEIN 46 (PTHR24099:SF20)						zinc ion binding(GO:0008270)	microtubule cytoskeleton organization(GO:0000226);microtubule bundle formation(GO:0001578);neuron migration(GO:0001764);axonogenesis(GO:0007409);negative regulation of axon extension(GO:0030517);anterograde synaptic vesicle transport(GO:0048490);protein localization to axon(GO:0099612);positive regulation of anterograde dense core granule transport(GO:1901953);regulation of cellular protein local…	cytoplasm(GO:0005737);cytoskeleton(GO:0005856);axon initial segment(GO:0043194);main axon(GO:0044304);proximal neuron projection(GO:1990769)
Trim46	A0A0G2JXN2	Protein Trim46 OS=Rattus norvegicus GN=Trim46 PE=1 SV=1 - [A0A0G2JXN2_RAT]	NA	NA	NA	NA	NA	NA	NA	NA	-1.17	0.95	0.42	0.89	1.06	0.46	1.17	FALSE		FALSE		Tripartite motif-containing protein 46	TRIPARTITE MOTIF-CONTAINING PROTEIN 46 (PTHR24099:SF20)						zinc ion binding(GO:0008270)	microtubule cytoskeleton organization(GO:0000226);microtubule bundle formation(GO:0001578);neuron migration(GO:0001764);axonogenesis(GO:0007409);negative regulation of axon extension(GO:0030517);anterograde synaptic vesicle transport(GO:0048490);protein localization to axon(GO:0099612);positive regulation of anterograde dense core granule transport(GO:1901953);regulation of cellular protein local…	cytoplasm(GO:0005737);cytoskeleton(GO:0005856);axon initial segment(GO:0043194);main axon(GO:0044304);proximal neuron projection(GO:1990769)
Trim46	D3ZA17	Protein Trim46 OS=Rattus norvegicus GN=Trim46 PE=4 SV=2 - [D3ZA17_RAT]	0.08	0.48	1.57	1.637	0	1.1	1.19	1.363	NA	NA	NA	NA	NA	NA	NA	FALSE		FALSE		Tripartite motif-containing protein 46	TRIPARTITE MOTIF-CONTAINING PROTEIN 46 (PTHR24099:SF20)						zinc ion binding(GO:0008270)	microtubule cytoskeleton organization(GO:0000226);microtubule bundle formation(GO:0001578);neuron migration(GO:0001764);axonogenesis(GO:0007409);negative regulation of axon extension(GO:0030517);anterograde synaptic vesicle transport(GO:0048490);protein localization to axon(GO:0099612);positive regulation of anterograde dense core granule transport(GO:1901953);regulation of cellular protein local…	cytoplasm(GO:0005737);cytoskeleton(GO:0005856);axon initial segment(GO:0043194);main axon(GO:0044304);proximal neuron projection(GO:1990769)
Avil	M0RCA6	Advillin OS=Rattus norvegicus GN=Avil PE=4 SV=1 - [M0RCA6_RAT]	0	0	1.23	NA	NA	NA	NA	NA	0	0	0	0	0	0	0	FALSE		FALSE		Advillin	ADVILLIN (PTHR11977:SF33)	actin binding(GO:0003779);structural molecule activity(GO:0005198)	cellular component morphogenesis(GO:0032989)	actin cytoskeleton(GO:0015629)	non-motor actin binding protein(PC00165)		actin binding(GO:0003779);actin filament binding(GO:0051015)	cytoskeleton organization(GO:0007010);nervous system development(GO:0007399);positive regulation of neuron projection development(GO:0010976);actin filament capping(GO:0051693);cilium assembly(GO:0060271)	cytoplasm(GO:0005737);cytoskeleton(GO:0005856);axon(GO:0030424);cell projection(GO:0042995);neuron projection(GO:0043005)
Ermn	A0A0G2K774	Ermin OS=Rattus norvegicus GN=Ermn PE=1 SV=1 - [A0A0G2K774_RAT]	NA	NA	NA	NA	NA	NA	NA	NA	0.2	0.7	0.08	-2.25	-0.73	-2.25	-2.25	TRUE	Various	FALSE		Ermin	ERMIN (PTHR47137:SF1)						actin filament binding(GO:0051015)	morphogenesis of a branching structure(GO:0001763);actin filament organization(GO:0007015);regulation of cell shape(GO:0008360);regulation of cell projection organization(GO:0031344)	cytoplasm(GO:0005737);cytoskeleton(GO:0005856);cell cortex(GO:0005938);filopodium(GO:0030175);internode region of axon(GO:0033269);paranode region of axon(GO:0033270);neuronal cell body(GO:0043025);myelin sheath(GO:0043209)
Ermn	Q5RJL0	Ermin OS=Rattus norvegicus GN=Ermn PE=1 SV=1 - [ERMIN_RAT]	0.33	0.02	-1.1	0.25	0.191	0.339	-0.619	0.706	NA	NA	NA	NA	NA	NA	NA	TRUE	Various	FALSE		Ermin	ERMIN (PTHR47137:SF1)						actin filament binding(GO:0051015)	morphogenesis of a branching structure(GO:0001763);actin filament organization(GO:0007015);regulation of cell shape(GO:0008360);regulation of cell projection organization(GO:0031344)	cytoplasm(GO:0005737);cytoskeleton(GO:0005856);cell cortex(GO:0005938);filopodium(GO:0030175);internode region of axon(GO:0033269);paranode region of axon(GO:0033270);neuronal cell body(GO:0043025);myelin sheath(GO:0043209)
Gfap	A1E252	Glial fibrillary acidic protein epsilon (Fragment) OS=Rattus norvegicus GN=Gfap PE=2 SV=1 - [A1E252_RAT]	-0.15	-0.28	0.18	NA	NA	NA	NA	NA	NA	NA	NA	NA	NA	NA	NA	FALSE		FALSE		Glial fibrillary acidic protein	GLIAL FIBRILLARY ACIDIC PROTEIN (PTHR45652:SF9)						integrin binding(GO:0005178);structural molecule activity(GO:0005198);structural constituent of cytoskeleton(GO:0005200);protein binding(GO:0005515);kinase binding(GO:0019900);identical protein binding(GO:0042802)	response to wounding(GO:0009611);positive regulation of Schwann cell proliferation(GO:0010625);negative regulation of neuron projection development(GO:0010977);astrocyte development(GO:0014002);extracellular matrix organization(GO:0030198);neuron projection regeneration(GO:0031102);intermediate filament-based process(GO:0045103);intermediate filament organization(GO:0045109);regulation of neurotr…	cytoplasm(GO:0005737);cytoskeleton(GO:0005856);intermediate filament(GO:0005882);membrane(GO:0016020);cell projection(GO:0042995);cell body(GO:0044297);intermediate filament cytoskeleton(GO:0045111);glial cell projection(GO:0097386);astrocyte projection(GO:0097449);astrocyte end-foot(GO:0097450);cytoplasmic side of lysosomal membrane(GO:0098574)
Gfap	P47819	Glial fibrillary acidic protein OS=Rattus norvegicus GN=Gfap PE=1 SV=2 - [GFAP_RAT]	0.18	-0.18	0.27	-0.214	-0.246	0.058	0.421	0.773	-0.04	0.14	0.13	0.49	0.8	1.02	1.03	FALSE		FALSE		Glial fibrillary acidic protein	GLIAL FIBRILLARY ACIDIC PROTEIN (PTHR45652:SF9)						integrin binding(GO:0005178);structural molecule activity(GO:0005198);structural constituent of cytoskeleton(GO:0005200);protein binding(GO:0005515);kinase binding(GO:0019900);identical protein binding(GO:0042802)	response to wounding(GO:0009611);positive regulation of Schwann cell proliferation(GO:0010625);negative regulation of neuron projection development(GO:0010977);astrocyte development(GO:0014002);extracellular matrix organization(GO:0030198);neuron projection regeneration(GO:0031102);intermediate filament-based process(GO:0045103);intermediate filament organization(GO:0045109);regulation of neurotr…	cytoplasm(GO:0005737);cytoskeleton(GO:0005856);intermediate filament(GO:0005882);membrane(GO:0016020);cell projection(GO:0042995);cell body(GO:0044297);intermediate filament cytoskeleton(GO:0045111);glial cell projection(GO:0097386);astrocyte projection(GO:0097449);astrocyte end-foot(GO:0097450);cytoplasmic side of lysosomal membrane(GO:0098574)
Shroom2	Q7TP36	Protein Shroom2 OS=Rattus norvegicus GN=Shroom2 PE=2 SV=1 - [SHRM2_RAT]	0.08	-1.1	-1.1	NA	NA	NA	NA	NA	-0.56	-1.17	-0.66	-2.25	-0.73	-2.25	-2.25	FALSE		FALSE		Protein Shroom2	PROTEIN SHROOM2 (PTHR15012:SF8)	actin filament binding(GO:0051015)	actin filament organization(GO:0007015)	adherens junction(GO:0005912);apical junction complex(GO:0043296);apical plasma membrane(GO:0016324);cortical actin cytoskeleton(GO:0030864)	ligand-gated ion channel(PC00141)		actin binding(GO:0003779);beta-catenin binding(GO:0008013);protein domain specific binding(GO:0019904);actin filament binding(GO:0051015)	actin filament organization(GO:0007015);multicellular organism development(GO:0007275);cell migration(GO:0016477);actin cytoskeleton organization(GO:0030036);negative regulation of actin filament depolymerization(GO:0030835);establishment of melanosome localization(GO:0032401);melanosome organization(GO:0032438);apical protein localization(GO:0045176);cell-cell junction maintenance(GO:0045217)	cytoplasm(GO:0005737);cytoskeleton(GO:0005856);microtubule(GO:0005874);plasma membrane(GO:0005886);cell-cell junction(GO:0005911);adherens junction(GO:0005912);cell-cell adherens junction(GO:0005913);bicellular tight junction(GO:0005923);cell cortex(GO:0005938);apical plasma membrane(GO:0016324);cortical actin cytoskeleton(GO:0030864);neuronal cell body(GO:0043025);apical junction complex(GO:0043…
Cdc42ep1	A1A5P0	Cdc42 effector protein 1 OS=Rattus norvegicus GN=Cdc42ep1 PE=2 SV=1 - [BORG5_RAT]	1.19	0	0	0	1	1.1	1.833	1.363	-0.73	-0.12	-0.22	-0.43	-0.29	-1.81	-0.2	FALSE		FALSE		Cdc42 effector protein 1	CDC42 EFFECTOR PROTEIN 1 (PTHR15344:SF7)	GTP-Rho binding(GO:0017049)	Rho protein signal transduction(GO:0007266);actin filament polymerization(GO:0030041);cell morphogenesis(GO:0000902);plasma membrane bounded cell projection assembly(GO:0120031);positive regulation of actin filament polymerization(GO:0030838);positive regulation of cell projection organization(GO:0031346);regulation of cell projection assembly(GO:0060491);regulation of cell shape(GO:0008360);regu…	cytoplasm(GO:0005737);plasma membrane(GO:0005886)			GTP-Rho binding(GO:0017049)	Rho protein signal transduction(GO:0007266);regulation of cell shape(GO:0008360);positive regulation of actin filament polymerization(GO:0030838);positive regulation of pseudopodium assembly(GO:0031274)	cytoplasm(GO:0005737);cytoskeleton(GO:0005856);plasma membrane(GO:0005886);endomembrane system(GO:0012505)
Rin1	P97680	Ras and Rab interactor 1 OS=Rattus norvegicus GN=Rin1 PE=2 SV=2 - [RIN1_RAT]	1.83	1	1.23	1.039	1	1.1	0	0	1.69	1.69	1	0	1.51	0	0	FALSE		FALSE		Ras and Rab interactor 1	RAS AND RAB INTERACTOR 1 (PTHR23101:SF62)	enzyme regulator activity(GO:0030234);guanyl-nucleotide exchange factor activity(GO:0005085)	endocytosis(GO:0006897);intracellular protein transport(GO:0006886)		guanyl-nucleotide exchange factor(PC00113);membrane trafficking regulatory protein(PC00151)		GTPase activator activity(GO:0005096);Ras GTPase binding(GO:0017016)	endocytosis(GO:0006897);signal transduction(GO:0007165);memory(GO:0007613);associative learning(GO:0008306);negative regulation of synaptic plasticity(GO:0031914);positive regulation of GTPase activity(GO:0043547)	cytoplasm(GO:0005737);cytoskeleton(GO:0005856);plasma membrane(GO:0005886);membrane(GO:0016020);dendrite(GO:0030425);neuronal cell body(GO:0043025)
[truncated: 4,383 more rows]
