# Supplementary material for: Arginine π-stacking drives binding to fibrils of the Alzheimer protein Tau
Source: Nat Commun. 2020 Jan 29;11:571. doi: 10.1038/s41467-019-13745-7 (PMC6989696; doi:10.1038/s41467-019-13745-7)
Supplement: Supplementary file 5 — Supplementary Data 2 [file 41467_2019_13745_MOESM5_ESM.xlsx]

## Sheet: Supplementary Data 2
gene name	fasta headers	Majority protein IDs	EXP1_log2_T0	EXP1_log2_T4	EXP1_log2_T8	EXP1_log2_T24	EXP1_T4/T0	EXP1_T8/T0	EXP1_T24/T0	EXP2_log2_T0noHEP	EXP2_log2_T0	EXP2_log2_T1	EXP2_log2_T2	EXP2_log2_T3	EXP2_log2_T4	EXP2_T0/T0noHEP	EXP2_T1/T0noHEP	EXP2_T2/T0noHEP	EXP2_T3/T0noHEP	EXP2_T4/T0noHEP	EXP3_log2_T0noHEP	EXP3_log2_T0	EXP3_log2_T1	EXP3_log2_T2	EXP3_log2_T3	EXP3_log2_T4	EXP3_log2_T8	EXP3_log2_T24	EXP3_T0/T0noHEP	EXP3_T1/T0noHEP	EXP3_T2/T0noHEP	EXP3_T3/T0noHEP	EXP3_T4/T0noHEP	EXP3_T8/T0noHEP	EXP3_T24/T0noHEP	T0vsCTR	GO_Class_T0	T4vsT0	GO_Class_T4	Name	Panther Family/Subfamily	Panther GO Molecular function	Panther GO Biological process	Panther GO Cellular component	Panther protein class	Pathway	GO MF	GO BP	GO CC
Mrpl16	sp|Q5M818|RM16_RAT 39S ribosomal protein L16, mitochondrial OS=Rattus norvegicus OX=10116 GN=Mrpl16 PE=2 SV=1	sp|Q5M818|RM16_RAT	17.5548	17.5548	22.1543	24.3789	0	4.59944	6.82405	18.4753	18.4753	26.3341	27.986	28.1814	27.4317	0	7.8588	9.51069	9.70612	8.95644	19.0633	19.0633	19.0633	19.0633	19.0633	19.0633	23.7098	19.0633	0	0	0	0	0	4.64649	0	FALSE		TRUE	RNA	39S ribosomal protein L16, mitochondrial	39S RIBOSOMAL PROTEIN L16, MITOCHONDRIAL (PTHR12220:SF13)	rRNA binding(GO:0019843);structural constituent of ribosome(GO:0003735)			ribosomal protein(PC00202)		structural constituent of ribosome(GO:0003735);rRNA binding(GO:0019843)	mitochondrial translation(GO:0032543)	mitochondrion(GO:0005739);mitochondrial large ribosomal subunit(GO:0005762);mitochondrial small ribosomal subunit(GO:0005763)
Rps15a	sp|P62246|RS15A_RAT 40S ribosomal protein S15a OS=Rattus norvegicus OX=10116 GN=Rps15a PE=1 SV=2;tr|D3ZLL8|D3ZLL8_RAT 40S ribosomal protein S15a-like OS=Rattus norvegicus OX=10116 GN=LOC100909878 PE=3 SV=1;tr|A0A0G2K6I0|A0A0G2K6I0_RAT Similar to ribosomal	sp|P62246|RS15A_RAT;tr|D3ZLL8|D3ZLL8_RAT;tr|A0A0G2K6I0|A0A0G2K6I0_RAT;tr|D3ZZC7|D3ZZC7_RAT	29.1933	30.7951	30.7365	31.0956	1.60177	1.54323	1.90229	NA	NA	NA	NA	NA	NA						NA	NA	NA	NA	NA	NA	NA	NA								FALSE		TRUE	RNA	40S ribosomal protein S15a	40S RIBOSOMAL PROTEIN S15A (PTHR11758:SF13)	structural constituent of ribosome(GO:0003735)		cytosolic small ribosomal subunit(GO:0022627)	ribosomal protein(PC00202)		molecular_function(GO:0003674);structural constituent of ribosome(GO:0003735)	translation(GO:0006412);biological_process(GO:0008150);positive regulation of cell population proliferation(GO:0008284);response to virus(GO:0009615);positive regulation of cell cycle(GO:0045787)	cytoplasm(GO:0005737);cytosolic small ribosomal subunit(GO:0022627)
Rps15a	sp|P62246|RS15A_RAT 40S ribosomal protein S15a OS=Rattus norvegicus OX=10116 GN=Rps15a PE=1 SV=2;tr|D3ZLL8|D3ZLL8_RAT 40S ribosomal protein S15a-like OS=Rattus norvegicus OX=10116 GN=LOC100909878 PE=3 SV=1;tr|D3ZZC7|D3ZZC7_RAT Uncharacterized protein OS=Ra	sp|P62246|RS15A_RAT;tr|D3ZLL8|D3ZLL8_RAT;tr|D3ZZC7|D3ZZC7_RAT;tr|A0A0G2K6I0|A0A0G2K6I0_RAT;tr|D3ZS61|D3ZS61_RAT	NA	NA	NA	NA				NA	NA	NA	NA	NA	NA						27.5958	28.935	31.2485	31.0867	32.2135	33.2124	33.6033	34.0813	1.33911	3.65269	3.49083	4.61763	5.61653	6.00743	6.48549	FALSE		TRUE	RNA	40S ribosomal protein S15a	40S RIBOSOMAL PROTEIN S15A (PTHR11758:SF13)	structural constituent of ribosome(GO:0003735)		cytosolic small ribosomal subunit(GO:0022627)	ribosomal protein(PC00202)		molecular_function(GO:0003674);structural constituent of ribosome(GO:0003735)	translation(GO:0006412);biological_process(GO:0008150);positive regulation of cell population proliferation(GO:0008284);response to virus(GO:0009615);positive regulation of cell cycle(GO:0045787)	cytoplasm(GO:0005737);cytosolic small ribosomal subunit(GO:0022627)
Rps3a	sp|P49242|RS3A_RAT 40S ribosomal protein S3a OS=Rattus norvegicus OX=10116 GN=Rps3a PE=1 SV=2;tr|M0R6L4|M0R6L4_RAT 40S ribosomal protein S3a OS=Rattus norvegicus OX=10116 GN=LOC100365839 PE=3 SV=1	sp|P49242|RS3A_RAT;tr|M0R6L4|M0R6L4_RAT	27.925	32.0313	32.5184	32.1834	4.10635	4.5934	4.25846	27.3187	29.4002	29.6097	30.7734	31.7911	31.0006	2.08151	2.29101	3.45463	4.47235	3.68189	26.8326	27.5739	29.0959	29.7843	29.8221	30.5469	31.8398	31.8875	0.741363	2.26337	2.95172	2.98955	3.71436	5.00723	5.05493	FALSE		TRUE	RNA	40S ribosomal protein S3a	40S RIBOSOMAL PROTEIN S3A (PTHR11830:SF0)			cytosol(GO:0005829)	cysteine protease(PC00081);ribosomal protein(PC00202)		mRNA binding(GO:0003729);structural constituent of ribosome(GO:0003735);protein binding(GO:0005515);translation initiation factor binding(GO:0031369);mRNA 5'-UTR binding(GO:0048027)	translation(GO:0006412);cell differentiation(GO:0030154);negative regulation of apoptotic process(GO:0043066);response to ethanol(GO:0045471);positive regulation of translation(GO:0045727);positive regulation of fibroblast proliferation(GO:0048146)	nucleus(GO:0005634);nucleolus(GO:0005730);cytoplasm(GO:0005737);endoplasmic reticulum(GO:0005783);cytosol(GO:0005829);small ribosomal subunit(GO:0015935);cytosolic small ribosomal subunit(GO:0022627);synapse(GO:0045202);ribonucleoprotein complex(GO:1990904)
Rps6	tr|M0RD75|M0RD75_RAT 40S ribosomal protein S6 OS=Rattus norvegicus OX=10116 GN=Rps6 PE=1 SV=1;sp|P62755|RS6_RAT 40S ribosomal protein S6 OS=Rattus norvegicus OX=10116 GN=Rps6 PE=1 SV=1	tr|M0RD75|M0RD75_RAT;sp|P62755|RS6_RAT	23.2527	28.2129	28.1444	28.0511	4.96023	4.89174	4.7984	25.162	18.4753	26.3211	27.5885	28.0801	27.6765	-6.68672	1.15911	2.4265	2.91807	2.5145	23.0749	24.873	25.4503	25.2079	19.0633	26.1845	25.8898	27.6085	1.7981	2.37536	2.13302	-4.01159	3.10956	2.81491	4.53357	FALSE		TRUE	RNA	40S ribosomal protein S6	40S RIBOSOMAL PROTEIN S6 (PTHR11502:SF6)		cellular component biogenesis(GO:0044085);rRNA metabolic process(GO:0016072)	cytosol(GO:0005829);ribosome(GO:0005840)			mRNA binding(GO:0003729);structural constituent of ribosome(GO:0003735);protein kinase binding(GO:0019901)	ribosomal small subunit assembly(GO:0000028);G1/S transition of mitotic cell cycle(GO:0000082);mitotic cell cycle(GO:0000278);placenta development(GO:0001890);T cell proliferation involved in immune response(GO:0002309);rRNA processing(GO:0006364);translation(GO:0006412);activation-induced cell death of T cells(GO:0006924);mitotic cell cycle checkpoint(GO:0007093);gastrulation(GO:0007369);mammali…	nucleus(GO:0005634);nucleolus(GO:0005730);cytoplasm(GO:0005737);endoplasmic reticulum(GO:0005783);cytosol(GO:0005829);ribosome(GO:0005840);polysome(GO:0005844);small ribosomal subunit(GO:0015935);cytosolic small ribosomal subunit(GO:0022627);dendrite(GO:0030425);cytoplasmic ribonucleoprotein granule(GO:0036464);cell body(GO:0044297);perinuclear region of cytoplasm(GO:0048471);ribonucleoprotein co…
Rpl10	sp|Q6PDV7|RL10_RAT 60S ribosomal protein L10 OS=Rattus norvegicus OX=10116 GN=Rpl10 PE=1 SV=3;tr|D4A1P2|D4A1P2_RAT Ribosomal protein L10-like OS=Rattus norvegicus OX=10116 GN=Rpl10l PE=1 SV=1	sp|Q6PDV7|RL10_RAT;tr|D4A1P2|D4A1P2_RAT	NA	NA	NA	NA				25.3413	24.6674	26.8145	27.7207	27.0035	27.1272	-0.673946	1.47317	2.37935	1.66217	1.78586	22.2288	24.5511	25.3262	25.1216	26.9971	27.0076	27.2663	28.4786	2.32225	3.09734	2.89278	4.7683	4.77873	5.03743	6.24973	FALSE		TRUE	RNA	60S ribosomal protein L10	60S RIBOSOMAL PROTEIN L10 (PTHR11726:SF36)	structural constituent of ribosome(GO:0003735)	ribosomal large subunit assembly(GO:0000027)	cytosolic large ribosomal subunit(GO:0022625)	ribosomal protein(PC00202)		molecular_function(GO:0003674);structural constituent of ribosome(GO:0003735);translation regulator activity(GO:0045182)	ribosomal large subunit assembly(GO:0000027);negative regulation of transcription by RNA polymerase II(GO:0000122);translation(GO:0006412);regulation of translation(GO:0006417);negative regulation of apoptotic process(GO:0043066);liver regeneration(GO:0097421);embryonic brain development(GO:1990403)	nucleus(GO:0005634);cytoplasm(GO:0005737);endoplasmic reticulum(GO:0005783);smooth endoplasmic reticulum(GO:0005790);cytosol(GO:0005829);large ribosomal subunit(GO:0015934);cytosolic large ribosomal subunit(GO:0022625);protein-containing complex(GO:0032991);synapse(GO:0045202);cytoplasmic side of rough endoplasmic reticulum membrane(GO:0098556)
Rpl26	sp|P12749|RL26_RAT 60S ribosomal protein L26 OS=Rattus norvegicus OX=10116 GN=Rpl26 PE=1 SV=1;tr|G3V6I9|G3V6I9_RAT 60S ribosomal protein L26 OS=Rattus norvegicus OX=10116 GN=Rpl26 PE=1 SV=1;tr|D4A1Z2|D4A1Z2_RAT Uncharacterized protein OS=Rattus norvegicus	sp|P12749|RL26_RAT;tr|G3V6I9|G3V6I9_RAT;tr|D4A1Z2|D4A1Z2_RAT	17.5548	25.4147	24.6419	24.4821	7.85992	7.0871	6.92726	NA	NA	NA	NA	NA	NA						NA	NA	NA	NA	NA	NA	NA	NA								FALSE		TRUE	RNA	60S ribosomal protein L26	60S RIBOSOMAL PROTEIN L26-LIKE 1 (PTHR11143:SF10)	RNA binding(GO:0003723);structural constituent of ribosome(GO:0003735)	cytoplasmic translation(GO:0002181);formation of translation initiation ternary complex(GO:0001677);ribosomal large subunit biogenesis(GO:0042273);translational elongation(GO:0006414);translational termination(GO:0006415)	cytosolic large ribosomal subunit(GO:0022625)	ribosomal protein(PC00202)		molecular_function(GO:0003674);RNA binding(GO:0003723);structural constituent of ribosome(GO:0003735);mRNA 5'-UTR binding(GO:0048027)	cytoplasmic translation(GO:0002181);rRNA processing(GO:0006364);translation(GO:0006412);DNA damage response, signal transduction by p53 class mediator resulting in cell cycle arrest(GO:0006977);cellular response to UV(GO:0034644);ribosomal large subunit biogenesis(GO:0042273);positive regulation of translation(GO:0045727);cellular response to ionizing radiation(GO:0071479);cellular response to ga…	nucleoplasm(GO:0005654);nucleolus(GO:0005730);cytoplasm(GO:0005737);large ribosomal subunit(GO:0015934);cytosolic large ribosomal subunit(GO:0022625);cytosolic ribosome(GO:0022626);terminal bouton(GO:0043195);ribonucleoprotein complex(GO:1990904)
Rpl26	tr|G3V6I9|G3V6I9_RAT 60S ribosomal protein L26 OS=Rattus norvegicus OX=10116 GN=Rpl26 PE=1 SV=1;sp|P12749|RL26_RAT 60S ribosomal protein L26 OS=Rattus norvegicus OX=10116 GN=Rpl26 PE=1 SV=1;tr|D4A1Z2|D4A1Z2_RAT Uncharacterized protein OS=Rattus norvegicus	tr|G3V6I9|G3V6I9_RAT;sp|P12749|RL26_RAT;tr|D4A1Z2|D4A1Z2_RAT;tr|D4AE42|D4AE42_RAT	NA	NA	NA	NA				NA	NA	NA	NA	NA	NA						19.0633	19.0633	25.0923	27.841	28.9759	29.117	29.2225	29.9632	0	6.02901	8.77767	9.91264	10.0537	10.1592	10.8999	FALSE		TRUE	RNA	60S ribosomal protein L26	60S RIBOSOMAL PROTEIN L26-LIKE 1 (PTHR11143:SF10)	RNA binding(GO:0003723);structural constituent of ribosome(GO:0003735)	cytoplasmic translation(GO:0002181);formation of translation initiation ternary complex(GO:0001677);ribosomal large subunit biogenesis(GO:0042273);translational elongation(GO:0006414);translational termination(GO:0006415)	cytosolic large ribosomal subunit(GO:0022625)	ribosomal protein(PC00202)		molecular_function(GO:0003674);RNA binding(GO:0003723);structural constituent of ribosome(GO:0003735);mRNA 5'-UTR binding(GO:0048027)	cytoplasmic translation(GO:0002181);rRNA processing(GO:0006364);translation(GO:0006412);DNA damage response, signal transduction by p53 class mediator resulting in cell cycle arrest(GO:0006977);cellular response to UV(GO:0034644);ribosomal large subunit biogenesis(GO:0042273);positive regulation of translation(GO:0045727);cellular response to ionizing radiation(GO:0071479);cellular response to ga…	nucleoplasm(GO:0005654);nucleolus(GO:0005730);cytoplasm(GO:0005737);large ribosomal subunit(GO:0015934);cytosolic large ribosomal subunit(GO:0022625);cytosolic ribosome(GO:0022626);terminal bouton(GO:0043195);ribonucleoprotein complex(GO:1990904)
Rpl26	tr|G3V6I9|G3V6I9_RAT 60S ribosomal protein L26 OS=Rattus norvegicus OX=10116 GN=Rpl26 PE=1 SV=1;sp|P12749|RL26_RAT 60S ribosomal protein L26 OS=Rattus norvegicus OX=10116 GN=Rpl26 PE=1 SV=1;tr|D4A1Z2|D4A1Z2_RAT Uncharacterized protein OS=Rattus norvegicus	tr|G3V6I9|G3V6I9_RAT;sp|P12749|RL26_RAT;tr|D4A1Z2|D4A1Z2_RAT	NA	NA	NA	NA				18.4753	18.4753	18.4753	24.0417	18.4753	18.4753	0	0	5.56641	0	0	NA	NA	NA	NA	NA	NA	NA	NA								FALSE		TRUE	RNA	60S ribosomal protein L26	60S RIBOSOMAL PROTEIN L26-LIKE 1 (PTHR11143:SF10)	RNA binding(GO:0003723);structural constituent of ribosome(GO:0003735)	cytoplasmic translation(GO:0002181);formation of translation initiation ternary complex(GO:0001677);ribosomal large subunit biogenesis(GO:0042273);translational elongation(GO:0006414);translational termination(GO:0006415)	cytosolic large ribosomal subunit(GO:0022625)	ribosomal protein(PC00202)		molecular_function(GO:0003674);RNA binding(GO:0003723);structural constituent of ribosome(GO:0003735);mRNA 5'-UTR binding(GO:0048027)	cytoplasmic translation(GO:0002181);rRNA processing(GO:0006364);translation(GO:0006412);DNA damage response, signal transduction by p53 class mediator resulting in cell cycle arrest(GO:0006977);cellular response to UV(GO:0034644);ribosomal large subunit biogenesis(GO:0042273);positive regulation of translation(GO:0045727);cellular response to ionizing radiation(GO:0071479);cellular response to ga…	nucleoplasm(GO:0005654);nucleolus(GO:0005730);cytoplasm(GO:0005737);large ribosomal subunit(GO:0015934);cytosolic large ribosomal subunit(GO:0022625);cytosolic ribosome(GO:0022626);terminal bouton(GO:0043195);ribonucleoprotein complex(GO:1990904)
Rpl35	sp|P17078|RL35_RAT 60S ribosomal protein L35 OS=Rattus norvegicus OX=10116 GN=Rpl35 PE=1 SV=3;tr|D3ZN79|D3ZN79_RAT Uncharacterized protein OS=Rattus norvegicus OX=10116 PE=3 SV=1	sp|P17078|RL35_RAT;tr|D3ZN79|D3ZN79_RAT	17.5548	27.775	28.0161	27.6179	10.2202	10.4613	10.0631	25.778	26.9812	29.033	30.1516	29.615	29.3505	1.20312	3.25494	4.37356	3.83692	3.57242	19.0633	23.8156	26.7509	27.0711	28.1666	28.8862	29.4041	30.1149	4.75234	7.68756	8.00783	9.1033	9.82291	10.3408	11.0516	FALSE		TRUE	RNA	60S ribosomal protein L35	60S RIBOSOMAL PROTEIN L35-RELATED (PTHR45722:SF2)	mRNA binding(GO:0003729);structural constituent of ribosome(GO:0003735)	maturation of LSU-rRNA from tricistronic rRNA transcript (SSU-rRNA, 5.8S rRNA, LSU-rRNA)(GO:0000463)	cytosolic large ribosomal subunit(GO:0022625)	ribosomal protein(PC00202)		mRNA binding(GO:0003729);structural constituent of ribosome(GO:0003735);ribonucleoprotein complex binding(GO:0043021)	maturation of LSU-rRNA from tricistronic rRNA transcript (SSU-rRNA, 5.8S rRNA, LSU-rRNA)(GO:0000463);translation(GO:0006412);cellular response to UV-B(GO:0071493)	large ribosomal subunit(GO:0015934);cytosolic large ribosomal subunit(GO:0022625);cytoplasmic side of rough endoplasmic reticulum membrane(GO:0098556)
Pfkfb2	tr|R9PXY6|R9PXY6_RAT 6-phosphofructo-2-kinase/fructose-2, 6-biphosphatase 2, isoform CRA_a OS=Rattus norvegicus OX=10116 GN=Pfkfb2 PE=1 SV=2;sp|Q9JJH5|F262_RAT 6-phosphofructo-2-kinase/fructose-2,6-bisphosphatase 2 OS=Rattus norvegicus OX=10116 GN=Pfkfb2 P	tr|R9PXY6|R9PXY6_RAT;sp|Q9JJH5|F262_RAT;tr|C9DRP5|C9DRP5_RAT	28.4761	29.627	29.9473	30.8093	1.15097	1.47128	2.33324	NA	NA	NA	NA	NA	NA						24.9783	25.8477	25.8915	25.915	27.8115	28.7295	29.1454	30.2166	0.869377	0.9132	0.936686	2.83318	3.75126	4.16714	5.23833	FALSE		TRUE	Various	6-phosphofructo-2-kinase/fructose-2,6-bisphosphatase 2	6-PHOSPHOFRUCTO-2-KINASE/FRUCTOSE-2,6-BISPHOSPHATASE 2 (PTHR10606:SF48)	carbohydrate kinase activity(GO:0019200);phosphatase activity(GO:0016791);phosphotransferase activity, alcohol group as acceptor(GO:0016773)	carbohydrate derivative metabolic process(GO:1901135);organophosphate metabolic process(GO:0019637)	cytosol(GO:0005829)	carbohydrate phosphatase(PC00066)		6-phosphofructo-2-kinase activity(GO:0003873);fructose-2,6-bisphosphate 2-phosphatase activity(GO:0004331);ATP binding(GO:0005524);kinase activity(GO:0016301);kinase binding(GO:0019900);protein kinase binding(GO:0019901)	fructose metabolic process(GO:0006000);fructose 2,6-bisphosphate metabolic process(GO:0006003);glucose catabolic process(GO:0006007);lactate metabolic process(GO:0006089);pyruvate metabolic process(GO:0006090);glycolytic process(GO:0006096);response to glucose(GO:0009749);phosphorylation(GO:0016310);dephosphorylation(GO:0016311);positive regulation of insulin secretion(GO:0032024);positive regula…	nucleus(GO:0005634);nucleoplasm(GO:0005654);cytoplasm(GO:0005737);cytosol(GO:0005829)
Pfkfb2	tr|R9PXY6|R9PXY6_RAT 6-phosphofructo-2-kinase/fructose-2, 6-biphosphatase 2, isoform CRA_a OS=Rattus norvegicus OX=10116 GN=Pfkfb2 PE=1 SV=2;sp|Q9JJH5|F262_RAT 6-phosphofructo-2-kinase/fructose-2,6-bisphosphatase 2 OS=Rattus norvegicus OX=10116 GN=Pfkfb2 P	tr|R9PXY6|R9PXY6_RAT;sp|Q9JJH5|F262_RAT;tr|C9DRP5|C9DRP5_RAT	28.4761	29.627	29.9473	30.8093	1.15097	1.47128	2.33324	NA	NA	NA	NA	NA	NA						24.9783	25.8477	25.8915	25.915	27.8115	28.7295	29.1454	30.2166	0.869377	0.9132	0.936686	2.83318	3.75126	4.16714	5.23833	FALSE		TRUE	Various	6-phosphofructo-2-kinase/fructose-2,6-bisphosphatase 2	6-PHOSPHOFRUCTO-2-KINASE/FRUCTOSE-2,6-BISPHOSPHATASE 2 (PTHR10606:SF48)	carbohydrate kinase activity(GO:0019200);phosphatase activity(GO:0016791);phosphotransferase activity, alcohol group as acceptor(GO:0016773)	carbohydrate derivative metabolic process(GO:1901135);organophosphate metabolic process(GO:0019637)	cytosol(GO:0005829)	carbohydrate phosphatase(PC00066)		6-phosphofructo-2-kinase activity(GO:0003873);fructose-2,6-bisphosphate 2-phosphatase activity(GO:0004331);ATP binding(GO:0005524);kinase activity(GO:0016301);kinase binding(GO:0019900);protein kinase binding(GO:0019901)	fructose metabolic process(GO:0006000);fructose 2,6-bisphosphate metabolic process(GO:0006003);glucose catabolic process(GO:0006007);lactate metabolic process(GO:0006089);pyruvate metabolic process(GO:0006090);glycolytic process(GO:0006096);response to glucose(GO:0009749);phosphorylation(GO:0016310);dephosphorylation(GO:0016311);positive regulation of insulin secretion(GO:0032024);positive regula…	nucleus(GO:0005634);nucleoplasm(GO:0005654);cytoplasm(GO:0005737);cytosol(GO:0005829)
Pfkfb2	tr|R9PXY6|R9PXY6_RAT 6-phosphofructo-2-kinase/fructose-2, 6-biphosphatase 2, isoform CRA_a OS=Rattus norvegicus OX=10116 GN=Pfkfb2 PE=1 SV=2;tr|C9DRP5|C9DRP5_RAT 6-phosphofructo-2-kinase/fructose-2, 6-bisphosphatase 2 variant 4 OS=Rattus norvegicus OX=1011	tr|R9PXY6|R9PXY6_RAT;tr|C9DRP5|C9DRP5_RAT	NA	NA	NA	NA				28.6303	29.2322	28.7057	30.7341	31.5752	32.2772	0.601853	0.0753533	2.10376	2.94492	3.64688	NA	NA	NA	NA	NA	NA	NA	NA								FALSE		TRUE	Various	6-phosphofructo-2-kinase/fructose-2,6-bisphosphatase 2	6-PHOSPHOFRUCTO-2-KINASE/FRUCTOSE-2,6-BISPHOSPHATASE 2 (PTHR10606:SF48)	carbohydrate kinase activity(GO:0019200);phosphatase activity(GO:0016791);phosphotransferase activity, alcohol group as acceptor(GO:0016773)	carbohydrate derivative metabolic process(GO:1901135);organophosphate metabolic process(GO:0019637)	cytosol(GO:0005829)	carbohydrate phosphatase(PC00066)		6-phosphofructo-2-kinase activity(GO:0003873);fructose-2,6-bisphosphate 2-phosphatase activity(GO:0004331);ATP binding(GO:0005524);kinase activity(GO:0016301);kinase binding(GO:0019900);protein kinase binding(GO:0019901)	fructose metabolic process(GO:0006000);fructose 2,6-bisphosphate metabolic process(GO:0006003);glucose catabolic process(GO:0006007);lactate metabolic process(GO:0006089);pyruvate metabolic process(GO:0006090);glycolytic process(GO:0006096);response to glucose(GO:0009749);phosphorylation(GO:0016310);dephosphorylation(GO:0016311);positive regulation of insulin secretion(GO:0032024);positive regula…	nucleus(GO:0005634);nucleoplasm(GO:0005654);cytoplasm(GO:0005737);cytosol(GO:0005829)
Pfkfb2	tr|R9PXY6|R9PXY6_RAT 6-phosphofructo-2-kinase/fructose-2, 6-biphosphatase 2, isoform CRA_a OS=Rattus norvegicus OX=10116 GN=Pfkfb2 PE=1 SV=2;tr|C9DRP5|C9DRP5_RAT 6-phosphofructo-2-kinase/fructose-2, 6-bisphosphatase 2 variant 4 OS=Rattus norvegicus OX=1011	tr|R9PXY6|R9PXY6_RAT;tr|C9DRP5|C9DRP5_RAT	NA	NA	NA	NA				28.6303	29.2322	28.7057	30.7341	31.5752	32.2772	0.601853	0.0753533	2.10376	2.94492	3.64688	NA	NA	NA	NA	NA	NA	NA	NA								FALSE		TRUE	Various	6-phosphofructo-2-kinase/fructose-2,6-bisphosphatase 2	6-PHOSPHOFRUCTO-2-KINASE/FRUCTOSE-2,6-BISPHOSPHATASE 2 (PTHR10606:SF48)	carbohydrate kinase activity(GO:0019200);phosphatase activity(GO:0016791);phosphotransferase activity, alcohol group as acceptor(GO:0016773)	carbohydrate derivative metabolic process(GO:1901135);organophosphate metabolic process(GO:0019637)	cytosol(GO:0005829)	carbohydrate phosphatase(PC00066)		6-phosphofructo-2-kinase activity(GO:0003873);fructose-2,6-bisphosphate 2-phosphatase activity(GO:0004331);ATP binding(GO:0005524);kinase activity(GO:0016301);kinase binding(GO:0019900);protein kinase binding(GO:0019901)	fructose metabolic process(GO:0006000);fructose 2,6-bisphosphate metabolic process(GO:0006003);glucose catabolic process(GO:0006007);lactate metabolic process(GO:0006089);pyruvate metabolic process(GO:0006090);glycolytic process(GO:0006096);response to glucose(GO:0009749);phosphorylation(GO:0016310);dephosphorylation(GO:0016311);positive regulation of insulin secretion(GO:0032024);positive regula…	nucleus(GO:0005634);nucleoplasm(GO:0005654);cytoplasm(GO:0005737);cytosol(GO:0005829)
Pfkfb2	sp|Q9JJH5|F262_RAT 6-phosphofructo-2-kinase/fructose-2,6-bisphosphatase 2 OS=Rattus norvegicus OX=10116 GN=Pfkfb2 PE=1 SV=1	sp|Q9JJH5|F262_RAT	NA	NA	NA	NA				18.4753	18.4753	18.4753	18.4753	18.4753	18.4753	0	0	0	0	0	NA	NA	NA	NA	NA	NA	NA	NA								FALSE		TRUE	Various	6-phosphofructo-2-kinase/fructose-2,6-bisphosphatase 2	6-PHOSPHOFRUCTO-2-KINASE/FRUCTOSE-2,6-BISPHOSPHATASE 2 (PTHR10606:SF48)	carbohydrate kinase activity(GO:0019200);phosphatase activity(GO:0016791);phosphotransferase activity, alcohol group as acceptor(GO:0016773)	carbohydrate derivative metabolic process(GO:1901135);organophosphate metabolic process(GO:0019637)	cytosol(GO:0005829)	carbohydrate phosphatase(PC00066)		6-phosphofructo-2-kinase activity(GO:0003873);fructose-2,6-bisphosphate 2-phosphatase activity(GO:0004331);ATP binding(GO:0005524);kinase activity(GO:0016301);kinase binding(GO:0019900);protein kinase binding(GO:0019901)	fructose metabolic process(GO:0006000);fructose 2,6-bisphosphate metabolic process(GO:0006003);glucose catabolic process(GO:0006007);lactate metabolic process(GO:0006089);pyruvate metabolic process(GO:0006090);glycolytic process(GO:0006096);response to glucose(GO:0009749);phosphorylation(GO:0016310);dephosphorylation(GO:0016311);positive regulation of insulin secretion(GO:0032024);positive regula…	nucleus(GO:0005634);nucleoplasm(GO:0005654);cytoplasm(GO:0005737);cytosol(GO:0005829)
Pfkfb2	sp|Q9JJH5|F262_RAT 6-phosphofructo-2-kinase/fructose-2,6-bisphosphatase 2 OS=Rattus norvegicus OX=10116 GN=Pfkfb2 PE=1 SV=1	sp|Q9JJH5|F262_RAT	NA	NA	NA	NA				18.4753	18.4753	18.4753	18.4753	18.4753	18.4753	0	0	0	0	0	NA	NA	NA	NA	NA	NA	NA	NA								FALSE		TRUE	Various	6-phosphofructo-2-kinase/fructose-2,6-bisphosphatase 2	6-PHOSPHOFRUCTO-2-KINASE/FRUCTOSE-2,6-BISPHOSPHATASE 2 (PTHR10606:SF48)	carbohydrate kinase activity(GO:0019200);phosphatase activity(GO:0016791);phosphotransferase activity, alcohol group as acceptor(GO:0016773)	carbohydrate derivative metabolic process(GO:1901135);organophosphate metabolic process(GO:0019637)	cytosol(GO:0005829)	carbohydrate phosphatase(PC00066)		6-phosphofructo-2-kinase activity(GO:0003873);fructose-2,6-bisphosphate 2-phosphatase activity(GO:0004331);ATP binding(GO:0005524);kinase activity(GO:0016301);kinase binding(GO:0019900);protein kinase binding(GO:0019901)	fructose metabolic process(GO:0006000);fructose 2,6-bisphosphate metabolic process(GO:0006003);glucose catabolic process(GO:0006007);lactate metabolic process(GO:0006089);pyruvate metabolic process(GO:0006090);glycolytic process(GO:0006096);response to glucose(GO:0009749);phosphorylation(GO:0016310);dephosphorylation(GO:0016311);positive regulation of insulin secretion(GO:0032024);positive regula…	nucleus(GO:0005634);nucleoplasm(GO:0005654);cytoplasm(GO:0005737);cytosol(GO:0005829)
Pfkfb3	sp|O35552|F263_RAT 6-phosphofructo-2-kinase/fructose-2,6-bisphosphatase 3 OS=Rattus norvegicus OX=10116 GN=Pfkfb3 PE=2 SV=1;tr|A7UAK3|A7UAK3_RAT 6-phosphofructo-2-kinase/fructose-2, 6-biphosphatase 3 splice variant OS=Rattus norvegicus OX=10116 GN=Pfkfb3 P	sp|O35552|F263_RAT;tr|A7UAK3|A7UAK3_RAT	24.8009	27.3655	26.9482	28.5026	2.56458	2.14733	3.70169	27.4006	27.8704	27.4336	28.7433	29.9633	30.7099	0.469862	0.033064	1.34271	2.56278	3.30936	24.7797	24.452	24.3894	25.6486	27.3836	27.3646	28.487	28.8841	-0.327758	-0.390359	0.868882	2.6039	2.58491	3.70727	4.10442	FALSE		TRUE	Phospho	6-phosphofructo-2-kinase/fructose-2,6-bisphosphatase 3	6-PHOSPHOFRUCTO-2-KINASE/FRUCTOSE-2,6-BISPHOSPHATASE 3 (PTHR10606:SF41)	carbohydrate kinase activity(GO:0019200);phosphatase activity(GO:0016791);phosphotransferase activity, alcohol group as acceptor(GO:0016773)	carbohydrate derivative metabolic process(GO:1901135);organophosphate metabolic process(GO:0019637)	cytosol(GO:0005829)	carbohydrate phosphatase(PC00066)		6-phosphofructo-2-kinase activity(GO:0003873);fructose-2,6-bisphosphate 2-phosphatase activity(GO:0004331);ATP binding(GO:0005524)	fructose metabolic process(GO:0006000);fructose 2,6-bisphosphate metabolic process(GO:0006003);regulation of glycolytic process(GO:0006110);brain development(GO:0007420);dephosphorylation(GO:0016311);carbohydrate phosphorylation(GO:0046835)	nucleoplasm(GO:0005654);cytosol(GO:0005829)
Vtn	tr|Q3KR94|Q3KR94_RAT Vitronectin OS=Rattus norvegicus OX=10116 GN=Vtn PE=1 SV=1;tr|Q7TQ11|Q7TQ11_RAT Aa1018 OS=Rattus norvegicus OX=10116 GN=Vtn PE=1 SV=1	tr|Q3KR94|Q3KR94_RAT;tr|Q7TQ11|Q7TQ11_RAT	17.5548	25.1652	25.9507	25.3819	7.61039	8.39586	7.82711	NA	NA	NA	NA	NA	NA						19.0633	23.5208	25.2082	26.3926	26.6719	26.4415	25.632	25.3556	4.45749	6.14487	7.32927	7.60863	7.37824	6.56872	6.2923	FALSE		TRUE	Phospho	Aa1018	VITRONECTIN (PTHR22917:SF3)		cellular process(GO:0009987)				scavenger receptor activity(GO:0005044);integrin binding(GO:0005178);collagen binding(GO:0005518);heparin binding(GO:0008201);polysaccharide binding(GO:0030247);identical protein binding(GO:0042802);extracellular matrix binding(GO:0050840)	immune response(GO:0006955);cell-matrix adhesion(GO:0007160);cell population proliferation(GO:0008283);positive regulation of cell-substrate adhesion(GO:0010811);negative regulation of endopeptidase activity(GO:0010951);positive regulation of smooth muscle cell migration(GO:0014911);vesicle-mediated transport(GO:0016192);cell migration(GO:0016477);extracellular matrix organization(GO:0030198);pos…	basement membrane(GO:0005604);extracellular space(GO:0005615);cytoplasm(GO:0005737);endoplasmic reticulum(GO:0005783);Golgi lumen(GO:0005796);extracellular matrix(GO:0031012);intracellular membrane-bounded organelle(GO:0043231);rough endoplasmic reticulum lumen(GO:0048237);collagen-containing extracellular matrix(GO:0062023)
Akap17a	tr|F1MAF2|F1MAF2_RAT A-kinase-anchoring protein 17A OS=Rattus norvegicus OX=10116 GN=Akap17a PE=1 SV=1	tr|F1MAF2|F1MAF2_RAT	20.3702	27.697	27.899	28.0125	7.32684	7.52884	7.64233	18.4753	22.8189	24.7131	27.4623	28.6477	27.6352	4.34361	6.23778	8.98698	10.1724	9.15991	19.0633	19.0633	20.9348	22.2972	22.8443	19.0633	24.6634	25.8103	0	1.8715	3.23394	3.78095	0	5.60006	6.74703	FALSE		TRUE	Various	A-kinase-anchoring protein 17A	A-KINASE ANCHOR PROTEIN 17A (PTHR12484:SF2)						nucleic acid binding(GO:0003676);protein kinase A binding(GO:0051018)	regulation of RNA splicing(GO:0043484)	nucleus(GO:0005634);cytosol(GO:0005829);nuclear speck(GO:0016607)
Snca	sp|P37377|SYUA_RAT Alpha-synuclein OS=Rattus norvegicus OX=10116 GN=Snca PE=1 SV=1	sp|P37377|SYUA_RAT	17.5548	17.5548	24.7915	24.1086	0	7.23669	6.55374	18.4753	18.4753	26.5049	25.47	18.4753	25.7161	0	8.02958	6.99474	0	7.24077	23.007	25.4371	27.9174	28.2821	24.4346	27.2923	27.9874	27.4095	2.43013	4.91041	5.27514	1.42761	4.28531	4.98044	4.40253	FALSE		TRUE	Various	Alpha-synuclein	ALPHA-SYNUCLEIN (PTHR13820:SF5)		exocytosis(GO:0006887);intracellular protein transport(GO:0006886)		chaperone(PC00072);membrane traffic protein(PC00150)	Parkinson disease->alpha-Synuclein;;	SNARE binding(GO:0000149);magnesium ion binding(GO:0000287);actin binding(GO:0003779);copper ion binding(GO:0005507);calcium ion binding(GO:0005509);protein binding(GO:0005515);phospholipid binding(GO:0005543);microtubule binding(GO:0008017);ferrous iron binding(GO:0008198);zinc ion binding(GO:0008270);oxidoreductase activity(GO:0016491);kinesin binding(GO:0019894);enzyme binding(GO:0019899);prot…	microglial cell activation(GO:0001774);positive regulation of receptor recycling(GO:0001921);negative regulation of protein phosphorylation(GO:0001933);positive regulation of neurotransmitter secretion(GO:0001956);synaptic transmission, dopaminergic(GO:0001963);fatty acid metabolic process(GO:0006631);neutral lipid metabolic process(GO:0006638);phospholipid metabolic process(GO:0006644);apoptotic…	extracellular region(GO:0005576);extracellular space(GO:0005615);nucleus(GO:0005634);nuclear outer membrane(GO:0005640);cytoplasm(GO:0005737);mitochondrion(GO:0005739);mitochondrial outer membrane(GO:0005741);mitochondrial inner membrane(GO:0005743);mitochondrial intermembrane space(GO:0005758);mitochondrial matrix(GO:0005759);rough endoplasmic reticulum(GO:0005791);Golgi apparatus(GO:0005794);cy…
Baiap2	sp|Q6GMN2|BAIP2_RAT Brain-specific angiogenesis inhibitor 1-associated protein 2 OS=Rattus norvegicus OX=10116 GN=Baiap2 PE=1 SV=1	sp|Q6GMN2|BAIP2_RAT	17.5548	22.6018	22.8051	23.3033	5.04696	5.25033	5.74852	18.4753	22.6134	22.3535	23.5929	23.1212	24.3554	4.13811	3.87819	5.11758	4.64596	5.88015	19.0633	20.8735	21.7152	22.9438	19.0633	19.0633	25.0398	19.0633	1.81017	2.65193	3.8805	0	0	5.97646	0	FALSE		TRUE	Various	Brain-specific angiogenesis inhibitor 1-associated protein 2	BRAIN-SPECIFIC ANGIOGENESIS INHIBITOR 1-ASSOCIATED PROTEIN 2 (PTHR14206:SF3)		actin cytoskeleton reorganization(GO:0031532);actin filament bundle assembly(GO:0051017);actin filament polymerization(GO:0030041);positive regulation of actin filament polymerization(GO:0030838)	actin cytoskeleton(GO:0015629);cytosol(GO:0005829);nucleoplasm(GO:0005654)	receptor(PC00197)		transcription cofactor binding(GO:0001221);protein binding(GO:0005515);cytoskeletal adaptor activity(GO:0008093);PDZ domain binding(GO:0030165);identical protein binding(GO:0042802);proline-rich region binding(GO:0070064);scaffold protein binding(GO:0097110)	plasma membrane organization(GO:0007009);brain development(GO:0007420);regulation of cell shape(GO:0008360);response to bacterium(GO:0009617);positive regulation of neuron projection development(GO:0010976);dendrite development(GO:0016358);neuron differentiation(GO:0030182);positive regulation of actin filament polymerization(GO:0030838);regulation of actin cytoskeleton organization(GO:0032956);p…	ruffle(GO:0001726);nucleoplasm(GO:0005654);rough endoplasmic reticulum(GO:0005791);Golgi apparatus(GO:0005794);cytosol(GO:0005829);microtubule(GO:0005874);plasma membrane(GO:0005886);postsynaptic density(GO:0014069);actin cytoskeleton(GO:0015629);secretory granule(GO:0030141);filopodium(GO:0030175);neuron projection(GO:0043005);neuronal cell body(GO:0043025);dendritic spine(GO:0043197);dendritic …
Carns1	tr|D3Z945|D3Z945_RAT Carnosine synthase 1 OS=Rattus norvegicus OX=10116 GN=Carns1 PE=4 SV=2	tr|D3Z945|D3Z945_RAT	17.5548	21.8727	17.5548	23.343	4.31793	0	5.78818	22.1253	18.4753	21.7563	25.7099	27.1679	27.2738	-3.65006	-0.369003	3.58459	5.04257	5.14841	19.0633	21.0908	21.5167	19.0633	25.1061	22.1677	23.9322	26.3625	2.02747	2.45339	0	6.04283	3.10439	4.86886	7.29917	FALSE		TRUE	Various	Carnosine synthase 1	CARNOSINE SYNTHASE 1 (PTHR10578:SF57)	ligase activity(GO:0016874);oxidoreductase activity, acting on the CH-OH group of donors, NAD or NADP as acceptor(GO:0016616)	carboxylic acid biosynthetic process(GO:0046394);cellular modified amino acid metabolic process(GO:0006575);drug metabolic process(GO:0017144);monocarboxylic acid metabolic process(GO:0032787);organic hydroxy compound metabolic process(GO:1901615);peptide biosynthetic process(GO:0043043)		dehydrogenase(PC00092);isomerase(PC00135);ligase(PC00142)		ATP binding(GO:0005524);FMN binding(GO:0010181);ATPase activity(GO:0016887);metal ion binding(GO:0046872);carnosine synthase activity(GO:0047730)	carnosine biosynthetic process(GO:0035499)
Cavin1, Ptrf	sp|P85125|CAVN1_RAT Caveolae-associated protein 1 OS=Rattus norvegicus OX=10116 GN=Cavin1 PE=1 SV=1	sp|P85125|CAVN1_RAT	28.0389	32.3527	32.7445	32.7457	4.31371	4.70557	4.70678	18.4753	18.4753	28.6677	30.8543	31.1592	30.5217	0	10.1924	12.3791	12.6839	12.0465	NA	NA	NA	NA	NA	NA	NA	NA								FALSE		TRUE	RNA	Caveolae-associated protein 1	CAVEOLAE-ASSOCIATED PROTEIN 1 (PTHR15240:SF3)			cytoplasm(GO:0005737)	transcription factor(PC00218)	General transcription by RNA polymerase I->PTRF;;	protein binding(GO:0005515);rRNA primary transcript binding(GO:0042134);identical protein binding(GO:0042802)	transcription initiation from RNA polymerase I promoter(GO:0006361);termination of RNA polymerase I transcription(GO:0006363);rRNA transcription(GO:0009303);protein secretion(GO:0009306);positive regulation of cell motility(GO:2000147)	nucleus(GO:0005634);cytoplasm(GO:0005737);mitochondrion(GO:0005739);endoplasmic reticulum(GO:0005783);cytosol(GO:0005829);plasma membrane(GO:0005886);caveola(GO:0005901);protein-containing complex(GO:0032991);intracellular membrane-bounded organelle(GO:0043231);membrane raft(GO:0045121)
Cavin1, Ptrf	tr|G3V8L9|G3V8L9_RAT Caveolae-associated protein 1 OS=Rattus norvegicus OX=10116 GN=Cavin1 PE=1 SV=1	tr|G3V8L9|G3V8L9_RAT	17.5548	26.8659	26.303	17.5548	9.31111	8.74814	0	18.4753	18.4753	18.4753	25.9604	18.4753	18.4753	0	0	7.48508	0	0	NA	NA	NA	NA	NA	NA	NA	NA								FALSE		TRUE	RNA	Caveolae-associated protein 1	CAVEOLAE-ASSOCIATED PROTEIN 1 (PTHR15240:SF3)			cytoplasm(GO:0005737)	transcription factor(PC00218)	General transcription by RNA polymerase I->PTRF;;	protein binding(GO:0005515);rRNA primary transcript binding(GO:0042134);identical protein binding(GO:0042802)	transcription initiation from RNA polymerase I promoter(GO:0006361);termination of RNA polymerase I transcription(GO:0006363);rRNA transcription(GO:0009303);protein secretion(GO:0009306);positive regulation of cell motility(GO:2000147)	nucleus(GO:0005634);cytoplasm(GO:0005737);mitochondrion(GO:0005739);endoplasmic reticulum(GO:0005783);cytosol(GO:0005829);plasma membrane(GO:0005886);caveola(GO:0005901);protein-containing complex(GO:0032991);intracellular membrane-bounded organelle(GO:0043231);membrane raft(GO:0045121)
Cavin1, Ptrf	tr|G3V8L9|G3V8L9_RAT Caveolae-associated protein 1 OS=Rattus norvegicus OX=10116 GN=Cavin1 PE=1 SV=1;sp|P85125|CAVN1_RAT Caveolae-associated protein 1 OS=Rattus norvegicus OX=10116 GN=Cavin1 PE=1 SV=1	tr|G3V8L9|G3V8L9_RAT;sp|P85125|CAVN1_RAT	NA	NA	NA	NA				NA	NA	NA	NA	NA	NA						19.0633	19.0633	23.5831	22.2082	24.6082	25.5445	26.426	27.0803	0	4.51976	3.14491	5.54492	6.48118	7.36273	8.01694	FALSE		TRUE	RNA	Caveolae-associated protein 1	CAVEOLAE-ASSOCIATED PROTEIN 1 (PTHR15240:SF3)			cytoplasm(GO:0005737)	transcription factor(PC00218)	General transcription by RNA polymerase I->PTRF;;	protein binding(GO:0005515);rRNA primary transcript binding(GO:0042134);identical protein binding(GO:0042802)	transcription initiation from RNA polymerase I promoter(GO:0006361);termination of RNA polymerase I transcription(GO:0006363);rRNA transcription(GO:0009303);protein secretion(GO:0009306);positive regulation of cell motility(GO:2000147)	nucleus(GO:0005634);cytoplasm(GO:0005737);mitochondrion(GO:0005739);endoplasmic reticulum(GO:0005783);cytosol(GO:0005829);plasma membrane(GO:0005886);caveola(GO:0005901);protein-containing complex(GO:0032991);intracellular membrane-bounded organelle(GO:0043231);membrane raft(GO:0045121)
Cdc16	tr|A0A0G2JT88|A0A0G2JT88_RAT Cell division cycle 16 OS=Rattus norvegicus OX=10116 GN=Cdc16 PE=1 SV=1;tr|Q4V884|Q4V884_RAT CDC16 cell division cycle 16 homolog (S. cerevisiae) OS=Rattus norvegicus OX=10116 GN=Cdc16 PE=1 SV=1	tr|A0A0G2JT88|A0A0G2JT88_RAT;tr|Q4V884|Q4V884_RAT	NA	NA	NA	NA				21.3573	22.2405	20.5118	18.4753	18.4753	24.1745	0.883205	-0.845463	-2.88201	-2.88201	2.81721	19.0633	20.8797	19.0633	19.0633	22.1529	19.0633	22.9593	19.0633	1.81637	0	0	3.08962	0	3.89598	0	FALSE		TRUE	Various	CDC16 cell division cycle 16 homolog (S. cerevisiae)	CELL DIVISION CYCLE PROTEIN 16 HOMOLOG (PTHR12558:SF9)							cell division(GO:0051301);protein K11-linked ubiquitination(GO:0070979)	nucleus(GO:0005634);anaphase-promoting complex(GO:0005680);cytoplasm(GO:0005737);centrosome(GO:0005813);spindle microtubule(GO:0005876)
Chmp2b	tr|F1M8B7|F1M8B7_RAT Charged multivesicular body protein 2B OS=Rattus norvegicus OX=10116 GN=Chmp2b PE=1 SV=2	tr|F1M8B7|F1M8B7_RAT	17.5548	25.9878	26.2	25.8778	8.43301	8.64515	8.32304	18.4753	18.4753	18.4753	24.6327	18.4753	24.4021	0	0	6.15743	0	5.92684	19.0633	19.0633	22.5375	24.7579	27.0841	28.6526	28.2549	28.3487	0	3.47421	5.69464	8.02079	9.58932	9.19164	9.28535	FALSE		TRUE	Various	Charged multivesicular body protein 2B	CHARGED MULTIVESICULAR BODY PROTEIN 2B (PTHR10476:SF9)		endosome transport via multivesicular body sorting pathway(GO:0032509);late endosome to vacuole transport(GO:0045324);protein transport(GO:0015031)	endosome membrane(GO:0010008);late endosome(GO:0005770);membrane protein complex(GO:0098796);plasma membrane(GO:0005886);vacuole(GO:0005773)			molecular_function(GO:0003674);protein domain specific binding(GO:0019904)	nucleus organization(GO:0006997);endosome organization(GO:0007032);mitotic metaphase plate congression(GO:0007080);biological_process(GO:0008150);regulation of centrosome duplication(GO:0010824);protein transport(GO:0015031);endosome transport via multivesicular body sorting pathway(GO:0032509);viral budding via host ESCRT complex(GO:0039702);late endosome to vacuole transport(GO:0045324);cogniti…	ESCRT III complex(GO:0000815);cellular_component(GO:0005575);cytoplasm(GO:0005737);lysosome(GO:0005764);endosome(GO:0005768);late endosome(GO:0005770);multivesicular body(GO:0005771);cytosol(GO:0005829);plasma membrane(GO:0005886);postsynaptic density(GO:0014069);glutamatergic synapse(GO:0098978)
Cope	tr|G3V8Q1|G3V8Q1_RAT Coatomer subunit epsilon OS=Rattus norvegicus OX=10116 GN=Cope PE=1 SV=3;tr|A0A0U1RRT4|A0A0U1RRT4_RAT Coatomer protein complex, subunit epsilon (Fragment) OS=Rattus norvegicus OX=10116 GN=Cope PE=1 SV=1	tr|G3V8Q1|G3V8Q1_RAT;tr|A0A0U1RRT4|A0A0U1RRT4_RAT	27.8581	29.9009	30.5856	29.8249	2.04283	2.72749	1.96676	26.153	27.9334	30.8779	31.2764	30.197	29.7571	1.78045	4.72494	5.12344	4.04402	3.60413	26.7781	26.8581	27.94	28.6743	28.9842	28.564	26.2437	24.6848	0.080072	1.16194	1.89622	2.20612	1.78597	-0.534392	-2.09328	TRUE	COPI	TRUE	Various	Coatomer subunit epsilon	COATOMER SUBUNIT EPSILON (PTHR10805:SF0)		ER to Golgi vesicle-mediated transport(GO:0006888);intra-Golgi vesicle-mediated transport(GO:0006891)	COPI vesicle coat(GO:0030126);plasma membrane(GO:0005886);vacuole(GO:0005773)	vesicle coat protein(PC00235)		structural molecule activity(GO:0005198)	endoplasmic reticulum to Golgi vesicle-mediated transport(GO:0006888);retrograde vesicle-mediated transport, Golgi to endoplasmic reticulum(GO:0006890);intra-Golgi vesicle-mediated transport(GO:0006891);protein transport(GO:0015031)	Golgi membrane(GO:0000139);nucleoplasm(GO:0005654);Golgi apparatus(GO:0005794);COPI vesicle coat(GO:0030126);COPI-coated vesicle(GO:0030137)
Ccdc177	tr|D4A8V2|D4A8V2_RAT Coiled-coil domain-containing 177 OS=Rattus norvegicus OX=10116 GN=Ccdc177 PE=1 SV=1	tr|D4A8V2|D4A8V2_RAT	22.1997	30.2103	30.4179	30.5748	8.01058	8.21826	8.37509	18.4753	25.7605	29.3912	31.2642	31.4302	31.0631	7.28526	10.9159	12.7889	12.9549	12.5878	19.0633	22.3463	27.2711	28.6187	29.3854	29.4891	29.7692	30.8035	3.283	8.20777	9.55538	10.3221	10.4258	10.7059	11.7402	FALSE		TRUE	Various	Coiled-coil domain-containing 177	COILED-COIL DOMAIN-CONTAINING PROTEIN 177 (PTHR33663:SF1)
Coro2b	tr|F1LMV9|F1LMV9_RAT Coronin OS=Rattus norvegicus OX=10116 GN=Coro2b PE=3 SV=3	tr|F1LMV9|F1LMV9_RAT	23.0605	23.4296	17.5548	23.1447	0.369079	-5.50566	0.0842616	18.4753	18.4753	18.4753	18.4753	23.498	23.5581	0	0	0	5.0227	5.08285	21.3334	19.0633	19.0633	19.0633	19.0633	24.7594	24.8729	26.3813	-2.27011	-2.27011	-2.27011	-2.27011	3.42601	3.53948	5.04793	FALSE		TRUE	Various	Coronin	CORONIN-2B (PTHR10856:SF17)	actin binding(GO:0003779)	cytoskeleton organization(GO:0007010)	actin cytoskeleton(GO:0015629)	non-motor actin binding protein(PC00165)		vinculin binding(GO:0017166);actin filament binding(GO:0051015);talin binding(GO:1990147)	regulation of glomerular filtration(GO:0003093);negative regulation of cell-substrate adhesion(GO:0010812);actin cytoskeleton organization(GO:0030036);regulation of actin cytoskeleton organization(GO:0032956);focal adhesion assembly(GO:0048041);negative regulation of stress fiber assembly(GO:0051497);regulation of cellular response to stress(GO:0080135);negative regulation of establishment of pro…	focal adhesion(GO:0005925);membrane(GO:0016020)
Cdk11b	tr|D4A3G2|D4A3G2_RAT Cyclin-dependent kinase 11B OS=Rattus norvegicus OX=10116 GN=Cdk11b PE=1 SV=3;tr|D3ZML3|D3ZML3_RAT Cyclin-dependent kinase 11B OS=Rattus norvegicus OX=10116 GN=Cdk11b PE=1 SV=2	tr|D4A3G2|D4A3G2_RAT;tr|D3ZML3|D3ZML3_RAT	17.5548	28.7415	28.5428	29.5667	11.1866	10.988	12.0119	22.0978	25.2389	26.3643	29.6209	29.6404	28.8887	3.14113	4.26649	7.52309	7.54258	6.79091	23.3685	23.2295	29.0356	29.6597	30.4998	30.3499	31.5841	32.3137	-0.138983	5.66712	6.29116	7.13125	6.98138	8.21554	8.94517	FALSE		TRUE	Phospho	Cyclin-dependent kinase 11B	CYCLIN-DEPENDENT KINASE 11A-RELATED (PTHR24056:SF107)	cyclin-dependent protein serine/threonine kinase activity(GO:0004693);molecular transducer activity(GO:0060089)	cell cycle(GO:0007049)	nucleus(GO:0005634)	non-receptor serine/threonine protein kinase(PC00167);non-receptor tyrosine protein kinase(PC00168)		protein kinase activity(GO:0004672);protein serine/threonine kinase activity(GO:0004674);cyclin-dependent protein serine/threonine kinase activity(GO:0004693);ATP binding(GO:0005524)	regulation of cell growth(GO:0001558);blastocyst development(GO:0001824);protein phosphorylation(GO:0006468);regulation of mitotic nuclear division(GO:0007088);regulation of mRNA processing(GO:0050684);regulation of cell cycle(GO:0051726);negative regulation of apoptotic signaling pathway(GO:2001234)	nucleus(GO:0005634);nuclear membrane(GO:0031965);perinuclear region of cytoplasm(GO:0048471)
Cdk11b	tr|D4A3G2|D4A3G2_RAT Cyclin-dependent kinase 11B OS=Rattus norvegicus OX=10116 GN=Cdk11b PE=1 SV=3;tr|D3ZML3|D3ZML3_RAT Cyclin-dependent kinase 11B OS=Rattus norvegicus OX=10116 GN=Cdk11b PE=1 SV=2	tr|D4A3G2|D4A3G2_RAT;tr|D3ZML3|D3ZML3_RAT	17.5548	28.7415	28.5428	29.5667	11.1866	10.988	12.0119	22.0978	25.2389	26.3643	29.6209	29.6404	28.8887	3.14113	4.26649	7.52309	7.54258	6.79091	23.3685	23.2295	29.0356	29.6597	30.4998	30.3499	31.5841	32.3137	-0.138983	5.66712	6.29116	7.13125	6.98138	8.21554	8.94517	FALSE		TRUE	Phospho	Cyclin-dependent kinase 11B	CYCLIN-DEPENDENT KINASE 11A-RELATED (PTHR24056:SF107)	cyclin-dependent protein serine/threonine kinase activity(GO:0004693);molecular transducer activity(GO:0060089)	cell cycle(GO:0007049)	nucleus(GO:0005634)	non-receptor serine/threonine protein kinase(PC00167);non-receptor tyrosine protein kinase(PC00168)		protein kinase activity(GO:0004672);protein serine/threonine kinase activity(GO:0004674);cyclin-dependent protein serine/threonine kinase activity(GO:0004693);ATP binding(GO:0005524)	regulation of cell growth(GO:0001558);blastocyst development(GO:0001824);protein phosphorylation(GO:0006468);regulation of mitotic nuclear division(GO:0007088);regulation of mRNA processing(GO:0050684);regulation of cell cycle(GO:0051726);negative regulation of apoptotic signaling pathway(GO:2001234)	nucleus(GO:0005634);nuclear membrane(GO:0031965);perinuclear region of cytoplasm(GO:0048471)
Cdk11b	sp|P46892|CD11B_RAT Cyclin-dependent kinase 11B OS=Rattus norvegicus OX=10116 GN=Cdk11b PE=1 SV=1	sp|P46892|CD11B_RAT	17.5548	24.58	24.5625	25.2225	7.02514	7.00766	7.66772	18.4753	18.4753	23.0271	25.6699	25.7629	24.6786	0	4.55185	7.19458	7.28759	6.20333	19.0633	19.0633	24.5319	25.3514	25.8916	25.9742	27.1469	27.7059	0	5.46859	6.28805	6.8283	6.91085	8.08357	8.64258	FALSE		TRUE	Phospho	Cyclin-dependent kinase 11B	CYCLIN-DEPENDENT KINASE 11A-RELATED (PTHR24056:SF107)	cyclin-dependent protein serine/threonine kinase activity(GO:0004693);molecular transducer activity(GO:0060089)	cell cycle(GO:0007049)	nucleus(GO:0005634)	non-receptor serine/threonine protein kinase(PC00167);non-receptor tyrosine protein kinase(PC00168)		protein kinase activity(GO:0004672);protein serine/threonine kinase activity(GO:0004674);cyclin-dependent protein serine/threonine kinase activity(GO:0004693);ATP binding(GO:0005524)	regulation of cell growth(GO:0001558);blastocyst development(GO:0001824);protein phosphorylation(GO:0006468);regulation of mitotic nuclear division(GO:0007088);regulation of mRNA processing(GO:0050684);regulation of cell cycle(GO:0051726);negative regulation of apoptotic signaling pathway(GO:2001234)	nucleus(GO:0005634);nuclear membrane(GO:0031965);perinuclear region of cytoplasm(GO:0048471)
Cdk11b	sp|P46892|CD11B_RAT Cyclin-dependent kinase 11B OS=Rattus norvegicus OX=10116 GN=Cdk11b PE=1 SV=1	sp|P46892|CD11B_RAT	17.5548	24.58	24.5625	25.2225	7.02514	7.00766	7.66772	18.4753	18.4753	23.0271	25.6699	25.7629	24.6786	0	4.55185	7.19458	7.28759	6.20333	19.0633	19.0633	24.5319	25.3514	25.8916	25.9742	27.1469	27.7059	0	5.46859	6.28805	6.8283	6.91085	8.08357	8.64258	FALSE		TRUE	Phospho	Cyclin-dependent kinase 11B	CYCLIN-DEPENDENT KINASE 11A-RELATED (PTHR24056:SF107)	cyclin-dependent protein serine/threonine kinase activity(GO:0004693);molecular transducer activity(GO:0060089)	cell cycle(GO:0007049)	nucleus(GO:0005634)	non-receptor serine/threonine protein kinase(PC00167);non-receptor tyrosine protein kinase(PC00168)		protein kinase activity(GO:0004672);protein serine/threonine kinase activity(GO:0004674);cyclin-dependent protein serine/threonine kinase activity(GO:0004693);ATP binding(GO:0005524)	regulation of cell growth(GO:0001558);blastocyst development(GO:0001824);protein phosphorylation(GO:0006468);regulation of mitotic nuclear division(GO:0007088);regulation of mRNA processing(GO:0050684);regulation of cell cycle(GO:0051726);negative regulation of apoptotic signaling pathway(GO:2001234)	nucleus(GO:0005634);nuclear membrane(GO:0031965);perinuclear region of cytoplasm(GO:0048471)
Ddo	tr|D3ZDM7|D3ZDM7_RAT D-aspartate oxidase OS=Rattus norvegicus OX=10116 GN=Ddo PE=1 SV=1	tr|D3ZDM7|D3ZDM7_RAT	26.0012	27.1095	27.4276	28.1743	1.10828	1.42642	2.17313	25.4094	26.8056	26.3738	28.2608	28.9265	29.7928	1.39615	0.964381	2.85137	3.51713	4.38337	26.1836	25.6635	25.0964	26.5575	27.7513	28.0391	29.3714	30.1194	-0.520059	-1.08718	0.373973	1.56773	1.85554	3.18788	3.93585	FALSE		TRUE	Various	D-aspartate oxidase	D-ASPARTATE OXIDASE (PTHR11530:SF11)						D-amino-acid oxidase activity(GO:0003884);signaling receptor binding(GO:0005102);D-aspartate oxidase activity(GO:0008445);cofactor binding(GO:0048037);FAD binding(GO:0071949)	aspartate metabolic process(GO:0006531);aspartate catabolic process(GO:0006533);insemination(GO:0007320);grooming behavior(GO:0007625);D-amino acid catabolic process(GO:0019478);hormone metabolic process(GO:0042445);oxidation-reduction process(GO:0055114)	cytoplasm(GO:0005737);cytosol(GO:0005829)
Dhx16	tr|Q6MG13|Q6MG13_RAT DEAD/H (Asp-Glu-Ala-Asp/His) box polypeptide 16 OS=Rattus norvegicus OX=10116 GN=Dhx16 PE=1 SV=1;tr|A0A0G2K2E8|A0A0G2K2E8_RAT DEAH-box helicase 16 (Fragment) OS=Rattus norvegicus OX=10116 GN=Dhx16 PE=1 SV=1	tr|Q6MG13|Q6MG13_RAT;tr|A0A0G2K2E8|A0A0G2K2E8_RAT	NA	NA	NA	NA				NA	NA	NA	NA	NA	NA						19.0633	19.0633	19.0633	19.0633	24.2602	24.5519	26.1217	27.6961	0	0	0	5.19685	5.4886	7.05842	8.63278	FALSE		TRUE	RNA	DEAD/H (Asp-Glu-Ala-Asp/His) box polypeptide 16	PRE-MRNA-SPLICING FACTOR ATP-DEPENDENT RNA HELICASE DHX16 (PTHR18934:SF83)	ATP-dependent helicase activity(GO:0008026);RNA binding(GO:0003723);catalytic activity, acting on RNA(GO:0140098)		Prp19 complex(GO:0000974);U5 snRNP(GO:0005682);catalytic step 2 spliceosome(GO:0071013)	RNA helicase(PC00032)		molecular_function(GO:0003674);RNA binding(GO:0003723);ATP binding(GO:0005524);ATPase activity(GO:0016887);3'-5' RNA helicase activity(GO:0034458)	mRNA splicing, via spliceosome(GO:0000398);biological_process(GO:0008150)	cellular_component(GO:0005575);nucleus(GO:0005634);nucleoplasm(GO:0005654);spliceosomal complex(GO:0005681);U2-type precatalytic spliceosome(GO:0071005)
Dhx16	tr|A0A0G2K2E8|A0A0G2K2E8_RAT DEAH-box helicase 16 (Fragment) OS=Rattus norvegicus OX=10116 GN=Dhx16 PE=1 SV=1;tr|Q6MG13|Q6MG13_RAT DEAD/H (Asp-Glu-Ala-Asp/His) box polypeptide 16 OS=Rattus norvegicus OX=10116 GN=Dhx16 PE=1 SV=1	tr|A0A0G2K2E8|A0A0G2K2E8_RAT;tr|Q6MG13|Q6MG13_RAT	NA	NA	NA	NA				18.4753	18.4753	18.4753	22.4739	21.0024	18.4753	0	0	3.99861	2.5271	0	NA	NA	NA	NA	NA	NA	NA	NA								FALSE		TRUE	RNA	DEAD/H (Asp-Glu-Ala-Asp/His) box polypeptide 16	PRE-MRNA-SPLICING FACTOR ATP-DEPENDENT RNA HELICASE DHX16 (PTHR18934:SF83)	ATP-dependent helicase activity(GO:0008026);RNA binding(GO:0003723);catalytic activity, acting on RNA(GO:0140098)		Prp19 complex(GO:0000974);U5 snRNP(GO:0005682);catalytic step 2 spliceosome(GO:0071013)	RNA helicase(PC00032)		molecular_function(GO:0003674);RNA binding(GO:0003723);ATP binding(GO:0005524);ATPase activity(GO:0016887);3'-5' RNA helicase activity(GO:0034458)	mRNA splicing, via spliceosome(GO:0000398);biological_process(GO:0008150)	cellular_component(GO:0005575);nucleus(GO:0005634);nucleoplasm(GO:0005654);spliceosomal complex(GO:0005681);U2-type precatalytic spliceosome(GO:0071005)
Dnttip2	tr|D3ZHM7|D3ZHM7_RAT Deoxynucleotidyltransferase, terminal,-interacting protein 2 OS=Rattus norvegicus OX=10116 GN=Dnttip2 PE=1 SV=2	tr|D3ZHM7|D3ZHM7_RAT	22.9066	25.7812	25.9517	23.6276	2.87466	3.0451	0.721072	NA	NA	NA	NA	NA	NA						19.0633	19.0633	22.926	24.5534	26.1124	26.2962	25.0256	27.0948	0	3.86269	5.49011	7.04911	7.2329	5.96233	8.03145	FALSE		TRUE	Various	Deoxynucleotidyltransferase, terminal,-interacting protein 2	DEOXYNUCLEOTIDYLTRANSFERASE TERMINAL-INTERACTING PROTEIN 2 (PTHR21686:SF12)								nucleus(GO:0005634);nucleolus(GO:0005730)
Dgkg	sp|P49620|DGKG_RAT Diacylglycerol kinase gamma OS=Rattus norvegicus OX=10116 GN=Dgkg PE=2 SV=1	sp|P49620|DGKG_RAT	17.5548	23.0654	24.4394	24.4847	5.51057	6.88463	6.92986	18.4753	24.0169	18.4753	23.585	24.8429	25.4438	5.54158	0	5.10977	6.36758	6.96854	NA	NA	NA	NA	NA	NA	NA	NA								FALSE		TRUE	Phospho	Diacylglycerol kinase gamma	DIACYLGLYCEROL KINASE GAMMA (PTHR11255:SF36)	kinase activity(GO:0016301);phosphotransferase activity, alcohol group as acceptor(GO:0016773)	acylglycerol metabolic process(GO:0006639);intracellular signal transduction(GO:0035556)	intracellular(GO:0005622);plasma membrane(GO:0005886)	kinase(PC00137)		NAD+ kinase activity(GO:0003951);diacylglycerol kinase activity(GO:0004143);calcium ion binding(GO:0005509);ATP binding(GO:0005524)	protein kinase C-activating G protein-coupled receptor signaling pathway(GO:0007205);intracellular signal transduction(GO:0035556);diacylglycerol metabolic process(GO:0046339);glycerolipid metabolic process(GO:0046486);lipid phosphorylation(GO:0046834);neuron development(GO:0048666)	plasma membrane(GO:0005886)
Dnajb2	tr|B2RYA8|B2RYA8_RAT DnaJ heat shock protein family (Hsp40) member B2 OS=Rattus norvegicus OX=10116 GN=Dnajb2 PE=1 SV=1;tr|D4ABC2|D4ABC2_RAT DnaJ heat shock protein family (Hsp40) member B2 OS=Rattus norvegicus OX=10116 GN=Dnajb2 PE=1 SV=1	tr|B2RYA8|B2RYA8_RAT;tr|D4ABC2|D4ABC2_RAT	NA	NA	NA	NA				NA	NA	NA	NA	NA	NA						19.0633	19.0633	19.0633	24.1227	19.0633	19.0633	19.0633	19.0633	0	0	5.05939	0	0	0	0	FALSE		TRUE	Various	DnaJ heat shock protein family (Hsp40) member B2	DNAJ HOMOLOG SUBFAMILY B MEMBER 2 (PTHR45168:SF1)						ATPase activator activity(GO:0001671);Hsp70 protein binding(GO:0030544);polyubiquitin modification-dependent protein binding(GO:0031593);ubiquitin protein ligase binding(GO:0031625);ubiquitin binding(GO:0043130);unfolded protein binding(GO:0051082);chaperone binding(GO:0051087);proteasome binding(GO:0070628);ubiquitin-dependent protein binding(GO:0140036)	negative regulation of cell population proliferation(GO:0008285);negative regulation of cell growth(GO:0030308);ubiquitin-dependent ERAD pathway(GO:0030433);regulation of protein ubiquitination(GO:0031396);positive regulation of protein ubiquitination(GO:0031398);negative regulation of protein binding(GO:0032091);positive regulation of proteasomal ubiquitin-dependent protein catabolic process(GO:…	proteasome complex(GO:0000502);nucleus(GO:0005634);cytoplasm(GO:0005737);cytosol(GO:0005829);inclusion body(GO:0016234);intrinsic component of endoplasmic reticulum membrane(GO:0031227);nuclear membrane(GO:0031965)
Dnajb2	tr|B2RYA8|B2RYA8_RAT DnaJ heat shock protein family (Hsp40) member B2 OS=Rattus norvegicus OX=10116 GN=Dnajb2 PE=1 SV=1;tr|A0A0G2JYE9|A0A0G2JYE9_RAT Uncharacterized protein OS=Rattus norvegicus OX=10116 PE=4 SV=1;tr|D4ABC2|D4ABC2_RAT DnaJ heat shock protei	tr|B2RYA8|B2RYA8_RAT;tr|A0A0G2JYE9|A0A0G2JYE9_RAT;tr|D4ABC2|D4ABC2_RAT;sp|Q6AYU3|DNJB6_RAT	NA	NA	NA	NA				18.4753	18.4753	22.803	18.4753	18.4753	24.6484	0	4.32777	0	0	6.17314	NA	NA	NA	NA	NA	NA	NA	NA								FALSE		TRUE	Various	DnaJ heat shock protein family (Hsp40) member B2	DNAJ HOMOLOG SUBFAMILY B MEMBER 2 (PTHR45168:SF1)						ATPase activator activity(GO:0001671);Hsp70 protein binding(GO:0030544);polyubiquitin modification-dependent protein binding(GO:0031593);ubiquitin protein ligase binding(GO:0031625);ubiquitin binding(GO:0043130);unfolded protein binding(GO:0051082);chaperone binding(GO:0051087);proteasome binding(GO:0070628);ubiquitin-dependent protein binding(GO:0140036)	negative regulation of cell population proliferation(GO:0008285);negative regulation of cell growth(GO:0030308);ubiquitin-dependent ERAD pathway(GO:0030433);regulation of protein ubiquitination(GO:0031396);positive regulation of protein ubiquitination(GO:0031398);negative regulation of protein binding(GO:0032091);positive regulation of proteasomal ubiquitin-dependent protein catabolic process(GO:…	proteasome complex(GO:0000502);nucleus(GO:0005634);cytoplasm(GO:0005737);cytosol(GO:0005829);inclusion body(GO:0016234);intrinsic component of endoplasmic reticulum membrane(GO:0031227);nuclear membrane(GO:0031965)
Erc1	sp|Q811U3|RB6I2_RAT ELKS/Rab6-interacting/CAST family member 1 OS=Rattus norvegicus OX=10116 GN=Erc1 PE=1 SV=1;tr|F1LPE9|F1LPE9_RAT ELKS/Rab6-interacting/CAST family member 1 OS=Rattus norvegicus OX=10116 GN=Erc1 PE=1 SV=1;tr|A0A0G2JYT1|A0A0G2JYT1_RAT ELKS	sp|Q811U3|RB6I2_RAT;tr|F1LPE9|F1LPE9_RAT;tr|A0A0G2JYT1|A0A0G2JYT1_RAT	24.7621	26.7665	26.8229	28.5879	2.00441	2.06083	3.82587	NA	NA	NA	NA	NA	NA						NA	NA	NA	NA	NA	NA	NA	NA								FALSE		TRUE	Various	ELKS/Rab6-interacting/CAST family member 1	ELKS/RAB6-INTERACTING/CAST FAMILY MEMBER 1 (PTHR18861:SF1)	enzyme regulator activity(GO:0030234);protein binding(GO:0005515)	intracellular protein transport(GO:0006886);vesicle-mediated transport(GO:0016192)		G-protein modulator(PC00022);membrane traffic protein(PC00150)		protein binding(GO:0005515);Rab GTPase binding(GO:0017137);PDZ domain binding(GO:0030165);structural constituent of presynaptic active zone(GO:0098882);voltage-gated calcium channel activity involved in positive regulation of presynaptic cytosolic calcium levels(GO:0099635)	I-kappaB phosphorylation(GO:0007252);protein transport(GO:0015031);synaptic vesicle priming(GO:0016082);retrograde transport, endosome to Golgi(GO:0042147)	Golgi membrane(GO:0000139);cytoplasm(GO:0005737);centrosome(GO:0005813);cytosol(GO:0005829);synaptic vesicle(GO:0008021);IkappaB kinase complex(GO:0008385);postsynaptic density(GO:0014069);membrane(GO:0016020);ciliary basal body(GO:0036064);synapse(GO:0045202);presynaptic active zone cytoplasmic component(GO:0098831);glutamatergic synapse(GO:0098978);GABA-ergic synapse(GO:0098982)
Erc1	tr|F1LPE9|F1LPE9_RAT ELKS/Rab6-interacting/CAST family member 1 OS=Rattus norvegicus OX=10116 GN=Erc1 PE=1 SV=1;sp|Q811U3|RB6I2_RAT ELKS/Rab6-interacting/CAST family member 1 OS=Rattus norvegicus OX=10116 GN=Erc1 PE=1 SV=1;tr|A0A0G2JYT1|A0A0G2JYT1_RAT ELKS	tr|F1LPE9|F1LPE9_RAT;sp|Q811U3|RB6I2_RAT;tr|A0A0G2JYT1|A0A0G2JYT1_RAT	NA	NA	NA	NA				NA	NA	NA	NA	NA	NA						21.306	22.021	23.8872	25.6145	26.5172	26.8295	27.6589	28.7603	0.715037	2.58126	4.30851	5.21127	5.52351	6.35289	7.45429	FALSE		TRUE	Various	ELKS/Rab6-interacting/CAST family member 1	ELKS/RAB6-INTERACTING/CAST FAMILY MEMBER 1 (PTHR18861:SF1)	enzyme regulator activity(GO:0030234);protein binding(GO:0005515)	intracellular protein transport(GO:0006886);vesicle-mediated transport(GO:0016192)		G-protein modulator(PC00022);membrane traffic protein(PC00150)		protein binding(GO:0005515);Rab GTPase binding(GO:0017137);PDZ domain binding(GO:0030165);structural constituent of presynaptic active zone(GO:0098882);voltage-gated calcium channel activity involved in positive regulation of presynaptic cytosolic calcium levels(GO:0099635)	I-kappaB phosphorylation(GO:0007252);protein transport(GO:0015031);synaptic vesicle priming(GO:0016082);retrograde transport, endosome to Golgi(GO:0042147)	Golgi membrane(GO:0000139);cytoplasm(GO:0005737);centrosome(GO:0005813);cytosol(GO:0005829);synaptic vesicle(GO:0008021);IkappaB kinase complex(GO:0008385);postsynaptic density(GO:0014069);membrane(GO:0016020);ciliary basal body(GO:0036064);synapse(GO:0045202);presynaptic active zone cytoplasmic component(GO:0098831);glutamatergic synapse(GO:0098978);GABA-ergic synapse(GO:0098982)
Erc1	tr|A0A0G2JYT1|A0A0G2JYT1_RAT ELKS/Rab6-interacting/CAST family member 1 OS=Rattus norvegicus OX=10116 GN=Erc1 PE=1 SV=1;tr|F1LPE9|F1LPE9_RAT ELKS/Rab6-interacting/CAST family member 1 OS=Rattus norvegicus OX=10116 GN=Erc1 PE=1 SV=1;sp|Q811U3|RB6I2_RAT ELKS	tr|A0A0G2JYT1|A0A0G2JYT1_RAT;tr|F1LPE9|F1LPE9_RAT;sp|Q811U3|RB6I2_RAT	NA	NA	NA	NA				24.7309	25.9727	24.5612	27.7418	28.0627	28.6447	1.24176	-0.1697	3.01086	3.33177	3.91374	NA	NA	NA	NA	NA	NA	NA	NA								FALSE		TRUE	Various	ELKS/Rab6-interacting/CAST family member 1	ELKS/RAB6-INTERACTING/CAST FAMILY MEMBER 1 (PTHR18861:SF1)	enzyme regulator activity(GO:0030234);protein binding(GO:0005515)	intracellular protein transport(GO:0006886);vesicle-mediated transport(GO:0016192)		G-protein modulator(PC00022);membrane traffic protein(PC00150)		protein binding(GO:0005515);Rab GTPase binding(GO:0017137);PDZ domain binding(GO:0030165);structural constituent of presynaptic active zone(GO:0098882);voltage-gated calcium channel activity involved in positive regulation of presynaptic cytosolic calcium levels(GO:0099635)	I-kappaB phosphorylation(GO:0007252);protein transport(GO:0015031);synaptic vesicle priming(GO:0016082);retrograde transport, endosome to Golgi(GO:0042147)	Golgi membrane(GO:0000139);cytoplasm(GO:0005737);centrosome(GO:0005813);cytosol(GO:0005829);synaptic vesicle(GO:0008021);IkappaB kinase complex(GO:0008385);postsynaptic density(GO:0014069);membrane(GO:0016020);ciliary basal body(GO:0036064);synapse(GO:0045202);presynaptic active zone cytoplasmic component(GO:0098831);glutamatergic synapse(GO:0098978);GABA-ergic synapse(GO:0098982)
Evl	tr|F1M8I7|F1M8I7_RAT Ena/VASP-like protein OS=Rattus norvegicus OX=10116 GN=Evl PE=1 SV=1;sp|O08719|EVL_RAT Ena/VASP-like protein OS=Rattus norvegicus OX=10116 GN=Evl PE=1 SV=2	tr|F1M8I7|F1M8I7_RAT;sp|O08719|EVL_RAT	24.4327	25.7848	26.0571	24.9176	1.35215	1.62439	0.484934	25.0074	23.6492	25.5112	25.5484	26.2706	26.1026	-1.3582	0.503857	0.541074	1.2632	1.0952	19.0633	24.2924	24.0938	24.4687	22.4214	25.3547	25.3829	26.48	5.22905	5.03046	5.40538	3.35806	6.29144	6.31962	7.41673	FALSE		TRUE	Various	Ena/VASP-like protein	ENA/VASP-LIKE PROTEIN (PTHR11202:SF4)					Cytoskeletal regulation by Rho GTPase->Enabled/vasodialator stimulated phosphoprotein;;	actin binding(GO:0003779);profilin binding(GO:0005522);SH3 domain binding(GO:0017124)	axon guidance(GO:0007411);central nervous system development(GO:0007417);actin polymerization or depolymerization(GO:0008154);negative regulation of epithelial cell migration(GO:0010633);positive regulation of actin filament polymerization(GO:0030838);actin nucleation(GO:0045010);protein homotetramerization(GO:0051289);positive regulation of stress fiber assembly(GO:0051496);cellular response to …	cytoplasm(GO:0005737);cytoskeleton(GO:0005856);focal adhesion(GO:0005925);lamellipodium(GO:0030027);cell projection(GO:0042995);phagocytic vesicle(GO:0045335)
Erc2	sp|Q8K3M6|ERC2_RAT ERC protein 2 OS=Rattus norvegicus OX=10116 GN=Erc2 PE=1 SV=1;tr|A0A0G2K140|A0A0G2K140_RAT ERC protein 2 OS=Rattus norvegicus OX=10116 GN=Erc2 PE=1 SV=1;tr|D3ZMM4|D3ZMM4_RAT ERC protein 2 OS=Rattus norvegicus OX=10116 GN=Erc2 PE=1 SV=3;t	sp|Q8K3M6|ERC2_RAT;tr|A0A0G2K140|A0A0G2K140_RAT;tr|D3ZMM4|D3ZMM4_RAT;tr|Z4YNN0|Z4YNN0_RAT	17.5548	17.5548	17.5548	26.4179	0	0	8.86311	NA	NA	NA	NA	NA	NA						19.0633	19.0633	19.0633	19.0633	22.0808	23.6452	23.575	24.4413	0	0	0	3.01748	4.58189	4.51166	5.37802	FALSE		TRUE	Various	ERC protein 2	ERC PROTEIN 2 (PTHR18861:SF3)	enzyme regulator activity(GO:0030234);protein binding(GO:0005515)	intracellular protein transport(GO:0006886);vesicle-mediated transport(GO:0016192)		G-protein modulator(PC00022);membrane traffic protein(PC00150)		protein binding(GO:0005515);PDZ domain binding(GO:0030165);protein-containing complex binding(GO:0044877);structural constituent of presynaptic active zone(GO:0098882)	synapse assembly(GO:0007416);synaptic vesicle priming(GO:0016082);synapse organization(GO:0050808)	endoplasmic reticulum(GO:0005783);Golgi-associated vesicle(GO:0005798);cytoskeleton(GO:0005856);postsynaptic density(GO:0014069);membrane(GO:0016020);cell junction(GO:0030054);growth cone(GO:0030426);protein-containing complex(GO:0032991);presynaptic membrane(GO:0042734);neuronal cell body(GO:0043025);terminal bouton(GO:0043195);synapse(GO:0045202);presynaptic active zone(GO:0048786);presynaptic …
Eif4b	tr|Q5RKG9|Q5RKG9_RAT Eukaryotic translation initiation factor 4B OS=Rattus norvegicus OX=10116 GN=Eif4b PE=1 SV=1	tr|Q5RKG9|Q5RKG9_RAT	31.191	32.8412	32.6396	33.538	1.65029	1.44867	2.34701	32.6428	33.5155	31.9611	34.2885	35.4616	36.4624	0.872758	-0.681684	1.64574	2.81882	3.81958	29.8639	29.7914	29.3612	30.6156	32.0301	32.4217	32.8187	34.33	-0.0725514	-0.502709	0.751693	2.16621	2.55777	2.95477	4.4661	FALSE		TRUE	RNA	Eukaryotic translation initiation factor 4B	EUKARYOTIC TRANSLATION INITIATION FACTOR 4B (PTHR23236:SF2)	double-stranded RNA binding(GO:0003725);ribonucleoprotein complex binding(GO:0043021);single-stranded RNA binding(GO:0003727);translation initiation factor activity(GO:0003743)	cytoplasmic translation(GO:0002181);formation of translation initiation ternary complex(GO:0001677);translational elongation(GO:0006414);translational termination(GO:0006415)	polysome(GO:0005844)	translation initiation factor(PC00224)		molecular_function(GO:0003674);translation initiation factor activity(GO:0003743);RNA strand annealing activity(GO:0033592);RNA strand-exchange activity(GO:0034057);ribosomal small subunit binding(GO:0043024)	formation of translation preinitiation complex(GO:0001731);cytoplasmic translation(GO:0002181);biological_process(GO:0008150);eukaryotic translation initiation factor 4F complex assembly(GO:0097010)	cytosol(GO:0005829);polysome(GO:0005844);dendrite(GO:0030425);neuronal cell body(GO:0043025);postsynapse(GO:0098794)
Ezr	tr|A0A0G2K890|A0A0G2K890_RAT Ezrin OS=Rattus norvegicus OX=10116 GN=Ezr PE=1 SV=1;sp|P31977|EZRI_RAT Ezrin OS=Rattus norvegicus OX=10116 GN=Ezr PE=1 SV=3	tr|A0A0G2K890|A0A0G2K890_RAT;sp|P31977|EZRI_RAT	NA	NA	NA	NA				18.4753	18.4753	18.4753	18.4753	18.4753	18.4753	0	0	0	0	0	19.0633	19.0633	19.0633	19.0633	19.0633	19.0633	19.0633	19.0633	0	0	0	0	0	0	0	FALSE		TRUE	Various	Ezrin	EZRIN (PTHR23281:SF13)	structural molecule activity(GO:0005198)	anatomical structure morphogenesis(GO:0009653);cellular process(GO:0009987)	intracellular(GO:0005622)	actin family cytoskeletal protein(PC00041)		actin binding(GO:0003779);structural molecule activity(GO:0005198);protein binding(GO:0005515);microtubule binding(GO:0008017);protein C-terminus binding(GO:0008022);protein domain specific binding(GO:0019904);protein kinase A catalytic subunit binding(GO:0034236);protein kinase A regulatory subunit binding(GO:0034237);identical protein binding(GO:0042802);S100 protein binding(GO:0044548);protein…	negative regulation of transcription by RNA polymerase II(GO:0000122);intestinal D-glucose absorption(GO:0001951);sphingosine-1-phosphate receptor signaling pathway(GO:0003376);leukocyte cell-cell adhesion(GO:0007159);regulation of cell shape(GO:0008360);positive regulation of gene expression(GO:0010628);protein kinase A signaling(GO:0010737);membrane to membrane docking(GO:0022614);microvillus a…	fibrillar center(GO:0001650);ruffle(GO:0001726);immunological synapse(GO:0001772);uropod(GO:0001931);cytoplasm(GO:0005737);endosome(GO:0005768);cytosol(GO:0005829);cytoskeleton(GO:0005856);actin filament(GO:0005884);plasma membrane(GO:0005886);microvillus(GO:0005902);brush border(GO:0005903);focal adhesion(GO:0005925);cell cortex(GO:0005938);actin cytoskeleton(GO:0015629);basolateral plasma membr…
Fgb	sp|P14480|FIBB_RAT Fibrinogen beta chain OS=Rattus norvegicus OX=10116 GN=Fgb PE=1 SV=4	sp|P14480|FIBB_RAT	28.201	28.2449	28.8088	29.4453	0.0439375	0.607868	1.24436	27.7693	28.8398	27.8774	30.0633	30.7409	31.4725	1.07048	0.108033	2.29399	2.97154	3.70318	26.8637	27.5219	27.8866	28.0059	29.0206	29.8026	30.3201	31.3006	0.658197	1.0229	1.14221	2.1569	2.93891	3.45639	4.43691	FALSE		TRUE	Phospho	Fibrinogen beta chain	FIBRINOGEN BETA CHAIN (PTHR19143:SF332)	signaling receptor binding(GO:0005102)		extracellular region(GO:0005576)	signaling molecule(PC00207)	Plasminogen activating cascade->Fibrin;;Blood coagulation->Fibrin polymer cross-linked;;Blood coagulation->Fibrin monomer;;Blood coagulation->Fibrinogen;;;;;	molecular_function(GO:0003674);signaling receptor binding(GO:0005102);structural molecule activity(GO:0005198);cell adhesion molecule binding(GO:0050839);chaperone binding(GO:0051087)	adaptive immune response(GO:0002250);cell-matrix adhesion(GO:0007160);plasminogen activation(GO:0031639);positive regulation of heterotypic cell-cell adhesion(GO:0034116);cellular protein-containing complex assembly(GO:0034622);fibrinolysis(GO:0042730);induction of bacterial agglutination(GO:0043152);cellular response to leptin stimulus(GO:0044320);innate immune response(GO:0045087);positive regu…	fibrinogen complex(GO:0005577);extracellular space(GO:0005615);cytoplasm(GO:0005737);endoplasmic reticulum(GO:0005783);cell cortex(GO:0005938);external side of plasma membrane(GO:0009897);cell surface(GO:0009986);platelet alpha granule(GO:0031091);synapse(GO:0045202);blood microparticle(GO:0072562)
Fgf2	sp|P13109|FGF2_RAT Fibroblast growth factor 2 OS=Rattus norvegicus OX=10116 GN=Fgf2 PE=1 SV=1	sp|P13109|FGF2_RAT	17.5548	26.6356	27.8642	28.6651	9.08078	10.3093	11.1103	18.4753	23.9608	18.4753	26.8417	26.0994	25.576	5.48548	0	8.36646	7.62414	7.10068	25.0708	24.9806	26.4824	26.6227	29.5028	30.2789	30.5746	31.4492	-0.0902745	1.41153	1.5519	4.43199	5.20805	5.50379	6.37841	FALSE		TRUE	Phospho	Fibroblast growth factor 2	FIBROBLAST GROWTH FACTOR 2 (PTHR11486:SF83)	growth factor activity(GO:0008083)	MAPK cascade(GO:0000165);cell cycle(GO:0007049);cell-cell signaling(GO:0007267);developmental process(GO:0032502);transmembrane receptor protein tyrosine kinase signaling pathway(GO:0007169)		growth factor(PC00112)	Angiogenesis->Fibroblast Growth Factor;;FGF signaling pathway->fibroblast growth factor;;;	fibroblast growth factor receptor binding(GO:0005104);cytokine activity(GO:0005125);integrin binding(GO:0005178);protein binding(GO:0005515);growth factor activity(GO:0008083);heparin binding(GO:0008201);nuclear receptor transcription coactivator activity(GO:0030374);chemoattractant activity(GO:0042056);receptor-receptor interaction(GO:0090722)	activation of MAPKK activity(GO:0000186);angiogenesis(GO:0001525);branching involved in ureteric bud morphogenesis(GO:0001658);organ induction(GO:0001759);positive regulation of protein phosphorylation(GO:0001934);positive regulation of endothelial cell proliferation(GO:0001938);cell migration involved in sprouting angiogenesis(GO:0002042);phosphatidylinositol biosynthetic process(GO:0006661);agi…	extracellular space(GO:0005615);nucleus(GO:0005634);cytoplasm(GO:0005737)
Gpx1	tr|M0RAM5|M0RAM5_RAT Glutathione peroxidase OS=Rattus norvegicus OX=10116 GN=Gpx1 PE=1 SV=1;sp|P04041|GPX1_RAT Glutathione peroxidase 1 OS=Rattus norvegicus OX=10116 GN=Gpx1 PE=1 SV=4	tr|M0RAM5|M0RAM5_RAT;sp|P04041|GPX1_RAT	17.5548	17.5548	21.7959	22.5837	0	4.24107	5.02893	24.5751	23.9182	18.4753	26.7319	27.3663	28.0461	-0.65691	-6.09985	2.15681	2.79117	3.47097	23.3291	19.0633	24.1977	23.3572	25.2655	27.0089	27.9216	28.3671	-4.26579	0.868648	0.0281021	1.93645	3.67984	4.59251	5.03799	FALSE		TRUE	Various	Glutathione peroxidase 1	GLUTATHIONE PEROXIDASE 1 (PTHR11592:SF41)	oxidoreductase activity(GO:0016491)	cellular catabolic process(GO:0044248);cellular response to chemical stimulus(GO:0070887);drug metabolic process(GO:0017144);glutathione metabolic process(GO:0006749);reactive oxygen species metabolic process(GO:0072593);response to antibiotic(GO:0046677);response to drug(GO:0042493);response to inorganic substance(GO:0010035);response to reactive oxygen species(GO:0000302);response to toxic subs…	cytosol(GO:0005829);mitochondrion(GO:0005739)	peroxidase(PC00180)		peroxidase activity(GO:0004601);glutathione peroxidase activity(GO:0004602);SH3 domain binding(GO:0017124)	response to reactive oxygen species(GO:0000302);temperature homeostasis(GO:0001659);endothelial cell development(GO:0001885);negative regulation of inflammatory response to antigenic stimulus(GO:0002862);lipid metabolic process(GO:0006629);triglyceride metabolic process(GO:0006641);glutathione metabolic process(GO:0006749);apoptotic process(GO:0006915);response to oxidative stress(GO:0006979);agi…	nucleus(GO:0005634);cytoplasm(GO:0005737);mitochondrion(GO:0005739);cytosol(GO:0005829);Lewy body(GO:0097413)
Gsto1	tr|A0A096MJ04|A0A096MJ04_RAT Glutathione S-transferase omega 1, isoform CRA_a OS=Rattus norvegicus OX=10116 GN=Gsto1 PE=1 SV=1;tr|Q6AXR6|Q6AXR6_RAT Glutathione S-transferase omega 1, isoform CRA_b OS=Rattus norvegicus OX=10116 GN=Gsto1 PE=1 SV=1;sp|Q9Z339|	tr|A0A096MJ04|A0A096MJ04_RAT;tr|Q6AXR6|Q6AXR6_RAT;sp|Q9Z339|GSTO1_RAT	23.3664	24.033	24.5593	22.8648	0.666627	1.19286	-0.501564	NA	NA	NA	NA	NA	NA						NA	NA	NA	NA	NA	NA	NA	NA								FALSE		TRUE	Various	Glutathione S-transferase omega-1	GLUTATHIONE S-TRANSFERASE OMEGA-1 (PTHR43968:SF5)	disulfide oxidoreductase activity(GO:0015036)	cellular response to chemical stimulus(GO:0070887);response to toxic substance(GO:0009636)				glutathione transferase activity(GO:0004364);oxidoreductase activity(GO:0016491);glutathione dehydrogenase (ascorbate) activity(GO:0045174);methylarsonate reductase activity(GO:0050610)	regulation of release of sequestered calcium ion into cytosol by sarcoplasmic reticulum(GO:0010880);L-ascorbic acid metabolic process(GO:0019852);L-ascorbic acid biosynthetic process(GO:0019853);xenobiotic catabolic process(GO:0042178);oxidation-reduction process(GO:0055114);negative regulation of ryanodine-sensitive calcium-release channel activity(GO:0060315);positive regulation of ryanodine-se…	basement membrane(GO:0005604);cytoplasm(GO:0005737);cytosol(GO:0005829);axon(GO:0030424);nuclear membrane(GO:0031965);myelin sheath(GO:0043209);cell body(GO:0044297)
Gsto1	tr|Q6AXR6|Q6AXR6_RAT Glutathione S-transferase omega 1, isoform CRA_b OS=Rattus norvegicus OX=10116 GN=Gsto1 PE=1 SV=1;sp|Q9Z339|GSTO1_RAT Glutathione S-transferase omega-1 OS=Rattus norvegicus OX=10116 GN=Gsto1 PE=1 SV=2;tr|A0A096MJ04|A0A096MJ04_RAT Gluta	tr|Q6AXR6|Q6AXR6_RAT;sp|Q9Z339|GSTO1_RAT;tr|A0A096MJ04|A0A096MJ04_RAT	NA	NA	NA	NA				NA	NA	NA	NA	NA	NA						19.0633	22.8288	23.0834	19.0633	19.0633	24.0927	24.2069	23.9039	3.76546	4.02005	0	0	5.02943	5.14356	4.84056	FALSE		TRUE	Various	Glutathione S-transferase omega-1	GLUTATHIONE S-TRANSFERASE OMEGA-1 (PTHR43968:SF5)	disulfide oxidoreductase activity(GO:0015036)	cellular response to chemical stimulus(GO:0070887);response to toxic substance(GO:0009636)				glutathione transferase activity(GO:0004364);oxidoreductase activity(GO:0016491);glutathione dehydrogenase (ascorbate) activity(GO:0045174);methylarsonate reductase activity(GO:0050610)	regulation of release of sequestered calcium ion into cytosol by sarcoplasmic reticulum(GO:0010880);L-ascorbic acid metabolic process(GO:0019852);L-ascorbic acid biosynthetic process(GO:0019853);xenobiotic catabolic process(GO:0042178);oxidation-reduction process(GO:0055114);negative regulation of ryanodine-sensitive calcium-release channel activity(GO:0060315);positive regulation of ryanodine-se…	basement membrane(GO:0005604);cytoplasm(GO:0005737);cytosol(GO:0005829);axon(GO:0030424);nuclear membrane(GO:0031965);myelin sheath(GO:0043209);cell body(GO:0044297)
Gsto1	tr|Q6AXR6|Q6AXR6_RAT Glutathione S-transferase omega 1, isoform CRA_b OS=Rattus norvegicus OX=10116 GN=Gsto1 PE=1 SV=1;sp|Q9Z339|GSTO1_RAT Glutathione S-transferase omega-1 OS=Rattus norvegicus OX=10116 GN=Gsto1 PE=1 SV=2;tr|A0A096MJ04|A0A096MJ04_RAT Gluta	tr|Q6AXR6|Q6AXR6_RAT;sp|Q9Z339|GSTO1_RAT;tr|A0A096MJ04|A0A096MJ04_RAT;tr|A0A0G2JTY5|A0A0G2JTY5_RAT	NA	NA	NA	NA				18.4753	18.4753	18.4753	24.3065	24.1061	25.8972	0	0	5.83124	5.63077	7.42193	NA	NA	NA	NA	NA	NA	NA	NA								FALSE		TRUE	Various	Glutathione S-transferase omega-1	GLUTATHIONE S-TRANSFERASE OMEGA-1 (PTHR43968:SF5)	disulfide oxidoreductase activity(GO:0015036)	cellular response to chemical stimulus(GO:0070887);response to toxic substance(GO:0009636)				glutathione transferase activity(GO:0004364);oxidoreductase activity(GO:0016491);glutathione dehydrogenase (ascorbate) activity(GO:0045174);methylarsonate reductase activity(GO:0050610)	regulation of release of sequestered calcium ion into cytosol by sarcoplasmic reticulum(GO:0010880);L-ascorbic acid metabolic process(GO:0019852);L-ascorbic acid biosynthetic process(GO:0019853);xenobiotic catabolic process(GO:0042178);oxidation-reduction process(GO:0055114);negative regulation of ryanodine-sensitive calcium-release channel activity(GO:0060315);positive regulation of ryanodine-se…	basement membrane(GO:0005604);cytoplasm(GO:0005737);cytosol(GO:0005829);axon(GO:0030424);nuclear membrane(GO:0031965);myelin sheath(GO:0043209);cell body(GO:0044297)
Hnrnpm	tr|F1LV13|F1LV13_RAT Heterogeneous nuclear ribonucleoprotein M OS=Rattus norvegicus OX=10116 GN=Hnrnpm PE=1 SV=1;tr|F1M3D3|F1M3D3_RAT Heterogeneous nuclear ribonucleoprotein M OS=Rattus norvegicus OX=10116 GN=Hnrnpm PE=1 SV=1;sp|Q62826|HNRPM_RAT Heterogene	tr|F1LV13|F1LV13_RAT;tr|F1M3D3|F1M3D3_RAT;sp|Q62826|HNRPM_RAT	26.4574	29.7789	30.391	30.5949	3.32153	3.93366	4.13754	24.268	22.9568	25.9876	28.5096	28.7145	28.3654	-1.31119	1.71961	4.24162	4.44649	4.09745	25.7204	26.5213	26.546	26.0803	26.3579	26.4382	27.328	27.3593	0.800904	0.825586	0.359854	0.637444	0.717751	1.60755	1.63883	FALSE		TRUE	RNA	Heterogeneous nuclear ribonucleoprotein M	HETEROGENEOUS NUCLEAR RIBONUCLEOPROTEIN M (PTHR23003:SF6)	mRNA binding(GO:0003729)	cellular response to stress(GO:0033554);gene expression(GO:0010467);mRNA catabolic process(GO:0006402);regulation of mRNA stability(GO:0043488);response to oxidative stress(GO:0006979)	U5 snRNP(GO:0005682);cytoplasm(GO:0005737);post-mRNA release spliceosomal complex(GO:0071014)	ribonucleoprotein(PC00201)		RNA binding(GO:0003723);mRNA binding(GO:0003729);protein binding(GO:0005515);protein domain specific binding(GO:0019904);calcium-dependent protein binding(GO:0048306);protein antigen binding(GO:1990405)	alternative mRNA splicing, via spliceosome(GO:0000380);mRNA splicing, via spliceosome(GO:0000398);cellular response to lipopolysaccharide(GO:0071222);positive regulation of protein localization to nucleus(GO:1900182);positive regulation of protein import(GO:1904591);cellular response to carcinoembryonic antigen(GO:1990831);regulation of mRNA stability involved in response to oxidative stress(GO:2…	nucleus(GO:0005634);nucleoplasm(GO:0005654);spliceosomal complex(GO:0005681);cytoplasm(GO:0005737);cell surface(GO:0009986);nuclear matrix(GO:0016363);paraspeckles(GO:0042382);catalytic step 2 spliceosome(GO:0071013);post-mRNA release spliceosomal complex(GO:0071014);ribonucleoprotein complex(GO:1990904)
Hnrnpm	tr|F1LV13|F1LV13_RAT Heterogeneous nuclear ribonucleoprotein M OS=Rattus norvegicus OX=10116 GN=Hnrnpm PE=1 SV=1;tr|F1M3D3|F1M3D3_RAT Heterogeneous nuclear ribonucleoprotein M OS=Rattus norvegicus OX=10116 GN=Hnrnpm PE=1 SV=1;sp|Q62826|HNRPM_RAT Heterogene	tr|F1LV13|F1LV13_RAT;tr|F1M3D3|F1M3D3_RAT;sp|Q62826|HNRPM_RAT	26.4574	29.7789	30.391	30.5949	3.32153	3.93366	4.13754	24.268	22.9568	25.9876	28.5096	28.7145	28.3654	-1.31119	1.71961	4.24162	4.44649	4.09745	25.7204	26.5213	26.546	26.0803	26.3579	26.4382	27.328	27.3593	0.800904	0.825586	0.359854	0.637444	0.717751	1.60755	1.63883	FALSE		TRUE	RNA	Heterogeneous nuclear ribonucleoprotein M	HETEROGENEOUS NUCLEAR RIBONUCLEOPROTEIN M (PTHR23003:SF6)	mRNA binding(GO:0003729)	cellular response to stress(GO:0033554);gene expression(GO:0010467);mRNA catabolic process(GO:0006402);regulation of mRNA stability(GO:0043488);response to oxidative stress(GO:0006979)	U5 snRNP(GO:0005682);cytoplasm(GO:0005737);post-mRNA release spliceosomal complex(GO:0071014)	ribonucleoprotein(PC00201)		RNA binding(GO:0003723);mRNA binding(GO:0003729);protein binding(GO:0005515);protein domain specific binding(GO:0019904);calcium-dependent protein binding(GO:0048306);protein antigen binding(GO:1990405)	alternative mRNA splicing, via spliceosome(GO:0000380);mRNA splicing, via spliceosome(GO:0000398);cellular response to lipopolysaccharide(GO:0071222);positive regulation of protein localization to nucleus(GO:1900182);positive regulation of protein import(GO:1904591);cellular response to carcinoembryonic antigen(GO:1990831);regulation of mRNA stability involved in response to oxidative stress(GO:2…	nucleus(GO:0005634);nucleoplasm(GO:0005654);spliceosomal complex(GO:0005681);cytoplasm(GO:0005737);cell surface(GO:0009986);nuclear matrix(GO:0016363);paraspeckles(GO:0042382);catalytic step 2 spliceosome(GO:0071013);post-mRNA release spliceosomal complex(GO:0071014);ribonucleoprotein complex(GO:1990904)
Hnrnpul2	tr|D4ABT8|D4ABT8_RAT Heterogeneous nuclear ribonucleoprotein U-like 2 OS=Rattus norvegicus OX=10116 GN=Hnrnpul2 PE=1 SV=1	tr|D4ABT8|D4ABT8_RAT	22.0263	27.5497	27.866	28.5025	5.52342	5.83972	6.4762	20.9802	24.2703	24.5174	27.2204	27.1308	26.9818	3.29006	3.53716	6.24014	6.15059	6.00159	24.0327	24.577	27.1269	27.5855	28.581	28.0315	28.6441	29.8692	0.544287	3.09418	3.55276	4.54832	3.99874	4.61141	5.83653	FALSE		TRUE	RNA	Heterogeneous nuclear ribonucleoprotein U-like 2	HCG2044799-RELATED (PTHR12381:SF66)						RNA binding(GO:0003723)		nucleus(GO:0005634);nucleoplasm(GO:0005654)
Map7d1	tr|D4A644|D4A644_RAT MAP7 domain-containing 1 OS=Rattus norvegicus OX=10116 GN=Map7d1 PE=1 SV=1	tr|D4A644|D4A644_RAT	26.0359	31.2476	31.5759	31.5399	5.21165	5.53996	5.50396	24.6592	25.1901	27.1729	29.9437	30.3876	30.2239	0.530889	2.51374	5.28453	5.72842	5.56475	20.5318	23.056	22.2958	25.8973	26.77	27.4893	27.7297	28.4645	2.52416	1.76392	5.36547	6.23816	6.95747	7.19782	7.93268	FALSE		TRUE	MAPs	MAP7 domain-containing 1	MAP7 DOMAIN-CONTAINING PROTEIN 1 (PTHR15073:SF2)		microtubule cytoskeleton organization(GO:0000226)	microtubule cytoskeleton(GO:0015630)	non-motor microtubule binding protein(PC00166)			microtubule cytoskeleton organization(GO:0000226)	cytosol(GO:0005829);microtubule cytoskeleton(GO:0015630)
Map7d2	tr|D4A4L4|D4A4L4_RAT MAP7 domain-containing 2 OS=Rattus norvegicus OX=10116 GN=Map7d2 PE=1 SV=3	tr|D4A4L4|D4A4L4_RAT	23.1447	26.44	27.326	27.281	3.29524	4.18127	4.13627	24.4588	25.4129	23.2618	26.038	27.1983	27.2984	0.954116	-1.197	1.57925	2.73957	2.83968	19.0633	22.8993	25.2226	27.4671	28.829	29.0681	29.5887	30.9752	3.83595	6.15931	8.40383	9.76572	10.0047	10.5254	11.9119	FALSE		TRUE	MAPs	MAP7 domain-containing 2	MAP7 DOMAIN-CONTAINING PROTEIN 2 (PTHR15073:SF3)		microtubule cytoskeleton organization(GO:0000226)	microtubule cytoskeleton(GO:0015630)	non-motor microtubule binding protein(PC00166)			microtubule cytoskeleton organization(GO:0000226)	microtubule cytoskeleton(GO:0015630)
Nf2	tr|G3V717|G3V717_RAT Merlin OS=Rattus norvegicus OX=10116 GN=Nf2 PE=1 SV=1;sp|Q63648|MERL_RAT Merlin (Fragment) OS=Rattus norvegicus OX=10116 GN=Nf2 PE=1 SV=1	tr|G3V717|G3V717_RAT;sp|Q63648|MERL_RAT	17.5548	28.6188	28.8489	29.3478	11.064	11.2941	11.793	NA	NA	NA	NA	NA	NA						19.0633	19.0633	21.6723	24.3296	26.5674	26.3177	27.5725	28.4686	0	2.60899	5.26633	7.50412	7.25435	8.50922	9.40534	FALSE		TRUE	Phospho	Merlin (Fragment)	MERLIN (PTHR23281:SF23)		cellular component morphogenesis(GO:0032989)				actin binding(GO:0003779);integrin binding(GO:0005178);protein binding(GO:0005515);beta-catenin binding(GO:0008013);protein domain specific binding(GO:0019904)	mesoderm formation(GO:0001707);negative regulation of protein kinase activity(GO:0006469);ectoderm development(GO:0007398);brain development(GO:0007420);negative regulation of cell population proliferation(GO:0008285);Schwann cell proliferation(GO:0014010);regulation of gliogenesis(GO:0014013);hippocampus development(GO:0021766);negative regulation of cell-cell adhesion(GO:0022408);actin cytoskel…	ruffle(GO:0001726);nucleus(GO:0005634);nucleolus(GO:0005730);cytoplasm(GO:0005737);early endosome(GO:0005769);cytosol(GO:0005829);cytoskeleton(GO:0005856);plasma membrane(GO:0005886);adherens junction(GO:0005912);lamellipodium(GO:0030027);filopodium(GO:0030175);cortical actin cytoskeleton(GO:0030864);cleavage furrow(GO:0032154);protein-containing complex(GO:0032991);cell projection(GO:0042995);ne…
Nf2	sp|Q63648|MERL_RAT Merlin (Fragment) OS=Rattus norvegicus OX=10116 GN=Nf2 PE=1 SV=1;tr|G3V717|G3V717_RAT Merlin OS=Rattus norvegicus OX=10116 GN=Nf2 PE=1 SV=1	sp|Q63648|MERL_RAT;tr|G3V717|G3V717_RAT	NA	NA	NA	NA				18.4753	18.4753	22.2583	25.1929	24.4843	23.8198	0	3.783	6.71761	6.00901	5.3445	NA	NA	NA	NA	NA	NA	NA	NA								FALSE		TRUE	Phospho	Merlin (Fragment)	MERLIN (PTHR23281:SF23)		cellular component morphogenesis(GO:0032989)				actin binding(GO:0003779);integrin binding(GO:0005178);protein binding(GO:0005515);beta-catenin binding(GO:0008013);protein domain specific binding(GO:0019904)	mesoderm formation(GO:0001707);negative regulation of protein kinase activity(GO:0006469);ectoderm development(GO:0007398);brain development(GO:0007420);negative regulation of cell population proliferation(GO:0008285);Schwann cell proliferation(GO:0014010);regulation of gliogenesis(GO:0014013);hippocampus development(GO:0021766);negative regulation of cell-cell adhesion(GO:0022408);actin cytoskel…	ruffle(GO:0001726);nucleus(GO:0005634);nucleolus(GO:0005730);cytoplasm(GO:0005737);early endosome(GO:0005769);cytosol(GO:0005829);cytoskeleton(GO:0005856);plasma membrane(GO:0005886);adherens junction(GO:0005912);lamellipodium(GO:0030027);filopodium(GO:0030175);cortical actin cytoskeleton(GO:0030864);cleavage furrow(GO:0032154);protein-containing complex(GO:0032991);cell projection(GO:0042995);ne…
Map9	tr|D3ZAG3|D3ZAG3_RAT Microtubule-associated protein 9 OS=Rattus norvegicus OX=10116 GN=Map9 PE=1 SV=1	tr|D3ZAG3|D3ZAG3_RAT	17.5548	24.7006	26.9794	27.3047	7.1458	9.42456	9.74987	20.1116	22.8969	25.1205	27.0399	26.9316	26.8195	2.78526	5.00892	6.92826	6.82001	6.70787	19.0633	19.0633	19.0633	22.2553	19.0633	21.8635	23.9736	26.4317	0	0	3.19201	0	2.80024	4.91026	7.36842	FALSE		TRUE	MAPs	Microtubule-associated protein 9	MICROTUBULE-ASSOCIATED PROTEIN 9 (PTHR14739:SF9)						microtubule binding(GO:0008017)	mitotic cytokinesis(GO:0000281);regulation of mitotic centrosome separation(GO:0046602);regulation of mitotic spindle organization(GO:0060236);mitotic spindle assembly(GO:0090307);regulation of mitotic cytokinesis(GO:1902412)	astral microtubule(GO:0000235);cytoplasm(GO:0005737);aster(GO:0005818);microtubule cytoskeleton(GO:0015630);axon(GO:0030424);spindle midzone(GO:0051233);mitotic spindle(GO:0072686);mitotic spindle midzone(GO:1990023)
Mink1	tr|F1LN69|F1LN69_RAT Misshapen-like kinase 1 OS=Rattus norvegicus OX=10116 GN=Mink1 PE=1 SV=3;tr|A0A0G2JV77|A0A0G2JV77_RAT Misshapen-like kinase 1 OS=Rattus norvegicus OX=10116 GN=Mink1 PE=1 SV=1;tr|A0A0G2K382|A0A0G2K382_RAT Misshapen-like kinase 1 OS=Ratt	tr|F1LN69|F1LN69_RAT;tr|A0A0G2JV77|A0A0G2JV77_RAT;tr|A0A0G2K382|A0A0G2K382_RAT;sp|F1LP90|MINK1_RAT	27.0349	29.3817	29.5136	30.261	2.34687	2.47877	3.22618	NA	NA	NA	NA	NA	NA						NA	NA	NA	NA	NA	NA	NA	NA								FALSE		TRUE	Phospho	Misshapen-like kinase 1	MISSHAPEN-LIKE KINASE 1 (PTHR24361:SF196)	protein serine/threonine kinase activity(GO:0004674)	MAPK cascade(GO:0000165);activation of protein kinase activity(GO:0032147);neuron projection morphogenesis(GO:0048812);stress-activated protein kinase signaling cascade(GO:0031098)	cytoplasm(GO:0005737)			protein kinase activity(GO:0004672);protein serine/threonine kinase activity(GO:0004674);ATP binding(GO:0005524)	MAPK cascade(GO:0000165);regulation of cell-matrix adhesion(GO:0001952);protein phosphorylation(GO:0006468);chemical synaptic transmission(GO:0007268);multicellular organism development(GO:0007275);regulation of cell-cell adhesion(GO:0022407);signal transduction by protein phosphorylation(GO:0023014);regulation of cell migration(GO:0030334);stress-activated protein kinase signaling cascade(GO:003…	cytoplasm(GO:0005737);Golgi apparatus(GO:0005794);postsynaptic density(GO:0014069);cell junction(GO:0030054);axon(GO:0030424);dendrite(GO:0030425);postsynaptic membrane(GO:0045211)
Mink1	tr|A0A0G2JV77|A0A0G2JV77_RAT Misshapen-like kinase 1 OS=Rattus norvegicus OX=10116 GN=Mink1 PE=1 SV=1;tr|F1LN69|F1LN69_RAT Misshapen-like kinase 1 OS=Rattus norvegicus OX=10116 GN=Mink1 PE=1 SV=3;tr|A0A0G2K382|A0A0G2K382_RAT Misshapen-like kinase 1 OS=Ratt	tr|A0A0G2JV77|A0A0G2JV77_RAT;tr|F1LN69|F1LN69_RAT;tr|A0A0G2K382|A0A0G2K382_RAT;sp|F1LP90|MINK1_RAT	NA	NA	NA	NA				NA	NA	NA	NA	NA	NA						19.0633	20.3717	25.0936	25.0526	25.9303	26.7751	28.013	28.8734	1.30839	6.03024	5.98929	6.86699	7.71181	8.94966	9.81014	FALSE		TRUE	Phospho	Misshapen-like kinase 1	MISSHAPEN-LIKE KINASE 1 (PTHR24361:SF196)	protein serine/threonine kinase activity(GO:0004674)	MAPK cascade(GO:0000165);activation of protein kinase activity(GO:0032147);neuron projection morphogenesis(GO:0048812);stress-activated protein kinase signaling cascade(GO:0031098)	cytoplasm(GO:0005737)			protein kinase activity(GO:0004672);protein serine/threonine kinase activity(GO:0004674);ATP binding(GO:0005524)	MAPK cascade(GO:0000165);regulation of cell-matrix adhesion(GO:0001952);protein phosphorylation(GO:0006468);chemical synaptic transmission(GO:0007268);multicellular organism development(GO:0007275);regulation of cell-cell adhesion(GO:0022407);signal transduction by protein phosphorylation(GO:0023014);regulation of cell migration(GO:0030334);stress-activated protein kinase signaling cascade(GO:003…	cytoplasm(GO:0005737);Golgi apparatus(GO:0005794);postsynaptic density(GO:0014069);cell junction(GO:0030054);axon(GO:0030424);dendrite(GO:0030425);postsynaptic membrane(GO:0045211)
Mink1	tr|F1LN69|F1LN69_RAT Misshapen-like kinase 1 OS=Rattus norvegicus OX=10116 GN=Mink1 PE=1 SV=3;tr|A0A0G2JV77|A0A0G2JV77_RAT Misshapen-like kinase 1 OS=Rattus norvegicus OX=10116 GN=Mink1 PE=1 SV=1;tr|A0A0G2K382|A0A0G2K382_RAT Misshapen-like kinase 1 OS=Ratt	tr|F1LN69|F1LN69_RAT;tr|A0A0G2JV77|A0A0G2JV77_RAT;tr|A0A0G2K382|A0A0G2K382_RAT;sp|F1LP90|MINK1_RAT;tr|A0A0G2K7W4|A0A0G2K7W4_RAT;tr|F1M754|F1M754_RAT	NA	NA	NA	NA				18.4753	22.5384	22.4645	25.7686	25.8648	26.2186	4.06307	3.9892	7.29329	7.38956	7.74336	NA	NA	NA	NA	NA	NA	NA	NA								FALSE		TRUE	Phospho	Misshapen-like kinase 1	MISSHAPEN-LIKE KINASE 1 (PTHR24361:SF196)	protein serine/threonine kinase activity(GO:0004674)	MAPK cascade(GO:0000165);activation of protein kinase activity(GO:0032147);neuron projection morphogenesis(GO:0048812);stress-activated protein kinase signaling cascade(GO:0031098)	cytoplasm(GO:0005737)			protein kinase activity(GO:0004672);protein serine/threonine kinase activity(GO:0004674);ATP binding(GO:0005524)	MAPK cascade(GO:0000165);regulation of cell-matrix adhesion(GO:0001952);protein phosphorylation(GO:0006468);chemical synaptic transmission(GO:0007268);multicellular organism development(GO:0007275);regulation of cell-cell adhesion(GO:0022407);signal transduction by protein phosphorylation(GO:0023014);regulation of cell migration(GO:0030334);stress-activated protein kinase signaling cascade(GO:003…	cytoplasm(GO:0005737);Golgi apparatus(GO:0005794);postsynaptic density(GO:0014069);cell junction(GO:0030054);axon(GO:0030424);dendrite(GO:0030425);postsynaptic membrane(GO:0045211)
Map3k7	sp|P0C8E4|M3K7_RAT Mitogen-activated protein kinase kinase kinase 7 OS=Rattus norvegicus OX=10116 GN=Map3k7 PE=1 SV=1	sp|P0C8E4|M3K7_RAT	23.886	25.6386	25.2017	26.7984	1.75266	1.31578	2.9125	26.3696	26.5706	25.9592	28.1917	29.0049	30.5398	0.201011	-0.410388	1.82204	2.63528	4.17015	22.0008	22.8274	21.0994	23.2179	24.7978	24.8746	25.442	26.5004	0.826626	-0.901386	1.21709	2.79694	2.87379	3.44121	4.49957	FALSE		TRUE	Phospho	Mitogen-activated protein kinase kinase kinase 7	MITOGEN-ACTIVATED PROTEIN KINASE KINASE KINASE 7 (PTHR46716:SF1)	DNA-binding transcription factor activity(GO:0003700);MAP kinase activity(GO:0004707);MAP kinase kinase activity(GO:0004708)	I-kappaB kinase/NF-kappaB signaling(GO:0007249);JNK cascade(GO:0007254);activation of MAPKK activity(GO:0000186);positive regulation of I-kappaB kinase/NF-kappaB signaling(GO:0043123);positive regulation of NF-kappaB transcription factor activity(GO:0051092);transcription, DNA-templated(GO:0006351)	intracellular(GO:0005622)		Gonadotropin-releasing hormone receptor pathway->TAK1;;Toll receptor signaling pathway->transforming-growth factor beta-activated kinase 1;;TGF-beta signaling pathway->TGFbeta-activated kinase-1;;Wnt signaling pathway->Transforming growth factor beta activated kinase 1;;Inflammation mediated by chemokine and cytokine signaling pathway->Mitogen-activated protein kinase kinase;;p38 MAPK pathway->TG…	magnesium ion binding(GO:0000287);protein kinase activity(GO:0004672);protein serine/threonine kinase activity(GO:0004674);MAP kinase kinase activity(GO:0004708);MAP kinase kinase kinase activity(GO:0004709);protein binding(GO:0005515);ATP binding(GO:0005524);receptor tyrosine kinase binding(GO:0030971);identical protein binding(GO:0042802);scaffold protein binding(GO:0097110)	MAPK cascade(GO:0000165);activation of MAPKK activity(GO:0000186);activation of MAPK activity(GO:0000187);angiogenesis(GO:0001525);neural tube formation(GO:0001841);positive regulation of T cell cytokine production(GO:0002726);protein phosphorylation(GO:0006468);apoptotic process(GO:0006915);transforming growth factor beta receptor signaling pathway(GO:0007179);activation of NF-kappaB-inducing ki…	Ada2/Gcn5/Ada3 transcription activator complex(GO:0005671);cytoplasm(GO:0005737);plasma membrane(GO:0005886);IkappaB kinase complex(GO:0008385);postsynaptic density(GO:0014069)
Map4k4	tr|A0A0G2K7W4|A0A0G2K7W4_RAT Mitogen-activated protein kinase kinase kinase kinase 4 OS=Rattus norvegicus OX=10116 GN=Map4k4 PE=1 SV=1;tr|F1M754|F1M754_RAT Mitogen-activated protein kinase kinase kinase kinase 4 OS=Rattus norvegicus OX=10116 GN=Map4k4 PE=1	tr|A0A0G2K7W4|A0A0G2K7W4_RAT;tr|F1M754|F1M754_RAT	17.5548	24.3661	24.3011	24.6852	6.81126	6.74629	7.13037	NA	NA	NA	NA	NA	NA						19.0633	19.0633	19.0633	23.3612	19.0633	24.0166	25.2741	26.7985	0	0	4.2979	0	4.95325	6.21079	7.73516	FALSE		TRUE	Phospho	Mitogen-activated protein kinase kinase kinase kinase 4	MITOGEN-ACTIVATED PROTEIN KINASE KINASE KINASE KINASE 4 (PTHR24361:SF225)	protein serine/threonine kinase activity(GO:0004674)	MAPK cascade(GO:0000165);activation of protein kinase activity(GO:0032147);neuron projection morphogenesis(GO:0048812);stress-activated protein kinase signaling cascade(GO:0031098)	cytoplasm(GO:0005737)		Gonadotropin-releasing hormone receptor pathway->MAP4Ks;;Apoptosis signaling pathway->Germinal center kinase related;;;	molecular_function(GO:0003674);creatine kinase activity(GO:0004111);protein serine/threonine kinase activity(GO:0004674);ATP binding(GO:0005524);microtubule binding(GO:0008017)	MAPK cascade(GO:0000165);protein phosphorylation(GO:0006468);negative regulation of neuron projection development(GO:0010977);signal transduction by protein phosphorylation(GO:0023014);positive regulation of cell migration(GO:0030335);stress-activated protein kinase signaling cascade(GO:0031098);positive regulation of ARF protein signal transduction(GO:0032014);activation of protein kinase activi…	cellular_component(GO:0005575);cytoplasm(GO:0005737);focal adhesion(GO:0005925)
Msn	tr|A0A1W2Q6E9|A0A1W2Q6E9_RAT Moesin OS=Rattus norvegicus OX=10116 GN=Msn PE=1 SV=1;tr|A0A096MK30|A0A096MK30_RAT Moesin OS=Rattus norvegicus OX=10116 GN=Msn PE=1 SV=1;sp|O35763|MOES_RAT Moesin OS=Rattus norvegicus OX=10116 GN=Msn PE=1 SV=3	tr|A0A1W2Q6E9|A0A1W2Q6E9_RAT;tr|A0A096MK30|A0A096MK30_RAT;sp|O35763|MOES_RAT	23.6258	25.9738	26.5554	27.1085	2.34798	2.92959	3.48274	23.7779	23.8416	23.6194	25.0295	25.2586	25.6959	0.0637861	-0.158436	1.2516	1.48073	1.91802	19.0633	19.0633	22.9378	24.1785	25.5256	25.5392	24.9915	27.0603	0	3.87452	5.11518	6.46225	6.4759	5.92822	7.99698	FALSE		TRUE	RNA	Moesin	MOESIN (PTHR23281:SF26)	structural molecule activity(GO:0005198)	anatomical structure morphogenesis(GO:0009653);cellular process(GO:0009987)	intracellular(GO:0005622)	actin family cytoskeletal protein(PC00041)		double-stranded RNA binding(GO:0003725);actin binding(GO:0003779);signaling receptor binding(GO:0005102);enzyme binding(GO:0019899);protein kinase binding(GO:0019901);protein binding, bridging(GO:0030674);cell adhesion molecule binding(GO:0050839)	immunological synapse formation(GO:0001771);leukocyte cell-cell adhesion(GO:0007159);regulation of cell shape(GO:0008360);regulation of cell size(GO:0008361);positive regulation of gene expression(GO:0010628);gland morphogenesis(GO:0022612);membrane to membrane docking(GO:0022614);T cell proliferation(GO:0042098);establishment of epithelial cell apical/basal polarity(GO:0045198);leukocyte migrati…	uropod(GO:0001931);cytosol(GO:0005829);cytoskeleton(GO:0005856);plasma membrane(GO:0005886);microvillus(GO:0005902);focal adhesion(GO:0005925);cytoplasmic side of plasma membrane(GO:0009898);cell surface(GO:0009986);basolateral plasma membrane(GO:0016323);apical plasma membrane(GO:0016324);filopodium(GO:0030175);T-tubule(GO:0030315);secretory granule membrane(GO:0030667);pseudopodium(GO:0031143);…
Stk38l	tr|A4GW50|A4GW50_RAT Non-specific serine/threonine protein kinase OS=Rattus norvegicus OX=10116 GN=Stk38l PE=1 SV=1	tr|A4GW50|A4GW50_RAT	27.3614	28.8457	28.7571	29.9017	1.48423	1.39564	2.54023	28.6897	29.4942	27.9741	30.1179	31.0701	31.5158	0.804443	-0.715653	1.42819	2.38033	2.82604	26.044	26.4252	25.8714	27.1276	28.355	28.8808	29.8836	30.8136	0.381156	-0.172611	1.0836	2.31098	2.83677	3.8396	4.76956	FALSE		TRUE	Various	Non-specific serine/threonine protein kinase	SERINE/THREONINE-PROTEIN KINASE 38-LIKE (PTHR24356:SF160)	protein serine/threonine kinase activity(GO:0004674)	intracellular signal transduction(GO:0035556);peptidyl-serine phosphorylation(GO:0018105)	intracellular(GO:0005622)	annexin(PC00050);calmodulin(PC00061);non-receptor serine/threonine protein kinase(PC00167);transfer/carrier protein(PC00219)		magnesium ion binding(GO:0000287);protein serine/threonine kinase activity(GO:0004674);protein binding(GO:0005515);ATP binding(GO:0005524)	protein phosphorylation(GO:0006468);peptidyl-serine phosphorylation(GO:0018105);intracellular signal transduction(GO:0035556);regulation of cellular component organization(GO:0051128)	cytoplasm(GO:0005737);cytosol(GO:0005829);actin cytoskeleton(GO:0015629)
Gtpbp4	sp|Q99P77|NOG1_RAT Nucleolar GTP-binding protein 1 OS=Rattus norvegicus OX=10116 GN=Gtpbp4 PE=2 SV=3;tr|M0R623|M0R623_RAT Nucleolar GTP-binding protein 1 OS=Rattus norvegicus OX=10116 GN=Gtpbp4 PE=1 SV=1	sp|Q99P77|NOG1_RAT;tr|M0R623|M0R623_RAT	NA	NA	NA	NA				NA	NA	NA	NA	NA	NA						21.7751	19.0633	23.2354	23.3501	25.7184	25.0326	26.3375	26.6924	-2.7118	1.46029	1.575	3.94326	3.25749	4.5624	4.91728	FALSE		TRUE	Various	Nucleolar GTP-binding protein 1	NUCLEOLAR GTP-BINDING PROTEIN 1 (PTHR45759:SF1)		translation(GO:0006412)				GTPase activity(GO:0003924);GTP binding(GO:0005525)	regulation of cyclin-dependent protein serine/threonine kinase activity(GO:0000079);maturation of LSU-rRNA from tricistronic rRNA transcript (SSU-rRNA, 5.8S rRNA, LSU-rRNA)(GO:0000463);negative regulation of DNA replication(GO:0008156);negative regulation of cell population proliferation(GO:0008285);negative regulation of cell-cell adhesion(GO:0022408);negative regulation of cell migration(GO:003…	nucleus(GO:0005634);nucleolus(GO:0005730);cytoplasm(GO:0005737);Golgi apparatus(GO:0005794);cytosol(GO:0005829);nuclear membrane(GO:0031965);perinuclear region of cytoplasm(GO:0048471)
Phactr1	sp|P62024|PHAR1_RAT Phosphatase and actin regulator 1 OS=Rattus norvegicus OX=10116 GN=Phactr1 PE=1 SV=1;tr|F1LNB2|F1LNB2_RAT Phosphatase and actin regulator OS=Rattus norvegicus OX=10116 PE=3 SV=3	sp|P62024|PHAR1_RAT;tr|F1LNB2|F1LNB2_RAT	22.0034	23.412	24.3124	24.8338	1.40862	2.30903	2.83036	25.4887	27.1589	27.2912	29.4131	29.9816	30.2179	1.67021	1.80251	3.92432	4.49287	4.72915	19.0633	23.305	23.7672	24.3021	25.2291	25.9534	26.6871	27.0099	4.24169	4.70393	5.23879	6.16579	6.89005	7.62378	7.94661	FALSE		TRUE	Phospho	Phosphatase and actin regulator 1	PHOSPHATASE AND ACTIN REGULATOR 1 (PTHR12751:SF6)	phosphatase regulator activity(GO:0019208);protein binding(GO:0005515)	anatomical structure morphogenesis(GO:0009653);cellular process(GO:0009987);nervous system process(GO:0050877)		phosphatase modulator(PC00184)		actin binding(GO:0003779);protein phosphatase inhibitor activity(GO:0004864);protein phosphatase 1 binding(GO:0008157)	actomyosin structure organization(GO:0031032);actin cytoskeleton reorganization(GO:0031532);negative regulation of phosphoprotein phosphatase activity(GO:0032515);regulation of phosphorylation(GO:0042325);stress fiber assembly(GO:0043149);cell motility(GO:0048870)	nucleus(GO:0005634);cytosol(GO:0005829);cell junction(GO:0030054);synapse(GO:0045202)
Prpf3	tr|A0A0G2JTI7|A0A0G2JTI7_RAT Pre-mRNA-processing factor 3 OS=Rattus norvegicus OX=10116 GN=Prpf3 PE=1 SV=1;tr|D3ZI99|D3ZI99_RAT PRP3 pre-mRNA processing factor 3 homolog (Yeast) (Predicted), isoform CRA_a OS=Rattus norvegicus OX=10116 GN=Prpf3 PE=1 SV=1	tr|A0A0G2JTI7|A0A0G2JTI7_RAT;tr|D3ZI99|D3ZI99_RAT	NA	NA	NA	NA				NA	NA	NA	NA	NA	NA						19.0633	19.0633	24.1024	25.08	26.5888	24.922	27.8233	29.2785	0	5.03911	6.01666	7.52553	5.85866	8.75998	10.2152	FALSE		TRUE	RNA	Pre-mRNA-processing factor 3	U4/U6 SMALL NUCLEAR RIBONUCLEOPROTEIN PRP3 (PTHR14212:SF0)		mRNA splicing, via spliceosome(GO:0000398)	Lsm2-8 complex(GO:0120115);U4 snRNP(GO:0005687);U4/U6 x U5 tri-snRNP complex(GO:0046540);U5 snRNP(GO:0005682);U6 snRNP(GO:0005688)	mRNA splicing factor(PC00148)	mRNA splicing->U6;;mRNA splicing->U4;;;	protein binding(GO:0005515);identical protein binding(GO:0042802)	spliceosomal tri-snRNP complex assembly(GO:0000244);mRNA splicing, via spliceosome(GO:0000398);biological_process(GO:0008150)	nucleus(GO:0005634);nucleoplasm(GO:0005654);cytosol(GO:0005829);Cajal body(GO:0015030);nuclear speck(GO:0016607);protein-containing complex(GO:0032991);U4/U6 x U5 tri-snRNP complex(GO:0046540);U2-type precatalytic spliceosome(GO:0071005)
Prpf3	tr|D3ZI99|D3ZI99_RAT PRP3 pre-mRNA processing factor 3 homolog (Yeast) (Predicted), isoform CRA_a OS=Rattus norvegicus OX=10116 GN=Prpf3 PE=1 SV=1;tr|A0A0G2JTI7|A0A0G2JTI7_RAT Pre-mRNA-processing factor 3 OS=Rattus norvegicus OX=10116 GN=Prpf3 PE=1 SV=1	tr|D3ZI99|D3ZI99_RAT;tr|A0A0G2JTI7|A0A0G2JTI7_RAT	NA	NA	NA	NA				18.4753	18.4753	18.4753	18.4753	22.6133	18.4753	0	0	0	4.13806	0	NA	NA	NA	NA	NA	NA	NA	NA								FALSE		TRUE	RNA	Pre-mRNA-processing factor 3	U4/U6 SMALL NUCLEAR RIBONUCLEOPROTEIN PRP3 (PTHR14212:SF0)		mRNA splicing, via spliceosome(GO:0000398)	Lsm2-8 complex(GO:0120115);U4 snRNP(GO:0005687);U4/U6 x U5 tri-snRNP complex(GO:0046540);U5 snRNP(GO:0005682);U6 snRNP(GO:0005688)	mRNA splicing factor(PC00148)	mRNA splicing->U6;;mRNA splicing->U4;;;	protein binding(GO:0005515);identical protein binding(GO:0042802)	spliceosomal tri-snRNP complex assembly(GO:0000244);mRNA splicing, via spliceosome(GO:0000398);biological_process(GO:0008150)	nucleus(GO:0005634);nucleoplasm(GO:0005654);cytosol(GO:0005829);Cajal body(GO:0015030);nuclear speck(GO:0016607);protein-containing complex(GO:0032991);U4/U6 x U5 tri-snRNP complex(GO:0046540);U2-type precatalytic spliceosome(GO:0071005)
Prpf39	tr|D4A5S9|D4A5S9_RAT Pre-mRNA-processing factor 39 OS=Rattus norvegicus OX=10116 GN=Prpf39 PE=1 SV=1	tr|D4A5S9|D4A5S9_RAT	24.1666	24.6635	24.6742	26.6457	0.496903	0.507643	2.47913	21.8208	25.0946	18.4753	24.23	28.3763	29.386	3.27384	-3.34549	2.40924	6.55558	7.56524	21.3639	21.8565	21.8115	23.9039	24.6108	24.1588	26.2333	27.7132	0.492521	0.4476	2.53995	3.24686	2.79481	4.8694	6.34923	FALSE		TRUE	RNA	Pre-mRNA-processing factor 39	PRE-MRNA-PROCESSING FACTOR 39 (PTHR17204:SF5)	pre-mRNA binding(GO:0036002)	mRNA cis splicing, via spliceosome(GO:0045292);mRNA splice site selection(GO:0006376)	U1 snRNP(GO:0005685);U2 snRNP(GO:0005686);U2-type prespliceosome(GO:0071004)	mRNA splicing factor(PC00148)		pre-mRNA 5'-splice site binding(GO:0030627)	mRNA 5'-splice site recognition(GO:0000395)	commitment complex(GO:0000243);U1 snRNP(GO:0005685);U2-type prespliceosome(GO:0071004)
Dek	sp|Q6AXS3|DEK_RAT Protein DEK OS=Rattus norvegicus OX=10116 GN=Dek PE=1 SV=1	sp|Q6AXS3|DEK_RAT	17.5548	22.1698	21.9736	17.5548	4.61501	4.41883	0	23.9112	25.285	25.2389	26.9465	26.6913	26.8824	1.37374	1.32769	3.03527	2.78012	2.97116	19.0633	23.99	23.102	24.1505	24.9446	25.6159	26.9682	26.1855	4.92672	4.03869	5.08722	5.88131	6.5526	7.9049	7.12218	FALSE		TRUE	Various	Protein DEK	PROTEIN DEK (PTHR13468:SF1)	histone binding(GO:0042393)	double-strand break repair(GO:0006302);regulation of double-strand break repair(GO:2000779)	nucleus(GO:0005634)			molecular_function(GO:0003674);DNA binding(GO:0003677);histone binding(GO:0042393)	chromatin organization(GO:0006325);biological_process(GO:0008150);regulation of double-strand break repair(GO:2000779);regulation of double-strand break repair via nonhomologous end joining(GO:2001032)	cellular_component(GO:0005575);nucleus(GO:0005634);contractile fiber(GO:0043292)
P4hb	sp|P04785|PDIA1_RAT Protein disulfide-isomerase OS=Rattus norvegicus OX=10116 GN=P4hb PE=1 SV=2	sp|P04785|PDIA1_RAT	23.2957	23.5034	21.7712	24.2996	0.207666	-1.52452	1.0039	22.0698	18.4753	21.9548	18.4753	21.5934	25.6224	-3.59451	-0.11496	-3.59451	-0.476365	3.55259	19.0633	23.9074	24.0806	24.1105	19.0633	23.714	22.8919	24.8132	4.84414	5.01734	5.0472	0	4.65071	3.82857	5.74994	FALSE		TRUE	Various	Protein disulfide-isomerase	PROTEIN DISULFIDE-ISOMERASE (PTHR18929:SF101)	catalytic activity, acting on a protein(GO:0140096)	protein folding(GO:0006457);response to endoplasmic reticulum stress(GO:0034976)	endoplasmic reticulum(GO:0005783);plasma membrane(GO:0005886);vacuole(GO:0005773)			protein disulfide isomerase activity(GO:0003756);procollagen-proline 4-dioxygenase activity(GO:0004656);integrin binding(GO:0005178);peptide disulfide oxidoreductase activity(GO:0015037);enzyme binding(GO:0019899);protein heterodimerization activity(GO:0046982)	protein folding(GO:0006457);peptidyl-proline hydroxylation to 4-hydroxy-L-proline(GO:0018401);response to endoplasmic reticulum stress(GO:0034976);cell redox homeostasis(GO:0045454);positive regulation of viral entry into host cell(GO:0046598);oxidation-reduction process(GO:0055114);cellular response to hypoxia(GO:0071456);cellular response to interleukin-7(GO:0098761);regulation of oxidative str…	endoplasmic reticulum(GO:0005783);endoplasmic reticulum lumen(GO:0005788);endoplasmic reticulum-Golgi intermediate compartment(GO:0005793);external side of plasma membrane(GO:0009897);procollagen-proline 4-dioxygenase complex(GO:0016222);endoplasmic reticulum chaperone complex(GO:0034663);melanosome(GO:0042470)
Prpf4	tr|D4A7J8|D4A7J8_RAT PRP4 pre-mRNA processing factor 4 homolog (Yeast) OS=Rattus norvegicus OX=10116 GN=Prpf4 PE=1 SV=1	tr|D4A7J8|D4A7J8_RAT	17.5548	17.5548	21.8897	22.3463	0	4.33493	4.79152	18.4753	18.4753	18.4753	18.4753	23.3413	18.4753	0	0	0	4.86603	0	19.0633	20.7265	23.5069	25.0665	26.557	27.2148	28.8065	29.8225	1.66319	4.44359	6.0032	7.49369	8.15149	9.74315	10.7591	FALSE		TRUE	RNA	PRP4 pre-mRNA processing factor 4 homolog (Yeast)	U4/U6 SMALL NUCLEAR RIBONUCLEOPROTEIN PRP4 (PTHR19846:SF0)	snRNA binding(GO:0017069)	mRNA splicing, via spliceosome(GO:0000398)	Lsm2-8 complex(GO:0120115);U4 snRNP(GO:0005687);U4/U6 x U5 tri-snRNP complex(GO:0046540);U5 snRNP(GO:0005682);U6 snRNP(GO:0005688)	mRNA splicing factor(PC00148)	mRNA splicing->U6;;mRNA splicing->U4;;;	molecular_function(GO:0003674);U6 snRNA binding(GO:0017070);U4 snRNA binding(GO:0030621)	mRNA splicing, via spliceosome(GO:0000398);biological_process(GO:0008150)	cellular_component(GO:0005575);nucleus(GO:0005634);Cajal body(GO:0015030);nuclear speck(GO:0016607);U4/U6 x U5 tri-snRNP complex(GO:0046540);U4/U6 snRNP(GO:0071001);U2-type precatalytic spliceosome(GO:0071005);spliceosomal snRNP complex(GO:0097525)
Glyr1	sp|Q5RKH0|GLYR1_RAT Putative oxidoreductase GLYR1 OS=Rattus norvegicus OX=10116 GN=Glyr1 PE=1 SV=1	sp|Q5RKH0|GLYR1_RAT	25.4248	25.8653	26.633	27.0641	0.440447	1.20814	1.63932	18.4753	26.0721	24.336	24.9949	25.8928	27.2663	7.59682	5.86071	6.51964	7.41747	8.79103	19.0633	19.0633	19.0633	24.0902	22.9042	25.1591	26.3275	26.9088	0	0	5.02684	3.8409	6.0958	7.26421	7.8455	FALSE		TRUE	Various	Putative oxidoreductase GLYR1	OXIDOREDUCTASE GLYR1-RELATED (PTHR43580:SF2)				dehydrogenase(PC00092)		DNA binding(GO:0003677);oxidoreductase activity(GO:0016491);methylated histone binding(GO:0035064);histone binding(GO:0042393);NADP binding(GO:0050661);NAD binding(GO:0051287)	oxidation-reduction process(GO:0055114)	nucleosome(GO:0000786);nucleoplasm(GO:0005654);Golgi apparatus(GO:0005794);cytosol(GO:0005829);nuclear speck(GO:0016607)
Rab11fip2	tr|D3ZD48|D3ZD48_RAT RAB11 family interacting protein 2 (Class I) (Predicted), isoform CRA_a OS=Rattus norvegicus OX=10116 GN=Rab11fip2 PE=4 SV=2	tr|D3ZD48|D3ZD48_RAT	17.5548	23.8464	22.0088	24.2761	6.29161	4.45395	6.72125	18.4753	22.1723	22.0471	22.4945	24.2879	18.4753	3.69706	3.57181	4.01923	5.8126	0	19.0633	19.0633	19.0633	21.2351	19.0633	22.4022	23.4852	25.4631	0	0	2.17178	0	3.33885	4.4219	6.39981	FALSE		TRUE	Various	RAB11 family interacting protein 2 (Class I) (Predicted), isoform CRA_a	RAB11 FAMILY-INTERACTING PROTEIN 2 (PTHR15746:SF20)	Rab GTPase binding(GO:0017137)	regulated exocytosis(GO:0045055);vesicle fusion to plasma membrane(GO:0099500)	intracellular membrane-bounded organelle(GO:0043231)			molecular_function(GO:0003674);Rab GTPase binding(GO:0017137);protein kinase binding(GO:0019901);identical protein binding(GO:0042802);protein homodimerization activity(GO:0042803)	phagocytosis(GO:0006909);establishment of cell polarity(GO:0030010);TRAM-dependent toll-like receptor 4 signaling pathway(GO:0035669);insulin secretion involved in cellular response to glucose stimulus(GO:0035773);positive regulation of GTPase activity(GO:0043547);regulated exocytosis(GO:0045055);positive regulation of protein localization to plasma membrane(GO:1903078)	phagocytic cup(GO:0001891);cellular_component(GO:0005575);nucleoplasm(GO:0005654);endosome(GO:0005768);intracellular membrane-bounded organelle(GO:0043231)
Rdx	tr|E9PT65|E9PT65_RAT Radixin OS=Rattus norvegicus OX=10116 GN=Rdx PE=1 SV=2;tr|A0A0G2K095|A0A0G2K095_RAT Radixin OS=Rattus norvegicus OX=10116 GN=Rdx PE=1 SV=1	tr|E9PT65|E9PT65_RAT;tr|A0A0G2K095|A0A0G2K095_RAT	25.021	27.9694	28.0719	28.4146	2.94842	3.05083	3.39354	26.8219	24.3973	22.0244	24.2552	26.4806	26.1549	-2.42458	-4.79748	-2.56665	-0.341267	-0.667036	19.0633	19.0633	24.4167	24.9464	26.6142	27.0438	27.6696	28.4377	0	5.35339	5.8831	7.5509	7.98052	8.60634	9.37442	FALSE		TRUE	Various	Radixin	RADIXIN (PTHR23281:SF14)	structural molecule activity(GO:0005198)	anatomical structure morphogenesis(GO:0009653);cellular process(GO:0009987)	intracellular(GO:0005622)	actin family cytoskeletal protein(PC00041)		actin binding(GO:0003779);protein domain specific binding(GO:0019904);protein homodimerization activity(GO:0042803);ATPase binding(GO:0051117)	regulation of cell shape(GO:0008360);regulation of cell size(GO:0008361);positive regulation of gene expression(GO:0010628);microvillus assembly(GO:0030033);positive regulation of cell migration(GO:0030335);regulation of actin filament bundle assembly(GO:0032231);negative regulation of homotypic cell-cell adhesion(GO:0034111);negative regulation of GTPase activity(GO:0034260);cellular response to…	ruffle(GO:0001726);cytoskeleton(GO:0005856);plasma membrane(GO:0005886);microvillus(GO:0005902);cell-cell adherens junction(GO:0005913);focal adhesion(GO:0005925);apical plasma membrane(GO:0016324);lamellipodium(GO:0030027);filopodium(GO:0030175);T-tubule(GO:0030315);midbody(GO:0030496);cortical actin cytoskeleton(GO:0030864);cleavage furrow(GO:0032154);stereocilium(GO:0032420);apical part of cel…
Sltm	tr|A0A0G2K904|A0A0G2K904_RAT RCG56631, isoform CRA_d OS=Rattus norvegicus OX=10116 GN=Sltm PE=1 SV=1	tr|A0A0G2K904|A0A0G2K904_RAT	17.5548	22.1815	24.3143	24.2254	4.62667	6.75953	6.67059	18.4753	18.4753	18.4753	22.3667	22.4079	23.1158	0	0	3.89142	3.93262	4.64052	19.0633	19.0633	19.0633	23.4365	25.9646	27.1633	27.8474	28.8541	0	0	4.37316	6.90132	8.09996	8.7841	9.7908	FALSE		TRUE	RNA	RCG56631, isoform CRA_d	SAFB-LIKE TRANSCRIPTION MODULATOR (PTHR15683:SF5)	sequence-specific DNA binding(GO:0043565)	mRNA processing(GO:0006397);regulation of mRNA processing(GO:0050684);regulation of transcription by RNA polymerase II(GO:0006357);transcription by RNA polymerase II(GO:0006366)	nucleus(GO:0005634)			RNA binding(GO:0003723);sequence-specific DNA binding(GO:0043565)	regulation of transcription by RNA polymerase II(GO:0006357);regulation of mRNA processing(GO:0050684)	nucleus(GO:0005634);nucleoplasm(GO:0005654);nuclear body(GO:0016604)
Arhgef2	tr|A0A1B0GWY5|A0A1B0GWY5_RAT Rho guanine nucleotide exchange factor 2 OS=Rattus norvegicus OX=10116 GN=Arhgef2 PE=1 SV=1;sp|Q5FVC2|ARHG2_RAT Rho guanine nucleotide exchange factor 2 OS=Rattus norvegicus OX=10116 GN=Arhgef2 PE=1 SV=1;tr|A0A0G2K0V4|A0A0G2K0V	tr|A0A1B0GWY5|A0A1B0GWY5_RAT;sp|Q5FVC2|ARHG2_RAT;tr|A0A0G2K0V4|A0A0G2K0V4_RAT	26.1785	29.8647	29.9398	30.6439	3.68613	3.76121	4.46531	24.8435	25.3699	24.6285	28.6497	30.0073	29.3992	0.526413	-0.214921	3.80622	5.16383	4.55574	24.3416	24.2189	25.8791	26.4754	28.9999	29.2276	29.7915	30.5889	-0.122745	1.53745	2.1338	4.6583	4.88594	5.44985	6.24727	FALSE		TRUE	Phospho	Rho guanine nucleotide exchange factor 2	RHO GUANINE NUCLEOTIDE EXCHANGE FACTOR 2 (PTHR13944:SF20)		apoptotic process(GO:0006915);cell adhesion(GO:0007155);signal transduction(GO:0007165)				Rho guanyl-nucleotide exchange factor activity(GO:0005089);protein binding(GO:0005515);microtubule binding(GO:0008017);transcription factor binding(GO:0008134);Rho GTPase binding(GO:0017048);Rac guanyl-nucleotide exchange factor activity(GO:0030676);metal ion binding(GO:0046872);Rac GTPase binding(GO:0048365)	establishment of mitotic spindle orientation(GO:0000132);cell morphogenesis(GO:0000902);actin filament organization(GO:0007015);negative regulation of microtubule depolymerization(GO:0007026);positive regulation of interleukin-6 production(GO:0032755);positive regulation of tumor necrosis factor production(GO:0032760);tumor necrosis factor-mediated signaling pathway(GO:0033209);positive regulatio…	podosome(GO:0002102);cytoplasm(GO:0005737);Golgi apparatus(GO:0005794);spindle(GO:0005819);cytoskeleton(GO:0005856);microtubule(GO:0005874);bicellular tight junction(GO:0005923);postsynaptic density(GO:0014069);cytoplasmic vesicle(GO:0031410);vesicle(GO:0031982);ruffle membrane(GO:0032587);protein-containing complex(GO:0032991);neuronal cell body(GO:0043025);dendritic shaft(GO:0043198);glutamater…
Rbm10	tr|A0A0G2K3S6|A0A0G2K3S6_RAT RNA binding motif protein 10, isoform CRA_a OS=Rattus norvegicus OX=10116 GN=Rbm10 PE=1 SV=1;sp|P70501|RBM10_RAT RNA-binding protein 10 OS=Rattus norvegicus OX=10116 GN=Rbm10 PE=1 SV=1	tr|A0A0G2K3S6|A0A0G2K3S6_RAT;sp|P70501|RBM10_RAT	25.9838	27.5389	27.6361	29.0414	1.55511	1.65233	3.05763	25.0967	25.5473	23.1179	26.1666	28.1304	29.333	0.450612	-1.97874	1.06989	3.03371	4.23629	NA	NA	NA	NA	NA	NA	NA	NA								FALSE		TRUE	RNA	RNA-binding protein 10	RNA-BINDING PROTEIN 10 (PTHR13948:SF4)						miRNA binding(GO:0035198);identical protein binding(GO:0042802);metal ion binding(GO:0046872)	negative regulation of transcription by RNA polymerase II(GO:0000122);regulation of alternative mRNA splicing, via spliceosome(GO:0000381);negative regulation of cell population proliferation(GO:0008285);RNA splicing(GO:0008380);regulation of smooth muscle cell apoptotic process(GO:0034391);positive regulation of smooth muscle cell apoptotic process(GO:0034393);regulation of apoptotic process(GO:…	nucleus(GO:0005634);nuclear speck(GO:0016607);protein-containing complex(GO:0032991)
Rbm10	sp|P70501|RBM10_RAT RNA-binding protein 10 OS=Rattus norvegicus OX=10116 GN=Rbm10 PE=1 SV=1;tr|A0A0G2K3S6|A0A0G2K3S6_RAT RNA binding motif protein 10, isoform CRA_a OS=Rattus norvegicus OX=10116 GN=Rbm10 PE=1 SV=1	sp|P70501|RBM10_RAT;tr|A0A0G2K3S6|A0A0G2K3S6_RAT	NA	NA	NA	NA				NA	NA	NA	NA	NA	NA						22.7288	22.382	22.3456	23.9418	25.4246	25.113	26.1882	27.2472	-0.346736	-0.383188	1.21304	2.69584	2.38427	3.45941	4.51844	FALSE		TRUE	RNA	RNA-binding protein 10	RNA-BINDING PROTEIN 10 (PTHR13948:SF4)						miRNA binding(GO:0035198);identical protein binding(GO:0042802);metal ion binding(GO:0046872)	negative regulation of transcription by RNA polymerase II(GO:0000122);regulation of alternative mRNA splicing, via spliceosome(GO:0000381);negative regulation of cell population proliferation(GO:0008285);RNA splicing(GO:0008380);regulation of smooth muscle cell apoptotic process(GO:0034391);positive regulation of smooth muscle cell apoptotic process(GO:0034393);regulation of apoptotic process(GO:…	nucleus(GO:0005634);nuclear speck(GO:0016607);protein-containing complex(GO:0032991)
Sap30bp	tr|B5DFL5|B5DFL5_RAT SAP30 binding protein (Predicted), isoform CRA_a OS=Rattus norvegicus OX=10116 GN=Sap30bp PE=1 SV=1	tr|B5DFL5|B5DFL5_RAT	17.5548	26.0239	26.9109	26.297	8.46912	9.35606	8.74222	18.4753	18.4753	25.0703	27.2629	27.1466	25.7802	0	6.59503	8.78758	8.67134	7.30488	19.0633	19.0633	25.7061	26.6895	27.8182	28.113	29.823	29.5969	0	6.64284	7.62616	8.75487	9.04972	10.7597	10.5336	FALSE		TRUE	Various	SAP30 binding protein (Predicted), isoform CRA_a	SAP30-BINDING PROTEIN (PTHR13464:SF0)			nucleus(GO:0005634)	transcription factor(PC00218)			regulation of transcription, DNA-templated(GO:0006355);positive regulation of cell death(GO:0010942)	nucleus(GO:0005634);nucleoplasm(GO:0005654);intermediate filament cytoskeleton(GO:0045111)
Tbc1d10b	tr|D3ZSY8|D3ZSY8_RAT TBC1 domain family, member 10b OS=Rattus norvegicus OX=10116 GN=Tbc1d10b PE=1 SV=1	tr|D3ZSY8|D3ZSY8_RAT	22.6025	30.6565	30.7689	31.3447	8.054	8.16645	8.74227	21.5927	22.3755	18.4753	26.8494	27.1362	25.6026	0.782753	-3.11744	5.25663	5.5435	4.00988	22.956	23.0536	25.5989	26.5128	27.9628	28.0835	28.962	30.1853	0.0975987	2.64289	3.55686	5.00679	5.12753	6.00604	7.22933	FALSE		TRUE	Various	TBC1 domain family, member 10b	TBC1 DOMAIN FAMILY MEMBER 10B (PTHR22957:SF207)	GTPase activator activity(GO:0005096);GTPase activity(GO:0003924);Rab GTPase binding(GO:0017137)	intracellular protein transport(GO:0006886)	intracellular(GO:0005622)	G-protein modulator(PC00022);cysteine protease(PC00081)		GTPase activator activity(GO:0005096);Rab GTPase binding(GO:0017137)	intracellular protein transport(GO:0006886);retrograde transport, endosome to Golgi(GO:0042147);regulation of GTPase activity(GO:0043087);activation of GTPase activity(GO:0090630)	cytosol(GO:0005829);plasma membrane(GO:0005886)
Tnik	tr|A0A0G2K490|A0A0G2K490_RAT TRAF2 and NCK-interacting kinase OS=Rattus norvegicus OX=10116 GN=Tnik PE=1 SV=1;tr|D3ZZQ0|D3ZZQ0_RAT Similar to Traf2 and NCK interacting kinase, splice variant 4 (Predicted), isoform CRA_a OS=Rattus norvegicus OX=10116 GN=Tni	tr|A0A0G2K490|A0A0G2K490_RAT;tr|D3ZZQ0|D3ZZQ0_RAT	17.5548	27.3036	27.5746	28.4736	9.74874	10.0197	10.9188	24.2101	25.6223	25.3882	28.8067	28.8233	28.3529	1.41216	1.17808	4.59652	4.61312	4.14278	21.6519	22.1027	28.283	29.1782	30.0069	30.4825	31.9319	32.5673	0.450732	6.63111	7.52622	8.355	8.83052	10.2799	10.9154	FALSE		TRUE	Phospho	TRAF2 and NCK-interacting kinase	TRAF2 AND NCK-INTERACTING PROTEIN KINASE (PTHR24361:SF674)	protein serine/threonine kinase activity(GO:0004674)	MAPK cascade(GO:0000165);activation of protein kinase activity(GO:0032147);neuron projection morphogenesis(GO:0048812);stress-activated protein kinase signaling cascade(GO:0031098)	cytoplasm(GO:0005737)			protein kinase activity(GO:0004672);protein serine/threonine kinase activity(GO:0004674);ATP binding(GO:0005524);kinase activity(GO:0016301)	MAPK cascade(GO:0000165);positive regulation of protein phosphorylation(GO:0001934);protein phosphorylation(GO:0006468);cytoskeleton organization(GO:0007010);activation of JNKK activity(GO:0007256);phosphorylation(GO:0016310);signal transduction by protein phosphorylation(GO:0023014);microvillus assembly(GO:0030033);stress-activated protein kinase signaling cascade(GO:0031098);actin cytoskeleton …	nucleus(GO:0005634);nucleoplasm(GO:0005654);cytoplasm(GO:0005737);cytosol(GO:0005829);cytoskeleton(GO:0005856);apical plasma membrane(GO:0016324);presynapse(GO:0098793);glutamatergic synapse(GO:0098978);postsynaptic density, intracellular component(GO:0099092)
Eif2b3	sp|P70541|EI2BG_RAT Translation initiation factor eIF-2B subunit gamma OS=Rattus norvegicus OX=10116 GN=Eif2b3 PE=2 SV=2	sp|P70541|EI2BG_RAT	17.5548	22.355	22.5513	22.8278	4.80021	4.99653	5.27297	18.4753	18.4753	18.4753	18.4753	25.4525	24.5812	0	0	0	6.97721	6.10593	22.9346	23.2459	21.8634	23.3784	19.0633	22.7726	19.0633	19.0633	0.311287	-1.07124	0.443791	-3.87129	-0.161988	-3.87129	-3.87129	FALSE		TRUE	RNA	Translation initiation factor eIF-2B subunit gamma	TRANSLATION INITIATION FACTOR EIF-2B SUBUNIT GAMMA (PTHR45989:SF1)						translation initiation factor activity(GO:0003743);guanyl-nucleotide exchange factor activity(GO:0005085);translation factor activity, RNA binding(GO:0008135);nucleotidyltransferase activity(GO:0016779)	translation(GO:0006412);translational initiation(GO:0006413);response to heat(GO:0009408);response to glucose(GO:0009749);oligodendrocyte development(GO:0014003);hippocampus development(GO:0021766);response to peptide hormone(GO:0043434);T cell receptor signaling pathway(GO:0050852)	cytoplasm(GO:0005737);eukaryotic translation initiation factor 2B complex(GO:0005851)
Trmt10c	sp|Q5U2R4|TM10C_RAT tRNA methyltransferase 10 homolog C OS=Rattus norvegicus OX=10116 GN=Trmt10c PE=2 SV=1	sp|Q5U2R4|TM10C_RAT	17.5548	24.1752	25.2782	25.5462	6.62041	7.72341	7.99142	NA	NA	NA	NA	NA	NA						19.0633	19.0633	24.4549	25.0506	25.886	26.9383	27.9091	28.5343	0	5.39163	5.98729	6.82273	7.87504	8.84582	9.47096	FALSE		TRUE	RNA	tRNA methyltransferase 10 homolog C	TRNA METHYLTRANSFERASE 10 HOMOLOG C (PTHR13563:SF5)	S-adenosylmethionine-dependent methyltransferase activity(GO:0008757);tRNA binding(GO:0000049);tRNA methyltransferase activity(GO:0008175)	mitochondrial RNA processing(GO:0000963)	mitochondrial protein complex(GO:0098798);nucleoplasm(GO:0005654);ribonuclease P complex(GO:0030677)	DNA methyltransferase(PC00013)		tRNA binding(GO:0000049);tRNA (guanine-N1-)-methyltransferase activity(GO:0009019);tRNA (adenine-N1-)-methyltransferase activity(GO:0016429);tRNA (guanine(9)-N(1))-methyltransferase activity(GO:0052905);mRNA (adenine-N1-)-methyltransferase activity(GO:0061953)	mitochondrial RNA 5'-end processing(GO:0000964);tRNA methylation(GO:0030488);positive regulation of mitochondrial translation(GO:0070131);mRNA methylation(GO:0080009);mitochondrial tRNA processing(GO:0090646);mitochondrial tRNA 5'-end processing(GO:0097745);mitochondrial tRNA 3'-end processing(GO:1990180)	nucleus(GO:0005634);nucleoplasm(GO:0005654);mitochondrion(GO:0005739);mitochondrial ribonuclease P complex(GO:0030678);mitochondrial nucleoid(GO:0042645)
Safb2	tr|M0R6E6|M0R6E6_RAT Uncharacterized protein OS=Rattus norvegicus OX=10116 GN=Safb2 PE=1 SV=2	tr|M0R6E6|M0R6E6_RAT	17.5548	26.4509	27.0118	27.7605	8.89604	9.457	10.2057	21.2973	18.4753	23.1845	25.2967	26.0576	23.7222	-2.82203	1.88717	3.9994	4.7603	2.42489	19.0633	19.0633	23.7269	25.4929	26.6384	26.5522	27.6105	28.467	0	4.66355	6.4296	7.57505	7.48887	8.54715	9.40373	FALSE		TRUE	RNA	#N/A	#N/A	#N/A	#N/A	#N/A	#N/A	#N/A	#N/A	#N/A	#N/A
Bckdk	tr|A0A0H2UHR5|A0A0H2UHR5_RAT [3-methyl-2-oxobutanoate dehydrogenase [lipoamide]] kinase, mitochondrial OS=Rattus norvegicus OX=10116 GN=Bckdk PE=1 SV=1;sp|Q00972|BCKD_RAT [3-methyl-2-oxobutanoate dehydrogenase [lipoamide]] kinase, mitochondrial OS=Rattus n	tr|A0A0H2UHR5|A0A0H2UHR5_RAT;sp|Q00972|BCKD_RAT	NA	NA	NA	NA				NA	NA	NA	NA	NA	NA						23.4011	19.0633	23.1716	23.2084	19.0633	23.897	19.0633	19.0633	-4.33776	-0.229489	-0.192661	-4.33776	0.495948	-4.33776	-4.33776	FALSE		FALSE		[3-methyl-2-oxobutanoate dehydrogenase [lipoamide]] kinase, mitochondrial	[3-METHYL-2-OXOBUTANOATE DEHYDROGENASE [LIPOAMIDE]] KINASE, MITOCHONDRIAL (PTHR11947:SF20)	protein kinase activity(GO:0004672)	cellular amino acid catabolic process(GO:0009063)		protein kinase(PC00193)		protein kinase activity(GO:0004672);protein serine/threonine kinase activity(GO:0004674);ATP binding(GO:0005524);[3-methyl-2-oxobutanoate dehydrogenase (acetyl-transferring)] kinase activity(GO:0047323)	protein phosphorylation(GO:0006468);branched-chain amino acid catabolic process(GO:0009083);phosphorylation(GO:0016310)	mitochondrion(GO:0005739);mitochondrial alpha-ketoglutarate dehydrogenase complex(GO:0005947)
Adprh	sp|Q02589|ADPRH_RAT [Protein ADP-ribosylarginine] hydrolase OS=Rattus norvegicus OX=10116 GN=Adprh PE=1 SV=2	sp|Q02589|ADPRH_RAT	NA	NA	NA	NA				NA	NA	NA	NA	NA	NA						19.0633	22.5082	19.0633	22.5716	19.0633	22.4831	19.0633	19.0633	3.4449	0	3.50834	0	3.41976	0	0	FALSE		FALSE		[Protein ADP-ribosylarginine] hydrolase	[PROTEIN ADP-RIBOSYLARGININE] HYDROLASE (PTHR22957:SF223)	GTPase activator activity(GO:0005096);GTPase activity(GO:0003924);Rab GTPase binding(GO:0017137)	cellular protein modification process(GO:0006464);intracellular protein transport(GO:0006886)	intracellular(GO:0005622)	G-protein modulator(PC00022);cysteine protease(PC00081)		magnesium ion binding(GO:0000287);ADP-ribosylarginine hydrolase activity(GO:0003875);GTPase activator activity(GO:0005096);Rab GTPase binding(GO:0017137);potassium ion binding(GO:0030955)	cellular protein modification process(GO:0006464);intracellular protein transport(GO:0006886);protein de-ADP-ribosylation(GO:0051725);activation of GTPase activity(GO:0090630)	extracellular space(GO:0005615);cytosol(GO:0005829)
Pdk1	tr|F1MA54|F1MA54_RAT [Pyruvate dehydrogenase (acetyl-transferring)] kinase isozyme 1, mitochondrial OS=Rattus norvegicus OX=10116 GN=Pdk1 PE=1 SV=2;sp|Q63065|PDK1_RAT [Pyruvate dehydrogenase (acetyl-transferring)] kinase isozyme 1, mitochondrial OS=Rattus	tr|F1MA54|F1MA54_RAT;sp|Q63065|PDK1_RAT	23.114	17.5548	17.5548	17.5548	-5.55922	-5.55922	-5.55922	24.1876	23.6702	23.2513	23.0362	22.9984	23.4877	-0.517363	-0.936287	-1.15137	-1.18924	-0.69986	25.6221	25.3811	25.249	25.5607	25.5893	25.4753	25.7955	25.8239	-0.241009	-0.373108	-0.0614192	-0.0327648	-0.146821	0.173441	0.201773	FALSE		FALSE		[Pyruvate dehydrogenase (acetyl-transferring)] kinase isozyme 1, mitochondrial	[PYRUVATE DEHYDROGENASE (ACETYL-TRANSFERRING)] KINASE ISOZYME 1, MITOCHONDRIAL (PTHR11947:SF14)	protein kinase activity(GO:0004672)	cellular amino acid catabolic process(GO:0009063);signal transduction(GO:0007165)		protein kinase(PC00193)		protein kinase activity(GO:0004672);protein serine/threonine kinase activity(GO:0004674);pyruvate dehydrogenase (acetyl-transferring) kinase activity(GO:0004740);ATP binding(GO:0005524);protein homodimerization activity(GO:0042803);protein-containing complex binding(GO:0044877);protein heterodimerization activity(GO:0046982)	glucose metabolic process(GO:0006006);protein phosphorylation(GO:0006468);cell surface receptor signaling pathway(GO:0007166);cell population proliferation(GO:0008283);intrinsic apoptotic signaling pathway in response to oxidative stress(GO:0008631);regulation of acetyl-CoA biosynthetic process from pyruvate(GO:0010510);regulation of glucose metabolic process(GO:0010906);peptidyl-serine phosphory…	nucleus(GO:0005634);nucleolus(GO:0005730);mitochondrion(GO:0005739);mitochondrial matrix(GO:0005759);mitochondrial pyruvate dehydrogenase complex(GO:0005967);pyruvate dehydrogenase complex(GO:0045254)
Pdk2	tr|F1LMM8|F1LMM8_RAT [Pyruvate dehydrogenase (acetyl-transferring)] kinase isozyme 2, mitochondrial OS=Rattus norvegicus OX=10116 GN=Pdk2 PE=1 SV=3;sp|Q64536|PDK2_RAT [Pyruvate dehydrogenase (acetyl-transferring)] kinase isozyme 2, mitochondrial OS=Rattus	tr|F1LMM8|F1LMM8_RAT;sp|Q64536|PDK2_RAT	27.1207	26.3308	26.5743	24.9529	-0.789867	-0.546379	-2.16776	26.5176	26.9283	22.1115	25.4537	24.9732	25.6035	0.410747	-4.40611	-1.06389	-1.54439	-0.914054	27.1622	27.4761	27.4946	26.3384	27.1344	25.9346	26.7146	26.9582	0.313844	0.332426	-0.823855	-0.0278019	-1.22764	-0.447627	-0.204008	FALSE		FALSE		[Pyruvate dehydrogenase (acetyl-transferring)] kinase isozyme 2, mitochondrial	[PYRUVATE DEHYDROGENASE (ACETYL-TRANSFERRING)] KINASE ISOZYME 2, MITOCHONDRIAL (PTHR11947:SF15)	protein kinase activity(GO:0004672)	cellular amino acid catabolic process(GO:0009063);signal transduction(GO:0007165)		protein kinase(PC00193)	TCA cycle->Pyruvate Dehydrogenase;;	protein serine/threonine kinase activity(GO:0004674);pyruvate dehydrogenase (acetyl-transferring) kinase activity(GO:0004740);ATP binding(GO:0005524);protein homodimerization activity(GO:0042803);protein-containing complex binding(GO:0044877);protein heterodimerization activity(GO:0046982)	glucose metabolic process(GO:0006006);regulation of gluconeogenesis(GO:0006111);protein phosphorylation(GO:0006468);regulation of pH(GO:0006885);insulin receptor signaling pathway(GO:0008286);regulation of acetyl-CoA biosynthetic process from pyruvate(GO:0010510);regulation of cellular ketone metabolic process(GO:0010565);regulation of glucose metabolic process(GO:0010906);peptidyl-serine phospho…	nucleoplasm(GO:0005654);mitochondrion(GO:0005739);cytosol(GO:0005829);mitochondrial pyruvate dehydrogenase complex(GO:0005967);pyruvate dehydrogenase complex(GO:0045254)
Pdp1	tr|A1L1J4|A1L1J4_RAT Protein phosphatase 2C, magnesium dependent, catalytic subunit OS=Rattus norvegicus OX=10116 GN=Pdp1 PE=1 SV=1;sp|O88483|PDP1_RAT [Pyruvate dehydrogenase [acetyl-transferring]]-phosphatase 1, mitochondrial OS=Rattus norvegicus OX=10116	tr|A1L1J4|A1L1J4_RAT;sp|O88483|PDP1_RAT;tr|A0A0G2QC17|A0A0G2QC17_RAT	NA	NA	NA	NA				18.4753	18.4753	18.4753	18.4753	18.4753	18.4753	0	0	0	0	0	NA	NA	NA	NA	NA	NA	NA	NA								FALSE		FALSE		[Pyruvate dehydrogenase [acetyl-transferring]]-phosphatase 1, mitochondrial	[PYRUVATE DEHYDROGENASE [ACETYL-TRANSFERRING]]-PHOSPHATASE 1, MITOCHONDRIAL (PTHR13832:SF627)	oxidoreductase activity(GO:0016491);protein serine/threonine phosphatase activity(GO:0004722)	positive regulation of catalytic activity(GO:0043085);positive regulation of metabolic process(GO:0009893)	mitochondrion(GO:0005739)	kinase inhibitor(PC00139);protein phosphatase(PC00195)		magnesium ion binding(GO:0000287);protein serine/threonine phosphatase activity(GO:0004722);magnesium-dependent protein serine/threonine phosphatase activity(GO:0004724);[pyruvate dehydrogenase (lipoamide)] phosphatase activity(GO:0004741);calcium ion binding(GO:0005509);protein-containing complex binding(GO:0044877);metal ion binding(GO:0046872)	protein dephosphorylation(GO:0006470);peptidyl-threonine dephosphorylation(GO:0035970);positive regulation of catalytic activity(GO:0043085);positive regulation of pyruvate dehydrogenase activity(GO:1904184)	mitochondrion(GO:0005739);mitochondrial matrix(GO:0005759)
Pdp2	tr|A0A0G2JSL7|A0A0G2JSL7_RAT RCG39005 OS=Rattus norvegicus OX=10116 GN=Pdp2 PE=1 SV=1;sp|O88484|PDP2_RAT [Pyruvate dehydrogenase [acetyl-transferring]]-phosphatase 2, mitochondrial OS=Rattus norvegicus OX=10116 GN=Pdp2 PE=2 SV=1	tr|A0A0G2JSL7|A0A0G2JSL7_RAT;sp|O88484|PDP2_RAT	17.5548	17.5548	17.5548	17.5548	0	0	0	NA	NA	NA	NA	NA	NA						NA	NA	NA	NA	NA	NA	NA	NA								FALSE		FALSE		[Pyruvate dehydrogenase [acetyl-transferring]]-phosphatase 2, mitochondrial	[PYRUVATE DEHYDROGENASE [ACETYL-TRANSFERRING]]-PHOSPHATASE 2, MITOCHONDRIAL (PTHR13832:SF343)	oxidoreductase activity(GO:0016491);protein serine/threonine phosphatase activity(GO:0004722)	positive regulation of catalytic activity(GO:0043085);positive regulation of metabolic process(GO:0009893)	mitochondrion(GO:0005739)	kinase inhibitor(PC00139);protein phosphatase(PC00195)		magnesium ion binding(GO:0000287);protein serine/threonine phosphatase activity(GO:0004722);magnesium-dependent protein serine/threonine phosphatase activity(GO:0004724);[pyruvate dehydrogenase (lipoamide)] phosphatase activity(GO:0004741);metal ion binding(GO:0046872)	protein dephosphorylation(GO:0006470);carbohydrate utilization(GO:0009758);peptidyl-threonine dephosphorylation(GO:0035970);positive regulation of pyruvate dehydrogenase activity(GO:1904184)	mitochondrion(GO:0005739);mitochondrial pyruvate dehydrogenase (lipoamide) phosphatase complex(GO:0019910)
Gbe1	tr|A0A096MJY6|A0A096MJY6_RAT Glucan (1,4-alpha-), branching enzyme 1 (Fragment) OS=Rattus norvegicus OX=10116 GN=Gbe1 PE=1 SV=1	tr|A0A096MJY6|A0A096MJY6_RAT	25.4945	21.7806	21.8345	21.8948	-3.71383	-3.65997	-3.59965	22.8621	18.4753	22.7375	18.4753	18.4753	22.8907	-4.38678	-0.124511	-4.38678	-4.38678	0.0286302	NA	NA	NA	NA	NA	NA	NA	NA								FALSE		FALSE		1,4-alpha-glucan branching enzyme 1	1,4-ALPHA-GLUCAN-BRANCHING ENZYME (PTHR43651:SF3)	transferase activity, transferring hexosyl groups(GO:0016758)	carbohydrate metabolic process(GO:0005975)	cytoplasm(GO:0005737)	amylase(PC00048)		1,4-alpha-glucan branching enzyme activity(GO:0003844);carbohydrate binding(GO:0030246)	carbohydrate metabolic process(GO:0005975);glycogen biosynthetic process(GO:0005978)
Gbe1	tr|A0A096MIX1|A0A096MIX1_RAT Glucan (1,4-alpha-), branching enzyme 1 (Fragment) OS=Rattus norvegicus OX=10116 GN=Gbe1 PE=1 SV=1;tr|A0A0G2JTB2|A0A0G2JTB2_RAT Glucan (1,4-alpha-), branching enzyme 1 OS=Rattus norvegicus OX=10116 GN=Gbe1 PE=1 SV=1	tr|A0A096MIX1|A0A096MIX1_RAT;tr|A0A0G2JTB2|A0A0G2JTB2_RAT	NA	NA	NA	NA				18.4753	20.9295	18.4753	18.4753	21.2975	22.9389	2.45418	0	0	2.82217	4.4636	19.0633	21.3894	22.2975	21.7629	19.0633	19.0633	19.0633	24.2088	2.3261	3.23424	2.69962	0	0	0	5.14548	FALSE		FALSE		1,4-alpha-glucan branching enzyme 1	1,4-ALPHA-GLUCAN-BRANCHING ENZYME (PTHR43651:SF3)	transferase activity, transferring hexosyl groups(GO:0016758)	carbohydrate metabolic process(GO:0005975)	cytoplasm(GO:0005737)	amylase(PC00048)		1,4-alpha-glucan branching enzyme activity(GO:0003844);carbohydrate binding(GO:0030246)	carbohydrate metabolic process(GO:0005975);glycogen biosynthetic process(GO:0005978)
Hspe1	sp|P26772|CH10_RAT 10 kDa heat shock protein, mitochondrial OS=Rattus norvegicus OX=10116 GN=Hspe1 PE=1 SV=3;tr|A0A0G2JTG1|A0A0G2JTG1_RAT 10 kDa heat shock protein, mitochondrial OS=Rattus norvegicus OX=10116 GN=Hspe1 PE=1 SV=1	sp|P26772|CH10_RAT;tr|A0A0G2JTG1|A0A0G2JTG1_RAT	27.1342	25.9428	26.2814	25.8284	-1.19141	-0.852743	-1.3058	18.4753	18.4753	24.0557	18.4753	18.4753	25.078	0	5.5804	0	0	6.6027	NA	NA	NA	NA	NA	NA	NA	NA								FALSE		FALSE		10 kDa heat shock protein, mitochondrial	10 KDA HEAT SHOCK PROTEIN, MITOCHONDRIAL (PTHR10772:SF0)	chaperone binding(GO:0051087);metal ion binding(GO:0046872);unfolded protein binding(GO:0051082)	chaperone-mediated protein folding(GO:0061077)	mitochondrial matrix(GO:0005759)	chaperonin(PC00073)		ATP binding(GO:0005524);metal ion binding(GO:0046872);unfolded protein binding(GO:0051082);chaperone binding(GO:0051087)	protein folding(GO:0006457);chaperone cofactor-dependent protein refolding(GO:0051085)	cytoplasm(GO:0005737);mitochondrion(GO:0005739);mitochondrial matrix(GO:0005759)
Hspe1	tr|A0A0G2JTG1|A0A0G2JTG1_RAT 10 kDa heat shock protein, mitochondrial OS=Rattus norvegicus OX=10116 GN=Hspe1 PE=1 SV=1;sp|P26772|CH10_RAT 10 kDa heat shock protein, mitochondrial OS=Rattus norvegicus OX=10116 GN=Hspe1 PE=1 SV=3	tr|A0A0G2JTG1|A0A0G2JTG1_RAT;sp|P26772|CH10_RAT	NA	NA	NA	NA				NA	NA	NA	NA	NA	NA						23.7112	25.7014	27.3521	26.8348	23.512	26.6768	27.2006	27.0907	1.99016	3.64082	3.12355	-0.19922	2.96557	3.48933	3.37943	FALSE		FALSE		10 kDa heat shock protein, mitochondrial	10 KDA HEAT SHOCK PROTEIN, MITOCHONDRIAL (PTHR10772:SF0)	chaperone binding(GO:0051087);metal ion binding(GO:0046872);unfolded protein binding(GO:0051082)	chaperone-mediated protein folding(GO:0061077)	mitochondrial matrix(GO:0005759)	chaperonin(PC00073)		ATP binding(GO:0005524);metal ion binding(GO:0046872);unfolded protein binding(GO:0051082);chaperone binding(GO:0051087)	protein folding(GO:0006457);chaperone cofactor-dependent protein refolding(GO:0051085)	cytoplasm(GO:0005737);mitochondrion(GO:0005739);mitochondrial matrix(GO:0005759)
Ywhab	sp|P35213|1433B_RAT 14-3-3 protein beta/alpha OS=Rattus norvegicus OX=10116 GN=Ywhab PE=1 SV=3	sp|P35213|1433B_RAT	29.3341	28.5032	28.8329	28.5454	-0.830889	-0.501212	-0.788706	28.9738	28.0724	28.5459	29.0607	28.5768	29.3384	-0.901403	-0.42789	0.0869084	-0.396962	0.364586	27.552	28.5901	29.179	29.0273	27.9296	29.0932	29.4759	29.6377	1.03812	1.62695	1.47527	0.377625	1.54124	1.92391	2.08568	FALSE		FALSE		14-3-3 protein beta/alpha	14-3-3 PROTEIN BETA/ALPHA (PTHR18860:SF28)		cell cycle(GO:0007049);signal transduction(GO:0007165)		chaperone(PC00072)	FGF signaling pathway->14-3-3;;EGF receptor signaling pathway->14-3-3;;CCKR signaling map->14-3-3 beta/alpha;;Parkinson disease->14-3-3;;;;;	protein binding(GO:0005515);protein C-terminus binding(GO:0008022);enzyme binding(GO:0019899);protein domain specific binding(GO:0019904);identical protein binding(GO:0042802);histone deacetylase binding(GO:0042826);protein-containing complex binding(GO:0044877);phosphoserine residue binding(GO:0050815);phosphoprotein binding(GO:0051219)	protein targeting(GO:0006605);negative regulation of protein dephosphorylation(GO:0035308);positive regulation of catalytic activity(GO:0043085);negative regulation of G protein-coupled receptor signaling pathway(GO:0045744);negative regulation of transcription, DNA-templated(GO:0045892);cytoplasmic sequestering of protein(GO:0051220);protein heterooligomerization(GO:0051291)	nucleus(GO:0005634);cytoplasm(GO:0005737);cytosol(GO:0005829);transcriptional repressor complex(GO:0017053);protein-containing complex(GO:0032991);melanosome(GO:0042470);perinuclear region of cytoplasm(GO:0048471)
Ywhae	sp|P62260|1433E_RAT 14-3-3 protein epsilon OS=Rattus norvegicus OX=10116 GN=Ywhae PE=1 SV=1	sp|P62260|1433E_RAT	32.4432	31.8408	32.2535	31.8721	-0.602438	-0.18976	-0.571151	31.2682	30.2203	30.4472	31.0757	30.5997	31.3429	-1.04786	-0.820978	-0.192459	-0.668438	0.0747379	28.8859	29.833	30.5178	30.2348	29.5375	30.5689	30.5396	30.7571	0.947187	1.63198	1.34896	0.651695	1.68303	1.6538	1.87122	FALSE		FALSE		14-3-3 protein epsilon	14-3-3 PROTEIN EPSILON (PTHR18860:SF17)					FGF signaling pathway->14-3-3;;EGF receptor signaling pathway->14-3-3;;Parkinson disease->14-3-3;;;;	calcium channel regulator activity(GO:0005246);protein binding(GO:0005515);protein kinase C inhibitor activity(GO:0008426);potassium channel regulator activity(GO:0015459);enzyme binding(GO:0019899);protein phosphatase binding(GO:0019903);protein domain specific binding(GO:0019904);ubiquitin protein ligase binding(GO:0031625);identical protein binding(GO:0042802);histone deacetylase binding(GO:00…	MAPK cascade(GO:0000165);neuron migration(GO:0001764);protein targeting(GO:0006605);signal transduction(GO:0007165);hippocampus development(GO:0021766);cerebral cortex development(GO:0021987);protein localization to nucleus(GO:0034504);cellular response to heat(GO:0034605);negative regulation of protein dephosphorylation(GO:0035308);positive regulation of protein export from nucleus(GO:0046827);r…	nucleus(GO:0005634);cytoplasm(GO:0005737);cytosol(GO:0005829);kinesin complex(GO:0005871);plasma membrane(GO:0005886);axon(GO:0030424);melanosome(GO:0042470);synapse(GO:0045202);central region of growth cone(GO:0090724);glutamatergic synapse(GO:0098978)
Ywhah	sp|P68511|1433F_RAT 14-3-3 protein eta OS=Rattus norvegicus OX=10116 GN=Ywhah PE=1 SV=2;tr|A0A0G2K2B8|A0A0G2K2B8_RAT 14-3-3 protein eta OS=Rattus norvegicus OX=10116 GN=Ywhah PE=1 SV=1	sp|P68511|1433F_RAT;tr|A0A0G2K2B8|A0A0G2K2B8_RAT	29.8964	29.9002	29.8729	29.6152	0.00379639	-0.0235225	-0.281234	29.9919	29.321	29.8603	30.1975	30.0532	30.5653	-0.670832	-0.131551	0.205652	0.0613285	0.573436	28.6869	28.9808	29.7658	29.3619	28.5905	29.5137	29.7082	30.3755	0.293861	1.07886	0.67493	-0.0963737	0.826733	1.02126	1.68859	FALSE		FALSE		14-3-3 protein eta	14-3-3 PROTEIN ETA (PTHR18860:SF16)		cell cycle(GO:0007049);signal transduction(GO:0007165)		chaperone(PC00072)	FGF signaling pathway->14-3-3;;EGF receptor signaling pathway->14-3-3;;Parkinson disease->14-3-3;;;;	molecular_function(GO:0003674);actin binding(GO:0003779);protein binding(GO:0005515);sodium channel regulator activity(GO:0017080);enzyme binding(GO:0019899);protein domain specific binding(GO:0019904);glucocorticoid receptor binding(GO:0035259);identical protein binding(GO:0042802);ion channel binding(GO:0044325);protein heterodimerization activity(GO:0046982)	regulation of sodium ion transport(GO:0002028);glucocorticoid catabolic process(GO:0006713);intracellular protein transport(GO:0006886);biological_process(GO:0008150);glucocorticoid receptor signaling pathway(GO:0042921);positive regulation of transcription, DNA-templated(GO:0045893);negative regulation of dendrite morphogenesis(GO:0050774);membrane depolarization during action potential(GO:00860…	cellular_component(GO:0005575);cytoplasm(GO:0005737);plasma membrane(GO:0005886);synapse(GO:0045202);presynapse(GO:0098793);glutamatergic synapse(GO:0098978)
Ywhag	sp|P61983|1433G_RAT 14-3-3 protein gamma OS=Rattus norvegicus OX=10116 GN=Ywhag PE=1 SV=2	sp|P61983|1433G_RAT	30.9445	30.6745	31.0086	30.4874	-0.270042	0.0640909	-0.457162	30.7098	30.1718	30.6684	31.095	30.8421	31.149	-0.538025	-0.0414242	0.385144	0.132268	0.439206	29.4719	29.6631	30.5365	29.6088	30.2145	30.4975	30.2783	30.2642	0.191159	1.0645	0.136851	0.742525	1.02559	0.806339	0.792235	FALSE		FALSE		14-3-3 protein gamma	14-3-3 PROTEIN GAMMA (PTHR18860:SF22)		cell cycle(GO:0007049);signal transduction(GO:0007165)		chaperone(PC00072)	FGF signaling pathway->14-3-3;;EGF receptor signaling pathway->14-3-3;;Parkinson disease->14-3-3;;;;	actin binding(GO:0003779);protein kinase C binding(GO:0005080);insulin-like growth factor receptor binding(GO:0005159);protein binding(GO:0005515);protein domain specific binding(GO:0019904);enzyme regulator activity(GO:0030234);receptor tyrosine kinase binding(GO:0030971);identical protein binding(GO:0042802)	protein targeting(GO:0006605);signal transduction(GO:0007165);cellular response to insulin stimulus(GO:0032869);regulation of neuron differentiation(GO:0045664);regulation of synaptic plasticity(GO:0048167);regulation of catalytic activity(GO:0050790)	cytoplasm(GO:0005737);vesicle(GO:0031982);synapse(GO:0045202);presynapse(GO:0098793)
Ywhaq	sp|P68255|1433T_RAT 14-3-3 protein theta OS=Rattus norvegicus OX=10116 GN=Ywhaq PE=1 SV=1	sp|P68255|1433T_RAT	31.5494	31.119	31.1171	30.9089	-0.430352	-0.432267	-0.640504	32.5825	32.1292	32.3135	32.2814	30.8794	32.2144	-0.453241	-0.268922	-0.30107	-1.70308	-0.368043	32.4462	32.5049	32.7394	31.8713	31.3823	31.2041	31.0486	31.3994	0.0587293	0.293222	-0.574842	-1.06386	-1.2421	-1.39757	-1.04674	FALSE		FALSE		14-3-3 protein theta	14-3-3 PROTEIN THETA (PTHR18860:SF3)		cell cycle(GO:0007049);signal transduction(GO:0007165)		chaperone(PC00072)	FGF signaling pathway->14-3-3;;EGF receptor signaling pathway->14-3-3;;Parkinson disease->14-3-3;;;;	protein binding(GO:0005515);protein C-terminus binding(GO:0008022);protein domain specific binding(GO:0019904);identical protein binding(GO:0042802);ion channel binding(GO:0044325);protein N-terminus binding(GO:0047485);14-3-3 protein binding(GO:0071889)	protein targeting(GO:0006605);small GTPase mediated signal transduction(GO:0007264);negative regulation of ion transmembrane transport(GO:0034766);negative regulation of transcription, DNA-templated(GO:0045892)	cytoplasm(GO:0005737);protein-containing complex(GO:0032991);synapse(GO:0045202)
Ywhaz	sp|P63102|1433Z_RAT 14-3-3 protein zeta/delta OS=Rattus norvegicus OX=10116 GN=Ywhaz PE=1 SV=1;tr|A0A0G2JV65|A0A0G2JV65_RAT 14-3-3 protein zeta/delta OS=Rattus norvegicus OX=10116 GN=Ywhaz PE=1 SV=1	sp|P63102|1433Z_RAT;tr|A0A0G2JV65|A0A0G2JV65_RAT	32.1106	31.6016	31.9432	31.6121	-0.509053	-0.167372	-0.498459	32.1713	31.4683	31.9188	31.9809	31.7389	32.417	-0.703001	-0.252549	-0.190459	-0.432453	0.245675	31.4924	31.6958	32.0849	31.6027	31.5876	31.9044	32.0063	31.6053	0.203446	0.592502	0.110326	0.0951912	0.412015	0.513917	0.112877	FALSE		FALSE		14-3-3 protein zeta/delta	14-3-3 PROTEIN ZETA/DELTA (PTHR18860:SF7)		cell cycle(GO:0007049);signal transduction(GO:0007165)		chaperone(PC00072)	FGF signaling pathway->14-3-3;;EGF receptor signaling pathway->14-3-3;;Parkinson disease->14-3-3;;PI3 kinase pathway->14-3-3;;;;;	protein binding(GO:0005515);transcription factor binding(GO:0008134);protein kinase binding(GO:0019901);protein domain specific binding(GO:0019904);ubiquitin protein ligase binding(GO:0031625);identical protein binding(GO:0042802);ion channel binding(GO:0044325);protein-containing complex binding(GO:0044877)	histamine secretion by mast cell(GO:0002553);protein targeting(GO:0006605);protein targeting to mitochondrion(GO:0006626);synaptic target recognition(GO:0008039);regulation of cell death(GO:0010941);response to drug(GO:0042493);establishment of Golgi localization(GO:0051683);regulation of synapse maturation(GO:0090128);Golgi reassembly(GO:0090168)	nucleus(GO:0005634);mitochondrion(GO:0005739);postsynaptic density(GO:0014069);cell leading edge(GO:0031252);protein-containing complex(GO:0032991);melanosome(GO:0042470);mast cell granule(GO:0042629);perinuclear region of cytoplasm(GO:0048471);hippocampal mossy fiber to CA3 synapse(GO:0098686);glutamatergic synapse(GO:0098978)
Plcb1	sp|P10687|PLCB1_RAT 1-phosphatidylinositol 4,5-bisphosphate phosphodiesterase beta-1 OS=Rattus norvegicus OX=10116 GN=Plcb1 PE=1 SV=1;tr|R9PXY3|R9PXY3_RAT 1-phosphatidylinositol 4,5-bisphosphate phosphodiesterase OS=Rattus norvegicus OX=10116 GN=Plcb1 PE=1	sp|P10687|PLCB1_RAT;tr|R9PXY3|R9PXY3_RAT;tr|F1M084|F1M084_RAT	23.4239	22.2542	22.5752	23.6217	-1.16969	-0.848777	0.197769	22.4385	23.2722	20.7395	24.7581	23.2853	25.0839	0.833716	-1.69899	2.31962	0.846793	2.64538	NA	NA	NA	NA	NA	NA	NA	NA								FALSE		FALSE		1-phosphatidylinositol 4,5-bisphosphate phosphodiesterase beta-1	1-PHOSPHATIDYLINOSITOL 4,5-BISPHOSPHATE PHOSPHODIESTERASE BETA-1 (PTHR10336:SF12)	calmodulin binding(GO:0005516);phospholipase C activity(GO:0004629)	alcohol metabolic process(GO:0006066);intracellular signal transduction(GO:0035556);learning or memory(GO:0007611);organic hydroxy compound biosynthetic process(GO:1901617);organophosphate biosynthetic process(GO:0090407);phosphate-containing compound metabolic process(GO:0006796);release of sequestered calcium ion into cytosol(GO:0051209);sequestering of calcium ion(GO:0051208);small molecule bi…	cytoplasm(GO:0005737);nuclear speck(GO:0016607)	calcium-binding protein(PC00060);guanyl-nucleotide exchange factor(PC00113);phospholipase(PC00186);signaling molecule(PC00207)	Thyrotropin-releasing hormone receptor signaling pathway->Phospholipase C;;Wnt signaling pathway->Phospholipase C;;Gonadotropin-releasing hormone receptor pathway->PLCbeta;;Oxytocin receptor mediated signaling pathway->Phospholipase C beta;;Alpha adrenergic receptor signaling pathway->Phospholipase C;;CCKR signaling map->PLC_beta;;2-arachidonoylglycerol biosynthesis->phospholipase C;;Endothelin s…	phosphatidylinositol phospholipase C activity(GO:0004435);GTPase activator activity(GO:0005096);calcium ion binding(GO:0005509);protein binding(GO:0005515);calmodulin binding(GO:0005516);lamin binding(GO:0005521);phosphatidylinositol-4,5-bisphosphate binding(GO:0005546);enzyme binding(GO:0019899);protein homodimerization activity(GO:0042803)	G2/M transition of mitotic cell cycle(GO:0000086);G protein-coupled acetylcholine receptor signaling pathway(GO:0007213);glutamate receptor signaling pathway(GO:0007215);brain development(GO:0007420);learning(GO:0007612);memory(GO:0007613);regulation of G protein-coupled receptor signaling pathway(GO:0008277);response to organonitrogen compound(GO:0010243);lipid catabolic process(GO:0016042);cere…	nuclear chromatin(GO:0000790);nucleus(GO:0005634);cytoplasm(GO:0005737);cytosol(GO:0005829);membrane(GO:0016020);nuclear speck(GO:0016607);nuclear membrane(GO:0031965);protein-containing complex(GO:0032991);postsynapse(GO:0098794);glutamatergic synapse(GO:0098978);GABA-ergic synapse(GO:0098982)
Plcb1	tr|R9PXY3|R9PXY3_RAT 1-phosphatidylinositol 4,5-bisphosphate phosphodiesterase OS=Rattus norvegicus OX=10116 GN=Plcb1 PE=1 SV=2;tr|F1M084|F1M084_RAT 1-phosphatidylinositol 4,5-bisphosphate phosphodiesterase OS=Rattus norvegicus OX=10116 GN=Plcb1 PE=1 SV=3;	tr|R9PXY3|R9PXY3_RAT;tr|F1M084|F1M084_RAT;sp|P10687|PLCB1_RAT	NA	NA	NA	NA				NA	NA	NA	NA	NA	NA						19.0633	19.0633	21.5324	23.9115	19.0633	19.0633	22.2776	19.0633	0	2.46909	4.84823	0	0	3.21431	0	FALSE		FALSE		1-phosphatidylinositol 4,5-bisphosphate phosphodiesterase beta-1	1-PHOSPHATIDYLINOSITOL 4,5-BISPHOSPHATE PHOSPHODIESTERASE BETA-1 (PTHR10336:SF12)	calmodulin binding(GO:0005516);phospholipase C activity(GO:0004629)	alcohol metabolic process(GO:0006066);intracellular signal transduction(GO:0035556);learning or memory(GO:0007611);organic hydroxy compound biosynthetic process(GO:1901617);organophosphate biosynthetic process(GO:0090407);phosphate-containing compound metabolic process(GO:0006796);release of sequestered calcium ion into cytosol(GO:0051209);sequestering of calcium ion(GO:0051208);small molecule bi…	cytoplasm(GO:0005737);nuclear speck(GO:0016607)	calcium-binding protein(PC00060);guanyl-nucleotide exchange factor(PC00113);phospholipase(PC00186);signaling molecule(PC00207)	Thyrotropin-releasing hormone receptor signaling pathway->Phospholipase C;;Wnt signaling pathway->Phospholipase C;;Gonadotropin-releasing hormone receptor pathway->PLCbeta;;Oxytocin receptor mediated signaling pathway->Phospholipase C beta;;Alpha adrenergic receptor signaling pathway->Phospholipase C;;CCKR signaling map->PLC_beta;;2-arachidonoylglycerol biosynthesis->phospholipase C;;Endothelin s…	phosphatidylinositol phospholipase C activity(GO:0004435);GTPase activator activity(GO:0005096);calcium ion binding(GO:0005509);protein binding(GO:0005515);calmodulin binding(GO:0005516);lamin binding(GO:0005521);phosphatidylinositol-4,5-bisphosphate binding(GO:0005546);enzyme binding(GO:0019899);protein homodimerization activity(GO:0042803)	G2/M transition of mitotic cell cycle(GO:0000086);G protein-coupled acetylcholine receptor signaling pathway(GO:0007213);glutamate receptor signaling pathway(GO:0007215);brain development(GO:0007420);learning(GO:0007612);memory(GO:0007613);regulation of G protein-coupled receptor signaling pathway(GO:0008277);response to organonitrogen compound(GO:0010243);lipid catabolic process(GO:0016042);cere…	nuclear chromatin(GO:0000790);nucleus(GO:0005634);cytoplasm(GO:0005737);cytosol(GO:0005829);membrane(GO:0016020);nuclear speck(GO:0016607);nuclear membrane(GO:0031965);protein-containing complex(GO:0032991);postsynapse(GO:0098794);glutamatergic synapse(GO:0098978);GABA-ergic synapse(GO:0098982)
Plcb4	tr|D3ZCI6|D3ZCI6_RAT Phosphoinositide phospholipase C OS=Rattus norvegicus OX=10116 GN=Plcb4 PE=1 SV=1;sp|Q9QW07|PLCB4_RAT 1-phosphatidylinositol 4,5-bisphosphate phosphodiesterase beta-4 OS=Rattus norvegicus OX=10116 GN=Plcb4 PE=1 SV=2;tr|F1LNK2|F1LNK2_RA	tr|D3ZCI6|D3ZCI6_RAT;sp|Q9QW07|PLCB4_RAT;tr|F1LNK2|F1LNK2_RAT;tr|D4A8C5|D4A8C5_RAT	17.5548	17.5548	19.0685	19.2407	0	1.51371	1.68587	NA	NA	NA	NA	NA	NA						NA	NA	NA	NA	NA	NA	NA	NA								FALSE		FALSE		1-phosphatidylinositol 4,5-bisphosphate phosphodiesterase beta-4	1-PHOSPHATIDYLINOSITOL 4,5-BISPHOSPHATE PHOSPHODIESTERASE BETA-4 (PTHR10336:SF106)	phospholipase C activity(GO:0004629)	alcohol metabolic process(GO:0006066);intracellular signal transduction(GO:0035556);organic hydroxy compound biosynthetic process(GO:1901617);organophosphate biosynthetic process(GO:0090407);phosphate-containing compound metabolic process(GO:0006796);release of sequestered calcium ion into cytosol(GO:0051209);sequestering of calcium ion(GO:0051208);small molecule biosynthetic process(GO:0044283)	intracellular(GO:0005622)	calcium-binding protein(PC00060);guanyl-nucleotide exchange factor(PC00113);phospholipase(PC00186);signaling molecule(PC00207)	Thyrotropin-releasing hormone receptor signaling pathway->Phospholipase C;;Muscarinic acetylcholine receptor 1 and 3 signaling pathway->Phospholipase C;;Wnt signaling pathway->Phospholipase C;;Oxytocin receptor mediated signaling pathway->Phospholipase C beta;;Alpha adrenergic receptor signaling pathway->Phospholipase C;;Endothelin signaling pathway->Phospholipase C beta;;5HT2 type receptor media…	phosphatidylinositol phospholipase C activity(GO:0004435);calcium ion binding(GO:0005509);mitogen-activated protein kinase binding(GO:0051019)	phototransduction(GO:0007602);lipid catabolic process(GO:0016042);inositol trisphosphate biosynthetic process(GO:0032959);intracellular signal transduction(GO:0035556);negative regulation of potassium ion transport(GO:0043267);modulation of chemical synaptic transmission(GO:0050804)	nucleus(GO:0005634);cytoplasm(GO:0005737);smooth endoplasmic reticulum(GO:0005790);postsynaptic density(GO:0014069);dendrite(GO:0030425);parallel fiber to Purkinje cell synapse(GO:0098688);postsynapse(GO:0098794);glutamatergic synapse(GO:0098978)
Plcg1	tr|G3V845|G3V845_RAT 1-phosphatidylinositol 4,5-bisphosphate phosphodiesterase gamma OS=Rattus norvegicus OX=10116 GN=Plcg1 PE=1 SV=1;sp|P10686|PLCG1_RAT 1-phosphatidylinositol 4,5-bisphosphate phosphodiesterase gamma-1 OS=Rattus norvegicus OX=10116 GN=Plc	tr|G3V845|G3V845_RAT;sp|P10686|PLCG1_RAT	23.4736	22.3201	21.9945	22.1815	-1.15348	-1.47903	-1.29213	21.9477	22.3703	21.3895	22.63	22.0572	23.0166	0.422627	-0.558232	0.682332	0.109523	1.06889	21.9534	22.1235	22.4691	22.5584	19.0633	19.0633	19.0633	19.0633	0.170094	0.515683	0.605009	-2.89006	-2.89006	-2.89006	-2.89006	FALSE		FALSE		1-phosphatidylinositol 4,5-bisphosphate phosphodiesterase gamma-1	1-PHOSPHATIDYLINOSITOL 4,5-BISPHOSPHATE PHOSPHODIESTERASE GAMMA-1 (PTHR10336:SF173)	phospholipase C activity(GO:0004629)	alcohol metabolic process(GO:0006066);epithelial cell migration(GO:0010631);intracellular signal transduction(GO:0035556);organic hydroxy compound biosynthetic process(GO:1901617);organophosphate biosynthetic process(GO:0090407);phosphate-containing compound metabolic process(GO:0006796);positive regulation of cell migration(GO:0030335);positive regulation of multicellular organismal process(GO:0…	intracellular(GO:0005622)	calcium-binding protein(PC00060);guanyl-nucleotide exchange factor(PC00113);phospholipase(PC00186);signaling molecule(PC00207)	Thyrotropin-releasing hormone receptor signaling pathway->Phospholipase C;;CCKR signaling map->PLCgamma1;;Oxytocin receptor mediated signaling pathway->Phospholipase C beta;;Angiogenesis->Phospholipase C-gamma;;VEGF signaling pathway->Phospholipase C-gamma;;EGF receptor signaling pathway->phospholipase c gamma;;PDGF signaling pathway->Phospholipase C, gamma;;Axon guidance mediated by netrin->Phos…	phosphatidylinositol phospholipase C activity(GO:0004435);insulin receptor binding(GO:0005158);neurotrophin TRKA receptor binding(GO:0005168);calcium ion binding(GO:0005509);protein binding(GO:0005515);protein kinase binding(GO:0019901);receptor tyrosine kinase binding(GO:0030971);glutamate receptor binding(GO:0035254);phosphoprotein binding(GO:0051219)	in utero embryonic development(GO:0001701);calcium ion transport(GO:0006816);signal transduction(GO:0007165);epidermal growth factor receptor signaling pathway(GO:0007173);protein secretion(GO:0009306);phospholipid catabolic process(GO:0009395);response to gravity(GO:0009629);response to organonitrogen compound(GO:0010243);positive regulation of epithelial cell migration(GO:0010634);cell migratio…	ruffle(GO:0001726);cytoplasm(GO:0005737);cytosol(GO:0005829);plasma membrane(GO:0005886);cell-cell junction(GO:0005911);COP9 signalosome(GO:0008180);lamellipodium(GO:0030027);clathrin-coated vesicle(GO:0030136);cell projection(GO:0042995);neuron projection(GO:0043005);Schaffer collateral - CA1 synapse(GO:0098685);glutamatergic synapse(GO:0098978)
Cnp	sp|P13233|CN37_RAT 2,3-cyclic-nucleotide 3-phosphodiesterase OS=Rattus norvegicus OX=10116 GN=Cnp PE=1 SV=2	sp|P13233|CN37_RAT	33.8404	33.8517	34.2943	34.2655	0.0112617	0.453844	0.425104	32.7708	33.0845	32.3285	33.6668	34.0437	34.5696	0.313765	-0.44223	0.896069	1.27296	1.79882	33.5971	33.4579	33.4111	33.1446	34.2823	34.0682	34.7993	35.3967	-0.139224	-0.186053	-0.452523	0.685212	0.471081	1.20219	1.79958	FALSE		FALSE		2',3'-cyclic-nucleotide 3'-phosphodiesterase	2',3'-CYCLIC-NUCLEOTIDE 3'-PHOSPHODIESTERASE (PTHR10156:SF0)	cyclic-nucleotide phosphodiesterase activity(GO:0004112)		cytoplasm(GO:0005737)	phosphodiesterase(PC00185)		RNA binding(GO:0003723);2',3'-cyclic-nucleotide 3'-phosphodiesterase activity(GO:0004113);cyclic nucleotide binding(GO:0030551)	microtubule cytoskeleton organization(GO:0000226);axonogenesis(GO:0007409);aging(GO:0007568);adult locomotory behavior(GO:0008344);cyclic nucleotide catabolic process(GO:0009214);response to toxic substance(GO:0009636);forebrain development(GO:0030900);response to lipopolysaccharide(GO:0032496);regulation of mitochondrial membrane permeability(GO:0046902);oligodendrocyte differentiation(GO:004870…	extracellular space(GO:0005615);nucleus(GO:0005634);nucleoplasm(GO:0005654);cytoplasm(GO:0005737);mitochondrial outer membrane(GO:0005741);mitochondrial inner membrane(GO:0005743);cytosol(GO:0005829);microtubule(GO:0005874);plasma membrane(GO:0005886);microvillus(GO:0005902);membrane(GO:0016020);pseudopodium(GO:0031143);myelin sheath abaxonal region(GO:0035748);myelin sheath adaxonal region(GO:00…
Decr1	tr|G3V734|G3V734_RAT 2,4-dienoyl CoA reductase 1, mitochondrial, isoform CRA_a OS=Rattus norvegicus OX=10116 GN=Decr1 PE=1 SV=1;sp|Q64591|DECR_RAT 2,4-dienoyl-CoA reductase, mitochondrial OS=Rattus norvegicus OX=10116 GN=Decr1 PE=1 SV=2	tr|G3V734|G3V734_RAT;sp|Q64591|DECR_RAT	NA	NA	NA	NA				NA	NA	NA	NA	NA	NA						19.0633	19.0633	25.189	19.0633	19.0633	19.0633	19.0633	19.0633	0	6.12571	0	0	0	0	0	FALSE		FALSE		2,4-dienoyl-CoA reductase, mitochondrial	2,4-DIENOYL-COA REDUCTASE, MITOCHONDRIAL (PTHR43658:SF1)	oxidoreductase activity(GO:0016491)	steroid metabolic process(GO:0008202)		dehydrogenase(PC00092);reductase(PC00198)		2,4-dienoyl-CoA reductase (NADPH) activity(GO:0008670);NADPH binding(GO:0070402)	fatty acid beta-oxidation(GO:0006635);protein homotetramerization(GO:0051289);positive regulation of cold-induced thermogenesis(GO:0120162)	nucleoplasm(GO:0005654);mitochondrion(GO:0005739);cytosol(GO:0005829)
Pde12	sp|Q6AXQ5|PDE12_RAT 2,5-phosphodiesterase 12 OS=Rattus norvegicus OX=10116 GN=Pde12 PE=2 SV=1;tr|Q6TUH0|Q6TUH0_RAT 2,5-phosphodiesterase 12 OS=Rattus norvegicus OX=10116 GN=Pde12 PE=1 SV=1	sp|Q6AXQ5|PDE12_RAT;tr|Q6TUH0|Q6TUH0_RAT	17.5548	17.5548	21.673	17.5548	0	4.11815	0	NA	NA	NA	NA	NA	NA						NA	NA	NA	NA	NA	NA	NA	NA								FALSE		FALSE		2',5'-phosphodiesterase 12	2',5'-PHOSPHODIESTERASE 12 (PTHR12121:SF37)	nuclease activity(GO:0004518);nucleic acid binding(GO:0003676)	regulation of transcription by RNA polymerase II(GO:0006357);transcription by RNA polymerase II(GO:0006366)		exoribonuclease(PC00099)		3'-5'-exoribonuclease activity(GO:0000175);exonuclease activity(GO:0004527);poly(A)-specific ribonuclease activity(GO:0004535);metal ion binding(GO:0046872)	nuclear-transcribed mRNA catabolic process, deadenylation-dependent decay(GO:0000288);mitochondrial mRNA catabolic process(GO:0000958);mRNA processing(GO:0006397);cellular response to interferon-alpha(GO:0035457);regulation of mitochondrial mRNA stability(GO:0044528);positive regulation of viral genome replication(GO:0045070);negative regulation of cell death(GO:0060548);cellular response to inte…	mitochondrion(GO:0005739);mitochondrial matrix(GO:0005759)
Psmd1	tr|A0A0G2JTW5|A0A0G2JTW5_RAT 26S proteasome non-ATPase regulatory subunit 1 OS=Rattus norvegicus OX=10116 GN=Psmd1 PE=1 SV=1;tr|G3V8B6|G3V8B6_RAT 26S proteasome non-ATPase regulatory subunit 1 OS=Rattus norvegicus OX=10116 GN=Psmd1 PE=1 SV=1;sp|O88761|PSMD	tr|A0A0G2JTW5|A0A0G2JTW5_RAT;tr|G3V8B6|G3V8B6_RAT;sp|O88761|PSMD1_RAT	28.2986	28.5429	28.0889	29.1714	0.244235	-0.209702	0.872749	28.414	29.9211	27.4245	29.9354	29.9219	31.1771	1.50706	-0.989531	1.52136	1.50789	2.7631	NA	NA	NA	NA	NA	NA	NA	NA								FALSE		FALSE		26S proteasome non-ATPase regulatory subunit 1	26S PROTEASOME NON-ATPASE REGULATORY SUBUNIT 1 (PTHR10943:SF2)	endopeptidase activity(GO:0004175)	proteasome-mediated ubiquitin-dependent protein catabolic process(GO:0043161);protein ubiquitination(GO:0016567)	cytosolic part(GO:0044445);nucleus(GO:0005634);proteasome regulatory particle, base subcomplex(GO:0008540)	enzyme modulator(PC00095)	Ubiquitin proteasome pathway->26S proteasome;;	endopeptidase activity(GO:0004175);enzyme regulator activity(GO:0030234);ubiquitin protein ligase binding(GO:0031625)	regulation of protein catabolic process(GO:0042176);proteasome-mediated ubiquitin-dependent protein catabolic process(GO:0043161);regulation of catalytic activity(GO:0050790)	proteasome complex(GO:0000502);nucleus(GO:0005634);proteasome regulatory particle, base subcomplex(GO:0008540);proteasome accessory complex(GO:0022624);proteasome storage granule(GO:0034515)
Psmd1	tr|G3V8B6|G3V8B6_RAT 26S proteasome non-ATPase regulatory subunit 1 OS=Rattus norvegicus OX=10116 GN=Psmd1 PE=1 SV=1;tr|A0A0G2JTW5|A0A0G2JTW5_RAT 26S proteasome non-ATPase regulatory subunit 1 OS=Rattus norvegicus OX=10116 GN=Psmd1 PE=1 SV=1;sp|O88761|PSMD	tr|G3V8B6|G3V8B6_RAT;tr|A0A0G2JTW5|A0A0G2JTW5_RAT;sp|O88761|PSMD1_RAT	NA	NA	NA	NA				NA	NA	NA	NA	NA	NA						27.524	27.236	27.994	27.7827	27.9605	28.1124	28.9978	29.5958	-0.287958	0.470077	0.258787	0.436586	0.58843	1.47384	2.07182	FALSE		FALSE		26S proteasome non-ATPase regulatory subunit 1	26S PROTEASOME NON-ATPASE REGULATORY SUBUNIT 1 (PTHR10943:SF2)	endopeptidase activity(GO:0004175)	proteasome-mediated ubiquitin-dependent protein catabolic process(GO:0043161);protein ubiquitination(GO:0016567)	cytosolic part(GO:0044445);nucleus(GO:0005634);proteasome regulatory particle, base subcomplex(GO:0008540)	enzyme modulator(PC00095)	Ubiquitin proteasome pathway->26S proteasome;;	endopeptidase activity(GO:0004175);enzyme regulator activity(GO:0030234);ubiquitin protein ligase binding(GO:0031625)	regulation of protein catabolic process(GO:0042176);proteasome-mediated ubiquitin-dependent protein catabolic process(GO:0043161);regulation of catalytic activity(GO:0050790)	proteasome complex(GO:0000502);nucleus(GO:0005634);proteasome regulatory particle, base subcomplex(GO:0008540);proteasome accessory complex(GO:0022624);proteasome storage granule(GO:0034515)
Psmd11	sp|F1LMZ8|PSD11_RAT 26S proteasome non-ATPase regulatory subunit 11 OS=Rattus norvegicus OX=10116 GN=Psmd11 PE=1 SV=2;tr|A0A0G2JWX1|A0A0G2JWX1_RAT 26S proteasome non-ATPase regulatory subunit 11 OS=Rattus norvegicus OX=10116 GN=Psmd11 PE=1 SV=1;tr|D3Z950|D	sp|F1LMZ8|PSD11_RAT;tr|A0A0G2JWX1|A0A0G2JWX1_RAT;tr|D3Z950|D3Z950_RAT	29.2862	28.8532	29.3009	29.2016	-0.433053	0.014678	-0.0846114	29.3626	29.6709	29.1385	30.2461	30.5844	30.9036	0.308355	-0.224063	0.883487	1.22188	1.54099	27.1456	27.8981	27.7255	27.5231	28.26	28.4526	29.373	29.4174	0.752488	0.579876	0.377461	1.11438	1.30699	2.22742	2.2718	FALSE		FALSE		26S proteasome non-ATPase regulatory subunit 11	26S PROTEASOME NON-ATPASE REGULATORY SUBUNIT 11 (PTHR10678:SF2)		proteasome assembly(GO:0043248);protein ubiquitination(GO:0016567);ubiquitin-dependent protein catabolic process(GO:0006511)	proteasome regulatory particle, lid subcomplex(GO:0008541)		Ubiquitin proteasome pathway->26S proteasome;;Cell cycle->Proteasome;;;	structural molecule activity(GO:0005198)	ubiquitin-dependent protein catabolic process(GO:0006511);proteasome assembly(GO:0043248);stem cell differentiation(GO:0048863)	proteasome complex(GO:0000502);nucleus(GO:0005634);cytosol(GO:0005829);proteasome regulatory particle(GO:0005838);proteasome regulatory particle, lid subcomplex(GO:0008541);proteasome accessory complex(GO:0022624)
Psmd13	sp|B0BN93|PSD13_RAT 26S proteasome non-ATPase regulatory subunit 13 OS=Rattus norvegicus OX=10116 GN=Psmd13 PE=1 SV=1	sp|B0BN93|PSD13_RAT	27.6656	27.2479	27.7482	27.0155	-0.417747	0.0826235	-0.65006	28.1984	28.0213	27.7181	29.4626	28.6562	29.2792	-0.177187	-0.480341	1.26416	0.457741	1.0807	26.4827	26.059	26.9021	26.2257	27.1743	27.8572	28.103	28.5063	-0.423694	0.41939	-0.25695	0.691645	1.37452	1.62027	2.02361	FALSE		FALSE		26S proteasome non-ATPase regulatory subunit 13	26S PROTEASOME NON-ATPASE REGULATORY SUBUNIT 13 (PTHR10539:SF0)		proteasome assembly(GO:0043248);protein ubiquitination(GO:0016567);ubiquitin-dependent protein catabolic process(GO:0006511)	cytosol(GO:0005829);nucleus(GO:0005634);proteasome regulatory particle, lid subcomplex(GO:0008541)	enzyme modulator(PC00095)	Ubiquitin proteasome pathway->26S proteasome;;Cell cycle->Proteasome;;Parkinson disease->19S proteasome;;;;	structural molecule activity(GO:0005198)	ubiquitin-dependent protein catabolic process(GO:0006511);meiosis I(GO:0007127);proteasome assembly(GO:0043248)	proteasome complex(GO:0000502);nucleus(GO:0005634);cytosol(GO:0005829);proteasome regulatory particle(GO:0005838);proteasome regulatory particle, lid subcomplex(GO:0008541);proteasome accessory complex(GO:0022624)
Psmd2	sp|Q4FZT9|PSMD2_RAT 26S proteasome non-ATPase regulatory subunit 2 OS=Rattus norvegicus OX=10116 GN=Psmd2 PE=1 SV=1	sp|Q4FZT9|PSMD2_RAT	29.3803	29.1313	28.8854	29.5758	-0.249081	-0.4949	0.195458	29.0472	30.153	28.0296	30.2016	30.2778	31.3401	1.10573	-1.01763	1.15437	1.23056	2.29291	28.5972	28.6369	28.9369	28.861	29.4281	29.0441	30.0179	30.5306	0.0397541	0.339781	0.26389	0.83091	0.446944	1.42074	1.93346	FALSE		FALSE		26S proteasome non-ATPase regulatory subunit 2	26S PROTEASOME NON-ATPASE REGULATORY SUBUNIT 2 (PTHR10943:SF1)	endopeptidase activity(GO:0004175)	proteasome-mediated ubiquitin-dependent protein catabolic process(GO:0043161);protein ubiquitination(GO:0016567)	cytosolic part(GO:0044445);nucleus(GO:0005634);proteasome regulatory particle, base subcomplex(GO:0008540)	enzyme modulator(PC00095)	Ubiquitin proteasome pathway->26S proteasome;;	endopeptidase activity(GO:0004175);enzyme regulator activity(GO:0030234)	regulation of protein catabolic process(GO:0042176);proteasome-mediated ubiquitin-dependent protein catabolic process(GO:0043161);regulation of catalytic activity(GO:0050790)	proteasome complex(GO:0000502);nucleus(GO:0005634);proteasome regulatory particle(GO:0005838);proteasome regulatory particle, base subcomplex(GO:0008540);proteasome accessory complex(GO:0022624);proteasome storage granule(GO:0034515)
Psmd9	tr|G3V9P0|G3V9P0_RAT 26S proteasome non-ATPase regulatory subunit 9 OS=Rattus norvegicus OX=10116 GN=Psmd9 PE=1 SV=1;sp|Q9WTV5|PSMD9_RAT 26S proteasome non-ATPase regulatory subunit 9 OS=Rattus norvegicus OX=10116 GN=Psmd9 PE=1 SV=1	tr|G3V9P0|G3V9P0_RAT;sp|Q9WTV5|PSMD9_RAT	17.5548	24.1678	23.8919	24.9926	6.61298	6.33705	7.43782	18.4753	18.4753	18.4753	18.4753	18.4753	25.2133	0	0	0	0	6.73804	NA	NA	NA	NA	NA	NA	NA	NA								FALSE		FALSE		26S proteasome non-ATPase regulatory subunit 9	26S PROTEASOME NON-ATPASE REGULATORY SUBUNIT 9 (PTHR12651:SF1)		proteasome assembly(GO:0043248)	cytoplasm(GO:0005737);nucleus(GO:0005634);proteasome regulatory particle, base subcomplex(GO:0008540)	enzyme modulator(PC00095)	Ubiquitin proteasome pathway->26S proteasome;;	transcription coactivator activity(GO:0003713);protein binding(GO:0005515);protein C-terminus binding(GO:0008022);bHLH transcription factor binding(GO:0043425)	positive regulation of insulin secretion(GO:0032024);positive regulation of transcription, DNA-templated(GO:0045893);positive regulation of transcription by RNA polymerase II(GO:0045944);negative regulation of insulin secretion(GO:0046676);proteasome regulatory particle assembly(GO:0070682);type B pancreatic cell apoptotic process(GO:0097050)	proteasome complex(GO:0000502);nucleus(GO:0005634);cytoplasm(GO:0005737);proteasome regulatory particle, base subcomplex(GO:0008540)
Psmc1	sp|P62193|PRS4_RAT 26S proteasome regulatory subunit 4 OS=Rattus norvegicus OX=10116 GN=Psmc1 PE=1 SV=1	sp|P62193|PRS4_RAT	28.5636	27.853	27.9136	28.3599	-0.710571	-0.649987	-0.203681	28.4313	29.002	28.2972	29.0362	29.4733	30.4641	0.570755	-0.134021	0.604979	1.04205	2.0328	26.582	27.8318	27.8719	27.9583	28.0626	28.2343	29.3267	29.9559	1.2498	1.28985	1.37629	1.48059	1.65228	2.74464	3.37385	FALSE		FALSE		26S proteasome regulatory subunit 4	26S PROTEASOME REGULATORY SUBUNIT 4 (PTHR23073:SF24)	ATPase activity, coupled(GO:0042623);TBP-class protein binding(GO:0017025)	positive regulation of proteasomal protein catabolic process(GO:1901800);proteasomal protein catabolic process(GO:0010498)	proteasome regulatory particle, base subcomplex(GO:0008540)	hydrolase(PC00121)	Ubiquitin proteasome pathway->26S proteasome;;	ATP binding(GO:0005524);ATPase activity(GO:0016887);TBP-class protein binding(GO:0017025);proteasome-activating ATPase activity(GO:0036402)	biological_process(GO:0008150);protein catabolic process(GO:0030163);negative regulation of neuron death(GO:1901215);positive regulation of proteasomal protein catabolic process(GO:1901800)	proteasome complex(GO:0000502);nucleus(GO:0005634);nucleoplasm(GO:0005654);cytosol(GO:0005829);proteasome regulatory particle(GO:0005838);proteasome regulatory particle, base subcomplex(GO:0008540);membrane(GO:0016020);proteasome accessory complex(GO:0022624)
Psmc3	sp|Q63569|PRS6A_RAT 26S proteasome regulatory subunit 6A OS=Rattus norvegicus OX=10116 GN=Psmc3 PE=1 SV=1;tr|Q6P6U2|Q6P6U2_RAT 26S proteasome regulatory subunit 6A OS=Rattus norvegicus OX=10116 GN=Psmc3 PE=1 SV=1	sp|Q63569|PRS6A_RAT;tr|Q6P6U2|Q6P6U2_RAT	27.9536	27.8104	28.1492	27.8396	-0.143205	0.19559	-0.113959	28.0702	28.8577	27.5535	29.1906	29.1795	29.5031	0.787518	-0.516722	1.12043	1.10931	1.43287	26.6628	27.824	27.3585	27.7517	28.2715	27.9383	28.828	29.1463	1.16121	0.695793	1.08898	1.60878	1.27555	2.16524	2.48355	FALSE		FALSE		26S proteasome regulatory subunit 6A	26S PROTEASOME REGULATORY SUBUNIT 6A (PTHR23073:SF7)		RNA polymerase II transcriptional preinitiation complex assembly(GO:0051123);positive regulation of transcription initiation from RNA polymerase II promoter(GO:0060261);regulation of RNA polymerase II transcriptional preinitiation complex assembly(GO:0045898)	proteasome regulatory particle, base subcomplex(GO:0008540)	hydrolase(PC00121)	Ubiquitin proteasome pathway->26S proteasome;;	protein binding(GO:0005515);ATP binding(GO:0005524);proteasome-activating ATPase activity(GO:0036402);identical protein binding(GO:0042802)	blastocyst development(GO:0001824);protein catabolic process(GO:0030163);modulation by host of viral transcription(GO:0043921);positive regulation of RNA polymerase II transcriptional preinitiation complex assembly(GO:0045899);positive regulation of transcription by RNA polymerase II(GO:0045944);positive regulation of proteasomal protein catabolic process(GO:1901800)	proteasome complex(GO:0000502);P-body(GO:0000932);nucleus(GO:0005634);cytoplasm(GO:0005737);proteasome regulatory particle, base subcomplex(GO:0008540);proteasome accessory complex(GO:0022624);perinuclear region of cytoplasm(GO:0048471)
Psmc4	sp|Q63570|PRS6B_RAT 26S proteasome regulatory subunit 6B OS=Rattus norvegicus OX=10116 GN=Psmc4 PE=1 SV=1	sp|Q63570|PRS6B_RAT	29.1716	28.6183	29.055	29.0764	-0.553261	-0.116639	-0.0952446	29.7972	30.1774	29.4918	30.3977	30.773	31.5185	0.380233	-0.305353	0.600536	0.975795	1.72132	28.2429	28.2356	28.3312	28.2174	29.1928	29.3663	29.6336	30.5367	-0.00726294	0.0882966	-0.0255082	0.949926	1.12339	1.3907	2.29381	FALSE		FALSE		26S proteasome regulatory subunit 6B	26S PROTEASOME REGULATORY SUBUNIT 6B (PTHR23073:SF8)		RNA polymerase II transcriptional preinitiation complex assembly(GO:0051123);positive regulation of transcription initiation from RNA polymerase II promoter(GO:0060261);regulation of RNA polymerase II transcriptional preinitiation complex assembly(GO:0045898)	cytosolic part(GO:0044445);proteasome regulatory particle, base subcomplex(GO:0008540)	hydrolase(PC00121)	Ubiquitin proteasome pathway->26S proteasome;;Ubiquitin proteasome pathway->19S proteasome;;;	ATP binding(GO:0005524);ATPase activity(GO:0016887);proteasome-activating ATPase activity(GO:0036402)	blastocyst development(GO:0001824);protein catabolic process(GO:0030163);positive regulation of RNA polymerase II transcriptional preinitiation complex assembly(GO:0045899);positive regulation of proteasomal protein catabolic process(GO:1901800)	proteasome complex(GO:0000502);nucleus(GO:0005634);cytosol(GO:0005829);proteasome regulatory particle, base subcomplex(GO:0008540);inclusion body(GO:0016234);proteasome accessory complex(GO:0022624);cytosolic proteasome complex(GO:0031597);synapse(GO:0045202)
Psmc2	tr|G3V7L6|G3V7L6_RAT 26S proteasome regulatory subunit 7 OS=Rattus norvegicus OX=10116 GN=Psmc2 PE=1 SV=1;sp|Q63347|PRS7_RAT 26S proteasome regulatory subunit 7 OS=Rattus norvegicus OX=10116 GN=Psmc2 PE=1 SV=3	tr|G3V7L6|G3V7L6_RAT;sp|Q63347|PRS7_RAT	28.7374	28.7047	28.7992	29.0618	-0.0326821	0.0618698	0.324454	29.4226	29.8319	29.07	30.1616	30.3515	30.6826	0.409236	-0.352605	0.738957	0.928835	1.25994	28.8142	28.8579	28.5588	28.5172	29.6768	29.583	30.0742	30.6041	0.0436668	-0.255384	-0.29698	0.862581	0.768751	1.25998	1.78987	FALSE		FALSE		26S proteasome regulatory subunit 7	26S PROTEASOME REGULATORY SUBUNIT 7 (PTHR23073:SF13)	TBP-class protein binding(GO:0017025)	RNA polymerase II transcriptional preinitiation complex assembly(GO:0051123);positive regulation of transcription initiation from RNA polymerase II promoter(GO:0060261);regulation of RNA polymerase II transcriptional preinitiation complex assembly(GO:0045898)	proteasome regulatory particle, base subcomplex(GO:0008540)	hydrolase(PC00121)	Ubiquitin proteasome pathway->26S proteasome;;	ATP binding(GO:0005524);transcription factor binding(GO:0008134);ATPase activity(GO:0016887);TBP-class protein binding(GO:0017025);proteasome-activating ATPase activity(GO:0036402)	ubiquitin-dependent protein catabolic process(GO:0006511);protein catabolic process(GO:0030163);positive regulation of RNA polymerase II transcriptional preinitiation complex assembly(GO:0045899);positive regulation of proteasomal protein catabolic process(GO:1901800)	proteasome complex(GO:0000502);P-body(GO:0000932);nucleus(GO:0005634);cytosol(GO:0005829);proteasome regulatory particle, base subcomplex(GO:0008540);proteasome accessory complex(GO:0022624);cytoplasmic ribonucleoprotein granule(GO:0036464);dendritic spine(GO:0043197)
Psmc5	sp|P62198|PRS8_RAT 26S proteasome regulatory subunit 8 OS=Rattus norvegicus OX=10116 GN=Psmc5 PE=1 SV=1	sp|P62198|PRS8_RAT	29.0102	28.623	28.7293	28.7155	-0.387208	-0.280926	-0.294719	29.4802	29.9068	29.1408	30.4201	30.5306	31.2205	0.426587	-0.339381	0.939903	1.05035	1.74029	28.4367	28.4563	28.2403	28.0933	29.2736	29.3853	30.0902	30.5397	0.0195782	-0.196455	-0.34341	0.836864	0.948593	1.65345	2.10302	FALSE		FALSE		26S proteasome regulatory subunit 8	26S PROTEASOME REGULATORY SUBUNIT 8 (PTHR23073:SF12)	TBP-class protein binding(GO:0017025)	RNA polymerase II transcriptional preinitiation complex assembly(GO:0051123);positive regulation of transcription initiation from RNA polymerase II promoter(GO:0060261);regulation of RNA polymerase II transcriptional preinitiation complex assembly(GO:0045898)	cytosolic part(GO:0044445);nuclear lumen(GO:0031981);proteasome regulatory particle, base subcomplex(GO:0008540)	hydrolase(PC00121)	Ubiquitin proteasome pathway->26S proteasome;;	signaling receptor binding(GO:0005102);ATP binding(GO:0005524);transcription factor binding(GO:0008134);ATPase activity(GO:0016887);TBP-class protein binding(GO:0017025);thyrotropin-releasing hormone receptor binding(GO:0031531);proteasome-activating ATPase activity(GO:0036402)	regulation of transcription by RNA polymerase II(GO:0006357);proteasome-mediated ubiquitin-dependent protein catabolic process(GO:0043161);negative regulation of transcription, DNA-templated(GO:0045892);positive regulation of RNA polymerase II transcriptional preinitiation complex assembly(GO:0045899);modulation of chemical synaptic transmission(GO:0050804);positive regulation of inclusion body a…	proteasome complex(GO:0000502);nucleus(GO:0005634);cytoplasm(GO:0005737);proteasome regulatory particle(GO:0005838);proteasome regulatory particle, base subcomplex(GO:0008540);inclusion body(GO:0016234);proteasome accessory complex(GO:0022624);cytoplasmic vesicle(GO:0031410);nuclear proteasome complex(GO:0031595);cytosolic proteasome complex(GO:0031597);postsynapse(GO:0098794)
Pdap1	sp|Q62785|HAP28_RAT 28 kDa heat- and acid-stable phosphoprotein OS=Rattus norvegicus OX=10116 GN=Pdap1 PE=1 SV=1	sp|Q62785|HAP28_RAT	NA	NA	NA	NA				18.4753	18.4753	23.2504	18.4753	18.4753	18.4753	0	4.77516	0	0	0	23.2087	19.0633	19.0633	19.0633	24.1241	29.2668	25.5034	23.5995	-4.14535	-4.14535	-4.14535	0.915462	6.05813	2.2947	0.390824	FALSE		FALSE		28 kDa heat- and acid-stable phosphoprotein	28 KDA HEAT- AND ACID-STABLE PHOSPHOPROTEIN (PTHR22055:SF0)								cytosol(GO:0005829);plasma membrane(GO:0005886)
Mrps25	sp|Q4QR80|RT25_RAT 28S ribosomal protein S25, mitochondrial OS=Rattus norvegicus OX=10116 GN=Mrps25 PE=2 SV=1	sp|Q4QR80|RT25_RAT	17.5548	19.978	17.5548	17.5548	2.42316	0	0	NA	NA	NA	NA	NA	NA						19.0633	19.0633	19.0633	19.0633	19.0633	19.0633	19.0633	19.0633	0	0	0	0	0	0	0	FALSE		FALSE		28S ribosomal protein S25, mitochondrial	28S RIBOSOMAL PROTEIN S25, MITOCHONDRIAL (PTHR13274:SF2)						structural constituent of ribosome(GO:0003735)		mitochondrion(GO:0005739);mitochondrial small ribosomal subunit(GO:0005763)
Ugt8	sp|Q09426|CGT_RAT 2-hydroxyacylsphingosine 1-beta-galactosyltransferase OS=Rattus norvegicus OX=10116 GN=Ugt8 PE=1 SV=1	sp|Q09426|CGT_RAT	17.5548	21.1836	21.8991	21.8421	3.62881	4.34427	4.28726	NA	NA	NA	NA	NA	NA						NA	NA	NA	NA	NA	NA	NA	NA								FALSE		FALSE		2-hydroxyacylsphingosine 1-beta-galactosyltransferase	2-HYDROXYACYLSPHINGOSINE 1-BETA-GALACTOSYLTRANSFERASE (PTHR11926:SF814)	UDP-glycosyltransferase activity(GO:0008194)		intracellular membrane-bounded organelle(GO:0043231)			UDP-glycosyltransferase activity(GO:0008194);UDP-galactose:glucosylceramide beta-1,4-galactosyltransferase activity(GO:0008489);N-acylsphingosine galactosyltransferase activity(GO:0047263)	protein localization to paranode region of axon(GO:0002175);galactosylceramide biosynthetic process(GO:0006682);glycosphingolipid biosynthetic process(GO:0006688);cytoskeleton organization(GO:0007010);paranodal junction assembly(GO:0030913);myelination(GO:0042552);neuron projection morphogenesis(GO:0048812)	integral component of membrane(GO:0016021);intracellular membrane-bounded organelle(GO:0043231)
Rida	sp|P52759|RIDA_RAT 2-iminobutanoate/2-iminopropanoate deaminase OS=Rattus norvegicus OX=10116 GN=Rida PE=1 SV=3	sp|P52759|RIDA_RAT	NA	NA	NA	NA				NA	NA	NA	NA	NA	NA						19.0633	19.0633	24.5652	19.0633	19.0633	19.0633	19.0633	19.0633	0	5.5019	0	0	0	0	0	FALSE		FALSE		2-iminobutanoate/2-iminopropanoate deaminase	2-IMINOBUTANOATE/2-IMINOPROPANOATE DEAMINASE (PTHR11803:SF39)	hydrolase activity(GO:0016787)	organonitrogen compound catabolic process(GO:1901565)	cytosol(GO:0005829)			endoribonuclease activity, producing 3'-phosphomonoesters(GO:0016892);deaminase activity(GO:0019239);long-chain fatty acid binding(GO:0036041);protein homodimerization activity(GO:0042803);ion binding(GO:0043167);transition metal ion binding(GO:0046914)	kidney development(GO:0001822);brain development(GO:0007420);negative regulation of translation(GO:0017148);lung development(GO:0030324);response to lipid(GO:0033993);negative regulation of epithelial cell proliferation(GO:0050680);G1 to G0 transition(GO:0070314);RNA phosphodiester bond hydrolysis, endonucleolytic(GO:0090502);organonitrogen compound catabolic process(GO:1901565);response to salt(…	nucleus(GO:0005634);cytoplasm(GO:0005737);mitochondrion(GO:0005739);mitochondrial matrix(GO:0005759);peroxisome(GO:0005777);cytosol(GO:0005829)
Ogdh	sp|Q5XI78|ODO1_RAT 2-oxoglutarate dehydrogenase, mitochondrial OS=Rattus norvegicus OX=10116 GN=Ogdh PE=1 SV=1	sp|Q5XI78|ODO1_RAT	28.2239	27.2271	26.9837	27.7997	-0.996747	-1.24015	-0.424195	27.1687	27.9774	26.1267	27.8202	26.9849	27.6673	0.808688	-1.04205	0.651452	-0.183792	0.498608	28.6803	28.4052	29.1153	28.7472	29.3296	29.0244	29.3191	29.9234	-0.275019	0.435013	0.0669768	0.64933	0.344152	0.638802	1.24315	FALSE		FALSE		2-oxoglutarate dehydrogenase, mitochondrial	2-OXOGLUTARATE DEHYDROGENASE, MITOCHONDRIAL (PTHR23152:SF7)	oxidoreductase activity(GO:0016491)	tricarboxylic acid cycle(GO:0006099)	cytosol(GO:0005829);mitochondrion(GO:0005739);oxidoreductase complex(GO:1990204);transferase complex(GO:1990234)		TCA cycle->alphaketoglutarate Dehydrogenase;;	oxoglutarate dehydrogenase (succinyl-transferring) activity(GO:0004591);thiamine pyrophosphate binding(GO:0030976);heat shock protein binding(GO:0031072);oxoglutarate dehydrogenase (NAD+) activity(GO:0034602);metal ion binding(GO:0046872);chaperone binding(GO:0051087)	generation of precursor metabolites and energy(GO:0006091);glycolytic process(GO:0006096);tricarboxylic acid cycle(GO:0006099);2-oxoglutarate metabolic process(GO:0006103);succinyl-CoA metabolic process(GO:0006104);NADH metabolic process(GO:0006734);cerebellar cortex development(GO:0021695);striatum development(GO:0021756);hippocampus development(GO:0021766);thalamus development(GO:0021794);pyram…	nucleus(GO:0005634);mitochondrion(GO:0005739);mitochondrial matrix(GO:0005759);mitochondrial membrane(GO:0031966);oxoglutarate dehydrogenase complex(GO:0045252)
Bpnt1	sp|Q9Z1N4|BPNT1_RAT 3(2),5-bisphosphate nucleotidase 1 OS=Rattus norvegicus OX=10116 GN=Bpnt1 PE=1 SV=1;tr|A0A0G2K0V3|A0A0G2K0V3_RAT 3(2),5-bisphosphate nucleotidase 1 OS=Rattus norvegicus OX=10116 GN=Bpnt1 PE=1 SV=1	sp|Q9Z1N4|BPNT1_RAT;tr|A0A0G2K0V3|A0A0G2K0V3_RAT	26.3713	25.2056	25.545	23.8703	-1.16572	-0.826333	-2.50102	25.3079	18.4753	23.0403	24.7837	18.4753	18.4753	-6.83265	-2.2676	-0.524183	-6.83265	-6.83265	24.1193	24.2776	25.1333	24.8352	19.0633	24.3126	24.7916	19.0633	0.158382	1.01407	0.715896	-5.05595	0.193371	0.672374	-5.05595	FALSE		FALSE		3'(2'),5'-bisphosphate nucleotidase 1	3'(2'),5'-BISPHOSPHATE NUCLEOTIDASE 1 (PTHR43028:SF5)				phosphatase(PC00181)		magnesium ion binding(GO:0000287);inositol-1,4-bisphosphate 1-phosphatase activity(GO:0004441);3'(2'),5'-bisphosphate nucleotidase activity(GO:0008441)	biological_process(GO:0008150);dephosphorylation(GO:0016311);phosphatidylinositol phosphorylation(GO:0046854)	cellular_component(GO:0005575)
Hsd17b10	tr|B0BMW2|B0BMW2_RAT 3-hydroxyacyl-CoA dehydrogenase type-2 OS=Rattus norvegicus OX=10116 GN=Hsd17b10 PE=1 SV=1;sp|O70351|HCD2_RAT 3-hydroxyacyl-CoA dehydrogenase type-2 OS=Rattus norvegicus OX=10116 GN=Hsd17b10 PE=1 SV=3	tr|B0BMW2|B0BMW2_RAT;sp|O70351|HCD2_RAT	28.7549	28.2071	28.1864	28.6366	-0.547765	-0.568482	-0.118349	27.682	27.6018	27.7222	28.0783	27.0591	27.1869	-0.0802907	0.0401921	0.396272	-0.622956	-0.495139	27.7367	27.8859	27.6372	27.9195	27.2729	27.8901	27.7211	28.9126	0.149127	-0.0995268	0.182801	-0.463815	0.153333	-0.0156082	1.1759	FALSE		FALSE		3-hydroxyacyl-CoA dehydrogenase type-2	3-HYDROXYACYL-COA DEHYDROGENASE TYPE-2 (PTHR43658:SF6)	oxidoreductase activity(GO:0016491)	steroid metabolic process(GO:0008202)		dehydrogenase(PC00092);reductase(PC00198)		tRNA binding(GO:0000049);amyloid-beta binding(GO:0001540);3-hydroxyacyl-CoA dehydrogenase activity(GO:0003857);estradiol 17-beta-dehydrogenase activity(GO:0004303);steroid binding(GO:0005496);acetoacetyl-CoA reductase activity(GO:0018454);testosterone dehydrogenase [NAD(P)] activity(GO:0030283);estrogen receptor binding(GO:0030331);dihydrotestosterone 17-beta-dehydrogenase activity(GO:0035410);id…	mitochondrion organization(GO:0007005);cell aging(GO:0007569);Leydig cell differentiation(GO:0033327);protein homotetramerization(GO:0051289);oxidation-reduction process(GO:0055114);mitochondrial tRNA methylation(GO:0070901);mitochondrial tRNA 5'-end processing(GO:0097745);mitochondrial tRNA 3'-end processing(GO:1990180)	mitochondrion(GO:0005739);endoplasmic reticulum(GO:0005783);mitochondrial ribonuclease P complex(GO:0030678);mitochondrial nucleoid(GO:0042645)
Hibadh	sp|P29266|3HIDH_RAT 3-hydroxyisobutyrate dehydrogenase, mitochondrial OS=Rattus norvegicus OX=10116 GN=Hibadh PE=1 SV=3	sp|P29266|3HIDH_RAT	17.5548	17.5548	17.5548	17.5548	0	0	0	NA	NA	NA	NA	NA	NA						19.0633	19.0633	22.5758	19.0633	19.0633	19.0633	19.0633	19.0633	0	3.51246	0	0	0	0	0	FALSE		FALSE		3-hydroxyisobutyrate dehydrogenase, mitochondrial	3-HYDROXYISOBUTYRATE DEHYDROGENASE, MITOCHONDRIAL (PTHR22981:SF7)	oxidoreductase activity, acting on the CH-OH group of donors, NAD or NADP as acceptor(GO:0016616)			dehydrogenase(PC00092)		3-hydroxyisobutyrate dehydrogenase activity(GO:0008442);NADP binding(GO:0050661);NAD binding(GO:0051287)	valine catabolic process(GO:0006574);oxidation-reduction process(GO:0055114)	mitochondrion(GO:0005739)
Acaa2	tr|A0A0G2K642|A0A0G2K642_RAT 3-ketoacyl-CoA thiolase, mitochondrial OS=Rattus norvegicus OX=10116 GN=Acaa2 PE=1 SV=1;tr|G3V9U2|G3V9U2_RAT 3-ketoacyl-CoA thiolase, mitochondrial OS=Rattus norvegicus OX=10116 GN=Acaa2 PE=1 SV=3;sp|P13437|THIM_RAT 3-ketoacyl-	tr|A0A0G2K642|A0A0G2K642_RAT;tr|G3V9U2|G3V9U2_RAT;sp|P13437|THIM_RAT	17.5548	17.5548	17.5548	17.5548	0	0	0	NA	NA	NA	NA	NA	NA						NA	NA	NA	NA	NA	NA	NA	NA								FALSE		FALSE		3-ketoacyl-CoA thiolase, mitochondrial	3-KETOACYL-COA THIOLASE, MITOCHONDRIAL (PTHR18919:SF107)	acetyltransferase activity(GO:0016407);ligase activity, forming carbon-sulfur bonds(GO:0016877)	fatty acid catabolic process(GO:0009062);oxidation-reduction process(GO:0055114)		acetyltransferase(PC00038)		acetyl-CoA C-acetyltransferase activity(GO:0003985);acetyl-CoA C-acyltransferase activity(GO:0003988);transferase activity, transferring acyl groups other than amino-acyl groups(GO:0016747)	acetyl-CoA metabolic process(GO:0006084);fatty acid beta-oxidation(GO:0006635);cellular response to hypoxia(GO:0071456);negative regulation of mitochondrial outer membrane permeabilization involved in apoptotic signaling pathway(GO:1901029);negative regulation of mitochondrial membrane permeability involved in apoptotic process(GO:1902109)	mitochondrion(GO:0005739);mitochondrial matrix(GO:0005759)
Acaa2	sp|P13437|THIM_RAT 3-ketoacyl-CoA thiolase, mitochondrial OS=Rattus norvegicus OX=10116 GN=Acaa2 PE=1 SV=1;tr|G3V9U2|G3V9U2_RAT 3-ketoacyl-CoA thiolase, mitochondrial OS=Rattus norvegicus OX=10116 GN=Acaa2 PE=1 SV=3;tr|A0A0G2K642|A0A0G2K642_RAT 3-ketoacyl-	sp|P13437|THIM_RAT;tr|G3V9U2|G3V9U2_RAT;tr|A0A0G2K642|A0A0G2K642_RAT	NA	NA	NA	NA				NA	NA	NA	NA	NA	NA						24.7237	19.0633	25.1226	24.1923	23.1278	24.9816	23.8012	19.0633	-5.66044	0.398868	-0.531448	-1.59598	0.25785	-0.922523	-5.66044	FALSE		FALSE		3-ketoacyl-CoA thiolase, mitochondrial	3-KETOACYL-COA THIOLASE, MITOCHONDRIAL (PTHR18919:SF107)	acetyltransferase activity(GO:0016407);ligase activity, forming carbon-sulfur bonds(GO:0016877)	fatty acid catabolic process(GO:0009062);oxidation-reduction process(GO:0055114)		acetyltransferase(PC00038)		acetyl-CoA C-acetyltransferase activity(GO:0003985);acetyl-CoA C-acyltransferase activity(GO:0003988);transferase activity, transferring acyl groups other than amino-acyl groups(GO:0016747)	acetyl-CoA metabolic process(GO:0006084);fatty acid beta-oxidation(GO:0006635);cellular response to hypoxia(GO:0071456);negative regulation of mitochondrial outer membrane permeabilization involved in apoptotic signaling pathway(GO:1901029);negative regulation of mitochondrial membrane permeability involved in apoptotic process(GO:1902109)	mitochondrion(GO:0005739);mitochondrial matrix(GO:0005759)
Mpst	sp|P97532|THTM_RAT 3-mercaptopyruvate sulfurtransferase OS=Rattus norvegicus OX=10116 GN=Mpst PE=1 SV=3	sp|P97532|THTM_RAT	27.0865	26.4934	26.7832	26.3992	-0.593079	-0.303335	-0.687297	18.4753	26.4586	26.1922	24.1278	18.4753	18.4753	7.98328	7.71694	5.65256	0	0	25.6182	25.0248	25.7173	26.2985	24.1805	23.3575	22.287	22.3961	-0.593334	0.0991617	0.680297	-1.4377	-2.26071	-3.33113	-3.22213	FALSE		FALSE		3-mercaptopyruvate sulfurtransferase	3-MERCAPTOPYRUVATE SULFURTRANSFERASE (PTHR11364:SF25)	transferase activity(GO:0016740)	anion transport(GO:0006820);immune system process(GO:0002376);response to toxic substance(GO:0009636);sulfur compound metabolic process(GO:0006790)		transfer/carrier protein(PC00219);transferase(PC00220)		thiosulfate sulfurtransferase activity(GO:0004792);3-mercaptopyruvate sulfurtransferase activity(GO:0016784);identical protein binding(GO:0042802)	kidney development(GO:0001822);liver development(GO:0001889);transsulfuration(GO:0019346);spinal cord development(GO:0021510);hydrogen sulfide biosynthetic process(GO:0070814)	cytoplasm(GO:0005737);mitochondrion(GO:0005739);cytosol(GO:0005829);cell junction(GO:0030054);neuron projection(GO:0043005);synapse(GO:0045202)
Pdpk1	sp|O55173|PDPK1_RAT 3-phosphoinositide-dependent protein kinase 1 OS=Rattus norvegicus OX=10116 GN=Pdpk1 PE=1 SV=2	sp|O55173|PDPK1_RAT	17.5548	20.8248	17.5548	22.4496	3.27	0	4.89479	NA	NA	NA	NA	NA	NA						19.0633	20.9469	21.6949	22.8884	19.0633	19.0633	19.0633	19.0633	1.88364	2.63157	3.82508	0	0	0	0	FALSE		FALSE		3-phosphoinositide-dependent protein kinase 1	3-PHOSPHOINOSITIDE-DEPENDENT PROTEIN KINASE 1-RELATED (PTHR24356:SF163)	protein serine/threonine kinase activity(GO:0004674)	intracellular signal transduction(GO:0035556);peptidyl-serine phosphorylation(GO:0018105)	intracellular(GO:0005622)	annexin(PC00050);calmodulin(PC00061);non-receptor serine/threonine protein kinase(PC00167);transfer/carrier protein(PC00219)	CCKR signaling map->PDPK1;;Insulin/IGF pathway-protein kinase B signaling cascade->3-phosphoinositide-dependent protein kinase 1 and 2;;PI3 kinase pathway->Activated p110;;Interleukin signaling pathway->3-phosphoinositide-dependent protein kinase 1 and 2;;p53 pathway feedback loops 2->3-phosphoinositide-dependent protein kinase 1 and 2;;Inflammation mediated by chemokine and cytokine signaling pa…	protein serine/threonine kinase activity(GO:0004674);3-phosphoinositide-dependent protein kinase activity(GO:0004676);insulin receptor binding(GO:0005158);ATP binding(GO:0005524);phospholipase activator activity(GO:0016004);protein kinase binding(GO:0019901);phospholipase binding(GO:0043274)	type B pancreatic cell development(GO:0003323);protein phosphorylation(GO:0006468);negative regulation of protein kinase activity(GO:0006469);hyperosmotic response(GO:0006972);epidermal growth factor receptor signaling pathway(GO:0007173);positive regulation of phospholipase activity(GO:0010518);regulation of endothelial cell migration(GO:0010594);negative regulation of cardiac muscle cell apopto…	nucleus(GO:0005634);cytoplasm(GO:0005737);cytosol(GO:0005829);plasma membrane(GO:0005886);focal adhesion(GO:0005925);postsynaptic density(GO:0014069);cytoplasmic vesicle(GO:0031410);cell projection(GO:0042995);perikaryon(GO:0043204)
Rps11	sp|P62282|RS11_RAT 40S ribosomal protein S11 OS=Rattus norvegicus OX=10116 GN=Rps11 PE=1 SV=3	sp|P62282|RS11_RAT	25.7854	27.3589	27.3911	27.1452	1.5735	1.60571	1.35987	26.9392	25.9157	28.0941	28.6977	28.8441	28.6727	-1.02351	1.15488	1.75851	1.90485	1.73348	25.5117	25.3486	26.4741	25.3481	19.0633	26.6206	19.0633	28.3829	-0.163066	0.962464	-0.163562	-6.44835	1.10895	-6.44835	2.8712	FALSE		FALSE		40S ribosomal protein S11	40S RIBOSOMAL PROTEIN S11 (PTHR10744:SF9)	structural constituent of ribosome(GO:0003735)		cytosolic small ribosomal subunit(GO:0022627)	ribosomal protein(PC00202)		molecular_function(GO:0003674);structural constituent of ribosome(GO:0003735);rRNA binding(GO:0019843)	osteoblast differentiation(GO:0001649);translation(GO:0006412);biological_process(GO:0008150)	membrane(GO:0016020);cytosolic small ribosomal subunit(GO:0022627)
Rps12	tr|Q6PDW1|Q6PDW1_RAT 40S ribosomal protein S12 OS=Rattus norvegicus OX=10116 GN=Rps12 PE=1 SV=1;tr|D3ZHB3|D3ZHB3_RAT 40S ribosomal protein S12 OS=Rattus norvegicus OX=10116 GN=LOC100360573 PE=3 SV=3;sp|P63324|RS12_RAT 40S ribosomal protein S12 OS=Rattus no	tr|Q6PDW1|Q6PDW1_RAT;tr|D3ZHB3|D3ZHB3_RAT;sp|P63324|RS12_RAT;tr|D3ZG05|D3ZG05_RAT	NA	NA	NA	NA				NA	NA	NA	NA	NA	NA						26.2255	26.4518	27.628	26.9349	23.5331	19.0633	25.4521	26.4808	0.226331	1.40249	0.709382	-2.69244	-7.16218	-0.773436	0.255314	FALSE		FALSE		40S ribosomal protein S12	40S RIBOSOMAL PROTEIN S12 (PTHR11843:SF19)	structural constituent of ribosome(GO:0003735)		cytosolic small ribosomal subunit(GO:0022627)	ribosomal protein(PC00202)		molecular_function(GO:0003674);structural constituent of ribosome(GO:0003735)	translation(GO:0006412);response to organonitrogen compound(GO:0010243)	Golgi apparatus(GO:0005794);cytosol(GO:0005829);ribosome(GO:0005840);cytosolic large ribosomal subunit(GO:0022625);cytosolic small ribosomal subunit(GO:0022627);intracellular membrane-bounded organelle(GO:0043231)
Rps12	tr|Q6PDW1|Q6PDW1_RAT 40S ribosomal protein S12 OS=Rattus norvegicus OX=10116 GN=Rps12 PE=1 SV=1;sp|P63324|RS12_RAT 40S ribosomal protein S12 OS=Rattus norvegicus OX=10116 GN=Rps12 PE=1 SV=2;tr|D3ZV36|D3ZV36_RAT 40S ribosomal protein S12 OS=Rattus norvegicu	tr|Q6PDW1|Q6PDW1_RAT;sp|P63324|RS12_RAT;tr|D3ZV36|D3ZV36_RAT;tr|D3ZHB3|D3ZHB3_RAT;tr|D3ZG05|D3ZG05_RAT	NA	NA	NA	NA				18.4753	18.4753	18.4753	18.4753	18.4753	18.4753	0	0	0	0	0	NA	NA	NA	NA	NA	NA	NA	NA								FALSE		FALSE		40S ribosomal protein S12	40S RIBOSOMAL PROTEIN S12 (PTHR11843:SF19)	structural constituent of ribosome(GO:0003735)		cytosolic small ribosomal subunit(GO:0022627)	ribosomal protein(PC00202)		molecular_function(GO:0003674);structural constituent of ribosome(GO:0003735)	translation(GO:0006412);response to organonitrogen compound(GO:0010243)	Golgi apparatus(GO:0005794);cytosol(GO:0005829);ribosome(GO:0005840);cytosolic large ribosomal subunit(GO:0022625);cytosolic small ribosomal subunit(GO:0022627);intracellular membrane-bounded organelle(GO:0043231)
Rps13	sp|P62278|RS13_RAT 40S ribosomal protein S13 OS=Rattus norvegicus OX=10116 GN=Rps13 PE=1 SV=2;tr|M0RCY2|M0RCY2_RAT Uncharacterized protein OS=Rattus norvegicus OX=10116 PE=3 SV=1	sp|P62278|RS13_RAT;tr|M0RCY2|M0RCY2_RAT	26.7703	27.5427	27.5228	28.1109	0.772478	0.75252	1.34067	26.5816	26.1166	28.1227	29.2509	27.8729	28.9952	-0.465042	1.54105	2.66932	1.29128	2.4136	25.3295	25.8804	26.4661	25.6798	27.2851	27.8579	28.6738	29.1133	0.550963	1.13663	0.350361	1.9556	2.52839	3.34432	3.78386	FALSE		FALSE		40S ribosomal protein S13	40S RIBOSOMAL PROTEIN S13 (PTHR11885:SF6)	rRNA binding(GO:0019843);structural constituent of ribosome(GO:0003735)		cytosolic small ribosomal subunit(GO:0022627)	ribosomal protein(PC00202)		mRNA binding(GO:0003729);structural constituent of ribosome(GO:0003735);mRNA 5'-UTR binding(GO:0048027);small ribosomal subunit rRNA binding(GO:0070181);5.8S rRNA binding(GO:1990932)	translation(GO:0006412);biological_process(GO:0008150);negative regulation of RNA splicing(GO:0033119)	nucleus(GO:0005634);nucleolus(GO:0005730);postsynaptic density(GO:0014069);cytosolic small ribosomal subunit(GO:0022627);synapse(GO:0045202)
LOC100911847	tr|Q6PDV6|Q6PDV6_RAT 40S ribosomal protein S14 OS=Rattus norvegicus OX=10116 GN=LOC100911847 PE=1 SV=1;sp|P13471|RS14_RAT 40S ribosomal protein S14 OS=Rattus norvegicus OX=10116 GN=Rps14 PE=2 SV=3	tr|Q6PDV6|Q6PDV6_RAT;sp|P13471|RS14_RAT	24.4326	26.0382	25.8874	25.6805	1.60559	1.45482	1.24795	28.8049	29.0141	28.7081	29.4773	29.529	29.5991	0.209251	-0.0967784	0.672391	0.724092	0.794264	26.7817	27.2083	27.3638	25.4226	26.6183	27.9444	28.5577	28.9037	0.426596	0.582128	-1.35908	-0.163425	1.1627	1.77602	2.12198	FALSE		FALSE		40S ribosomal protein S14-like	40S RIBOSOMAL PROTEIN S14 (PTHR11759:SF29)	mRNA binding(GO:0003729);rRNA binding(GO:0019843);structural constituent of ribosome(GO:0003735)	formation of translation initiation ternary complex(GO:0001677);maturation of SSU-rRNA from tricistronic rRNA transcript (SSU-rRNA, 5.8S rRNA, LSU-rRNA)(GO:0000462);organelle assembly(GO:0070925);translational elongation(GO:0006414);translational termination(GO:0006415)	cytosolic small ribosomal subunit(GO:0022627)	ribosomal protein(PC00202)		structural constituent of ribosome(GO:0003735);mRNA 5'-UTR binding(GO:0048027);small ribosomal subunit rRNA binding(GO:0070181)	ribosomal small subunit assembly(GO:0000028);maturation of SSU-rRNA from tricistronic rRNA transcript (SSU-rRNA, 5.8S rRNA, LSU-rRNA)(GO:0000462);translation(GO:0006412)	cytosolic small ribosomal subunit(GO:0022627)
Rps15	tr|D3ZAK6|D3ZAK6_RAT Uncharacterized protein OS=Rattus norvegicus OX=10116 PE=4 SV=2;sp|P62845|RS15_RAT 40S ribosomal protein S15 OS=Rattus norvegicus OX=10116 GN=Rps15 PE=1 SV=2	tr|D3ZAK6|D3ZAK6_RAT;sp|P62845|RS15_RAT	NA	NA	NA	NA				NA	NA	NA	NA	NA	NA						19.0633	19.0633	25.3506	25.268	19.0633	26.3263	19.0633	27.9645	0	6.28727	6.2047	0	7.263	0	8.90115	FALSE		FALSE		40S ribosomal protein S15	40S RIBOSOMAL PROTEIN S15 (PTHR11880:SF2)	structural constituent of ribosome(GO:0003735)	organelle assembly(GO:0070925);ribonucleoprotein complex assembly(GO:0022618);ribosomal small subunit biogenesis(GO:0042274)	cytosolic small ribosomal subunit(GO:0022627)	ribosomal protein(PC00202)		RNA binding(GO:0003723);structural constituent of ribosome(GO:0003735)	ribosomal small subunit assembly(GO:0000028);ribosomal small subunit export from nucleus(GO:0000056);rRNA processing(GO:0006364);translation(GO:0006412);ribosomal small subunit biogenesis(GO:0042274);liver regeneration(GO:0097421)	nucleoplasm(GO:0005654);cytosolic small ribosomal subunit(GO:0022627);synapse(GO:0045202);cytoplasmic side of rough endoplasmic reticulum membrane(GO:0098556)
Rps15	sp|P62845|RS15_RAT 40S ribosomal protein S15 OS=Rattus norvegicus OX=10116 GN=Rps15 PE=1 SV=2;tr|D3ZAK6|D3ZAK6_RAT Uncharacterized protein OS=Rattus norvegicus OX=10116 PE=4 SV=2	sp|P62845|RS15_RAT;tr|D3ZAK6|D3ZAK6_RAT	NA	NA	NA	NA				26.181	26.5708	27.4471	29.2396	29.127	28.9549	0.389723	1.26606	3.05855	2.94601	2.77387	NA	NA	NA	NA	NA	NA	NA	NA								FALSE		FALSE		40S ribosomal protein S15	40S RIBOSOMAL PROTEIN S15 (PTHR11880:SF2)	structural constituent of ribosome(GO:0003735)	organelle assembly(GO:0070925);ribonucleoprotein complex assembly(GO:0022618);ribosomal small subunit biogenesis(GO:0042274)	cytosolic small ribosomal subunit(GO:0022627)	ribosomal protein(PC00202)		RNA binding(GO:0003723);structural constituent of ribosome(GO:0003735)	ribosomal small subunit assembly(GO:0000028);ribosomal small subunit export from nucleus(GO:0000056);rRNA processing(GO:0006364);translation(GO:0006412);ribosomal small subunit biogenesis(GO:0042274);liver regeneration(GO:0097421)	nucleoplasm(GO:0005654);cytosolic small ribosomal subunit(GO:0022627);synapse(GO:0045202);cytoplasmic side of rough endoplasmic reticulum membrane(GO:0098556)
LOC100909878	tr|D3ZLL8|D3ZLL8_RAT 40S ribosomal protein S15a-like OS=Rattus norvegicus OX=10116 GN=LOC100909878 PE=3 SV=1;sp|P62246|RS15A_RAT 40S ribosomal protein S15a OS=Rattus norvegicus OX=10116 GN=Rps15a PE=1 SV=2;tr|A0A0G2K6I0|A0A0G2K6I0_RAT Similar to ribosomal	tr|D3ZLL8|D3ZLL8_RAT;sp|P62246|RS15A_RAT;tr|A0A0G2K6I0|A0A0G2K6I0_RAT;tr|D3ZZC7|D3ZZC7_RAT	NA	NA	NA	NA				26.304	27.7025	29.1606	29.0687	29.3828	29.7249	1.39849	2.85657	2.76468	3.07881	3.42095	NA	NA	NA	NA	NA	NA	NA	NA								FALSE		FALSE		40S ribosomal protein S15a-like	40S RIBOSOMAL PROTEIN S15A (PTHR11758:SF13)	structural constituent of ribosome(GO:0003735)		cytosolic small ribosomal subunit(GO:0022627)	ribosomal protein(PC00202)		structural constituent of ribosome(GO:0003735)	translation(GO:0006412)	ribosome(GO:0005840)
Rps16	sp|P62250|RS16_RAT 40S ribosomal protein S16 OS=Rattus norvegicus OX=10116 GN=Rps16 PE=1 SV=2;tr|A0A1W2Q631|A0A1W2Q631_RAT 40S ribosomal protein S16 OS=Rattus norvegicus OX=10116 GN=Rps16 PE=1 SV=1;tr|M0R8S7|M0R8S7_RAT Uncharacterized protein OS=Rattus nor	sp|P62250|RS16_RAT;tr|A0A1W2Q631|A0A1W2Q631_RAT;tr|M0R8S7|M0R8S7_RAT;tr|M0R4I3|M0R4I3_RAT	23.173	23.7323	23.8843	24.8939	0.559318	0.711302	1.72093	NA	NA	NA	NA	NA	NA						NA	NA	NA	NA	NA	NA	NA	NA								FALSE		FALSE		40S ribosomal protein S16	40S RIBOSOMAL PROTEIN S16 (PTHR21569:SF16)	RNA binding(GO:0003723);structural constituent of ribosome(GO:0003735)	maturation of SSU-rRNA from tricistronic rRNA transcript (SSU-rRNA, 5.8S rRNA, LSU-rRNA)(GO:0000462)	cytosolic small ribosomal subunit(GO:0022627)			molecular_function(GO:0003674);RNA binding(GO:0003723);structural constituent of ribosome(GO:0003735)	maturation of SSU-rRNA from tricistronic rRNA transcript (SSU-rRNA, 5.8S rRNA, LSU-rRNA)(GO:0000462);rRNA processing(GO:0006364);translation(GO:0006412);ribosomal small subunit biogenesis(GO:0042274);liver regeneration(GO:0097421);cellular response to leukemia inhibitory factor(GO:1990830)	ribosome(GO:0005840);small ribosomal subunit(GO:0015935);cytosolic small ribosomal subunit(GO:0022627);cytoplasmic side of rough endoplasmic reticulum membrane(GO:0098556)
Rps16	sp|P62250|RS16_RAT 40S ribosomal protein S16 OS=Rattus norvegicus OX=10116 GN=Rps16 PE=1 SV=2;tr|A0A1W2Q631|A0A1W2Q631_RAT 40S ribosomal protein S16 OS=Rattus norvegicus OX=10116 GN=Rps16 PE=1 SV=1	sp|P62250|RS16_RAT;tr|A0A1W2Q631|A0A1W2Q631_RAT	NA	NA	NA	NA				26.3021	26.5506	27.3381	27.7238	27.1566	26.0901	0.248421	1.03592	1.42165	0.854461	-0.212041	27.392	27.9002	27.3295	27.1151	26.2038	28.3658	28.215	29.3691	0.508236	-0.0625086	-0.276864	-1.18815	0.973811	0.823041	1.97707	FALSE		FALSE		40S ribosomal protein S16	40S RIBOSOMAL PROTEIN S16 (PTHR21569:SF16)	RNA binding(GO:0003723);structural constituent of ribosome(GO:0003735)	maturation of SSU-rRNA from tricistronic rRNA transcript (SSU-rRNA, 5.8S rRNA, LSU-rRNA)(GO:0000462)	cytosolic small ribosomal subunit(GO:0022627)			molecular_function(GO:0003674);RNA binding(GO:0003723);structural constituent of ribosome(GO:0003735)	maturation of SSU-rRNA from tricistronic rRNA transcript (SSU-rRNA, 5.8S rRNA, LSU-rRNA)(GO:0000462);rRNA processing(GO:0006364);translation(GO:0006412);ribosomal small subunit biogenesis(GO:0042274);liver regeneration(GO:0097421);cellular response to leukemia inhibitory factor(GO:1990830)	ribosome(GO:0005840);small ribosomal subunit(GO:0015935);cytosolic small ribosomal subunit(GO:0022627);cytoplasmic side of rough endoplasmic reticulum membrane(GO:0098556)
Rps17	tr|A0A0H2UHQ8|A0A0H2UHQ8_RAT 40S ribosomal protein S17 OS=Rattus norvegicus OX=10116 GN=Rps17 PE=3 SV=1;tr|D3ZFA8|D3ZFA8_RAT 40S ribosomal protein S17-like OS=Rattus norvegicus OX=10116 GN=LOC100362366 PE=3 SV=1;sp|P04644|RS17_RAT 40S ribosomal protein S17	tr|A0A0H2UHQ8|A0A0H2UHQ8_RAT;tr|D3ZFA8|D3ZFA8_RAT;sp|P04644|RS17_RAT;tr|D3ZKG6|D3ZKG6_RAT;tr|D3ZHU9|D3ZHU9_RAT	24.5652	26.2403	25.8455	26.5072	1.67508	1.28029	1.94202	27.1647	26.7158	28.5957	29.3151	28.5568	26.6771	-0.44895	1.43101	2.15035	1.39207	-0.487578	NA	NA	NA	NA	NA	NA	NA	NA								FALSE		FALSE		40S ribosomal protein S17	40S RIBOSOMAL PROTEIN S17 (PTHR10732:SF14)		cellular component biogenesis(GO:0044085);organelle organization(GO:0006996);translation(GO:0006412)	cytosol(GO:0005829);ribosome(GO:0005840)	ribosomal protein(PC00202)		molecular_function(GO:0003674);structural constituent of ribosome(GO:0003735)	rRNA processing(GO:0006364);translation(GO:0006412);biological_process(GO:0008150);erythrocyte homeostasis(GO:0034101);ribosomal small subunit biogenesis(GO:0042274)	ribosome(GO:0005840);cytosolic small ribosomal subunit(GO:0022627);synapse(GO:0045202);cytoplasmic side of rough endoplasmic reticulum membrane(GO:0098556)
Rps17	tr|A0A0H2UHQ8|A0A0H2UHQ8_RAT 40S ribosomal protein S17 OS=Rattus norvegicus OX=10116 GN=Rps17 PE=3 SV=1;tr|D3ZFA8|D3ZFA8_RAT 40S ribosomal protein S17-like OS=Rattus norvegicus OX=10116 GN=LOC100362366 PE=3 SV=1;sp|P04644|RS17_RAT 40S ribosomal protein S17	tr|A0A0H2UHQ8|A0A0H2UHQ8_RAT;tr|D3ZFA8|D3ZFA8_RAT;sp|P04644|RS17_RAT;tr|D3ZHU9|D3ZHU9_RAT;tr|D3ZKG6|D3ZKG6_RAT	NA	NA	NA	NA				NA	NA	NA	NA	NA	NA						26.0298	26.8344	27.7238	26.6484	26.7715	27.8546	28.2704	29.0666	0.80461	1.69399	0.618548	0.741694	1.82474	2.24052	3.03681	FALSE		FALSE		40S ribosomal protein S17	40S RIBOSOMAL PROTEIN S17 (PTHR10732:SF14)		cellular component biogenesis(GO:0044085);organelle organization(GO:0006996);translation(GO:0006412)	cytosol(GO:0005829);ribosome(GO:0005840)	ribosomal protein(PC00202)		molecular_function(GO:0003674);structural constituent of ribosome(GO:0003735)	rRNA processing(GO:0006364);translation(GO:0006412);biological_process(GO:0008150);erythrocyte homeostasis(GO:0034101);ribosomal small subunit biogenesis(GO:0042274)	ribosome(GO:0005840);cytosolic small ribosomal subunit(GO:0022627);synapse(GO:0045202);cytoplasmic side of rough endoplasmic reticulum membrane(GO:0098556)
Rps18	tr|A0A0H2UHT6|A0A0H2UHT6_RAT Ribosomal protein S18-like 1 OS=Rattus norvegicus OX=10116 GN=Rps18 PE=1 SV=1;tr|D3ZM33|D3ZM33_RAT Uncharacterized protein OS=Rattus norvegicus OX=10116 PE=3 SV=3;sp|P62271|RS18_RAT 40S ribosomal protein S18 OS=Rattus norvegicu	tr|A0A0H2UHT6|A0A0H2UHT6_RAT;tr|D3ZM33|D3ZM33_RAT;sp|P62271|RS18_RAT;tr|A0A0G2KA79|A0A0G2KA79_RAT;tr|M0R5K9|M0R5K9_RAT;tr|D3ZAU6|D3ZAU6_RAT	25.8102	26.2955	26.1881	25.9722	0.48526	0.377897	0.161978	NA	NA	NA	NA	NA	NA						NA	NA	NA	NA	NA	NA	NA	NA								FALSE		FALSE		40S ribosomal protein S18	40S RIBOSOMAL PROTEIN S18 (PTHR10871:SF26)			cytosol(GO:0005829);small ribosomal subunit(GO:0015935)	ribosomal protein(PC00202)		RNA binding(GO:0003723);structural constituent of ribosome(GO:0003735);protein binding(GO:0005515);rRNA binding(GO:0019843);protein kinase binding(GO:0019901)	translation(GO:0006412);biological_process(GO:0008150)	nucleus(GO:0005634);cytosol(GO:0005829);ribosome(GO:0005840);postsynaptic density(GO:0014069);cytosolic small ribosomal subunit(GO:0022627);synapse(GO:0045202);cytoplasmic side of rough endoplasmic reticulum membrane(GO:0098556)
Rps18	tr|A0A0H2UHT6|A0A0H2UHT6_RAT Ribosomal protein S18-like 1 OS=Rattus norvegicus OX=10116 GN=Rps18 PE=1 SV=1;tr|D3ZM33|D3ZM33_RAT Uncharacterized protein OS=Rattus norvegicus OX=10116 PE=3 SV=3;sp|P62271|RS18_RAT 40S ribosomal protein S18 OS=Rattus norvegicu	tr|A0A0H2UHT6|A0A0H2UHT6_RAT;tr|D3ZM33|D3ZM33_RAT;sp|P62271|RS18_RAT;tr|M0R5K9|M0R5K9_RAT;tr|A0A0G2KA79|A0A0G2KA79_RAT	NA	NA	NA	NA				NA	NA	NA	NA	NA	NA						27.572	27.2272	27.9992	27.3439	28.7427	29.3732	29.2925	30.448	-0.34487	0.427187	-0.228083	1.17062	1.8012	1.72044	2.87599	FALSE		FALSE		40S ribosomal protein S18	40S RIBOSOMAL PROTEIN S18 (PTHR10871:SF26)			cytosol(GO:0005829);small ribosomal subunit(GO:0015935)	ribosomal protein(PC00202)		RNA binding(GO:0003723);structural constituent of ribosome(GO:0003735);protein binding(GO:0005515);rRNA binding(GO:0019843);protein kinase binding(GO:0019901)	translation(GO:0006412);biological_process(GO:0008150)	nucleus(GO:0005634);cytosol(GO:0005829);ribosome(GO:0005840);postsynaptic density(GO:0014069);cytosolic small ribosomal subunit(GO:0022627);synapse(GO:0045202);cytoplasmic side of rough endoplasmic reticulum membrane(GO:0098556)
Rps18	tr|A0A0H2UHT6|A0A0H2UHT6_RAT Ribosomal protein S18-like 1 OS=Rattus norvegicus OX=10116 GN=Rps18 PE=1 SV=1;tr|D3ZM33|D3ZM33_RAT Uncharacterized protein OS=Rattus norvegicus OX=10116 PE=3 SV=3;sp|P62271|RS18_RAT 40S ribosomal protein S18 OS=Rattus norvegicu	tr|A0A0H2UHT6|A0A0H2UHT6_RAT;tr|D3ZM33|D3ZM33_RAT;sp|P62271|RS18_RAT;tr|M0R5K9|M0R5K9_RAT;tr|A0A0G2KA79|A0A0G2KA79_RAT;tr|D3ZAU6|D3ZAU6_RAT	NA	NA	NA	NA				24.8093	26.9152	28.0992	29.039	29.1085	28.6418	2.10588	3.28984	4.22968	4.29923	3.83252	NA	NA	NA	NA	NA	NA	NA	NA								FALSE		FALSE		40S ribosomal protein S18	40S RIBOSOMAL PROTEIN S18 (PTHR10871:SF26)			cytosol(GO:0005829);small ribosomal subunit(GO:0015935)	ribosomal protein(PC00202)		RNA binding(GO:0003723);structural constituent of ribosome(GO:0003735);protein binding(GO:0005515);rRNA binding(GO:0019843);protein kinase binding(GO:0019901)	translation(GO:0006412);biological_process(GO:0008150)	nucleus(GO:0005634);cytosol(GO:0005829);ribosome(GO:0005840);postsynaptic density(GO:0014069);cytosolic small ribosomal subunit(GO:0022627);synapse(GO:0045202);cytoplasmic side of rough endoplasmic reticulum membrane(GO:0098556)
Rps20	tr|A0A0H2UHG7|A0A0H2UHG7_RAT 40S ribosomal protein S20 OS=Rattus norvegicus OX=10116 GN=Rps20 PE=3 SV=1;tr|D3ZZK1|D3ZZK1_RAT Uncharacterized protein OS=Rattus norvegicus OX=10116 PE=3 SV=1;tr|A0A0G2K6L6|A0A0G2K6L6_RAT Uncharacterized protein OS=Rattus norv	tr|A0A0H2UHG7|A0A0H2UHG7_RAT;tr|D3ZZK1|D3ZZK1_RAT;tr|A0A0G2K6L6|A0A0G2K6L6_RAT;sp|P60868|RS20_RAT;tr|A0A0G2JY70|A0A0G2JY70_RAT;tr|M0RB28|M0RB28_RAT;tr|M0R5V6|M0R5V6_RAT;tr|M0R566|M0R566_RAT;tr|A0A0G2K8W1|A0A0G2K8W1_RAT;tr|M0R987|M0R987_RAT	25.3834	24.8104	24.6919	25.4263	-0.572967	-0.691519	0.0428475	NA	NA	NA	NA	NA	NA						NA	NA	NA	NA	NA	NA	NA	NA								FALSE		FALSE		40S ribosomal protein S20	40S RIBOSOMAL PROTEIN S20 (PTHR11700:SF8)	structural constituent of ribosome(GO:0003735)		cytosolic small ribosomal subunit(GO:0022627)	ribosomal protein(PC00202)		RNA binding(GO:0003723);structural constituent of ribosome(GO:0003735);protein binding(GO:0005515)	translation(GO:0006412);biological_process(GO:0008150)	cytosolic small ribosomal subunit(GO:0022627);synapse(GO:0045202);cytoplasmic side of rough endoplasmic reticulum membrane(GO:0098556)
Rps20	tr|A0A0H2UHG7|A0A0H2UHG7_RAT 40S ribosomal protein S20 OS=Rattus norvegicus OX=10116 GN=Rps20 PE=3 SV=1;tr|D3ZZK1|D3ZZK1_RAT Uncharacterized protein OS=Rattus norvegicus OX=10116 PE=3 SV=1;tr|A0A0G2K6L6|A0A0G2K6L6_RAT Uncharacterized protein OS=Rattus norv	tr|A0A0H2UHG7|A0A0H2UHG7_RAT;tr|D3ZZK1|D3ZZK1_RAT;tr|A0A0G2K6L6|A0A0G2K6L6_RAT;sp|P60868|RS20_RAT;tr|A0A0G2JY70|A0A0G2JY70_RAT	NA	NA	NA	NA				NA	NA	NA	NA	NA	NA						27.2895	27.4592	27.4121	27.5161	27.0843	27.4015	27.6925	29.1231	0.16971	0.122614	0.226671	-0.205156	0.111998	0.403003	1.83365	FALSE		FALSE		40S ribosomal protein S20	40S RIBOSOMAL PROTEIN S20 (PTHR11700:SF8)	structural constituent of ribosome(GO:0003735)		cytosolic small ribosomal subunit(GO:0022627)	ribosomal protein(PC00202)		RNA binding(GO:0003723);structural constituent of ribosome(GO:0003735);protein binding(GO:0005515)	translation(GO:0006412);biological_process(GO:0008150)	cytosolic small ribosomal subunit(GO:0022627);synapse(GO:0045202);cytoplasmic side of rough endoplasmic reticulum membrane(GO:0098556)
Rps20	tr|A0A0H2UHG7|A0A0H2UHG7_RAT 40S ribosomal protein S20 OS=Rattus norvegicus OX=10116 GN=Rps20 PE=3 SV=1;tr|D3ZZK1|D3ZZK1_RAT Uncharacterized protein OS=Rattus norvegicus OX=10116 PE=3 SV=1;tr|A0A0G2K6L6|A0A0G2K6L6_RAT Uncharacterized protein OS=Rattus norv	tr|A0A0H2UHG7|A0A0H2UHG7_RAT;tr|D3ZZK1|D3ZZK1_RAT;tr|A0A0G2K6L6|A0A0G2K6L6_RAT;sp|P60868|RS20_RAT;tr|A0A0G2JY70|A0A0G2JY70_RAT;tr|M0RB28|M0RB28_RAT;tr|M0R5V6|M0R5V6_RAT;tr|M0R566|M0R566_RAT;tr|M0R987|M0R987_RAT	NA	NA	NA	NA				27.5301	27.7958	27.5824	27.8988	27.2821	28.6012	0.265686	0.0522643	0.368659	-0.248086	1.07106	NA	NA	NA	NA	NA	NA	NA	NA								FALSE		FALSE		40S ribosomal protein S20	40S RIBOSOMAL PROTEIN S20 (PTHR11700:SF8)	structural constituent of ribosome(GO:0003735)		cytosolic small ribosomal subunit(GO:0022627)	ribosomal protein(PC00202)		RNA binding(GO:0003723);structural constituent of ribosome(GO:0003735);protein binding(GO:0005515)	translation(GO:0006412);biological_process(GO:0008150)	cytosolic small ribosomal subunit(GO:0022627);synapse(GO:0045202);cytoplasmic side of rough endoplasmic reticulum membrane(GO:0098556)
Rps21	tr|A0A0G2JXC3|A0A0G2JXC3_RAT 40S ribosomal protein S21 OS=Rattus norvegicus OX=10116 GN=Rps21 PE=1 SV=1;sp|P05765|RS21_RAT 40S ribosomal protein S21 OS=Rattus norvegicus OX=10116 GN=Rps21 PE=1 SV=1;tr|D3ZSE0|D3ZSE0_RAT 40S ribosomal protein S21 OS=Rattus n	tr|A0A0G2JXC3|A0A0G2JXC3_RAT;sp|P05765|RS21_RAT;tr|D3ZSE0|D3ZSE0_RAT	NA	NA	NA	NA				NA	NA	NA	NA	NA	NA						22.5445	22.44	22.9143	23.4448	23.2007	23.4014	23.5778	19.0633	-0.104513	0.369869	0.900345	0.656208	0.856905	1.03331	-3.48116	FALSE		FALSE		40S ribosomal protein S21	40S RIBOSOMAL PROTEIN S21 (PTHR10442:SF0)	structural constituent of ribosome(GO:0003735)	RNA 3'-end processing(GO:0031123);cleavage involved in rRNA processing(GO:0000469);maturation of 5.8S rRNA from tricistronic rRNA transcript (SSU-rRNA, 5.8S rRNA, LSU-rRNA)(GO:0000466);maturation of SSU-rRNA from tricistronic rRNA transcript (SSU-rRNA, 5.8S rRNA, LSU-rRNA)(GO:0000462)	cytosolic small ribosomal subunit(GO:0022627)	ribosomal protein(PC00202)		molecular_function(GO:0003674);structural constituent of ribosome(GO:0003735);ribosome binding(GO:0043022)	endonucleolytic cleavage in ITS1 to separate SSU-rRNA from 5.8S rRNA and LSU-rRNA from tricistronic rRNA transcript (SSU-rRNA, 5.8S rRNA, LSU-rRNA)(GO:0000447);endonucleolytic cleavage to generate mature 3'-end of SSU-rRNA from (SSU-rRNA, 5.8S rRNA, LSU-rRNA)(GO:0000461);cytoplasmic translation(GO:0002181);translation(GO:0006412);biological_process(GO:0008150)	rough endoplasmic reticulum(GO:0005791);ribosome(GO:0005840);cytosolic small ribosomal subunit(GO:0022627);polysomal ribosome(GO:0042788)
Rps23	sp|P62268|RS23_RAT 40S ribosomal protein S23 OS=Rattus norvegicus OX=10116 GN=Rps23 PE=1 SV=3;tr|D4A9Q3|D4A9Q3_RAT Uncharacterized protein OS=Rattus norvegicus OX=10116 PE=3 SV=1;tr|F1LTW8|F1LTW8_RAT Uncharacterized protein OS=Rattus norvegicus OX=10116 PE	sp|P62268|RS23_RAT;tr|D4A9Q3|D4A9Q3_RAT;tr|F1LTW8|F1LTW8_RAT	26.4104	28.4016	27.9477	27.0103	1.99127	1.53731	0.599893	NA	NA	NA	NA	NA	NA						NA	NA	NA	NA	NA	NA	NA	NA								FALSE		FALSE		40S ribosomal protein S23	40S RIBOSOMAL PROTEIN S23 (PTHR11652:SF14)	structural constituent of ribosome(GO:0003735)	formation of translation initiation ternary complex(GO:0001677);translational elongation(GO:0006414);translational termination(GO:0006415)	cytosolic small ribosomal subunit(GO:0022627)	ribosomal protein(PC00202)		molecular_function(GO:0003674);structural constituent of ribosome(GO:0003735);protein binding(GO:0005515);translation regulator activity(GO:0045182)	cytoplasmic translation(GO:0002181);translation(GO:0006412);regulation of translation(GO:0006417);biological_process(GO:0008150);stress granule assembly(GO:0034063);maintenance of translational fidelity(GO:1990145)	endoplasmic reticulum(GO:0005783);rough endoplasmic reticulum(GO:0005791);cytosol(GO:0005829);ribosome(GO:0005840);small ribosomal subunit(GO:0015935);cytosolic small ribosomal subunit(GO:0022627);polysomal ribosome(GO:0042788);synapse(GO:0045202);cytoplasmic side of rough endoplasmic reticulum membrane(GO:0098556)
Rps23	tr|F1LTW8|F1LTW8_RAT Uncharacterized protein OS=Rattus norvegicus OX=10116 PE=3 SV=2;tr|D4A9Q3|D4A9Q3_RAT Uncharacterized protein OS=Rattus norvegicus OX=10116 PE=3 SV=1;sp|P62268|RS23_RAT 40S ribosomal protein S23 OS=Rattus norvegicus OX=10116 GN=Rps23 PE	tr|F1LTW8|F1LTW8_RAT;tr|D4A9Q3|D4A9Q3_RAT;sp|P62268|RS23_RAT	NA	NA	NA	NA				NA	NA	NA	NA	NA	NA						23.5164	23.8416	24.7503	24.2282	19.0633	25.5465	19.0633	26.8708	0.32518	1.23392	0.711792	-4.4531	2.03014	-4.4531	3.3544	FALSE		FALSE		40S ribosomal protein S23	40S RIBOSOMAL PROTEIN S23 (PTHR11652:SF14)	structural constituent of ribosome(GO:0003735)	formation of translation initiation ternary complex(GO:0001677);translational elongation(GO:0006414);translational termination(GO:0006415)	cytosolic small ribosomal subunit(GO:0022627)	ribosomal protein(PC00202)		molecular_function(GO:0003674);structural constituent of ribosome(GO:0003735);protein binding(GO:0005515);translation regulator activity(GO:0045182)	cytoplasmic translation(GO:0002181);translation(GO:0006412);regulation of translation(GO:0006417);biological_process(GO:0008150);stress granule assembly(GO:0034063);maintenance of translational fidelity(GO:1990145)	endoplasmic reticulum(GO:0005783);rough endoplasmic reticulum(GO:0005791);cytosol(GO:0005829);ribosome(GO:0005840);small ribosomal subunit(GO:0015935);cytosolic small ribosomal subunit(GO:0022627);polysomal ribosome(GO:0042788);synapse(GO:0045202);cytoplasmic side of rough endoplasmic reticulum membrane(GO:0098556)
Rps23	sp|P62268|RS23_RAT 40S ribosomal protein S23 OS=Rattus norvegicus OX=10116 GN=Rps23 PE=1 SV=3;tr|F1LTW8|F1LTW8_RAT Uncharacterized protein OS=Rattus norvegicus OX=10116 PE=3 SV=2;tr|D4A9Q3|D4A9Q3_RAT Uncharacterized protein OS=Rattus norvegicus OX=10116 PE	sp|P62268|RS23_RAT;tr|F1LTW8|F1LTW8_RAT;tr|D4A9Q3|D4A9Q3_RAT	NA	NA	NA	NA				24.6735	25.9784	27.5838	28.5331	27.8739	28.2311	1.30487	2.91023	3.85962	3.20039	3.55759	NA	NA	NA	NA	NA	NA	NA	NA								FALSE		FALSE		40S ribosomal protein S23	40S RIBOSOMAL PROTEIN S23 (PTHR11652:SF14)	structural constituent of ribosome(GO:0003735)	formation of translation initiation ternary complex(GO:0001677);translational elongation(GO:0006414);translational termination(GO:0006415)	cytosolic small ribosomal subunit(GO:0022627)	ribosomal protein(PC00202)		molecular_function(GO:0003674);structural constituent of ribosome(GO:0003735);protein binding(GO:0005515);translation regulator activity(GO:0045182)	cytoplasmic translation(GO:0002181);translation(GO:0006412);regulation of translation(GO:0006417);biological_process(GO:0008150);stress granule assembly(GO:0034063);maintenance of translational fidelity(GO:1990145)	endoplasmic reticulum(GO:0005783);rough endoplasmic reticulum(GO:0005791);cytosol(GO:0005829);ribosome(GO:0005840);small ribosomal subunit(GO:0015935);cytosolic small ribosomal subunit(GO:0022627);polysomal ribosome(GO:0042788);synapse(GO:0045202);cytoplasmic side of rough endoplasmic reticulum membrane(GO:0098556)
Rps24	tr|A0A0H2UHH9|A0A0H2UHH9_RAT 40S ribosomal protein S24 OS=Rattus norvegicus OX=10116 GN=Rps24 PE=3 SV=1;tr|D4ACJ1|D4ACJ1_RAT 40S ribosomal protein S24 OS=Rattus norvegicus OX=10116 GN=LOC100363469 PE=3 SV=1;sp|P62850|RS24_RAT 40S ribosomal protein S24 OS=R	tr|A0A0H2UHH9|A0A0H2UHH9_RAT;tr|D4ACJ1|D4ACJ1_RAT;sp|P62850|RS24_RAT	22.0641	24.0144	17.5548	25.6303	1.95029	-4.50927	3.56617	NA	NA	NA	NA	NA	NA						NA	NA	NA	NA	NA	NA	NA	NA								FALSE		FALSE		40S ribosomal protein S24	40S RIBOSOMAL PROTEIN S24 (PTHR10496:SF7)		cellular component biogenesis(GO:0044085);rRNA metabolic process(GO:0016072);translation(GO:0006412)	cytosol(GO:0005829);nucleolus(GO:0005730);ribosome(GO:0005840)	ribosomal protein(PC00202)		structural constituent of ribosome(GO:0003735);translation initiation factor activity(GO:0003743);translation initiation factor binding(GO:0031369)	rRNA processing(GO:0006364);translation(GO:0006412);translational initiation(GO:0006413);erythrocyte homeostasis(GO:0034101);ribosomal small subunit biogenesis(GO:0042274);liver regeneration(GO:0097421)	ribosome(GO:0005840);small ribosomal subunit(GO:0015935);cytosolic small ribosomal subunit(GO:0022627)
Rps24	tr|A0A0H2UHH9|A0A0H2UHH9_RAT 40S ribosomal protein S24 OS=Rattus norvegicus OX=10116 GN=Rps24 PE=3 SV=1;tr|D4ACJ1|D4ACJ1_RAT 40S ribosomal protein S24 OS=Rattus norvegicus OX=10116 GN=LOC100363469 PE=3 SV=1;sp|P62850|RS24_RAT 40S ribosomal protein S24 OS=R	tr|A0A0H2UHH9|A0A0H2UHH9_RAT;tr|D4ACJ1|D4ACJ1_RAT;sp|P62850|RS24_RAT;tr|D3ZFZ8|D3ZFZ8_RAT	NA	NA	NA	NA				23.6116	18.4753	23.8386	23.3404	24.6837	18.4753	-5.13627	0.227062	-0.271172	1.07216	-5.13627	19.0633	19.0633	19.0633	21.076	19.0633	19.0633	19.0633	23.9364	0	0	2.01271	0	0	0	4.87313	FALSE		FALSE		40S ribosomal protein S24	40S RIBOSOMAL PROTEIN S24 (PTHR10496:SF7)		cellular component biogenesis(GO:0044085);rRNA metabolic process(GO:0016072);translation(GO:0006412)	cytosol(GO:0005829);nucleolus(GO:0005730);ribosome(GO:0005840)	ribosomal protein(PC00202)		structural constituent of ribosome(GO:0003735);translation initiation factor activity(GO:0003743);translation initiation factor binding(GO:0031369)	rRNA processing(GO:0006364);translation(GO:0006412);translational initiation(GO:0006413);erythrocyte homeostasis(GO:0034101);ribosomal small subunit biogenesis(GO:0042274);liver regeneration(GO:0097421)	ribosome(GO:0005840);small ribosomal subunit(GO:0015935);cytosolic small ribosomal subunit(GO:0022627)
Rps25	tr|F1M6F4|F1M6F4_RAT Uncharacterized protein OS=Rattus norvegicus OX=10116 PE=4 SV=1;tr|A0A0H2UHU0|A0A0H2UHU0_RAT 40S ribosomal protein S25 OS=Rattus norvegicus OX=10116 GN=Rps25 PE=4 SV=1;sp|P62853|RS25_RAT 40S ribosomal protein S25 OS=Rattus norvegicus O	tr|F1M6F4|F1M6F4_RAT;tr|A0A0H2UHU0|A0A0H2UHU0_RAT;sp|P62853|RS25_RAT;tr|D4AE10|D4AE10_RAT;tr|M0R763|M0R763_RAT	25.0247	24.3179	25.5107	25.5427	-0.706801	0.486081	0.518053	NA	NA	NA	NA	NA	NA						NA	NA	NA	NA	NA	NA	NA	NA								FALSE		FALSE		40S ribosomal protein S25	40S RIBOSOMAL PROTEIN S25 (PTHR12850:SF18)						structural constituent of ribosome(GO:0003735)	ribosomal small subunit assembly(GO:0000028);cellular response to amino acid starvation(GO:0034198)	nucleus(GO:0005634);nucleolus(GO:0005730);ribosome(GO:0005840);polysome(GO:0005844);postsynaptic density(GO:0014069);cytosolic small ribosomal subunit(GO:0022627);synapse(GO:0045202)
Rps25	tr|A0A0H2UHU0|A0A0H2UHU0_RAT 40S ribosomal protein S25 OS=Rattus norvegicus OX=10116 GN=Rps25 PE=4 SV=1;sp|P62853|RS25_RAT 40S ribosomal protein S25 OS=Rattus norvegicus OX=10116 GN=Rps25 PE=2 SV=1;tr|F1M6F4|F1M6F4_RAT Uncharacterized protein OS=Rattus nor	tr|A0A0H2UHU0|A0A0H2UHU0_RAT;sp|P62853|RS25_RAT;tr|F1M6F4|F1M6F4_RAT;tr|D4AE10|D4AE10_RAT;tr|M0R763|M0R763_RAT	NA	NA	NA	NA				NA	NA	NA	NA	NA	NA						25.6445	26.5037	27.0777	25.6632	26.6983	26.9179	27.6288	29.7657	0.859136	1.43316	0.018643	1.05378	1.27331	1.98422	4.12118	FALSE		FALSE		40S ribosomal protein S25	40S RIBOSOMAL PROTEIN S25 (PTHR12850:SF18)						structural constituent of ribosome(GO:0003735)	ribosomal small subunit assembly(GO:0000028);cellular response to amino acid starvation(GO:0034198)	nucleus(GO:0005634);nucleolus(GO:0005730);ribosome(GO:0005840);polysome(GO:0005844);postsynaptic density(GO:0014069);cytosolic small ribosomal subunit(GO:0022627);synapse(GO:0045202)
Rps25	tr|A0A0H2UHU0|A0A0H2UHU0_RAT 40S ribosomal protein S25 OS=Rattus norvegicus OX=10116 GN=Rps25 PE=4 SV=1;sp|P62853|RS25_RAT 40S ribosomal protein S25 OS=Rattus norvegicus OX=10116 GN=Rps25 PE=2 SV=1;tr|M0R763|M0R763_RAT Uncharacterized protein OS=Rattus nor	tr|A0A0H2UHU0|A0A0H2UHU0_RAT;sp|P62853|RS25_RAT;tr|M0R763|M0R763_RAT;tr|F1M6F4|F1M6F4_RAT;tr|D4AE10|D4AE10_RAT	NA	NA	NA	NA				27.5443	27.2634	24.9383	26.6337	27.056	28.3238	-0.280923	-2.60604	-0.910559	-0.488245	0.779533	NA	NA	NA	NA	NA	NA	NA	NA								FALSE		FALSE		40S ribosomal protein S25	40S RIBOSOMAL PROTEIN S25 (PTHR12850:SF18)						structural constituent of ribosome(GO:0003735)	ribosomal small subunit assembly(GO:0000028);cellular response to amino acid starvation(GO:0034198)	nucleus(GO:0005634);nucleolus(GO:0005730);ribosome(GO:0005840);polysome(GO:0005844);postsynaptic density(GO:0014069);cytosolic small ribosomal subunit(GO:0022627);synapse(GO:0045202)
LOC100361854	tr|D3Z8D7|D3Z8D7_RAT 40S ribosomal protein S26 OS=Rattus norvegicus OX=10116 GN=LOC100361854 PE=3 SV=1;tr|A0A0G2K743|A0A0G2K743_RAT 40S ribosomal protein S26 OS=Rattus norvegicus OX=10116 GN=RGD1562415 PE=3 SV=1;sp|P62856|RS26_RAT 40S ribosomal protein S26	tr|D3Z8D7|D3Z8D7_RAT;tr|A0A0G2K743|A0A0G2K743_RAT;sp|P62856|RS26_RAT;tr|D3ZJ54|D3ZJ54_RAT;tr|A0A0G2JY64|A0A0G2JY64_RAT;tr|A0A0G2JVP7|A0A0G2JVP7_RAT	25.445	26.6836	26.6795	25.4144	1.23864	1.23452	-0.0305773	18.4753	26.255	26.7902	27.4171	26.3618	26.2203	7.77973	8.31496	8.94183	7.88652	7.74503	23.0598	23.1097	24.0629	23.4178	26.431	24.7844	25.0078	25.9009	0.0499183	1.00308	0.358018	3.37122	1.7246	1.94799	2.84115	FALSE		FALSE		40S ribosomal protein S26	40S RIBOSOMAL PROTEIN S26-RELATED (PTHR12538:SF7)	mRNA binding(GO:0003729);structural constituent of ribosome(GO:0003735)		cytosolic small ribosomal subunit(GO:0022627)	ribosomal protein(PC00202)		mRNA binding(GO:0003729);structural constituent of ribosome(GO:0003735)	cytoplasmic translation(GO:0002181);translation(GO:0006412);negative regulation of RNA splicing(GO:0033119)	cytosolic small ribosomal subunit(GO:0022627);polysomal ribosome(GO:0042788);cytoplasmic side of rough endoplasmic reticulum membrane(GO:0098556)
Rps27	sp|Q71TY3|RS27_RAT 40S ribosomal protein S27 OS=Rattus norvegicus OX=10116 GN=Rps27 PE=1 SV=3;tr|M0RA26|M0RA26_RAT Ribosomal protein S27-like OS=Rattus norvegicus OX=10116 GN=LOC100362987 PE=3 SV=1;sp|P24051|RS27L_RAT 40S ribosomal protein S27-like OS=Ratt	sp|Q71TY3|RS27_RAT;tr|M0RA26|M0RA26_RAT;sp|P24051|RS27L_RAT	NA	NA	NA	NA				NA	NA	NA	NA	NA	NA						23.6742	23.1234	24.3371	22.7784	19.0633	25.2972	23.9854	24.8843	-0.550841	0.662919	-0.895783	-4.61092	1.62295	0.311209	1.21012	FALSE		FALSE		40S ribosomal protein S27	40S RIBOSOMAL PROTEIN S27 (PTHR11594:SF1)	RNA binding(GO:0003723);structural constituent of ribosome(GO:0003735)	organelle assembly(GO:0070925);ribonucleoprotein complex assembly(GO:0022618);ribosomal small subunit biogenesis(GO:0042274)	cytosolic small ribosomal subunit(GO:0022627)	ribosomal protein(PC00202)		molecular_function(GO:0003674);structural constituent of ribosome(GO:0003735);metal ion binding(GO:0046872)	ribosomal small subunit assembly(GO:0000028);rRNA processing(GO:0006364);translation(GO:0006412);biological_process(GO:0008150)	nucleus(GO:0005634);postsynaptic density(GO:0014069);cytosolic small ribosomal subunit(GO:0022627);presynapse(GO:0098793);glutamatergic synapse(GO:0098978);GABA-ergic synapse(GO:0098982)
Rps28	sp|P62859|RS28_RAT 40S ribosomal protein S28 OS=Rattus norvegicus OX=10116 GN=Rps28 PE=1 SV=1	sp|P62859|RS28_RAT	17.5548	23.6643	17.5548	24.219	6.10946	0	6.66422	18.4753	26.1569	26.3806	27.9292	27.7081	28.6771	7.68165	7.90529	9.45387	9.2328	10.2018	19.0633	24.17	24.4318	24.267	24.3939	19.0633	25.0715	19.0633	5.10671	5.36848	5.2037	5.33062	0	6.00817	0	FALSE		FALSE		40S ribosomal protein S28	40S RIBOSOMAL PROTEIN S28 (PTHR10769:SF3)	structural constituent of ribosome(GO:0003735)	maturation of SSU-rRNA(GO:0030490);organelle assembly(GO:0070925);ribonucleoprotein complex assembly(GO:0022618)	cytosolic small ribosomal subunit(GO:0022627)	ribosomal protein(PC00202)		RNA binding(GO:0003723);structural constituent of ribosome(GO:0003735);protein binding(GO:0005515)	ribosomal small subunit assembly(GO:0000028);cytoplasmic translation(GO:0002181);rRNA processing(GO:0006364);translation(GO:0006412);biological_process(GO:0008150);maturation of SSU-rRNA(GO:0030490);ribosome biogenesis(GO:0042254);ribosomal small subunit biogenesis(GO:0042274)	cytosolic small ribosomal subunit(GO:0022627);polysomal ribosome(GO:0042788);cytoplasmic side of rough endoplasmic reticulum membrane(GO:0098556)
Rps29	sp|P62275|RS29_RAT 40S ribosomal protein S29 OS=Rattus norvegicus OX=10116 GN=Rps29 PE=1 SV=2	sp|P62275|RS29_RAT	NA	NA	NA	NA				29.2103	29.6938	30.0941	29.5377	29.3171	30.9882	0.483501	0.883859	0.327459	0.106814	1.77796	24.9916	25.1835	26.8365	19.0633	19.0633	19.0633	19.0633	27.9599	0.191914	1.84496	-5.92827	-5.92827	-5.92827	-5.92827	2.96833	FALSE		FALSE		40S ribosomal protein S29	40S RIBOSOMAL PROTEIN S29 (PTHR12010:SF10)	structural constituent of ribosome(GO:0003735);zinc ion binding(GO:0008270)		cytosolic small ribosomal subunit(GO:0022627)			molecular_function(GO:0003674);structural constituent of ribosome(GO:0003735);zinc ion binding(GO:0008270)	cytoplasmic translation(GO:0002181);positive regulation of apoptotic process(GO:0043065)	rough endoplasmic reticulum(GO:0005791);cytosolic small ribosomal subunit(GO:0022627);polysomal ribosome(GO:0042788);cytoplasmic side of rough endoplasmic reticulum membrane(GO:0098556)
Rps3	sp|P62909|RS3_RAT 40S ribosomal protein S3 OS=Rattus norvegicus OX=10116 GN=Rps3 PE=1 SV=1;tr|D3ZVH2|D3ZVH2_RAT Uncharacterized protein OS=Rattus norvegicus OX=10116 PE=3 SV=1	sp|P62909|RS3_RAT;tr|D3ZVH2|D3ZVH2_RAT	28.2039	26.9234	27.5786	27.6085	-1.28051	-0.625272	-0.595347	28.9787	29.0712	28.6263	29.1565	29.2951	29.7868	0.0924474	-0.35243	0.177741	0.316373	0.808076	29.1677	29.0584	28.7053	29.1902	28.8157	29.535	30.0952	30.8002	-0.109211	-0.46239	0.0225077	-0.351995	0.367347	0.927563	1.63255	FALSE		FALSE		40S ribosomal protein S3	40S RIBOSOMAL PROTEIN S3 (PTHR11760:SF32)	catalytic activity, acting on DNA(GO:0140097);damaged DNA binding(GO:0003684);hydrolase activity(GO:0016787);structural constituent of ribosome(GO:0003735)	DNA repair(GO:0006281);positive regulation of macromolecule metabolic process(GO:0010604);positive regulation of nucleobase-containing compound metabolic process(GO:0045935);positive regulation of response to DNA damage stimulus(GO:2001022);regulation of DNA repair(GO:0006282)	cytosolic small ribosomal subunit(GO:0022627);nucleus(GO:0005634)	ribosomal protein(PC00202)		RNA polymerase II regulatory region sequence-specific DNA binding(GO:0000977);DNA binding(GO:0003677);damaged DNA binding(GO:0003684);RNA binding(GO:0003723);mRNA binding(GO:0003729);structural constituent of ribosome(GO:0003735);DNA-(apurinic or apyrimidinic site) endonuclease activity(GO:0003906);endodeoxyribonuclease activity(GO:0004520);protein binding(GO:0005515);microtubule binding(GO:00080…	DNA repair(GO:0006281);translation(GO:0006412);regulation of translation(GO:0006417);apoptotic process(GO:0006915);cellular response to DNA damage stimulus(GO:0006974);response to oxidative stress(GO:0006979);chromosome segregation(GO:0007059);positive regulation of gene expression(GO:0010628);negative regulation of translation(GO:0017148);positive regulation of microtubule polymerization(GO:0031…	nucleus(GO:0005634);nucleolus(GO:0005730);cytoplasm(GO:0005737);mitochondrial inner membrane(GO:0005743);mitochondrial matrix(GO:0005759);endoplasmic reticulum(GO:0005783);spindle(GO:0005819);cytosol(GO:0005829);ribosome(GO:0005840);polysome(GO:0005844);plasma membrane(GO:0005886);endomembrane system(GO:0012505);postsynaptic density(GO:0014069);cytosolic small ribosomal subunit(GO:0022627);dendri…
Rps4x	tr|X1WI37|X1WI37_RAT 40S ribosomal protein S4 OS=Rattus norvegicus OX=10116 GN=Rps4x PE=3 SV=1;sp|P62703|RS4X_RAT 40S ribosomal protein S4, X isoform OS=Rattus norvegicus OX=10116 GN=Rps4x PE=2 SV=2;tr|A0A0H2UHX3|A0A0H2UHX3_RAT 40S ribosomal protein S4 OS=	tr|X1WI37|X1WI37_RAT;sp|P62703|RS4X_RAT;tr|A0A0H2UHX3|A0A0H2UHX3_RAT;tr|D3ZX01|D3ZX01_RAT	28.3611	28.1183	28.438	28.3632	-0.242879	0.0768462	0.00210161	28.1464	27.9419	27.7426	28.7878	28.2479	29.1998	-0.204502	-0.403793	0.641419	0.101451	1.05342	26.8866	26.4503	27.2888	27.7494	26.6143	27.4637	27.7492	29.241	-0.436247	0.402252	0.862798	-0.272244	0.57711	0.862585	2.35438	FALSE		FALSE		40S ribosomal protein S4, X isoform	40S RIBOSOMAL PROTEIN S4-RELATED (PTHR11581:SF0)	RNA binding(GO:0003723);structural constituent of ribosome(GO:0003735)	formation of translation initiation ternary complex(GO:0001677);translational elongation(GO:0006414);translational termination(GO:0006415)	cytosolic small ribosomal subunit(GO:0022627)	ribosomal protein(PC00202)		molecular_function(GO:0003674);structural constituent of ribosome(GO:0003735);rRNA binding(GO:0019843)	translation(GO:0006412);multicellular organism development(GO:0007275);positive regulation of cell population proliferation(GO:0008284);response to ethanol(GO:0045471);positive regulation of translation(GO:0045727)	ribosome(GO:0005840);polysome(GO:0005844);small ribosomal subunit(GO:0015935);cytosolic small ribosomal subunit(GO:0022627);cytoplasmic ribonucleoprotein granule(GO:0036464);synapse(GO:0045202);ribonucleoprotein complex(GO:1990904)
Rps5	tr|B0BN81|B0BN81_RAT 40S ribosomal protein S5 OS=Rattus norvegicus OX=10116 GN=Rps5 PE=1 SV=1;sp|P24050|RS5_RAT 40S ribosomal protein S5 OS=Rattus norvegicus OX=10116 GN=Rps5 PE=1 SV=3;tr|A0A0G2K200|A0A0G2K200_RAT 40S ribosomal protein S5 OS=Rattus norvegi	tr|B0BN81|B0BN81_RAT;sp|P24050|RS5_RAT;tr|A0A0G2K200|A0A0G2K200_RAT	17.5548	25.1291	24.6825	25.8091	7.57431	7.1277	8.25425	28.719	28.5752	30.6228	31.8193	32.0278	32.0161	-0.143813	1.90384	3.10031	3.30877	3.29709	NA	NA	NA	NA	NA	NA	NA	NA								FALSE		FALSE		40S ribosomal protein S5	40S RIBOSOMAL PROTEIN S5 (PTHR11205:SF18)	mRNA binding(GO:0003729);rRNA binding(GO:0019843);structural constituent of ribosome(GO:0003735)	formation of translation initiation ternary complex(GO:0001677);organelle assembly(GO:0070925);ribosomal small subunit biogenesis(GO:0042274);translational elongation(GO:0006414);translational termination(GO:0006415)	cytosolic small ribosomal subunit(GO:0022627)	ribosomal protein(PC00202)		RNA binding(GO:0003723);mRNA binding(GO:0003729);structural constituent of ribosome(GO:0003735);protein binding(GO:0005515);rRNA binding(GO:0019843)	ribosomal small subunit assembly(GO:0000028);translation(GO:0006412);regulation of translational fidelity(GO:0006450);biological_process(GO:0008150)	small ribosomal subunit(GO:0015935);cytosolic small ribosomal subunit(GO:0022627);ribonucleoprotein complex(GO:1990904)
Rps5	tr|B0BN81|B0BN81_RAT 40S ribosomal protein S5 OS=Rattus norvegicus OX=10116 GN=Rps5 PE=1 SV=1;sp|P24050|RS5_RAT 40S ribosomal protein S5 OS=Rattus norvegicus OX=10116 GN=Rps5 PE=1 SV=3	tr|B0BN81|B0BN81_RAT;sp|P24050|RS5_RAT	NA	NA	NA	NA				NA	NA	NA	NA	NA	NA						19.0633	21.8494	23.8409	23.2774	19.0633	19.0633	25.6773	25.5611	2.7861	4.77759	4.21414	0	0	6.61397	6.49779	FALSE		FALSE		40S ribosomal protein S5	40S RIBOSOMAL PROTEIN S5 (PTHR11205:SF18)	mRNA binding(GO:0003729);rRNA binding(GO:0019843);structural constituent of ribosome(GO:0003735)	formation of translation initiation ternary complex(GO:0001677);organelle assembly(GO:0070925);ribosomal small subunit biogenesis(GO:0042274);translational elongation(GO:0006414);translational termination(GO:0006415)	cytosolic small ribosomal subunit(GO:0022627)	ribosomal protein(PC00202)		RNA binding(GO:0003723);mRNA binding(GO:0003729);structural constituent of ribosome(GO:0003735);protein binding(GO:0005515);rRNA binding(GO:0019843)	ribosomal small subunit assembly(GO:0000028);translation(GO:0006412);regulation of translational fidelity(GO:0006450);biological_process(GO:0008150)	small ribosomal subunit(GO:0015935);cytosolic small ribosomal subunit(GO:0022627);ribonucleoprotein complex(GO:1990904)
Rps7	sp|P62083|RS7_RAT 40S ribosomal protein S7 OS=Rattus norvegicus OX=10116 GN=Rps7 PE=1 SV=1	sp|P62083|RS7_RAT	27.1815	28.4411	28.5665	28.9412	1.25959	1.38497	1.75975	29.2911	29.2625	29.4696	30.5258	30.0429	30.2672	-0.0285826	0.178544	1.23478	0.751802	0.976141	27.3734	26.2173	27.2326	26.7663	27.3862	27.3055	28.349	28.6816	-1.15603	-0.140771	-0.607058	0.0127999	-0.0678694	0.975658	1.30824	FALSE		FALSE		40S ribosomal protein S7	40S RIBOSOMAL PROTEIN S7 (PTHR11278:SF0)		rRNA processing(GO:0006364);ribosomal small subunit biogenesis(GO:0042274)	90S preribosome(GO:0030686);cytosolic small ribosomal subunit(GO:0022627);small-subunit processome(GO:0032040);t-UTP complex(GO:0034455)	ribosomal protein(PC00202)		mRNA 3'-UTR binding(GO:0003730);structural constituent of ribosome(GO:0003735);poly(U) RNA binding(GO:0008266);protein kinase binding(GO:0019901);mRNA 5'-UTR binding(GO:0048027);ubiquitin ligase inhibitor activity(GO:1990948)	neural tube closure(GO:0001843);rRNA processing(GO:0006364);translation(GO:0006412);biological_process(GO:0008150);positive regulation of gene expression(GO:0010628);cell differentiation(GO:0030154);ribosomal small subunit biogenesis(GO:0042274);protein stabilization(GO:0050821);positive regulation of intrinsic apoptotic signaling pathway by p53 class mediator(GO:1902255);negative regulation of u…	nucleus(GO:0005634);nucleolus(GO:0005730);centrosome(GO:0005813);cytosolic small ribosomal subunit(GO:0022627);small-subunit processome(GO:0032040);protein-containing complex(GO:0032991);synapse(GO:0045202);ribonucleoprotein complex(GO:1990904)
Rps8	sp|P62243|RS8_RAT 40S ribosomal protein S8 OS=Rattus norvegicus OX=10116 GN=Rps8 PE=1 SV=2;tr|M0R7Q5|M0R7Q5_RAT 40S ribosomal protein S8 OS=Rattus norvegicus OX=10116 GN=LOC100363452 PE=3 SV=1;tr|D3ZIE1|D3ZIE1_RAT 40S ribosomal protein S8 OS=Rattus norvegi	sp|P62243|RS8_RAT;tr|M0R7Q5|M0R7Q5_RAT;tr|D3ZIE1|D3ZIE1_RAT;tr|Q6TXJ0|Q6TXJ0_RAT	25.0526	25.9811	26.657	27.1892	0.928483	1.6044	2.13662	18.4753	18.4753	18.4753	18.4753	18.4753	18.4753	0	0	0	0	0	19.0633	24.4972	25.424	25.5641	27.0959	27.0841	28.7245	29.1576	5.43391	6.3607	6.50077	8.03258	8.02075	9.66124	10.0943	FALSE		FALSE		40S ribosomal protein S8	40S RIBOSOMAL PROTEIN S8 (PTHR10394:SF3)	structural constituent of ribosome(GO:0003735)	maturation of SSU-rRNA from tricistronic rRNA transcript (SSU-rRNA, 5.8S rRNA, LSU-rRNA)(GO:0000462)	cytosolic small ribosomal subunit(GO:0022627)			molecular_function(GO:0003674);structural constituent of ribosome(GO:0003735)	maturation of SSU-rRNA from tricistronic rRNA transcript (SSU-rRNA, 5.8S rRNA, LSU-rRNA)(GO:0000462);translation(GO:0006412);biological_process(GO:0008150)	endoplasmic reticulum(GO:0005783);cytosol(GO:0005829);membrane(GO:0016020);cytosolic small ribosomal subunit(GO:0022627);ribonucleoprotein complex(GO:1990904)
Rps9	sp|P29314|RS9_RAT 40S ribosomal protein S9 OS=Rattus norvegicus OX=10116 GN=Rps9 PE=1 SV=4;tr|A0A0G2K4C4|A0A0G2K4C4_RAT Ribosomal protein S9-like 1 OS=Rattus norvegicus OX=10116 GN=Rps9 PE=1 SV=1;tr|D3ZV50|D3ZV50_RAT Uncharacterized protein OS=Rattus norve	sp|P29314|RS9_RAT;tr|A0A0G2K4C4|A0A0G2K4C4_RAT;tr|D3ZV50|D3ZV50_RAT	26.5731	28.634	28.7341	28.8323	2.06092	2.16095	2.2592	24.738	18.4753	27.861	28.7759	28.5458	28.209	-6.26277	3.12297	4.03786	3.80771	3.471	26.8714	25.6241	27.0672	26.8603	27.1471	28.1244	28.2985	29.1816	-1.24729	0.195851	-0.0110932	0.275699	1.25304	1.42712	2.31022	FALSE		FALSE		40S ribosomal protein S9	40S RIBOSOMAL PROTEIN S9 (PTHR11831:SF5)	rRNA binding(GO:0019843);structural constituent of ribosome(GO:0003735)	formation of translation initiation ternary complex(GO:0001677);positive regulation of translation(GO:0045727);regulation of biological quality(GO:0065008);translational elongation(GO:0006414);translational termination(GO:0006415)		ribosomal protein(PC00202)		structural constituent of ribosome(GO:0003735);rRNA binding(GO:0019843);translation regulator activity(GO:0045182);5.8S rRNA binding(GO:1990932)	translation(GO:0006412);biological_process(GO:0008150);positive regulation of cell population proliferation(GO:0008284);positive regulation of translational fidelity(GO:0045903)	nucleolus(GO:0005730);cytoplasm(GO:0005737);small ribosomal subunit(GO:0015935);cytosolic small ribosomal subunit(GO:0022627);synapse(GO:0045202);ribonucleoprotein complex(GO:1990904)
Rpsa	sp|P38983|RSSA_RAT 40S ribosomal protein SA OS=Rattus norvegicus OX=10116 GN=Rpsa PE=1 SV=3	sp|P38983|RSSA_RAT	26.114	25.4396	24.839	24.5131	-0.674347	-1.27494	-1.60085	26.1646	23.0166	26.2867	26.3384	25.4044	18.4753	-3.148	0.122056	0.173805	-0.760266	-7.68935	24.6948	24.9899	25.956	26.0242	25.6924	25.7971	25.8419	26.1327	0.295146	1.26119	1.32943	0.997648	1.10231	1.1471	1.4379	FALSE		FALSE		40S ribosomal protein SA	40S RIBOSOMAL PROTEIN SA (PTHR11489:SF9)	structural constituent of ribosome(GO:0003735)	RNA 3'-end processing(GO:0031123);cleavage involved in rRNA processing(GO:0000469);formation of translation initiation ternary complex(GO:0001677);maturation of 5.8S rRNA from tricistronic rRNA transcript (SSU-rRNA, 5.8S rRNA, LSU-rRNA)(GO:0000466);maturation of SSU-rRNA from tricistronic rRNA transcript (SSU-rRNA, 5.8S rRNA, LSU-rRNA)(GO:0000462);organelle assembly(GO:0070925);rRNA-containing ri…	90S preribosome(GO:0030686);cytosolic small ribosomal subunit(GO:0022627);t-UTP complex(GO:0034455)			structural constituent of ribosome(GO:0003735);laminin receptor activity(GO:0005055);structural molecule activity(GO:0005198);ribosome binding(GO:0043022);laminin binding(GO:0043236)	ribosomal small subunit assembly(GO:0000028);cytoplasmic translation(GO:0002181);translation(GO:0006412);epithelial cell differentiation(GO:0030855);cell-cell adhesion(GO:0098609)	basement membrane(GO:0005604);nucleus(GO:0005634);cytoplasm(GO:0005737);cytosol(GO:0005829);plasma membrane(GO:0005886);small ribosomal subunit(GO:0015935);membrane(GO:0016020);cytosolic small ribosomal subunit(GO:0022627);neuronal cell body(GO:0043025);synapse(GO:0045202);collagen-containing extracellular matrix(GO:0062023);cytoplasmic side of rough endoplasmic reticulum membrane(GO:0098556);glu…
Abat	sp|P50554|GABT_RAT 4-aminobutyrate aminotransferase, mitochondrial OS=Rattus norvegicus OX=10116 GN=Abat PE=1 SV=3	sp|P50554|GABT_RAT	29.506	28.7592	28.5334	28.6479	-0.746796	-0.972568	-0.858161	29.9577	29.9186	29.5699	30.3585	29.9444	30.1452	-0.039072	-0.38779	0.400863	-0.0132607	0.187493	29.1652	29.9171	29.8177	29.3696	29.2404	29.9133	29.9933	30.5932	0.751853	0.652467	0.204365	0.0751525	0.748072	0.828059	1.42793	FALSE		FALSE		4-aminobutyrate aminotransferase, mitochondrial	4-AMINOBUTYRATE AMINOTRANSFERASE, MITOCHONDRIAL (PTHR43206:SF1)	anion binding(GO:0043168);cofactor binding(GO:0048037);drug binding(GO:0008144);heterocyclic compound binding(GO:1901363);organic cyclic compound binding(GO:0097159);small molecule binding(GO:0036094);transferase activity(GO:0016740)	cellular amino acid catabolic process(GO:0009063);monocarboxylic acid metabolic process(GO:0032787);regulation of neurotransmitter levels(GO:0001505)	mitochondrion(GO:0005739)	transaminase(PC00216)	Gamma-aminobutyric acid synthesis->GABA aminotransferase;;Pyrimidine Metabolism->Aminotransferase;;Aminobutyrate degradation->4-aminobutyrate aminotransferase;;;;	4-aminobutyrate transaminase activity(GO:0003867);pyridoxal phosphate binding(GO:0030170);succinate-semialdehyde dehydrogenase binding(GO:0032145);4-aminobutyrate:2-oxoglutarate transaminase activity(GO:0034386);protein homodimerization activity(GO:0042803);metal ion binding(GO:0046872);(S)-3-amino-2-methylpropionate transaminase activity(GO:0047298);iron-sulfur cluster binding(GO:0051536)	response to hypoxia(GO:0001666);aging(GO:0007568);copulation(GO:0007620);locomotory behavior(GO:0007626);gamma-aminobutyric acid biosynthetic process(GO:0009449);gamma-aminobutyric acid catabolic process(GO:0009450);response to iron ion(GO:0010039);negative regulation of gamma-aminobutyric acid secretion(GO:0014053);cerebellum development(GO:0021549);positive regulation of heat generation(GO:0031…	mitochondrion(GO:0005739);mitochondrial matrix(GO:0005759);4-aminobutyrate transaminase complex(GO:0032144);neuron projection(GO:0043005)
Slc3a2	tr|A0A0H2UHQ0|A0A0H2UHQ0_RAT 4F2 cell-surface antigen heavy chain OS=Rattus norvegicus OX=10116 GN=Slc3a2 PE=1 SV=1;sp|Q794F9|4F2_RAT 4F2 cell-surface antigen heavy chain OS=Rattus norvegicus OX=10116 GN=Slc3a2 PE=1 SV=1	tr|A0A0H2UHQ0|A0A0H2UHQ0_RAT;sp|Q794F9|4F2_RAT	28.685	28.1605	28.3504	28.5511	-0.524492	-0.334589	-0.133874	NA	NA	NA	NA	NA	NA						26.9434	26.9835	27.789	27.5503	27.4369	27.9137	28.6163	28.9536	0.040148	0.845599	0.606969	0.493541	0.970348	1.67297	2.01021	FALSE		FALSE		4F2 cell-surface antigen heavy chain	4F2 CELL-SURFACE ANTIGEN HEAVY CHAIN (PTHR46673:SF1)						double-stranded RNA binding(GO:0003725);catalytic activity(GO:0003824);neutral amino acid transmembrane transporter activity(GO:0015175)	carbohydrate metabolic process(GO:0005975);neutral amino acid transport(GO:0015804);tryptophan transport(GO:0015827);response to exogenous dsRNA(GO:0043330);L-leucine import across plasma membrane(GO:1903801)	nucleus(GO:0005634);cytosol(GO:0005829);plasma membrane(GO:0005886);cell surface(GO:0009986);membrane(GO:0016020);integral component of membrane(GO:0016021);apical plasma membrane(GO:0016324);melanosome(GO:0042470);synapse(GO:0045202)
Slc3a2	sp|Q794F9|4F2_RAT 4F2 cell-surface antigen heavy chain OS=Rattus norvegicus OX=10116 GN=Slc3a2 PE=1 SV=1;tr|A0A0H2UHQ0|A0A0H2UHQ0_RAT 4F2 cell-surface antigen heavy chain OS=Rattus norvegicus OX=10116 GN=Slc3a2 PE=1 SV=1	sp|Q794F9|4F2_RAT;tr|A0A0H2UHQ0|A0A0H2UHQ0_RAT	NA	NA	NA	NA				26.3729	25.5708	26.2031	26.7432	26.1724	27.695	-0.802146	-0.169807	0.37028	-0.200472	1.32213	NA	NA	NA	NA	NA	NA	NA	NA								FALSE		FALSE		4F2 cell-surface antigen heavy chain	4F2 CELL-SURFACE ANTIGEN HEAVY CHAIN (PTHR46673:SF1)						double-stranded RNA binding(GO:0003725);catalytic activity(GO:0003824);neutral amino acid transmembrane transporter activity(GO:0015175)	carbohydrate metabolic process(GO:0005975);neutral amino acid transport(GO:0015804);tryptophan transport(GO:0015827);response to exogenous dsRNA(GO:0043330);L-leucine import across plasma membrane(GO:1903801)	nucleus(GO:0005634);cytosol(GO:0005829);plasma membrane(GO:0005886);cell surface(GO:0009986);membrane(GO:0016020);integral component of membrane(GO:0016021);apical plasma membrane(GO:0016324);melanosome(GO:0042470);synapse(GO:0045202)
Nipsnap1	tr|G3V728|G3V728_RAT 4-nitrophenylphosphatase domain and non-neuronal SNAP25-like protein homolog 1 (C. elegans), isoform CRA_b OS=Rattus norvegicus OX=10116 GN=Nipsnap1 PE=1 SV=1	tr|G3V728|G3V728_RAT	26.6641	26.4343	26.4392	24.6974	-0.229838	-0.224927	-1.96669	18.4753	18.4753	25.8593	26.2507	25.6888	26.408	0	7.38405	7.77538	7.21351	7.9327	24.1125	24.7957	25.9741	24.6796	23.2795	24.2185	26.6332	27.3349	0.683216	1.86156	0.567111	-0.833032	0.106019	2.52068	3.22236	FALSE		FALSE		4-nitrophenylphosphatase domain and non-neuronal SNAP25-like protein homolog 1 (C. elegans), isoform CRA_b	PROTEIN NIPSNAP HOMOLOG 1 (PTHR21017:SF11)			mitochondrion(GO:0005739)			neurotransmitter binding(GO:0042165)	sensory perception of pain(GO:0019233)	mitochondrion(GO:0005739);membrane(GO:0016020);synaptic membrane(GO:0097060)
Aldh9a1	sp|Q9JLJ3|AL9A1_RAT 4-trimethylaminobutyraldehyde dehydrogenase OS=Rattus norvegicus OX=10116 GN=Aldh9a1 PE=1 SV=1;tr|A0A0G2JSI1|A0A0G2JSI1_RAT 4-trimethylaminobutyraldehyde dehydrogenase OS=Rattus norvegicus OX=10116 GN=Aldh9a1 PE=1 SV=1	sp|Q9JLJ3|AL9A1_RAT;tr|A0A0G2JSI1|A0A0G2JSI1_RAT	27.264	27.0592	26.4451	26.0402	-0.204824	-0.818874	-1.22382	25.4705	25.137	25.3266	25.8362	25.1542	24.6785	-0.333465	-0.143892	0.365652	-0.316307	-0.792048	27.5997	26.9478	27.0985	27.4089	26.2277	26.3075	24.9723	19.0633	-0.651992	-0.501227	-0.190862	-1.37206	-1.29229	-2.62742	-8.53644	FALSE		FALSE		4-trimethylaminobutyraldehyde dehydrogenase	4-TRIMETHYLAMINOBUTYRALDEHYDE DEHYDROGENASE (PTHR11699:SF228)	oxidoreductase activity(GO:0016491)			dehydrogenase(PC00092)	5-Hydroxytryptamine degredation->Aldehyde Dehydrogenase;;	aldehyde dehydrogenase (NAD) activity(GO:0004029);oxidoreductase activity, acting on the aldehyde or oxo group of donors, NAD or NADP as acceptor(GO:0016620);aminobutyraldehyde dehydrogenase activity(GO:0019145);protein homodimerization activity(GO:0042803);amine binding(GO:0043176);glyceraldehyde-3-phosphate dehydrogenase (NAD+) (non-phosphorylating) activity(GO:0043878);4-trimethylammoniobutyra…	kidney development(GO:0001822);liver development(GO:0001889);cellular aldehyde metabolic process(GO:0006081);carnitine metabolic process(GO:0009437);neurotransmitter biosynthetic process(GO:0042136);carnitine biosynthetic process(GO:0045329);oxidation-reduction process(GO:0055114)	cytosol(GO:0005829)
Prkaa1	sp|P54645|AAPK1_RAT 5-AMP-activated protein kinase catalytic subunit alpha-1 OS=Rattus norvegicus OX=10116 GN=Prkaa1 PE=1 SV=2	sp|P54645|AAPK1_RAT	17.5548	17.5548	22.31	21.002	0	4.75518	3.44719	NA	NA	NA	NA	NA	NA						21.8392	19.0633	21.0862	22.3852	19.0633	19.0633	19.0633	19.0633	-2.77588	-0.75297	0.546059	-2.77588	-2.77588	-2.77588	-2.77588	FALSE		FALSE		5'-AMP-activated protein kinase catalytic subunit alpha-1	5'-AMP-ACTIVATED PROTEIN KINASE CATALYTIC SUBUNIT ALPHA-1 (PTHR24343:SF306)	protein serine/threonine kinase activity(GO:0004674)	intracellular signal transduction(GO:0035556)	cytoplasm(GO:0005737);nucleus(GO:0005634)	non-receptor serine/threonine protein kinase(PC00167)	Gonadotropin-releasing hormone receptor pathway->AMPK;;p53 pathway by glucose deprivation->AMP-activated protein kinase;;;	chromatin binding(GO:0003682);protein kinase activity(GO:0004672);protein serine/threonine kinase activity(GO:0004674);AMP-activated protein kinase activity(GO:0004679);protein binding(GO:0005515);ATP binding(GO:0005524);protein C-terminus binding(GO:0008022);kinase binding(GO:0019900);histone serine kinase activity(GO:0035174);eukaryotic elongation factor-2 kinase activator activity(GO:0042557);…	glucose metabolic process(GO:0006006);protein phosphorylation(GO:0006468);fatty acid biosynthetic process(GO:0006633);cholesterol biosynthetic process(GO:0006695);autophagy(GO:0006914);positive regulation of cell population proliferation(GO:0008284);lipid biosynthetic process(GO:0008610);response to UV(GO:0009411);cold acclimation(GO:0009631);response to gamma radiation(GO:0010332);positive regul…	nucleus(GO:0005634);cytoplasm(GO:0005737);cytosol(GO:0005829);apical plasma membrane(GO:0016324);nuclear speck(GO:0016607);axon(GO:0030424);dendrite(GO:0030425);nucleotide-activated protein kinase complex(GO:0031588);protein-containing complex(GO:0032991);neuronal cell body(GO:0043025)
Nt5dc3	tr|D3ZAI6|D3ZAI6_RAT 5-nucleotidase domain-containing 3 OS=Rattus norvegicus OX=10116 GN=Nt5dc3 PE=1 SV=2	tr|D3ZAI6|D3ZAI6_RAT	26.4064	26.5236	26.8229	26.6948	0.11716	0.416477	0.288334	18.4753	18.4753	18.4753	24.2211	18.4753	18.4753	0	0	5.74578	0	0	22.3969	22.4208	22.4403	22.7826	19.0633	23.1154	19.0633	23.0203	0.0239565	0.0434841	0.385725	-3.33356	0.718577	-3.33356	0.623473	FALSE		FALSE		5'-nucleotidase domain-containing 3	5'-NUCLEOTIDASE DOMAIN-CONTAINING PROTEIN 3 (PTHR12103:SF11)	5'-nucleotidase activity(GO:0008253)			nucleotide phosphatase(PC00173)		5'-nucleotidase activity(GO:0008253);metal ion binding(GO:0046872)	dephosphorylation(GO:0016311)	cytosol(GO:0005829);receptor complex(GO:0043235)
Nt5c2	tr|D3ZMY7|D3ZMY7_RAT 5-nucleotidase, cytosolic II OS=Rattus norvegicus OX=10116 GN=Nt5c2 PE=1 SV=3	tr|D3ZMY7|D3ZMY7_RAT	28.3412	28.7798	28.8361	29.7094	0.438584	0.494978	1.36823	28.5098	28.7345	28.1193	29.6064	30.3051	30.9742	0.224682	-0.390538	1.09659	1.79531	2.46442	25.2638	25.8156	26.6001	26.368	26.0924	26.8393	28.0569	29.6908	0.551772	1.33624	1.10418	0.828604	1.57548	2.79309	4.42695	FALSE		FALSE		5'-nucleotidase, cytosolic II	CYTOSOLIC PURINE 5'-NUCLEOTIDASE (PTHR12103:SF17)	5'-nucleotidase activity(GO:0008253)			nucleotide phosphatase(PC00173)		5'-nucleotidase activity(GO:0008253);metal ion binding(GO:0046872)	dephosphorylation(GO:0016311);IMP metabolic process(GO:0046040);adenosine metabolic process(GO:0046085)
Oplah	sp|P97608|OPLA_RAT 5-oxoprolinase OS=Rattus norvegicus OX=10116 GN=Oplah PE=1 SV=2	sp|P97608|OPLA_RAT	30.3417	30.2439	30.005	30.572	-0.0978268	-0.336701	0.23032	30.9535	32.1416	30.3937	32.3711	32.3787	33.5824	1.18815	-0.559761	1.41761	1.42528	2.62893	30.0208	29.725	30.2949	30.3135	30.9718	30.3128	31.15	32.0756	-0.29575	0.274112	0.292789	0.951002	0.292089	1.12923	2.05487	FALSE		FALSE		5-oxoprolinase	5-OXOPROLINASE (PTHR11365:SF2)	hydrolase activity, acting on carbon-nitrogen (but not peptide) bonds(GO:0016810)	glutathione metabolic process(GO:0006749)	cytosol(GO:0005829)	hydrolase(PC00121)		ATP binding(GO:0005524);5-oxoprolinase (ATP-hydrolyzing) activity(GO:0017168)	glutathione metabolic process(GO:0006749)	cytosol(GO:0005829)
Hspd1	sp|P63039|CH60_RAT 60 kDa heat shock protein, mitochondrial OS=Rattus norvegicus OX=10116 GN=Hspd1 PE=1 SV=1	sp|P63039|CH60_RAT	32.3497	32.0538	32.0986	32.4833	-0.295907	-0.251119	0.133564	32.6285	32.7003	32.1091	33.263	33.0264	33.724	0.0718124	-0.519395	0.63444	0.397842	1.09549	30.6952	31.1694	31.1201	31.1735	31.365	31.6544	32.2842	32.8569	0.474253	0.424918	0.478259	0.669804	0.959174	1.58904	2.16171	FALSE		FALSE		60 kDa heat shock protein, mitochondrial	60 KDA HEAT SHOCK PROTEIN, MITOCHONDRIAL (PTHR45633:SF3)	unfolded protein binding(GO:0051082)	protein folding(GO:0006457)				lipopolysaccharide binding(GO:0001530);protease binding(GO:0002020);p53 binding(GO:0002039);double-stranded RNA binding(GO:0003725);protein binding(GO:0005515);ATP binding(GO:0005524);high-density lipoprotein particle binding(GO:0008035);isomerase activity(GO:0016853);enzyme binding(GO:0019899);ubiquitin protein ligase binding(GO:0031625);apolipoprotein binding(GO:0034185);apolipoprotein A-I bind…	response to hypoxia(GO:0001666);B cell cytokine production(GO:0002368);MyD88-dependent toll-like receptor signaling pathway(GO:0002755);positive regulation of T cell mediated immune response to tumor cell(GO:0002842);response to ischemia(GO:0002931);'de novo' protein folding(GO:0006458);activation of cysteine-type endopeptidase activity involved in apoptotic process(GO:0006919);response to unfold…	extracellular space(GO:0005615);cytoplasm(GO:0005737);mitochondrion(GO:0005739);mitochondrial inner membrane(GO:0005743);mitochondrial matrix(GO:0005759);early endosome(GO:0005769);peroxisomal matrix(GO:0005782);rough endoplasmic reticulum(GO:0005791);Golgi apparatus(GO:0005794);cytosol(GO:0005829);plasma membrane(GO:0005886);clathrin-coated pit(GO:0005905);cell surface(GO:0009986);membrane(GO:00…
Rplp0	sp|P19945|RLA0_RAT 60S acidic ribosomal protein P0 OS=Rattus norvegicus OX=10116 GN=Rplp0 PE=1 SV=2	sp|P19945|RLA0_RAT	23.0747	17.5548	22.7468	23.1817	-5.51984	-0.32786	0.107051	24.3327	24.9864	18.4753	18.4753	18.4753	24.0686	0.653651	-5.85744	-5.85744	-5.85744	-0.264105	25.2503	24.4244	25.4617	25.1924	19.0633	25.1864	25.5718	25.7298	-0.825881	0.211422	-0.0578843	-6.18698	-0.0639056	0.321508	0.479523	FALSE		FALSE		60S acidic ribosomal protein P0	60S ACIDIC RIBOSOMAL PROTEIN P0-RELATED (PTHR45699:SF1)	rRNA binding(GO:0019843);structural constituent of ribosome(GO:0003735)	cytoplasmic translation(GO:0002181);formation of translation initiation ternary complex(GO:0001677);ribosomal large subunit assembly(GO:0000027);translational elongation(GO:0006414);translational termination(GO:0006415)	cytosolic large ribosomal subunit(GO:0022625)			structural constituent of ribosome(GO:0003735);peptide binding(GO:0042277);large ribosomal subunit rRNA binding(GO:0070180)	ribosomal large subunit assembly(GO:0000027);cytoplasmic translation(GO:0002181);lactation(GO:0007595);response to selenium ion(GO:0010269);cellular response to cAMP(GO:0071320);cellular response to interleukin-4(GO:0071353);cellular response to Thyroid stimulating hormone(GO:1904401);cellular response to phorbol 13-acetate 12-myristate(GO:1904628)	nucleus(GO:0005634);cytoplasm(GO:0005737);endoplasmic reticulum(GO:0005783);cytosol(GO:0005829);postsynaptic density(GO:0014069);membrane(GO:0016020);cytosolic large ribosomal subunit(GO:0022625);dendrite(GO:0030425);cytoplasmic ribonucleoprotein granule(GO:0036464);synapse(GO:0045202);postsynapse(GO:0098794);ribonucleoprotein complex(GO:1990904)
Rplp1	sp|P19944|RLA1_RAT 60S acidic ribosomal protein P1 OS=Rattus norvegicus OX=10116 GN=Rplp1 PE=3 SV=1	sp|P19944|RLA1_RAT	23.2799	17.5548	22.5791	21.4196	-5.72513	-0.700816	-1.86031	NA	NA	NA	NA	NA	NA						19.0633	19.0633	19.0633	23.2713	19.0633	19.0633	19.0633	19.0633	0	0	4.20802	0	0	0	0	FALSE		FALSE		60S acidic ribosomal protein P1	60S ACIDIC RIBOSOMAL PROTEIN P1 (PTHR45696:SF1)						structural constituent of ribosome(GO:0003735);protein kinase activator activity(GO:0030295);ribonucleoprotein complex binding(GO:0043021)	cytoplasmic translation(GO:0002181);translational elongation(GO:0006414);regulation of translation(GO:0006417);activation of protein kinase activity(GO:0032147);positive regulation of translation(GO:0045727);cellular response to cAMP(GO:0071320);cellular response to Thyroid stimulating hormone(GO:1904401)	cytosolic large ribosomal subunit(GO:0022625)
Rplp1	sp|P19944|RLA1_RAT 60S acidic ribosomal protein P1 OS=Rattus norvegicus OX=10116 GN=Rplp1 PE=3 SV=1;tr|A0A0G2K4Q1|A0A0G2K4Q1_RAT Uncharacterized protein OS=Rattus norvegicus OX=10116 PE=4 SV=1;tr|A0A0H2UHJ3|A0A0H2UHJ3_RAT Uncharacterized protein OS=Rattus	sp|P19944|RLA1_RAT;tr|A0A0G2K4Q1|A0A0G2K4Q1_RAT;tr|A0A0H2UHJ3|A0A0H2UHJ3_RAT	NA	NA	NA	NA				18.4753	18.4753	18.4753	18.4753	18.4753	18.4753	0	0	0	0	0	NA	NA	NA	NA	NA	NA	NA	NA								FALSE		FALSE		60S acidic ribosomal protein P1	60S ACIDIC RIBOSOMAL PROTEIN P1 (PTHR45696:SF1)						structural constituent of ribosome(GO:0003735);protein kinase activator activity(GO:0030295);ribonucleoprotein complex binding(GO:0043021)	cytoplasmic translation(GO:0002181);translational elongation(GO:0006414);regulation of translation(GO:0006417);activation of protein kinase activity(GO:0032147);positive regulation of translation(GO:0045727);cellular response to cAMP(GO:0071320);cellular response to Thyroid stimulating hormone(GO:1904401)	cytosolic large ribosomal subunit(GO:0022625)
Rplp2	sp|P02401|RLA2_RAT 60S acidic ribosomal protein P2 OS=Rattus norvegicus OX=10116 GN=Rplp2 PE=1 SV=2;tr|D4A4D5|D4A4D5_RAT Similar to 60S acidic ribosomal protein P2 OS=Rattus norvegicus OX=10116 GN=LOC498555 PE=3 SV=1;tr|D3ZN03|D3ZN03_RAT Ribosomal protein	sp|P02401|RLA2_RAT;tr|D4A4D5|D4A4D5_RAT;tr|D3ZN03|D3ZN03_RAT	NA	NA	NA	NA				18.4753	18.4753	18.4753	18.4753	18.4753	18.4753	0	0	0	0	0	19.0633	22.8515	19.0633	19.0633	19.0633	22.9463	23.8398	19.0633	3.78816	0	0	0	3.88302	4.77645	0	FALSE		FALSE		60S acidic ribosomal protein P2	60S ACIDIC RIBOSOMAL PROTEIN P2 (PTHR21141:SF5)						structural constituent of ribosome(GO:0003735);iron ion binding(GO:0005506);ribonucleoprotein complex binding(GO:0043021)	translational elongation(GO:0006414);positive regulation of translation(GO:0045727);cellular response to cAMP(GO:0071320);cellular response to Thyroid stimulating hormone(GO:1904401)	cytosolic large ribosomal subunit(GO:0022625);synapse(GO:0045202)
Rpl10a	sp|P62907|RL10A_RAT 60S ribosomal protein L10a OS=Rattus norvegicus OX=10116 GN=Rpl10a PE=1 SV=2;tr|F1LYQ7|F1LYQ7_RAT Ribosomal protein OS=Rattus norvegicus OX=10116 GN=LOC680700 PE=1 SV=2	sp|P62907|RL10A_RAT;tr|F1LYQ7|F1LYQ7_RAT	17.5548	17.5548	17.5548	17.5548	0	0	0	24.587	18.4753	18.4753	18.4753	18.4753	18.4753	-6.1117	-6.1117	-6.1117	-6.1117	-6.1117	19.0633	19.0633	24.6734	23.7521	19.0633	19.0633	19.0633	24.3044	0	5.61007	4.68877	0	0	0	5.24109	FALSE		FALSE		60S ribosomal protein L10a	60S RIBOSOMAL PROTEIN L10A (PTHR23105:SF107)	RNA binding(GO:0003723)	maturation of LSU-rRNA(GO:0000470)	cytosolic large ribosomal subunit(GO:0022625)	ribosomal protein(PC00202)		molecular_function(GO:0003674);RNA binding(GO:0003723);structural constituent of ribosome(GO:0003735)	maturation of LSU-rRNA(GO:0000470);cytoplasmic translation(GO:0002181);translation(GO:0006412);response to ethanol(GO:0045471)	postsynaptic density(GO:0014069);cytosolic large ribosomal subunit(GO:0022625);polysomal ribosome(GO:0042788);synapse(GO:0045202)
Rpl11	sp|P62914|RL11_RAT 60S ribosomal protein L11 OS=Rattus norvegicus OX=10116 GN=Rpl11 PE=1 SV=2;tr|Q4V8I6|Q4V8I6_RAT 60S ribosomal protein L11 OS=Rattus norvegicus OX=10116 GN=Rpl11 PE=1 SV=1	sp|P62914|RL11_RAT;tr|Q4V8I6|Q4V8I6_RAT	24.5949	26.8014	27.0192	27.3214	2.20648	2.42428	2.72646	28.3519	28.8263	28.9638	30.1135	30.1708	29.8252	0.4744	0.611956	1.76163	1.81894	1.47333	27.6282	27.981	28.972	28.2293	28.9132	29.7201	30.1225	30.776	0.35283	1.34379	0.601134	1.28506	2.09191	2.49428	3.14785	FALSE		FALSE		60S ribosomal protein L11	60S RIBOSOMAL PROTEIN L11 (PTHR11994:SF23)	RNA binding(GO:0003723);structural constituent of ribosome(GO:0003735)	ribosomal large subunit assembly(GO:0000027)	cytosolic large ribosomal subunit(GO:0022625)	ribosomal protein(PC00202)		structural constituent of ribosome(GO:0003735);5S rRNA binding(GO:0008097);rRNA binding(GO:0019843);ubiquitin protein ligase binding(GO:0031625);peroxisome proliferator activated receptor binding(GO:0042975);ubiquitin ligase inhibitor activity(GO:1990948)	ribosomal large subunit assembly(GO:0000027);cytoplasmic translation(GO:0002181);rRNA processing(GO:0006364);translation(GO:0006412);protein targeting(GO:0006605);positive regulation of gene expression(GO:0010628);positive regulation of protein binding(GO:0032092);negative regulation of proteasomal ubiquitin-dependent protein catabolic process(GO:0032435);protein localization to nucleus(GO:003450…	nucleoplasm(GO:0005654);nucleolus(GO:0005730);cytoplasm(GO:0005737);ribosome(GO:0005840);large ribosomal subunit(GO:0015934);cytosolic large ribosomal subunit(GO:0022625);cytosolic ribosome(GO:0022626);protein-containing complex(GO:0032991);polysomal ribosome(GO:0042788);synapse(GO:0045202);cytoplasmic side of rough endoplasmic reticulum membrane(GO:0098556)
Rpl12	sp|P23358|RL12_RAT 60S ribosomal protein L12 OS=Rattus norvegicus OX=10116 GN=Rpl12 PE=2 SV=1;tr|A0A140TAC5|A0A140TAC5_RAT 60S ribosomal protein L12 OS=Rattus norvegicus OX=10116 GN=Rpl12 PE=3 SV=1;tr|M0R4B6|M0R4B6_RAT RCG64424 OS=Rattus norvegicus OX=1011	sp|P23358|RL12_RAT;tr|A0A140TAC5|A0A140TAC5_RAT;tr|M0R4B6|M0R4B6_RAT;tr|D3ZJE2|D3ZJE2_RAT	NA	NA	NA	NA				NA	NA	NA	NA	NA	NA						23.8909	23.6072	24.0624	23.2479	19.0633	23.7798	19.0633	24.1477	-0.283701	0.171572	-0.643014	-4.82757	-0.111089	-4.82757	0.25678	FALSE		FALSE		60S ribosomal protein L12	GENE, 16519-RELATED (PTHR11661:SF14)	rRNA binding(GO:0019843);structural constituent of ribosome(GO:0003735)	formation of translation initiation ternary complex(GO:0001677);ribosomal large subunit assembly(GO:0000027);translational elongation(GO:0006414);translational termination(GO:0006415)	cytosolic large ribosomal subunit(GO:0022625)	ribosomal protein(PC00202)		structural constituent of ribosome(GO:0003735);rRNA binding(GO:0019843);large ribosomal subunit rRNA binding(GO:0070180)	ribosomal large subunit assembly(GO:0000027);translation(GO:0006412);positive regulation of translational elongation(GO:0045901)	nucleus(GO:0005634);nucleolus(GO:0005730);cytoplasm(GO:0005737);ribosome(GO:0005840);postsynaptic density(GO:0014069);large ribosomal subunit(GO:0015934);cytosolic large ribosomal subunit(GO:0022625)
LOC100361259	tr|F1M2E9|F1M2E9_RAT 60S ribosomal protein L13 OS=Rattus norvegicus OX=10116 GN=LOC100361259 PE=3 SV=3;tr|D3ZRM9|D3ZRM9_RAT 60S ribosomal protein L13 OS=Rattus norvegicus OX=10116 GN=LOC100360491 PE=3 SV=1;sp|P41123|RL13_RAT 60S ribosomal protein L13 OS=Ra	tr|F1M2E9|F1M2E9_RAT;tr|D3ZRM9|D3ZRM9_RAT;sp|P41123|RL13_RAT;tr|A0A0G2JYG9|A0A0G2JYG9_RAT;tr|D3ZD02|D3ZD02_RAT	17.5548	24.7086	25.307	25.6484	7.15383	7.75214	8.0936	NA	NA	NA	NA	NA	NA						NA	NA	NA	NA	NA	NA	NA	NA								FALSE		FALSE		60S ribosomal protein L13	60S RIBOSOMAL PROTEIN L13 (PTHR11722:SF0)	RNA binding(GO:0003723);structural constituent of ribosome(GO:0003735)		cytosolic large ribosomal subunit(GO:0022625)	ribosomal protein(PC00202)		structural constituent of ribosome(GO:0003735)	translation(GO:0006412)	cytosolic large ribosomal subunit(GO:0022625)
LOC100360491	tr|D3ZRM9|D3ZRM9_RAT 60S ribosomal protein L13 OS=Rattus norvegicus OX=10116 GN=LOC100360491 PE=3 SV=1;sp|P41123|RL13_RAT 60S ribosomal protein L13 OS=Rattus norvegicus OX=10116 GN=Rpl13 PE=1 SV=2;tr|A0A0G2JYG9|A0A0G2JYG9_RAT 60S ribosomal protein L13 OS=R	tr|D3ZRM9|D3ZRM9_RAT;sp|P41123|RL13_RAT;tr|A0A0G2JYG9|A0A0G2JYG9_RAT;tr|F1M2E9|F1M2E9_RAT;tr|D3ZD02|D3ZD02_RAT	NA	NA	NA	NA				NA	NA	NA	NA	NA	NA						26.4095	26.0311	27.9527	26.7092	28.1752	28.7987	28.5534	29.9064	-0.378429	1.54317	0.299745	1.7657	2.38925	2.1439	3.4969	FALSE		FALSE		60S ribosomal protein L13	60S RIBOSOMAL PROTEIN L13 (PTHR11722:SF0)	RNA binding(GO:0003723);structural constituent of ribosome(GO:0003735)		cytosolic large ribosomal subunit(GO:0022625)	ribosomal protein(PC00202)		structural constituent of ribosome(GO:0003735)	translation(GO:0006412)	cytosolic large ribosomal subunit(GO:0022625)
LOC100360491	tr|D3ZRM9|D3ZRM9_RAT 60S ribosomal protein L13 OS=Rattus norvegicus OX=10116 GN=LOC100360491 PE=3 SV=1;sp|P41123|RL13_RAT 60S ribosomal protein L13 OS=Rattus norvegicus OX=10116 GN=Rpl13 PE=1 SV=2;tr|F1M2E9|F1M2E9_RAT 60S ribosomal protein L13 OS=Rattus no	tr|D3ZRM9|D3ZRM9_RAT;sp|P41123|RL13_RAT;tr|F1M2E9|F1M2E9_RAT;tr|D3ZD02|D3ZD02_RAT;tr|A0A0G2JYG9|A0A0G2JYG9_RAT	NA	NA	NA	NA				25.1917	26.5993	26.9794	29.3225	28.4669	29.2207	1.40766	1.78772	4.13081	3.27519	4.02907	NA	NA	NA	NA	NA	NA	NA	NA								FALSE		FALSE		60S ribosomal protein L13	60S RIBOSOMAL PROTEIN L13 (PTHR11722:SF0)	RNA binding(GO:0003723);structural constituent of ribosome(GO:0003735)		cytosolic large ribosomal subunit(GO:0022625)	ribosomal protein(PC00202)		structural constituent of ribosome(GO:0003735)	translation(GO:0006412)	cytosolic large ribosomal subunit(GO:0022625)
Rpl13a	sp|P35427|RL13A_RAT 60S ribosomal protein L13a OS=Rattus norvegicus OX=10116 GN=Rpl13a PE=1 SV=2;tr|Q5RK10|Q5RK10_RAT 60S ribosomal protein L13a OS=Rattus norvegicus OX=10116 GN=Rpl13a PE=1 SV=1;tr|A0A1W2Q6L2|A0A1W2Q6L2_RAT Uncharacterized protein OS=Rattu	sp|P35427|RL13A_RAT;tr|Q5RK10|Q5RK10_RAT;tr|A0A1W2Q6L2|A0A1W2Q6L2_RAT	NA	NA	NA	NA				18.4753	18.4753	18.4753	18.4753	18.4753	23.7624	0	0	0	0	5.28713	23.273	22.9971	23.7549	24.446	22.8172	24.6139	25.8982	26.5426	-0.275875	0.481902	1.17299	-0.455771	1.34091	2.62521	3.26959	FALSE		FALSE		60S ribosomal protein L13a	60S RIBOSOMAL PROTEIN L13A (PTHR11545:SF14)	mRNA binding(GO:0003729);structural constituent of ribosome(GO:0003735)	formation of translation initiation ternary complex(GO:0001677);negative regulation of translation(GO:0017148);translational elongation(GO:0006414);translational termination(GO:0006415)	cytosolic large ribosomal subunit(GO:0022625)	ribosomal protein(PC00202)		molecular_function(GO:0003674);mRNA binding(GO:0003729);structural constituent of ribosome(GO:0003735)	translation(GO:0006412);negative regulation of translation(GO:0017148);response to lipopolysaccharide(GO:0032496);homeostatic process(GO:0042592);macrophage chemotaxis(GO:0048246);lung morphogenesis(GO:0060425);cellular response to cAMP(GO:0071320);cellular response to interferon-gamma(GO:0071346);cellular response to gamma radiation(GO:0071480);cellular response to UV-B(GO:0071493);negative regu…	ribosome(GO:0005840);large ribosomal subunit(GO:0015934);cytosolic large ribosomal subunit(GO:0022625);GAIT complex(GO:0097452);ribonucleoprotein complex(GO:1990904)
Rpl14	tr|F1LSW7|F1LSW7_RAT 60S ribosomal protein L14 OS=Rattus norvegicus OX=10116 GN=Rpl14 PE=1 SV=2;sp|Q63507|RL14_RAT 60S ribosomal protein L14 OS=Rattus norvegicus OX=10116 GN=Rpl14 PE=1 SV=3;tr|B5DEM5|B5DEM5_RAT 60S ribosomal protein L14 OS=Rattus norvegicu	tr|F1LSW7|F1LSW7_RAT;sp|Q63507|RL14_RAT;tr|B5DEM5|B5DEM5_RAT;tr|Q6TUH8|Q6TUH8_RAT	NA	NA	NA	NA				18.4753	18.4753	18.4753	18.4753	18.4753	18.4753	0	0	0	0	0	19.0633	19.0633	22.6635	19.0633	19.0633	19.0633	24.9553	19.0633	0	3.60018	0	0	0	5.89201	0	FALSE		FALSE		60S ribosomal protein L14	60S RIBOSOMAL PROTEIN L14 (PTHR11127:SF2)	RNA binding(GO:0003723);structural constituent of ribosome(GO:0003735)	ribosomal large subunit biogenesis(GO:0042273)	cytosolic large ribosomal subunit(GO:0022625)			molecular_function(GO:0003674);RNA binding(GO:0003723);structural constituent of ribosome(GO:0003735)	rRNA processing(GO:0006364);translation(GO:0006412);biological_process(GO:0008150);ribosomal large subunit biogenesis(GO:0042273)	ribosome(GO:0005840);postsynaptic density(GO:0014069);cytosolic large ribosomal subunit(GO:0022625)
Rpl15	sp|P61314|RL15_RAT 60S ribosomal protein L15 OS=Rattus norvegicus OX=10116 GN=Rpl15 PE=1 SV=2	sp|P61314|RL15_RAT	NA	NA	NA	NA				22.7599	18.4753	18.4753	18.4753	18.4753	18.4753	-4.28463	-4.28463	-4.28463	-4.28463	-4.28463	19.0633	19.0633	19.0633	19.0633	19.0633	22.7355	19.0633	19.0633	0	0	0	0	3.67221	0	0	FALSE		FALSE		60S ribosomal protein L15	60S RIBOSOMAL PROTEIN L15 (PTHR11847:SF4)	RNA binding(GO:0003723);structural constituent of ribosome(GO:0003735)	cytoplasmic translation(GO:0002181);formation of translation initiation ternary complex(GO:0001677);translational elongation(GO:0006414);translational termination(GO:0006415)	cytosolic large ribosomal subunit(GO:0022625)	ribosomal protein(PC00202)		molecular_function(GO:0003674);RNA binding(GO:0003723);structural constituent of ribosome(GO:0003735)	cytoplasmic translation(GO:0002181);response to ethanol(GO:0045471)	nucleus(GO:0005634);membrane(GO:0016020);cytosolic large ribosomal subunit(GO:0022625);A band(GO:0031672)
Rpl17	sp|P24049|RL17_RAT 60S ribosomal protein L17 OS=Rattus norvegicus OX=10116 GN=Rpl17 PE=2 SV=3;tr|A0A0H2UHQ1|A0A0H2UHQ1_RAT 60S ribosomal protein L17 OS=Rattus norvegicus OX=10116 GN=Rpl17 PE=1 SV=1;tr|F1LZX7|F1LZX7_RAT 60S ribosomal protein L17 OS=Rattus n	sp|P24049|RL17_RAT;tr|A0A0H2UHQ1|A0A0H2UHQ1_RAT;tr|F1LZX7|F1LZX7_RAT;tr|D3Z9G9|D3Z9G9_RAT;tr|A0A0G2KB77|A0A0G2KB77_RAT	17.5548	27.7557	27.4816	27.1287	10.2009	9.92674	9.57389	18.4753	25.1344	25.0094	26.3336	26.2464	25.8333	6.65916	6.53411	7.85829	7.77109	7.35798	NA	NA	NA	NA	NA	NA	NA	NA								FALSE		FALSE		60S ribosomal protein L17	60S RIBOSOMAL PROTEIN L17-RELATED (PTHR11593:SF11)	structural constituent of ribosome(GO:0003735)	cytoplasmic translation(GO:0002181);formation of translation initiation ternary complex(GO:0001677);translational elongation(GO:0006414);translational termination(GO:0006415)	cytosolic large ribosomal subunit(GO:0022625)			structural constituent of ribosome(GO:0003735);large ribosomal subunit rRNA binding(GO:0070180)	cytoplasmic translation(GO:0002181);translation(GO:0006412);cellular response to amino acid starvation(GO:0034198);positive regulation of G1/S transition of mitotic cell cycle(GO:1900087);response to amino acid starvation(GO:1990928)	nucleus(GO:0005634);polysome(GO:0005844);large ribosomal subunit(GO:0015934);cytosolic large ribosomal subunit(GO:0022625);A band(GO:0031672);synapse(GO:0045202)
Rpl17	sp|P24049|RL17_RAT 60S ribosomal protein L17 OS=Rattus norvegicus OX=10116 GN=Rpl17 PE=2 SV=3;tr|A0A0H2UHQ1|A0A0H2UHQ1_RAT 60S ribosomal protein L17 OS=Rattus norvegicus OX=10116 GN=Rpl17 PE=1 SV=1;tr|F1LZX7|F1LZX7_RAT 60S ribosomal protein L17 OS=Rattus n	sp|P24049|RL17_RAT;tr|A0A0H2UHQ1|A0A0H2UHQ1_RAT;tr|F1LZX7|F1LZX7_RAT;tr|A0A0G2KB77|A0A0G2KB77_RAT	NA	NA	NA	NA				NA	NA	NA	NA	NA	NA						25.8931	24.5192	24.6451	24.1852	25.7217	26.7213	27.2065	27.7726	-1.37386	-1.24795	-1.70784	-0.171335	0.828251	1.31344	1.87953	FALSE		FALSE		60S ribosomal protein L17	60S RIBOSOMAL PROTEIN L17-RELATED (PTHR11593:SF11)	structural constituent of ribosome(GO:0003735)	cytoplasmic translation(GO:0002181);formation of translation initiation ternary complex(GO:0001677);translational elongation(GO:0006414);translational termination(GO:0006415)	cytosolic large ribosomal subunit(GO:0022625)			structural constituent of ribosome(GO:0003735);large ribosomal subunit rRNA binding(GO:0070180)	cytoplasmic translation(GO:0002181);translation(GO:0006412);cellular response to amino acid starvation(GO:0034198);positive regulation of G1/S transition of mitotic cell cycle(GO:1900087);response to amino acid starvation(GO:1990928)	nucleus(GO:0005634);polysome(GO:0005844);large ribosomal subunit(GO:0015934);cytosolic large ribosomal subunit(GO:0022625);A band(GO:0031672);synapse(GO:0045202)
Rpl18	sp|P12001|RL18_RAT 60S ribosomal protein L18 OS=Rattus norvegicus OX=10116 GN=Rpl18 PE=1 SV=2;tr|A0A0H2UHS7|A0A0H2UHS7_RAT 60S ribosomal protein L18 OS=Rattus norvegicus OX=10116 GN=Rpl18 PE=1 SV=1	sp|P12001|RL18_RAT;tr|A0A0H2UHS7|A0A0H2UHS7_RAT	NA	NA	NA	NA				23.187	18.4753	18.4753	18.4753	18.4753	18.4753	-4.71174	-4.71174	-4.71174	-4.71174	-4.71174	19.0633	19.0633	19.0633	22.2502	19.0633	19.0633	19.0633	19.0633	0	0	3.18692	0	0	0	0	FALSE		FALSE		60S ribosomal protein L18	60S RIBOSOMAL PROTEIN L18 (PTHR10934:SF2)	structural constituent of ribosome(GO:0003735)		cytosolic large ribosomal subunit(GO:0022625)			molecular_function(GO:0003674);structural constituent of ribosome(GO:0003735)	cytoplasmic translation(GO:0002181);translation(GO:0006412);liver regeneration(GO:0097421)	nucleolus(GO:0005730);endoplasmic reticulum(GO:0005783);rough endoplasmic reticulum(GO:0005791);cytosol(GO:0005829);ribosome(GO:0005840);cytosolic large ribosomal subunit(GO:0022625);polysomal ribosome(GO:0042788);synapse(GO:0045202)
Rpl18a	sp|P62718|RL18A_RAT 60S ribosomal protein L18a OS=Rattus norvegicus OX=10116 GN=Rpl18a PE=2 SV=1;tr|F1M0K6|F1M0K6_RAT 60S ribosomal protein L18a OS=Rattus norvegicus OX=10116 PE=3 SV=2	sp|P62718|RL18A_RAT;tr|F1M0K6|F1M0K6_RAT	NA	NA	NA	NA				18.4753	18.4753	18.4753	18.4753	18.4753	18.4753	0	0	0	0	0	19.0633	19.0633	22.9808	19.0633	19.0633	19.0633	19.0633	19.0633	0	3.91752	0	0	0	0	0	FALSE		FALSE		60S ribosomal protein L18a	60S RIBOSOMAL PROTEIN L18A (PTHR10052:SF1)			cytosolic large ribosomal subunit(GO:0022625)			molecular_function(GO:0003674);structural constituent of ribosome(GO:0003735);protein binding(GO:0005515)	cytoplasmic translation(GO:0002181);response to antineoplastic agent(GO:0097327)	ribosome(GO:0005840);postsynaptic density(GO:0014069);cytosolic large ribosomal subunit(GO:0022625);polysomal ribosome(GO:0042788);synapse(GO:0045202)
Rpl19	sp|P84100|RL19_RAT 60S ribosomal protein L19 OS=Rattus norvegicus OX=10116 GN=Rpl19 PE=1 SV=1	sp|P84100|RL19_RAT	NA	NA	NA	NA				18.4753	18.4753	18.4753	18.4753	18.4753	18.4753	0	0	0	0	0	NA	NA	NA	NA	NA	NA	NA	NA								FALSE		FALSE		60S ribosomal protein L19	60S RIBOSOMAL PROTEIN L19 (PTHR10722:SF13)	RNA binding(GO:0003723);structural constituent of ribosome(GO:0003735)		cytosolic large ribosomal subunit(GO:0022625)	ribosomal protein(PC00202)		structural constituent of ribosome(GO:0003735);large ribosomal subunit rRNA binding(GO:0070180);5.8S rRNA binding(GO:1990932)	cytoplasmic translation(GO:0002181);translation(GO:0006412);liver regeneration(GO:0097421)	cytosolic large ribosomal subunit(GO:0022625);polysomal ribosome(GO:0042788);synapse(GO:0045202)
Rpl21	tr|M0RCS9|M0RCS9_RAT Uncharacterized protein OS=Rattus norvegicus OX=10116 PE=4 SV=1;tr|D3ZQ96|D3ZQ96_RAT Uncharacterized protein OS=Rattus norvegicus OX=10116 PE=1 SV=1;tr|Q6PDW2|Q6PDW2_RAT 60S ribosomal protein L21 OS=Rattus norvegicus OX=10116 GN=Rpl21	tr|M0RCS9|M0RCS9_RAT;tr|D3ZQ96|D3ZQ96_RAT;tr|Q6PDW2|Q6PDW2_RAT;tr|M0R5R7|M0R5R7_RAT;tr|F1LWH4|F1LWH4_RAT;tr|D4A870|D4A870_RAT;tr|D4A7B4|D4A7B4_RAT;tr|D3ZZH9|D3ZZH9_RAT;tr|D3ZRA9|D3ZRA9_RAT;tr|D3ZPN7|D3ZPN7_RAT;tr|D3ZPH0|D3ZPH0_RAT;tr|D3ZMI8|D3ZMI8_RAT;tr|D3ZLH3|D3ZLH3_RAT;tr|D3ZE97|D3ZE97_RAT;tr|D3Z9G3|D3Z9G3_RAT;sp|P20280|RL21_RAT	17.5548	17.5548	17.5548	23.9702	0	0	6.41541	NA	NA	NA	NA	NA	NA						NA	NA	NA	NA	NA	NA	NA	NA								FALSE		FALSE		60S ribosomal protein L21	60S RIBOSOMAL PROTEIN L21 (PTHR20981:SF8)	structural constituent of ribosome(GO:0003735)		cytosolic large ribosomal subunit(GO:0022625)	ribosomal protein(PC00202)		molecular_function(GO:0003674);structural constituent of ribosome(GO:0003735)	translation(GO:0006412);biological_process(GO:0008150)	endoplasmic reticulum(GO:0005783);ribosome(GO:0005840);cytosolic large ribosomal subunit(GO:0022625)
Rpl21	sp|P20280|RL21_RAT 60S ribosomal protein L21 OS=Rattus norvegicus OX=10116 GN=Rpl21 PE=1 SV=3;tr|D3ZPH0|D3ZPH0_RAT Uncharacterized protein OS=Rattus norvegicus OX=10116 PE=4 SV=2;tr|D4A870|D4A870_RAT Uncharacterized protein OS=Rattus norvegicus OX=10116 PE	sp|P20280|RL21_RAT;tr|D3ZPH0|D3ZPH0_RAT;tr|D4A870|D4A870_RAT;tr|D4A7B4|D4A7B4_RAT;tr|D3ZPN7|D3ZPN7_RAT;tr|M0R5R7|M0R5R7_RAT;tr|D3ZMI8|D3ZMI8_RAT;tr|D3Z9G3|D3Z9G3_RAT;tr|Q6PDW2|Q6PDW2_RAT;tr|D3ZQ96|D3ZQ96_RAT;tr|F1LY43|F1LY43_RAT;tr|D3ZLH3|D3ZLH3_RAT;tr|D3ZE97|D3ZE97_RAT;tr|D4A4G9|D4A4G9_RAT;tr|D3ZRA9|D3ZRA9_RAT;tr|D3ZZH9|D3ZZH9_RAT;tr|F1LWH4|F1LWH4_RAT;tr|D3ZEK2|D3ZEK2_RAT;tr|D3ZPU6|D3ZPU6_RAT;tr…	NA	NA	NA	NA				18.4753	18.4753	25.0928	25.1369	18.4753	25.4899	0	6.61752	6.66164	0	7.01467	NA	NA	NA	NA	NA	NA	NA	NA								FALSE		FALSE		60S ribosomal protein L21	60S RIBOSOMAL PROTEIN L21 (PTHR20981:SF8)	structural constituent of ribosome(GO:0003735)		cytosolic large ribosomal subunit(GO:0022625)	ribosomal protein(PC00202)		molecular_function(GO:0003674);structural constituent of ribosome(GO:0003735)	translation(GO:0006412);biological_process(GO:0008150)	endoplasmic reticulum(GO:0005783);ribosome(GO:0005840);cytosolic large ribosomal subunit(GO:0022625)
Rpl23	sp|P62832|RL23_RAT 60S ribosomal protein L23 OS=Rattus norvegicus OX=10116 GN=Rpl23 PE=2 SV=1	sp|P62832|RL23_RAT	17.5548	17.5548	24.7473	17.5548	0	7.1925	0	24.8623	24.4707	26.5424	25.2277	25.8499	25.3878	-0.391597	1.68016	0.365438	0.987618	0.525569	25.3565	25.0602	25.8129	22.7119	23.6071	23.4545	24.1787	27.5237	-0.296328	0.456387	-2.64458	-1.74939	-1.90203	-1.17775	2.16725	FALSE		FALSE		60S ribosomal protein L23	60S RIBOSOMAL PROTEIN L23 (PTHR11761:SF8)	rRNA binding(GO:0019843);structural constituent of ribosome(GO:0003735)		cytosolic large ribosomal subunit(GO:0022625)	ribosomal protein(PC00202)		transcription coactivator binding(GO:0001223);molecular_function(GO:0003674);structural constituent of ribosome(GO:0003735);ubiquitin protein ligase binding(GO:0031625);large ribosomal subunit rRNA binding(GO:0070180);ubiquitin ligase inhibitor activity(GO:1990948)	negative regulation of transcription by RNA polymerase II(GO:0000122);translation(GO:0006412);biological_process(GO:0008150);positive regulation of cell population proliferation(GO:0008284);positive regulation of gene expression(GO:0010628);protein-DNA complex disassembly(GO:0032986);protein stabilization(GO:0050821);negative regulation of cell cycle arrest(GO:0071157);positive regulation of cell…	nucleoplasm(GO:0005654);nucleolus(GO:0005730);cytoplasm(GO:0005737);ribosome(GO:0005840);postsynaptic density(GO:0014069);large ribosomal subunit(GO:0015934);cytosolic large ribosomal subunit(GO:0022625);protein-containing complex(GO:0032991);cytoplasmic side of rough endoplasmic reticulum membrane(GO:0098556)
Rpl24	tr|A0A0H2UH99|A0A0H2UH99_RAT 60S ribosomal protein L24 OS=Rattus norvegicus OX=10116 GN=Rpl24 PE=1 SV=1;sp|P83732|RL24_RAT 60S ribosomal protein L24 OS=Rattus norvegicus OX=10116 GN=Rpl24 PE=2 SV=1	tr|A0A0H2UH99|A0A0H2UH99_RAT;sp|P83732|RL24_RAT	24.7109	27.1866	27.4403	29.034	2.47574	2.72943	4.32315	NA	NA	NA	NA	NA	NA						24.999	22.6247	25.2459	25.5479	24.6214	26.1518	26.9727	27.8276	-2.37428	0.246921	0.548906	-0.377596	1.15282	1.97371	2.82862	FALSE		FALSE		60S ribosomal protein L24	60S RIBOSOMAL PROTEIN L24 (PTHR10792:SF9)	RNA binding(GO:0003723);structural constituent of ribosome(GO:0003735)	formation of translation initiation ternary complex(GO:0001677);ribosomal large subunit assembly(GO:0000027);translational elongation(GO:0006414);translational termination(GO:0006415)	cytosolic large ribosomal subunit(GO:0022625)	ribosomal protein(PC00202)		molecular_function(GO:0003674);RNA binding(GO:0003723);structural constituent of ribosome(GO:0003735)	ribosomal large subunit assembly(GO:0000027);cytoplasmic translation(GO:0002181);translation(GO:0006412);mitotic cell cycle checkpoint(GO:0007093);biological_process(GO:0008150);exit from mitosis(GO:0010458);optic nerve development(GO:0021554);retinal ganglion cell axon guidance(GO:0031290);retina development in camera-type eye(GO:0060041);assembly of large subunit precursor of preribosome(GO:190…	cytoplasm(GO:0005737);endoplasmic reticulum(GO:0005783);cytosol(GO:0005829);cytosolic large ribosomal subunit(GO:0022625);cytosolic ribosome(GO:0022626);polysomal ribosome(GO:0042788);synapse(GO:0045202)
Rpl24	sp|P83732|RL24_RAT 60S ribosomal protein L24 OS=Rattus norvegicus OX=10116 GN=Rpl24 PE=2 SV=1;tr|A0A0H2UH99|A0A0H2UH99_RAT 60S ribosomal protein L24 OS=Rattus norvegicus OX=10116 GN=Rpl24 PE=1 SV=1	sp|P83732|RL24_RAT;tr|A0A0H2UH99|A0A0H2UH99_RAT	NA	NA	NA	NA				25.3442	27.4583	26.3663	27.398	26.8799	27.5588	2.11411	1.02208	2.05381	1.53576	2.2146	NA	NA	NA	NA	NA	NA	NA	NA								FALSE		FALSE		60S ribosomal protein L24	60S RIBOSOMAL PROTEIN L24 (PTHR10792:SF9)	RNA binding(GO:0003723);structural constituent of ribosome(GO:0003735)	formation of translation initiation ternary complex(GO:0001677);ribosomal large subunit assembly(GO:0000027);translational elongation(GO:0006414);translational termination(GO:0006415)	cytosolic large ribosomal subunit(GO:0022625)	ribosomal protein(PC00202)		molecular_function(GO:0003674);RNA binding(GO:0003723);structural constituent of ribosome(GO:0003735)	ribosomal large subunit assembly(GO:0000027);cytoplasmic translation(GO:0002181);translation(GO:0006412);mitotic cell cycle checkpoint(GO:0007093);biological_process(GO:0008150);exit from mitosis(GO:0010458);optic nerve development(GO:0021554);retinal ganglion cell axon guidance(GO:0031290);retina development in camera-type eye(GO:0060041);assembly of large subunit precursor of preribosome(GO:190…	cytoplasm(GO:0005737);endoplasmic reticulum(GO:0005783);cytosol(GO:0005829);cytosolic large ribosomal subunit(GO:0022625);cytosolic ribosome(GO:0022626);polysomal ribosome(GO:0042788);synapse(GO:0045202)
LOC100910721	tr|M0R6L3|M0R6L3_RAT 60S ribosomal protein L26-like OS=Rattus norvegicus OX=10116 GN=LOC100910721 PE=3 SV=2	tr|M0R6L3|M0R6L3_RAT	NA	NA	NA	NA				NA	NA	NA	NA	NA	NA						19.0633	24.4517	19.0633	19.0633	19.0633	19.0633	19.0633	19.0633	5.38838	0	0	0	0	0	0	FALSE		FALSE		60S ribosomal protein L26-like	60S RIBOSOMAL PROTEIN L26 (PTHR11143:SF11)	RNA binding(GO:0003723);structural constituent of ribosome(GO:0003735)	cytoplasmic translation(GO:0002181);formation of translation initiation ternary complex(GO:0001677);ribosomal large subunit biogenesis(GO:0042273);translational elongation(GO:0006414);translational termination(GO:0006415)	cytosolic large ribosomal subunit(GO:0022625)	ribosomal protein(PC00202)		RNA binding(GO:0003723);structural constituent of ribosome(GO:0003735)	cytoplasmic translation(GO:0002181);ribosomal large subunit biogenesis(GO:0042273)	cytosolic large ribosomal subunit(GO:0022625)
Rpl27	sp|P61354|RL27_RAT 60S ribosomal protein L27 OS=Rattus norvegicus OX=10116 GN=Rpl27 PE=2 SV=2;tr|D3ZTK5|D3ZTK5_RAT 60S ribosomal protein L27 OS=Rattus norvegicus OX=10116 PE=1 SV=1	sp|P61354|RL27_RAT;tr|D3ZTK5|D3ZTK5_RAT	22.6683	26.746	26.4961	26.2844	4.07775	3.82779	3.61611	NA	NA	NA	NA	NA	NA						NA	NA	NA	NA	NA	NA	NA	NA								FALSE		FALSE		60S ribosomal protein L27	60S RIBOSOMAL PROTEIN L27 (PTHR10497:SF0)	structural constituent of ribosome(GO:0003735)		cytosolic large ribosomal subunit(GO:0022625)	ribosomal protein(PC00202)		molecular_function(GO:0003674);structural constituent of ribosome(GO:0003735)	rRNA processing(GO:0006364);translation(GO:0006412);response to aldosterone(GO:1904044)	ribosome(GO:0005840);large ribosomal subunit(GO:0015934);cytosolic large ribosomal subunit(GO:0022625);cytoplasmic side of rough endoplasmic reticulum membrane(GO:0098556);ribonucleoprotein complex(GO:1990904)
Rpl27	sp|P61354|RL27_RAT 60S ribosomal protein L27 OS=Rattus norvegicus OX=10116 GN=Rpl27 PE=2 SV=2;tr|D3ZTK5|D3ZTK5_RAT 60S ribosomal protein L27 OS=Rattus norvegicus OX=10116 PE=1 SV=1;tr|M0R7P0|M0R7P0_RAT Uncharacterized protein OS=Rattus norvegicus OX=10116	sp|P61354|RL27_RAT;tr|D3ZTK5|D3ZTK5_RAT;tr|M0R7P0|M0R7P0_RAT	NA	NA	NA	NA				18.4753	18.4753	22.8371	18.4753	18.4753	18.4753	0	4.36181	0	0	0	22.7696	23.2294	26.0336	25.9766	27.1155	27.8572	27.7111	28.7231	0.459828	3.26403	3.20704	4.34592	5.08761	4.9415	5.95351	FALSE		FALSE		60S ribosomal protein L27	60S RIBOSOMAL PROTEIN L27 (PTHR10497:SF0)	structural constituent of ribosome(GO:0003735)		cytosolic large ribosomal subunit(GO:0022625)	ribosomal protein(PC00202)		molecular_function(GO:0003674);structural constituent of ribosome(GO:0003735)	rRNA processing(GO:0006364);translation(GO:0006412);response to aldosterone(GO:1904044)	ribosome(GO:0005840);large ribosomal subunit(GO:0015934);cytosolic large ribosomal subunit(GO:0022625);cytoplasmic side of rough endoplasmic reticulum membrane(GO:0098556);ribonucleoprotein complex(GO:1990904)
Rpl27a	sp|P18445|RL27A_RAT 60S ribosomal protein L27a OS=Rattus norvegicus OX=10116 GN=Rpl27a PE=1 SV=3;tr|A0A0G2K7W6|A0A0G2K7W6_RAT Similar to 60S ribosomal protein L27a OS=Rattus norvegicus OX=10116 GN=RGD1562402 PE=3 SV=1;tr|D3ZF07|D3ZF07_RAT Similar to riboso	sp|P18445|RL27A_RAT;tr|A0A0G2K7W6|A0A0G2K7W6_RAT;tr|D3ZF07|D3ZF07_RAT	NA	NA	NA	NA				18.4753	24.6373	24.4693	25.7612	26.4631	25.7057	6.16203	5.99404	7.28595	7.98779	7.23044	NA	NA	NA	NA	NA	NA	NA	NA								FALSE		FALSE		60S ribosomal protein L27a	60S RIBOSOMAL PROTEIN L27A (PTHR11721:SF13)	structural constituent of ribosome(GO:0003735)		cytosolic large ribosomal subunit(GO:0022625)	ribosomal protein(PC00202)		molecular_function(GO:0003674);structural constituent of ribosome(GO:0003735)	translation(GO:0006412);biological_process(GO:0008150)	endoplasmic reticulum(GO:0005783);cytosol(GO:0005829);cytosolic large ribosomal subunit(GO:0022625);cytosolic ribosome(GO:0022626)
Rpl28	tr|Q642E2|Q642E2_RAT 60S ribosomal protein L28 OS=Rattus norvegicus OX=10116 GN=Rpl28 PE=2 SV=1;tr|D3ZJD3|D3ZJD3_RAT Uncharacterized protein OS=Rattus norvegicus OX=10116 PE=4 SV=1;tr|D3ZEI0|D3ZEI0_RAT Uncharacterized protein OS=Rattus norvegicus OX=10116	tr|Q642E2|Q642E2_RAT;tr|D3ZJD3|D3ZJD3_RAT;tr|D3ZEI0|D3ZEI0_RAT;sp|P17702|RL28_RAT;tr|A0A0G2K8E0|A0A0G2K8E0_RAT	NA	NA	NA	NA				NA	NA	NA	NA	NA	NA						19.0633	19.0633	23.9432	19.0633	19.0633	19.0633	19.0633	19.0633	0	4.8799	0	0	0	0	0	FALSE		FALSE		60S ribosomal protein L28	60S RIBOSOMAL PROTEIN L28 (PTHR10544:SF0)			cytosolic large ribosomal subunit(GO:0022625)	ribosomal protein(PC00202)		molecular_function(GO:0003674);structural constituent of ribosome(GO:0003735)	translation(GO:0006412);biological_process(GO:0008150)	ribosome(GO:0005840);cytosolic large ribosomal subunit(GO:0022625);dendrite(GO:0030425);cytoplasmic ribonucleoprotein granule(GO:0036464);cell body(GO:0044297)
Rpl28	tr|Q642E2|Q642E2_RAT 60S ribosomal protein L28 OS=Rattus norvegicus OX=10116 GN=Rpl28 PE=2 SV=1;tr|D3ZJD3|D3ZJD3_RAT Uncharacterized protein OS=Rattus norvegicus OX=10116 PE=4 SV=1;tr|D3ZEI0|D3ZEI0_RAT Uncharacterized protein OS=Rattus norvegicus OX=10116	tr|Q642E2|Q642E2_RAT;tr|D3ZJD3|D3ZJD3_RAT;tr|D3ZEI0|D3ZEI0_RAT;tr|A0A0G2K8E0|A0A0G2K8E0_RAT;sp|P17702|RL28_RAT	NA	NA	NA	NA				18.4753	18.4753	18.4753	18.4753	18.4753	18.4753	0	0	0	0	0	NA	NA	NA	NA	NA	NA	NA	NA								FALSE		FALSE		60S ribosomal protein L28	60S RIBOSOMAL PROTEIN L28 (PTHR10544:SF0)			cytosolic large ribosomal subunit(GO:0022625)	ribosomal protein(PC00202)		molecular_function(GO:0003674);structural constituent of ribosome(GO:0003735)	translation(GO:0006412);biological_process(GO:0008150)	ribosome(GO:0005840);cytosolic large ribosomal subunit(GO:0022625);dendrite(GO:0030425);cytoplasmic ribonucleoprotein granule(GO:0036464);cell body(GO:0044297)
Rpl3	sp|P21531|RL3_RAT 60S ribosomal protein L3 OS=Rattus norvegicus OX=10116 GN=Rpl3 PE=1 SV=3	sp|P21531|RL3_RAT	17.5548	17.5548	17.5548	22.5484	0	0	4.99354	24.0792	18.4753	18.4753	18.4753	18.4753	18.4753	-5.60392	-5.60392	-5.60392	-5.60392	-5.60392	23.786	19.0633	22.727	22.8461	23.5251	24.067	24.9148	25.153	-4.72266	-1.05901	-0.939854	-0.260908	0.280989	1.12885	1.36704	FALSE		FALSE		60S ribosomal protein L3	60S RIBOSOMAL PROTEIN L3 (PTHR11363:SF4)	RNA binding(GO:0003723);structural constituent of ribosome(GO:0003735)	ribosomal large subunit assembly(GO:0000027)	cytosolic large ribosomal subunit(GO:0022625)	ribosomal protein(PC00202)		structural constituent of ribosome(GO:0003735);5S rRNA binding(GO:0008097)	ribosomal large subunit assembly(GO:0000027);translation(GO:0006412);biological_process(GO:0008150);cellular response to interleukin-4(GO:0071353)	nucleolus(GO:0005730);cytosol(GO:0005829);ribosome(GO:0005840);cytosolic large ribosomal subunit(GO:0022625);protein-containing complex(GO:0032991);synapse(GO:0045202)
Rpl30	sp|P62890|RL30_RAT 60S ribosomal protein L30 OS=Rattus norvegicus OX=10116 GN=Rpl30 PE=3 SV=2;tr|A0A0G2K5E6|A0A0G2K5E6_RAT 60S ribosomal protein L30-like OS=Rattus norvegicus OX=10116 GN=LOC108351936 PE=4 SV=1	sp|P62890|RL30_RAT;tr|A0A0G2K5E6|A0A0G2K5E6_RAT	NA	NA	NA	NA				NA	NA	NA	NA	NA	NA						19.0633	24.1521	24.5383	19.0633	19.0633	19.0633	19.0633	26.499	5.08876	5.47504	0	0	0	0	7.43565	FALSE		FALSE		60S ribosomal protein L30	60S RIBOSOMAL PROTEIN L30 (PTHR11449:SF1)	RNA binding(GO:0003723);structural constituent of ribosome(GO:0003735)		cytosolic large ribosomal subunit(GO:0022625)	ribosomal protein(PC00202)		RNA binding(GO:0003723);structural constituent of ribosome(GO:0003735);selenocysteine insertion sequence binding(GO:0035368)	cytoplasmic translation(GO:0002181);killing of cells of other organism(GO:0031640);defense response to Gram-negative bacterium(GO:0050829);antimicrobial humoral immune response mediated by antimicrobial peptide(GO:0061844);liver regeneration(GO:0097421);positive regulation of selenocysteine incorporation(GO:1904571)	nucleus(GO:0005634);cytosol(GO:0005829);ribosome(GO:0005840);postsynaptic density(GO:0014069);cytosolic large ribosomal subunit(GO:0022625);polysomal ribosome(GO:0042788)
Rpl30	sp|P62890|RL30_RAT 60S ribosomal protein L30 OS=Rattus norvegicus OX=10116 GN=Rpl30 PE=3 SV=2;tr|A0A0G2K5E6|A0A0G2K5E6_RAT 60S ribosomal protein L30-like OS=Rattus norvegicus OX=10116 GN=LOC108351936 PE=4 SV=1;tr|M0RD99|M0RD99_RAT Ribosomal protein L30-lik	sp|P62890|RL30_RAT;tr|A0A0G2K5E6|A0A0G2K5E6_RAT;tr|M0RD99|M0RD99_RAT	NA	NA	NA	NA				18.4753	18.4753	18.4753	18.4753	18.4753	18.4753	0	0	0	0	0	NA	NA	NA	NA	NA	NA	NA	NA								FALSE		FALSE		60S ribosomal protein L30	60S RIBOSOMAL PROTEIN L30 (PTHR11449:SF1)	RNA binding(GO:0003723);structural constituent of ribosome(GO:0003735)		cytosolic large ribosomal subunit(GO:0022625)	ribosomal protein(PC00202)		RNA binding(GO:0003723);structural constituent of ribosome(GO:0003735);selenocysteine insertion sequence binding(GO:0035368)	cytoplasmic translation(GO:0002181);killing of cells of other organism(GO:0031640);defense response to Gram-negative bacterium(GO:0050829);antimicrobial humoral immune response mediated by antimicrobial peptide(GO:0061844);liver regeneration(GO:0097421);positive regulation of selenocysteine incorporation(GO:1904571)	nucleus(GO:0005634);cytosol(GO:0005829);ribosome(GO:0005840);postsynaptic density(GO:0014069);cytosolic large ribosomal subunit(GO:0022625);polysomal ribosome(GO:0042788)
Rpl31	sp|P62902|RL31_RAT 60S ribosomal protein L31 OS=Rattus norvegicus OX=10116 GN=Rpl31 PE=2 SV=1;tr|D3ZX87|D3ZX87_RAT Uncharacterized protein OS=Rattus norvegicus OX=10116 PE=4 SV=2;tr|D4ABZ9|D4ABZ9_RAT Uncharacterized protein OS=Rattus norvegicus OX=10116 GN	sp|P62902|RL31_RAT;tr|D3ZX87|D3ZX87_RAT;tr|D4ABZ9|D4ABZ9_RAT;tr|D3ZU04|D3ZU04_RAT;tr|D3ZKU5|D3ZKU5_RAT;tr|D4ACQ2|D4ACQ2_RAT;tr|D3ZZ60|D3ZZ60_RAT;tr|D3ZK34|D3ZK34_RAT;tr|D3Z8W1|D3Z8W1_RAT;tr|A0A0G2K7E3|A0A0G2K7E3_RAT;tr|D3ZVY6|D3ZVY6_RAT	24.6397	26.8235	27.5565	27.3937	2.1838	2.91683	2.75404	NA	NA	NA	NA	NA	NA						NA	NA	NA	NA	NA	NA	NA	NA								FALSE		FALSE		60S ribosomal protein L31	60S RIBOSOMAL PROTEIN L31 (PTHR10956:SF4)	structural constituent of ribosome(GO:0003735)	cytoplasmic translation(GO:0002181);formation of translation initiation ternary complex(GO:0001677);translational elongation(GO:0006414);translational termination(GO:0006415)	cytosolic large ribosomal subunit(GO:0022625)	ribosomal protein(PC00202)		molecular_function(GO:0003674);structural constituent of ribosome(GO:0003735)	cytoplasmic translation(GO:0002181);biological_process(GO:0008150)	nucleoplasm(GO:0005654);nucleolus(GO:0005730);large ribosomal subunit(GO:0015934);cytosolic large ribosomal subunit(GO:0022625);polysomal ribosome(GO:0042788);synapse(GO:0045202);cytoplasmic side of rough endoplasmic reticulum membrane(GO:0098556)
Rpl31	tr|D3ZX87|D3ZX87_RAT Uncharacterized protein OS=Rattus norvegicus OX=10116 PE=4 SV=2;sp|P62902|RL31_RAT 60S ribosomal protein L31 OS=Rattus norvegicus OX=10116 GN=Rpl31 PE=2 SV=1;tr|D4ABZ9|D4ABZ9_RAT Uncharacterized protein OS=Rattus norvegicus OX=10116 GN	tr|D3ZX87|D3ZX87_RAT;sp|P62902|RL31_RAT;tr|D4ABZ9|D4ABZ9_RAT;tr|D3ZVY6|D3ZVY6_RAT;tr|D3ZK34|D3ZK34_RAT;tr|D3ZKU5|D3ZKU5_RAT;tr|D4ACQ2|D4ACQ2_RAT;tr|A0A0G2K7E3|A0A0G2K7E3_RAT;tr|D3ZZ60|D3ZZ60_RAT;tr|D3Z8W1|D3Z8W1_RAT;tr|D3ZU04|D3ZU04_RAT	NA	NA	NA	NA				NA	NA	NA	NA	NA	NA						26.8532	27.1497	27.7467	26.9797	27.0846	27.5209	27.8386	28.8043	0.296557	0.893493	0.126526	0.231461	0.667681	0.985405	1.95115	FALSE		FALSE		60S ribosomal protein L31	60S RIBOSOMAL PROTEIN L31 (PTHR10956:SF4)	structural constituent of ribosome(GO:0003735)	cytoplasmic translation(GO:0002181);formation of translation initiation ternary complex(GO:0001677);translational elongation(GO:0006414);translational termination(GO:0006415)	cytosolic large ribosomal subunit(GO:0022625)	ribosomal protein(PC00202)		molecular_function(GO:0003674);structural constituent of ribosome(GO:0003735)	cytoplasmic translation(GO:0002181);biological_process(GO:0008150)	nucleoplasm(GO:0005654);nucleolus(GO:0005730);large ribosomal subunit(GO:0015934);cytosolic large ribosomal subunit(GO:0022625);polysomal ribosome(GO:0042788);synapse(GO:0045202);cytoplasmic side of rough endoplasmic reticulum membrane(GO:0098556)
Rpl31	sp|P62902|RL31_RAT 60S ribosomal protein L31 OS=Rattus norvegicus OX=10116 GN=Rpl31 PE=2 SV=1;tr|D3ZX87|D3ZX87_RAT Uncharacterized protein OS=Rattus norvegicus OX=10116 PE=4 SV=2;tr|D3ZU04|D3ZU04_RAT Uncharacterized protein OS=Rattus norvegicus OX=10116 PE	sp|P62902|RL31_RAT;tr|D3ZX87|D3ZX87_RAT;tr|D3ZU04|D3ZU04_RAT;tr|D3ZKU5|D3ZKU5_RAT;tr|D4ABZ9|D4ABZ9_RAT;tr|D3ZZ60|D3ZZ60_RAT;tr|D3Z8W1|D3Z8W1_RAT;tr|D4ACQ2|D4ACQ2_RAT;tr|A0A0G2K7E3|A0A0G2K7E3_RAT	NA	NA	NA	NA				18.4753	18.4753	25.8043	18.4753	25.8054	18.4753	0	7.329	0	7.33011	0	NA	NA	NA	NA	NA	NA	NA	NA								FALSE		FALSE		60S ribosomal protein L31	60S RIBOSOMAL PROTEIN L31 (PTHR10956:SF4)	structural constituent of ribosome(GO:0003735)	cytoplasmic translation(GO:0002181);formation of translation initiation ternary complex(GO:0001677);translational elongation(GO:0006414);translational termination(GO:0006415)	cytosolic large ribosomal subunit(GO:0022625)	ribosomal protein(PC00202)		molecular_function(GO:0003674);structural constituent of ribosome(GO:0003735)	cytoplasmic translation(GO:0002181);biological_process(GO:0008150)	nucleoplasm(GO:0005654);nucleolus(GO:0005730);large ribosomal subunit(GO:0015934);cytosolic large ribosomal subunit(GO:0022625);polysomal ribosome(GO:0042788);synapse(GO:0045202);cytoplasmic side of rough endoplasmic reticulum membrane(GO:0098556)
Rpl32	tr|D4A412|D4A412_RAT Uncharacterized protein OS=Rattus norvegicus OX=10116 PE=4 SV=1;tr|D4A647|D4A647_RAT Uncharacterized protein OS=Rattus norvegicus OX=10116 PE=4 SV=2;sp|P62912|RL32_RAT 60S ribosomal protein L32 OS=Rattus norvegicus OX=10116 GN=Rpl32 PE	tr|D4A412|D4A412_RAT;tr|D4A647|D4A647_RAT;sp|P62912|RL32_RAT	NA	NA	NA	NA				NA	NA	NA	NA	NA	NA						19.0633	19.0633	19.0633	19.0633	19.0633	19.0633	19.0633	19.0633	0	0	0	0	0	0	0	FALSE		FALSE		60S ribosomal protein L32	60S RIBOSOMAL PROTEIN L32-RELATED (PTHR23413:SF1)			cytosolic large ribosomal subunit(GO:0022625)	ribosomal protein(PC00202)		molecular_function(GO:0003674);structural constituent of ribosome(GO:0003735)	cytoplasmic translation(GO:0002181);translation(GO:0006412);cellular response to dexamethasone stimulus(GO:0071549);liver regeneration(GO:0097421)	large ribosomal subunit(GO:0015934);cytosolic large ribosomal subunit(GO:0022625);polysomal ribosome(GO:0042788);cytoplasmic side of rough endoplasmic reticulum membrane(GO:0098556)
Rpl34	tr|F1LQ14|F1LQ14_RAT 60S ribosomal protein L34 OS=Rattus norvegicus OX=10116 GN=Rpl34 PE=4 SV=1;tr|D4A4W9|D4A4W9_RAT Uncharacterized protein OS=Rattus norvegicus OX=10116 PE=4 SV=1;tr|B2RZD4|B2RZD4_RAT 60S ribosomal protein L34 OS=Rattus norvegicus OX=1011	tr|F1LQ14|F1LQ14_RAT;tr|D4A4W9|D4A4W9_RAT;tr|B2RZD4|B2RZD4_RAT;sp|P11250|RL34_RAT	NA	NA	NA	NA				18.4753	18.4753	18.4753	18.4753	18.4753	18.4753	0	0	0	0	0	19.0633	19.0633	19.0633	19.0633	19.0633	19.0633	19.0633	19.0633	0	0	0	0	0	0	0	FALSE		FALSE		60S ribosomal protein L34	SUBFAMILY NOT NAMED (PTHR46595:SF1)						molecular_function(GO:0003674);structural constituent of ribosome(GO:0003735);protein binding(GO:0005515)	translation(GO:0006412);biological_process(GO:0008150)	endoplasmic reticulum(GO:0005783);ribosome(GO:0005840);cytosolic large ribosomal subunit(GO:0022625)
Rpl35a	tr|D4A771|D4A771_RAT Uncharacterized protein OS=Rattus norvegicus OX=10116 PE=3 SV=1;tr|D3ZZN4|D3ZZN4_RAT Uncharacterized protein OS=Rattus norvegicus OX=10116 PE=3 SV=1;sp|P04646|RL35A_RAT 60S ribosomal protein L35a OS=Rattus norvegicus OX=10116 GN=Rpl35a	tr|D4A771|D4A771_RAT;tr|D3ZZN4|D3ZZN4_RAT;sp|P04646|RL35A_RAT;tr|A0A096P6M4|A0A096P6M4_RAT	NA	NA	NA	NA				NA	NA	NA	NA	NA	NA						19.0633	19.0633	19.0633	19.0633	19.0633	19.0633	19.0633	19.0633	0	0	0	0	0	0	0	FALSE		FALSE		60S ribosomal protein L35a	60S RIBOSOMAL PROTEIN L35A (PTHR10902:SF15)	structural constituent of ribosome(GO:0003735)	cytoplasmic translation(GO:0002181);formation of translation initiation ternary complex(GO:0001677);ribosomal large subunit biogenesis(GO:0042273);translational elongation(GO:0006414);translational termination(GO:0006415)	cytosolic large ribosomal subunit(GO:0022625)	ribosomal protein(PC00202)		tRNA binding(GO:0000049);structural constituent of ribosome(GO:0003735);ribonucleoprotein complex binding(GO:0043021)	cytoplasmic translation(GO:0002181);rRNA processing(GO:0006364);biological_process(GO:0008150);ribosomal large subunit biogenesis(GO:0042273)	cytosolic large ribosomal subunit(GO:0022625)
Rpl36	tr|D3ZJJ6|D3ZJJ6_RAT 60S ribosomal protein L36 OS=Rattus norvegicus OX=10116 PE=3 SV=1;tr|A0A140TAI6|A0A140TAI6_RAT 60S ribosomal protein L36 OS=Rattus norvegicus OX=10116 GN=Rpl36 PE=3 SV=1;tr|D3ZZ95|D3ZZ95_RAT 60S ribosomal protein L36 OS=Rattus norvegic	tr|D3ZJJ6|D3ZJJ6_RAT;tr|A0A140TAI6|A0A140TAI6_RAT;tr|D3ZZ95|D3ZZ95_RAT;tr|M0RCN1|M0RCN1_RAT;tr|D4A1Q0|D4A1Q0_RAT;tr|F1M706|F1M706_RAT;sp|P39032|RL36_RAT	NA	NA	NA	NA				NA	NA	NA	NA	NA	NA						19.0633	19.0633	24.5871	19.0633	19.0633	19.0633	19.0633	19.0633	0	5.52382	0	0	0	0	0	FALSE		FALSE		60S ribosomal protein L36	60S RIBOSOMAL PROTEIN L36 (PTHR10114:SF6)	structural constituent of ribosome(GO:0003735)	cytoplasmic translation(GO:0002181);formation of translation initiation ternary complex(GO:0001677);translational elongation(GO:0006414);translational termination(GO:0006415)	cytosolic large ribosomal subunit(GO:0022625)	ribosomal protein(PC00202)		molecular_function(GO:0003674);structural constituent of ribosome(GO:0003735)	cytoplasmic translation(GO:0002181);translation(GO:0006412);biological_process(GO:0008150)	nucleolus(GO:0005730);ribosome(GO:0005840);cytosolic large ribosomal subunit(GO:0022625);polysomal ribosome(GO:0042788);synapse(GO:0045202)
LOC100361079	tr|M0RCN1|M0RCN1_RAT Ribosomal protein L36-like OS=Rattus norvegicus OX=10116 GN=LOC100361079 PE=4 SV=2;tr|D4A1Q0|D4A1Q0_RAT Uncharacterized protein OS=Rattus norvegicus OX=10116 PE=4 SV=1;tr|F1M706|F1M706_RAT 60S ribosomal protein L36 OS=Rattus norvegicus	tr|M0RCN1|M0RCN1_RAT;tr|D4A1Q0|D4A1Q0_RAT;tr|F1M706|F1M706_RAT;tr|A0A140TAI6|A0A140TAI6_RAT;sp|P39032|RL36_RAT;tr|D3ZZ95|D3ZZ95_RAT	NA	NA	NA	NA				18.4753	18.4753	18.4753	18.4753	18.4753	18.4753	0	0	0	0	0	NA	NA	NA	NA	NA	NA	NA	NA								FALSE		FALSE		60S ribosomal protein L36 pseudogene	SUBFAMILY NOT NAMED (PTHR10114:SF5)	structural constituent of ribosome(GO:0003735)	cytoplasmic translation(GO:0002181);formation of translation initiation ternary complex(GO:0001677);translational elongation(GO:0006414);translational termination(GO:0006415)	cytosolic large ribosomal subunit(GO:0022625)	ribosomal protein(PC00202)		structural constituent of ribosome(GO:0003735)	cytoplasmic translation(GO:0002181)	cytosolic large ribosomal subunit(GO:0022625)
Rpl36a	sp|P83883|RL36A_RAT 60S ribosomal protein L36a OS=Rattus norvegicus OX=10116 GN=Rpl36a PE=1 SV=2;tr|F8WFR5|F8WFR5_RAT Similar to large subunit ribosomal protein L36a OS=Rattus norvegicus OX=10116 GN=RGD1566373 PE=4 SV=1	sp|P83883|RL36A_RAT;tr|F8WFR5|F8WFR5_RAT	17.5548	25.1138	24.9853	17.5548	7.55902	7.43045	0	NA	NA	NA	NA	NA	NA						19.0633	19.0633	19.0633	19.0633	19.0633	19.0633	19.0633	28.2141	0	0	0	0	0	0	9.15078	FALSE		FALSE		60S ribosomal protein L36a	60S RIBOSOMAL PROTEIN L36A-RELATED (PTHR10369:SF6)			cytosolic large ribosomal subunit(GO:0022625)	ribosomal protein(PC00202)		molecular_function(GO:0003674);structural constituent of ribosome(GO:0003735)	cytoplasmic translation(GO:0002181);translation(GO:0006412);biological_process(GO:0008150);response to organic substance(GO:0010033);response to retinoic acid(GO:0032526)	nucleus(GO:0005634);endoplasmic reticulum(GO:0005783);cytosol(GO:0005829);plasma membrane(GO:0005886);cytosolic large ribosomal subunit(GO:0022625);polysomal ribosome(GO:0042788)
Rpl37a	tr|A0A0H2UHU1|A0A0H2UHU1_RAT 60S ribosomal protein L37a OS=Rattus norvegicus OX=10116 GN=Rpl37a PE=3 SV=1;sp|P61515|RL37P_RAT Putative 60S ribosomal protein L37a OS=Rattus norvegicus OX=10116 GN=Rpl37a-ps1 PE=5 SV=2	tr|A0A0H2UHU1|A0A0H2UHU1_RAT;sp|P61515|RL37P_RAT	17.5548	24.9121	24.9705	24.5298	7.35726	7.41571	6.97494	NA	NA	NA	NA	NA	NA						NA	NA	NA	NA	NA	NA	NA	NA								FALSE		FALSE		60S ribosomal protein L37a							structural constituent of ribosome(GO:0003735);metal ion binding(GO:0046872);large ribosomal subunit rRNA binding(GO:0070180)	translation(GO:0006412);biological_process(GO:0008150)	ribosome(GO:0005840);cytosolic large ribosomal subunit(GO:0022625)
Rpl37a	tr|A0A0H2UHU1|A0A0H2UHU1_RAT 60S ribosomal protein L37a OS=Rattus norvegicus OX=10116 GN=Rpl37a PE=3 SV=1;sp|P61515|RL37P_RAT Putative 60S ribosomal protein L37a OS=Rattus norvegicus OX=10116 GN=Rpl37a-ps1 PE=5 SV=2;sp|D4AAZ6|RL37A_RAT 60S ribosomal protei	tr|A0A0H2UHU1|A0A0H2UHU1_RAT;sp|P61515|RL37P_RAT;sp|D4AAZ6|RL37A_RAT;tr|D4A7B1|D4A7B1_RAT;tr|D4A829|D4A829_RAT	NA	NA	NA	NA				NA	NA	NA	NA	NA	NA						19.0633	19.0633	24.2236	22.635	19.0633	23.9304	19.0633	25.7736	0	5.16027	3.57173	0	4.86711	0	6.71034	FALSE		FALSE		60S ribosomal protein L37a							structural constituent of ribosome(GO:0003735);metal ion binding(GO:0046872);large ribosomal subunit rRNA binding(GO:0070180)	translation(GO:0006412);biological_process(GO:0008150)	ribosome(GO:0005840);cytosolic large ribosomal subunit(GO:0022625)
Rpl37a	tr|A0A0H2UHU1|A0A0H2UHU1_RAT 60S ribosomal protein L37a OS=Rattus norvegicus OX=10116 GN=Rpl37a PE=3 SV=1;sp|P61515|RL37P_RAT Putative 60S ribosomal protein L37a OS=Rattus norvegicus OX=10116 GN=Rpl37a-ps1 PE=5 SV=2;sp|D4AAZ6|RL37A_RAT 60S ribosomal protei	tr|A0A0H2UHU1|A0A0H2UHU1_RAT;sp|P61515|RL37P_RAT;sp|D4AAZ6|RL37A_RAT	NA	NA	NA	NA				18.4753	18.4753	26.1716	18.4753	18.4753	25.4178	0	7.69633	0	0	6.9425	NA	NA	NA	NA	NA	NA	NA	NA								FALSE		FALSE		60S ribosomal protein L37a							structural constituent of ribosome(GO:0003735);metal ion binding(GO:0046872);large ribosomal subunit rRNA binding(GO:0070180)	translation(GO:0006412);biological_process(GO:0008150)	ribosome(GO:0005840);cytosolic large ribosomal subunit(GO:0022625)
Rpl38	sp|P63174|RL38_RAT 60S ribosomal protein L38 OS=Rattus norvegicus OX=10116 GN=Rpl38 PE=1 SV=2;tr|D4AD70|D4AD70_RAT Uncharacterized protein OS=Rattus norvegicus OX=10116 PE=3 SV=1;tr|D3ZZH2|D3ZZH2_RAT Uncharacterized protein OS=Rattus norvegicus OX=10116 PE	sp|P63174|RL38_RAT;tr|D4AD70|D4AD70_RAT;tr|D3ZZH2|D3ZZH2_RAT	27.3124	29.4702	29.6792	29.4498	2.15776	2.36676	2.13733	NA	NA	NA	NA	NA	NA						NA	NA	NA	NA	NA	NA	NA	NA								FALSE		FALSE		60S ribosomal protein L38	60S RIBOSOMAL PROTEIN L38 (PTHR10965:SF7)	structural constituent of ribosome(GO:0003735)		cytosolic large ribosomal subunit(GO:0022625)	ribosomal protein(PC00202)		structural constituent of ribosome(GO:0003735)	skeletal system development(GO:0001501);ossification(GO:0001503);cytoplasmic translation(GO:0002181);translation(GO:0006412);regulation of translation(GO:0006417);sensory perception of sound(GO:0007605);90S preribosome assembly(GO:0034463);middle ear morphogenesis(GO:0042474);axial mesoderm development(GO:0048318)	postsynaptic density(GO:0014069);cytosolic large ribosomal subunit(GO:0022625);eukaryotic 80S initiation complex(GO:0033291);polysomal ribosome(GO:0042788);synapse(GO:0045202)
Rpl38	tr|D4AD70|D4AD70_RAT Uncharacterized protein OS=Rattus norvegicus OX=10116 PE=3 SV=1;sp|P63174|RL38_RAT 60S ribosomal protein L38 OS=Rattus norvegicus OX=10116 GN=Rpl38 PE=1 SV=2;tr|D3ZW57|D3ZW57_RAT Uncharacterized protein OS=Rattus norvegicus OX=10116 PE	tr|D4AD70|D4AD70_RAT;sp|P63174|RL38_RAT;tr|D3ZW57|D3ZW57_RAT;tr|D3ZZH2|D3ZZH2_RAT	NA	NA	NA	NA				NA	NA	NA	NA	NA	NA						22.884	24.2547	24.286	22.7293	25.4553	27.0033	26.8671	28.6086	1.37071	1.40203	-0.154655	2.57132	4.11938	3.98316	5.72466	FALSE		FALSE		60S ribosomal protein L38	60S RIBOSOMAL PROTEIN L38 (PTHR10965:SF7)	structural constituent of ribosome(GO:0003735)		cytosolic large ribosomal subunit(GO:0022625)	ribosomal protein(PC00202)		structural constituent of ribosome(GO:0003735)	skeletal system development(GO:0001501);ossification(GO:0001503);cytoplasmic translation(GO:0002181);translation(GO:0006412);regulation of translation(GO:0006417);sensory perception of sound(GO:0007605);90S preribosome assembly(GO:0034463);middle ear morphogenesis(GO:0042474);axial mesoderm development(GO:0048318)	postsynaptic density(GO:0014069);cytosolic large ribosomal subunit(GO:0022625);eukaryotic 80S initiation complex(GO:0033291);polysomal ribosome(GO:0042788);synapse(GO:0045202)
Rpl38	sp|P63174|RL38_RAT 60S ribosomal protein L38 OS=Rattus norvegicus OX=10116 GN=Rpl38 PE=1 SV=2;tr|D4AD70|D4AD70_RAT Uncharacterized protein OS=Rattus norvegicus OX=10116 PE=3 SV=1;tr|D3ZZH2|D3ZZH2_RAT Uncharacterized protein OS=Rattus norvegicus OX=10116 PE	sp|P63174|RL38_RAT;tr|D4AD70|D4AD70_RAT;tr|D3ZZH2|D3ZZH2_RAT;tr|D3ZW57|D3ZW57_RAT	NA	NA	NA	NA				28.8603	30.172	29.6065	29.6812	29.1714	30.0612	1.31174	0.746243	0.820952	0.311101	1.20091	NA	NA	NA	NA	NA	NA	NA	NA								FALSE		FALSE		60S ribosomal protein L38	60S RIBOSOMAL PROTEIN L38 (PTHR10965:SF7)	structural constituent of ribosome(GO:0003735)		cytosolic large ribosomal subunit(GO:0022625)	ribosomal protein(PC00202)		structural constituent of ribosome(GO:0003735)	skeletal system development(GO:0001501);ossification(GO:0001503);cytoplasmic translation(GO:0002181);translation(GO:0006412);regulation of translation(GO:0006417);sensory perception of sound(GO:0007605);90S preribosome assembly(GO:0034463);middle ear morphogenesis(GO:0042474);axial mesoderm development(GO:0048318)	postsynaptic density(GO:0014069);cytosolic large ribosomal subunit(GO:0022625);eukaryotic 80S initiation complex(GO:0033291);polysomal ribosome(GO:0042788);synapse(GO:0045202)
Rpl39	tr|A0A0H2UI11|A0A0H2UI11_RAT 60S ribosomal protein L39 OS=Rattus norvegicus OX=10116 GN=Rpl39 PE=1 SV=1;sp|P62893|RL39_RAT 60S ribosomal protein L39 OS=Rattus norvegicus OX=10116 GN=Rpl39 PE=1 SV=2	tr|A0A0H2UI11|A0A0H2UI11_RAT;sp|P62893|RL39_RAT	24.0701	25.5654	25.705	26.6708	1.49529	1.63486	2.60063	18.4753	25.7863	25.6375	25.8445	25.4058	24.7734	7.31097	7.1622	7.36925	6.93052	6.29813	19.0633	19.0633	19.0633	19.0633	23.4321	23.9777	24.4922	19.0633	0	0	0	4.36878	4.91442	5.42885	0	FALSE		FALSE		60S ribosomal protein L39	60S RIBOSOMAL PROTEIN L39-LIKE 5-RELATED (PTHR19970:SF25)			cytosolic large ribosomal subunit(GO:0022625)	ribosomal protein(PC00202)		structural constituent of ribosome(GO:0003735)	cytoplasmic translation(GO:0002181);innate immune response in mucosa(GO:0002227);translation(GO:0006412);antibacterial humoral response(GO:0019731);defense response to Gram-positive bacterium(GO:0050830);antimicrobial humoral immune response mediated by antimicrobial peptide(GO:0061844)	extracellular space(GO:0005615);ribosome(GO:0005840);cytosolic large ribosomal subunit(GO:0022625);polysomal ribosome(GO:0042788)
Rpl4	tr|Q6P3V9|Q6P3V9_RAT 60S ribosomal protein L4 OS=Rattus norvegicus OX=10116 GN=Rpl4 PE=1 SV=1;sp|P50878|RL4_RAT 60S ribosomal protein L4 OS=Rattus norvegicus OX=10116 GN=Rpl4 PE=1 SV=3	tr|Q6P3V9|Q6P3V9_RAT;sp|P50878|RL4_RAT	NA	NA	NA	NA				22.9984	24.1537	18.4753	18.4753	18.4753	18.4753	1.1552	-4.52317	-4.52317	-4.52317	-4.52317	19.0633	19.0633	22.8111	19.0633	19.0633	19.0633	19.0633	19.0633	0	3.74777	0	0	0	0	0	FALSE		FALSE		60S ribosomal protein L4	60S RIBOSOMAL PROTEIN L4 (PTHR19431:SF0)	RNA binding(GO:0003723);structural constituent of ribosome(GO:0003735)		cytosolic large ribosomal subunit(GO:0022625)			structural constituent of ribosome(GO:0003735);protein binding(GO:0005515);5S rRNA binding(GO:0008097)	brainstem development(GO:0003360);translation(GO:0006412);brain development(GO:0007420);cell differentiation(GO:0030154);positive regulation of axon extension(GO:0045773);positive regulation of axonogenesis(GO:0050772);cellular response to organonitrogen compound(GO:0071417)	nucleus(GO:0005634);rough endoplasmic reticulum(GO:0005791);ribosome(GO:0005840);postsynaptic density(GO:0014069);large ribosomal subunit(GO:0015934);cytosolic large ribosomal subunit(GO:0022625);A band(GO:0031672);ribonucleoprotein complex(GO:1990904)
Rpl5	sp|P09895|RL5_RAT 60S ribosomal protein L5 OS=Rattus norvegicus OX=10116 GN=Rpl5 PE=1 SV=3;tr|D3ZHP8|D3ZHP8_RAT Uncharacterized protein OS=Rattus norvegicus OX=10116 PE=1 SV=1	sp|P09895|RL5_RAT;tr|D3ZHP8|D3ZHP8_RAT	NA	NA	NA	NA				NA	NA	NA	NA	NA	NA						19.0633	22.6083	23.4123	23.949	19.0633	24.0826	24.6127	23.8176	3.54498	4.34898	4.88572	0	5.01934	5.54939	4.75433	FALSE		FALSE		60S ribosomal protein L5	60S RIBOSOMAL PROTEIN L5 (PTHR23410:SF12)	rRNA binding(GO:0019843);structural constituent of ribosome(GO:0003735)	ribosomal large subunit assembly(GO:0000027)	cytosolic large ribosomal subunit(GO:0022625)	ribosomal protein(PC00202)		mRNA binding(GO:0003729);mRNA 3'-UTR binding(GO:0003730);structural constituent of ribosome(GO:0003735);protein binding(GO:0005515);5S rRNA binding(GO:0008097);ubiquitin protein ligase binding(GO:0031625);mRNA 5'-UTR binding(GO:0048027);ubiquitin ligase inhibitor activity(GO:1990948)	ribosomal large subunit assembly(GO:0000027);rRNA processing(GO:0006364);translation(GO:0006412);positive regulation of gene expression(GO:0010628);positive regulation of phosphatase activity(GO:0010922);ribosomal large subunit biogenesis(GO:0042273);positive regulation of translation(GO:0045727);protein stabilization(GO:0050821);cellular response to inorganic substance(GO:0071241);regulation of …	nucleus(GO:0005634);nucleoplasm(GO:0005654);nucleolus(GO:0005730);cytoplasm(GO:0005737);endoplasmic reticulum(GO:0005783);cytosol(GO:0005829);postsynaptic density(GO:0014069);aminoacyl-tRNA synthetase multienzyme complex(GO:0017101);cytosolic large ribosomal subunit(GO:0022625);cytosolic ribosome(GO:0022626);protein-containing complex(GO:0032991);synapse(GO:0045202);ribonucleoprotein complex(GO:1…
Rpl6	sp|P21533|RL6_RAT 60S ribosomal protein L6 OS=Rattus norvegicus OX=10116 GN=Rpl6 PE=1 SV=5;tr|F1LQS3|F1LQS3_RAT 60S ribosomal protein L6 OS=Rattus norvegicus OX=10116 GN=Rpl6-ps1 PE=3 SV=1;tr|A0A0G2KBA1|A0A0G2KBA1_RAT Uncharacterized protein OS=Rattus norv	sp|P21533|RL6_RAT;tr|F1LQS3|F1LQS3_RAT;tr|A0A0G2KBA1|A0A0G2KBA1_RAT	NA	NA	NA	NA				22.9955	18.4753	18.4753	18.4753	18.4753	18.4753	-4.52026	-4.52026	-4.52026	-4.52026	-4.52026	19.0633	19.0633	19.0633	19.0633	19.0633	19.0633	19.0633	19.0633	0	0	0	0	0	0	0	FALSE		FALSE		60S ribosomal protein L6	60S RIBOSOMAL PROTEIN L6 (PTHR10715:SF0)	RNA binding(GO:0003723);structural constituent of ribosome(GO:0003735)	cytoplasmic translation(GO:0002181);formation of translation initiation ternary complex(GO:0001677);ribosomal large subunit assembly(GO:0000027);translational elongation(GO:0006414);translational termination(GO:0006415)	cytosolic large ribosomal subunit(GO:0022625)	ribosomal protein(PC00202)		tRNA binding(GO:0000049);RNA binding(GO:0003723);mRNA binding(GO:0003729);structural constituent of ribosome(GO:0003735);5.8S rRNA binding(GO:1990932)	ribosomal large subunit assembly(GO:0000027);cytoplasmic translation(GO:0002181)	nucleus(GO:0005634);rough endoplasmic reticulum(GO:0005791);postsynaptic density(GO:0014069);large ribosomal subunit(GO:0015934);cytosolic large ribosomal subunit(GO:0022625);A band(GO:0031672);cytoplasmic ribonucleoprotein granule(GO:0036464);polysomal ribosome(GO:0042788);synapse(GO:0045202);cytoplasmic side of rough endoplasmic reticulum membrane(GO:0098556)
Rpl7	sp|P05426|RL7_RAT 60S ribosomal protein L7 OS=Rattus norvegicus OX=10116 GN=Rpl7 PE=1 SV=2;tr|B0K031|B0K031_RAT 60S ribosomal protein L7 OS=Rattus norvegicus OX=10116 GN=Rpl7 PE=1 SV=1	sp|P05426|RL7_RAT;tr|B0K031|B0K031_RAT	NA	NA	NA	NA				24.8784	18.4753	18.4753	18.4753	23.9734	18.4753	-6.40316	-6.40316	-6.40316	-0.905034	-6.40316	19.0633	23.6121	24.6558	24.3603	19.0633	19.0633	24.3678	19.0633	4.54882	5.59254	5.29696	0	0	5.30446	0	FALSE		FALSE		60S ribosomal protein L7	60S RIBOSOMAL PROTEIN L7 (PTHR11524:SF12)	RNA binding(GO:0003723);structural constituent of ribosome(GO:0003735)	maturation of LSU-rRNA from tricistronic rRNA transcript (SSU-rRNA, 5.8S rRNA, LSU-rRNA)(GO:0000463)	cytosolic large ribosomal subunit(GO:0022625)	ribosomal protein(PC00202)		DNA binding(GO:0003677);mRNA binding(GO:0003729);structural constituent of ribosome(GO:0003735);5S rRNA binding(GO:0008097);protein homodimerization activity(GO:0042803)	maturation of LSU-rRNA from tricistronic rRNA transcript (SSU-rRNA, 5.8S rRNA, LSU-rRNA)(GO:0000463);rRNA processing(GO:0006364);ribosomal large subunit biogenesis(GO:0042273);liver regeneration(GO:0097421)	ribosome(GO:0005840);polysome(GO:0005844);postsynaptic density(GO:0014069);cytosolic large ribosomal subunit(GO:0022625);A band(GO:0031672);synapse(GO:0045202);ribonucleoprotein complex(GO:1990904)
Rpl7a	sp|P62425|RL7A_RAT 60S ribosomal protein L7a OS=Rattus norvegicus OX=10116 GN=Rpl7a PE=1 SV=2;tr|D3ZPL5|D3ZPL5_RAT Uncharacterized protein OS=Rattus norvegicus OX=10116 PE=4 SV=2;tr|F1M013|F1M013_RAT 60S ribosomal protein L7a OS=Rattus norvegicus OX=10116	sp|P62425|RL7A_RAT;tr|D3ZPL5|D3ZPL5_RAT;tr|F1M013|F1M013_RAT;tr|D3ZU22|D3ZU22_RAT;tr|D4A6B9|D4A6B9_RAT;tr|D3ZNA3|D3ZNA3_RAT;tr|D3ZJH5|D3ZJH5_RAT;tr|F1M4C7|F1M4C7_RAT;tr|F1M2Q3|F1M2Q3_RAT;tr|F1M1M2|F1M1M2_RAT	NA	NA	NA	NA				NA	NA	NA	NA	NA	NA						19.0633	23.1928	22.3463	22.7614	23.8702	25.192	25.9866	25.6252	4.12951	3.28296	3.69814	4.80693	6.1287	6.92328	6.56185	FALSE		FALSE		60S ribosomal protein L7a	60S RIBOSOMAL PROTEIN L7A (PTHR23105:SF113)	RNA binding(GO:0003723)	maturation of LSU-rRNA(GO:0000470)	cytosolic large ribosomal subunit(GO:0022625)	ribosomal protein(PC00202)		molecular_function(GO:0003674);RNA binding(GO:0003723)	maturation of LSU-rRNA(GO:0000470);ribosome biogenesis(GO:0042254);cellular response to Thyroid stimulating hormone(GO:1904401)	ribosome(GO:0005840);membrane(GO:0016020);cytosolic large ribosomal subunit(GO:0022625);polysomal ribosome(GO:0042788);synapse(GO:0045202);ribonucleoprotein complex(GO:1990904)
Rpl7a	tr|F1M013|F1M013_RAT 60S ribosomal protein L7a OS=Rattus norvegicus OX=10116 GN=Rpl7a PE=4 SV=2;tr|D3ZU22|D3ZU22_RAT 60S ribosomal protein L7a-like OS=Rattus norvegicus OX=10116 GN=LOC108349606 PE=4 SV=1;sp|P62425|RL7A_RAT 60S ribosomal protein L7a OS=Ratt	tr|F1M013|F1M013_RAT;tr|D3ZU22|D3ZU22_RAT;sp|P62425|RL7A_RAT;tr|D3ZPL5|D3ZPL5_RAT;tr|F1M1M2|F1M1M2_RAT;tr|D4A6B9|D4A6B9_RAT;tr|D3ZNA3|D3ZNA3_RAT;tr|D3ZJH5|D3ZJH5_RAT	NA	NA	NA	NA				23.6563	23.2917	18.4753	23.8471	18.4753	18.4753	-0.364583	-5.18105	0.190725	-5.18105	-5.18105	NA	NA	NA	NA	NA	NA	NA	NA								FALSE		FALSE		60S ribosomal protein L7a	60S RIBOSOMAL PROTEIN L7A (PTHR23105:SF113)	RNA binding(GO:0003723)	maturation of LSU-rRNA(GO:0000470)	cytosolic large ribosomal subunit(GO:0022625)	ribosomal protein(PC00202)		molecular_function(GO:0003674);RNA binding(GO:0003723)	maturation of LSU-rRNA(GO:0000470);ribosome biogenesis(GO:0042254);cellular response to Thyroid stimulating hormone(GO:1904401)	ribosome(GO:0005840);membrane(GO:0016020);cytosolic large ribosomal subunit(GO:0022625);polysomal ribosome(GO:0042788);synapse(GO:0045202);ribonucleoprotein complex(GO:1990904)
Rpl8	tr|D4A6W6|D4A6W6_RAT Uncharacterized protein OS=Rattus norvegicus OX=10116 PE=3 SV=1;sp|P62919|RL8_RAT 60S ribosomal protein L8 OS=Rattus norvegicus OX=10116 GN=Rpl8 PE=2 SV=2	tr|D4A6W6|D4A6W6_RAT;sp|P62919|RL8_RAT	NA	NA	NA	NA				18.4753	18.4753	18.4753	18.4753	18.4753	18.4753	0	0	0	0	0	19.0633	23.2991	19.0633	23.6171	19.0633	19.0633	19.0633	25.661	4.23581	0	4.55378	0	0	0	6.59766	FALSE		FALSE		60S ribosomal protein L8	60S RIBOSOMAL PROTEIN L8 (PTHR13691:SF16)	RNA binding(GO:0003723);structural constituent of ribosome(GO:0003735)	cytoplasmic translation(GO:0002181);formation of translation initiation ternary complex(GO:0001677);translational elongation(GO:0006414);translational termination(GO:0006415)	cytosolic large ribosomal subunit(GO:0022625)	ribosomal protein(PC00202)		structural constituent of ribosome(GO:0003735);5.8S rRNA binding(GO:1990932)	cytoplasmic translation(GO:0002181);cellular response to nerve growth factor stimulus(GO:1990090)	postsynaptic density(GO:0014069);cytosolic large ribosomal subunit(GO:0022625);polysomal ribosome(GO:0042788);synapse(GO:0045202);postsynapse(GO:0098794)
LOC103692829	tr|A0A0G2JXD0|A0A0G2JXD0_RAT 60S ribosomal protein L9 pseudogene OS=Rattus norvegicus OX=10116 GN=LOC103692829 PE=4 SV=1;sp|P17077|RL9_RAT 60S ribosomal protein L9 OS=Rattus norvegicus OX=10116 GN=Rpl9 PE=1 SV=1;tr|M0R6B4|M0R6B4_RAT Uncharacterized protein	tr|A0A0G2JXD0|A0A0G2JXD0_RAT;sp|P17077|RL9_RAT;tr|M0R6B4|M0R6B4_RAT;tr|M0RBD4|M0RBD4_RAT	26.1834	25.8633	25.7603	27.026	-0.320126	-0.423145	0.842518	NA	NA	NA	NA	NA	NA						NA	NA	NA	NA	NA	NA	NA	NA								FALSE		FALSE		60S ribosomal protein L9 pseudogene	60S RIBOSOMAL PROTEIN L9-RELATED (PTHR11655:SF16)	structural constituent of ribosome(GO:0003735)	cytoplasmic translation(GO:0002181);formation of translation initiation ternary complex(GO:0001677);translational elongation(GO:0006414);translational termination(GO:0006415)	cytosolic large ribosomal subunit(GO:0022625)	ribosomal protein(PC00202)		structural constituent of ribosome(GO:0003735);rRNA binding(GO:0019843)	cytoplasmic translation(GO:0002181)	cytosolic large ribosomal subunit(GO:0022625)
LOC103692829	tr|A0A0G2JXD0|A0A0G2JXD0_RAT 60S ribosomal protein L9 pseudogene OS=Rattus norvegicus OX=10116 GN=LOC103692829 PE=4 SV=1;sp|P17077|RL9_RAT 60S ribosomal protein L9 OS=Rattus norvegicus OX=10116 GN=Rpl9 PE=1 SV=1;tr|M0RBD4|M0RBD4_RAT Uncharacterized protein	tr|A0A0G2JXD0|A0A0G2JXD0_RAT;sp|P17077|RL9_RAT;tr|M0RBD4|M0RBD4_RAT;tr|M0R6B4|M0R6B4_RAT	NA	NA	NA	NA				NA	NA	NA	NA	NA	NA						27.8804	28.0586	28.7025	27.856	28.1306	28.8359	28.6065	29.8227	0.17824	0.822087	-0.0244358	0.250216	0.955543	0.726128	1.94228	FALSE		FALSE		60S ribosomal protein L9 pseudogene	60S RIBOSOMAL PROTEIN L9-RELATED (PTHR11655:SF16)	structural constituent of ribosome(GO:0003735)	cytoplasmic translation(GO:0002181);formation of translation initiation ternary complex(GO:0001677);translational elongation(GO:0006414);translational termination(GO:0006415)	cytosolic large ribosomal subunit(GO:0022625)	ribosomal protein(PC00202)		structural constituent of ribosome(GO:0003735);rRNA binding(GO:0019843)	cytoplasmic translation(GO:0002181)	cytosolic large ribosomal subunit(GO:0022625)
LOC103692829	tr|A0A0G2JXD0|A0A0G2JXD0_RAT 60S ribosomal protein L9 pseudogene OS=Rattus norvegicus OX=10116 GN=LOC103692829 PE=4 SV=1;sp|P17077|RL9_RAT 60S ribosomal protein L9 OS=Rattus norvegicus OX=10116 GN=Rpl9 PE=1 SV=1;tr|M0R6B4|M0R6B4_RAT Uncharacterized protein	tr|A0A0G2JXD0|A0A0G2JXD0_RAT;sp|P17077|RL9_RAT;tr|M0R6B4|M0R6B4_RAT;tr|M0RBD4|M0RBD4_RAT;tr|F1M7A9|F1M7A9_RAT	NA	NA	NA	NA				29.1949	28.4907	29.1249	29.8631	29.2092	29.905	-0.704157	-0.0699596	0.668278	0.0142958	0.710152	NA	NA	NA	NA	NA	NA	NA	NA								FALSE		FALSE		60S ribosomal protein L9 pseudogene	60S RIBOSOMAL PROTEIN L9-RELATED (PTHR11655:SF16)	structural constituent of ribosome(GO:0003735)	cytoplasmic translation(GO:0002181);formation of translation initiation ternary complex(GO:0001677);translational elongation(GO:0006414);translational termination(GO:0006415)	cytosolic large ribosomal subunit(GO:0022625)	ribosomal protein(PC00202)		structural constituent of ribosome(GO:0003735);rRNA binding(GO:0019843)	cytoplasmic translation(GO:0002181)	cytosolic large ribosomal subunit(GO:0022625)
Pfkfb4	sp|P25114|F264_RAT 6-phosphofructo-2-kinase/fructose-2,6-bisphosphatase 4 OS=Rattus norvegicus OX=10116 GN=Pfkfb4 PE=1 SV=3	sp|P25114|F264_RAT	17.5548	17.5548	17.5548	17.5548	0	0	0	NA	NA	NA	NA	NA	NA						NA	NA	NA	NA	NA	NA	NA	NA								FALSE		FALSE		6-phosphofructo-2-kinase/fructose-2,6-bisphosphatase 4	6-PHOSPHOFRUCTO-2-KINASE/FRUCTOSE-2,6-BISPHOSPHATASE 4 (PTHR10606:SF14)	carbohydrate kinase activity(GO:0019200);phosphatase activity(GO:0016791);phosphotransferase activity, alcohol group as acceptor(GO:0016773)	carbohydrate derivative metabolic process(GO:1901135);organophosphate metabolic process(GO:0019637)	cytosol(GO:0005829)	carbohydrate phosphatase(PC00066)		6-phosphofructo-2-kinase activity(GO:0003873);fructose-2,6-bisphosphate 2-phosphatase activity(GO:0004331);ATP binding(GO:0005524)	fructose metabolic process(GO:0006000);fructose 2,6-bisphosphate metabolic process(GO:0006003);dephosphorylation(GO:0016311);carbohydrate phosphorylation(GO:0046835)	cytosol(GO:0005829)
Pgd	sp|P85968|6PGD_RAT 6-phosphogluconate dehydrogenase, decarboxylating OS=Rattus norvegicus OX=10116 GN=Pgd PE=1 SV=1;tr|A0A0G2K7Q8|A0A0G2K7Q8_RAT 6-phosphogluconate dehydrogenase, decarboxylating OS=Rattus norvegicus OX=10116 GN=Kif1b PE=1 SV=1	sp|P85968|6PGD_RAT;tr|A0A0G2K7Q8|A0A0G2K7Q8_RAT	NA	NA	NA	NA				NA	NA	NA	NA	NA	NA						24.1443	23.3883	24.6308	24.4129	19.0633	23.8408	23.6845	19.0633	-0.755999	0.486482	0.268594	-5.08099	-0.303501	-0.459782	-5.08099	FALSE		FALSE		6-phosphogluconate dehydrogenase, decarboxylating	6-PHOSPHOGLUCONATE DEHYDROGENASE, DECARBOXYLATING (PTHR11811:SF45)	oxidoreductase activity(GO:0016491)	monosaccharide metabolic process(GO:0005996)		dehydrogenase(PC00092)	Pentose phosphate pathway->Gluconate Dehydrogenase;;	phosphogluconate dehydrogenase (decarboxylating) activity(GO:0004616);carbohydrate binding(GO:0030246);carboxylic acid binding(GO:0031406);NADP binding(GO:0050661)	carbohydrate metabolic process(GO:0005975);pentose-phosphate shunt(GO:0006098);NADP metabolic process(GO:0006739);pentose-phosphate shunt, oxidative branch(GO:0009051);pentose biosynthetic process(GO:0019322);D-gluconate metabolic process(GO:0019521);D-gluconate catabolic process(GO:0046177);oxidation-reduction process(GO:0055114)	cytoplasm(GO:0005737);cytosol(GO:0005829);intracellular membrane-bounded organelle(GO:0043231)
Nt5c3b	sp|Q6AYP7|5NT3B_RAT 7-methylguanosine phosphate-specific 5-nucleotidase OS=Rattus norvegicus OX=10116 GN=Nt5c3b PE=2 SV=2;tr|A0A096MK29|A0A096MK29_RAT 5-nucleotidase OS=Rattus norvegicus OX=10116 GN=Nt5c3b PE=1 SV=1	sp|Q6AYP7|5NT3B_RAT;tr|A0A096MK29|A0A096MK29_RAT	17.5548	22.9757	23.2738	23.001	5.4209	5.71902	5.44618	NA	NA	NA	NA	NA	NA						19.0633	22.1456	19.0633	22.3244	19.0633	19.0633	19.0633	19.0633	3.08234	0	3.2611	0	0	0	0	FALSE		FALSE		7-methylguanosine phosphate-specific 5'-nucleotidase	7-METHYLGUANOSINE PHOSPHATE-SPECIFIC 5'-NUCLEOTIDASE (PTHR13045:SF3)	5'-nucleotidase activity(GO:0008253)		cytoplasm(GO:0005737)	esterase(PC00097)		nucleotide binding(GO:0000166);magnesium ion binding(GO:0000287);5'-nucleotidase activity(GO:0008253)	nucleotide metabolic process(GO:0009117);dephosphorylation(GO:0016311)	cytoplasm(GO:0005737)
Aar2	tr|B1WC03|B1WC03_RAT AAR2-splicing factor OS=Rattus norvegicus OX=10116 GN=Aar2 PE=1 SV=1	tr|B1WC03|B1WC03_RAT	17.5548	22.4644	17.5548	17.5548	4.90963	0	0	NA	NA	NA	NA	NA	NA						19.0633	19.0633	22.5984	22.4726	19.0633	19.0633	23.6054	19.0633	0	3.53508	3.40926	0	0	4.54207	0	FALSE		FALSE		AAR2-splicing factor homolog	PROTEIN AAR2 HOMOLOG (PTHR12689:SF4)		spliceosomal snRNP assembly(GO:0000387)				molecular_function(GO:0003674)	spliceosomal tri-snRNP complex assembly(GO:0000244);biological_process(GO:0008150)	cellular_component(GO:0005575)
Abhd3	tr|D4A3D4|D4A3D4_RAT Abhydrolase domain containing 3 (Predicted) OS=Rattus norvegicus OX=10116 GN=Abhd3 PE=4 SV=2	tr|D4A3D4|D4A3D4_RAT	22.6988	17.5548	23.3066	17.5548	-5.14394	0.607875	-5.14394	NA	NA	NA	NA	NA	NA						22.2705	22.5693	22.0605	23.1654	22.6851	22.9097	23.5341	23.8167	0.298767	-0.209994	0.894907	0.414565	0.639145	1.2636	1.54615	FALSE		FALSE		Abhydrolase domain containing 3 (Predicted)	PHOSPHOLIPASE ABHD3 (PTHR10794:SF50)	carboxylic ester hydrolase activity(GO:0052689);lipase activity(GO:0016298)	fatty acid biosynthetic process(GO:0006633);fatty acid catabolic process(GO:0009062)		serine protease(PC00203)		molecular_function(GO:0003674);phospholipase A2 activity(GO:0004623);phospholipase A1 activity(GO:0008970);lipase activity(GO:0016298);short-chain carboxylesterase activity(GO:0034338);acylglycerol lipase activity(GO:0047372)	biological_process(GO:0008150);cellular lipid metabolic process(GO:0044255);phosphatidylcholine metabolic process(GO:0046470);medium-chain fatty acid biosynthetic process(GO:0051792);medium-chain fatty acid catabolic process(GO:0051793)	cellular_component(GO:0005575);integral component of membrane(GO:0016021)
Abi1	sp|Q9QZM5|ABI1_RAT Abl interactor 1 OS=Rattus norvegicus OX=10116 GN=Abi1 PE=1 SV=3;tr|A2VD09|A2VD09_RAT Abi1 protein OS=Rattus norvegicus OX=10116 GN=Abi1 PE=1 SV=1	sp|Q9QZM5|ABI1_RAT;tr|A2VD09|A2VD09_RAT	26.8967	27.4277	26.7591	26.9463	0.531043	-0.137513	0.0496388	27.0412	27.8705	26.5045	28.3729	28.2583	28.7112	0.829299	-0.53677	1.33164	1.21703	1.67	25.8956	26.2485	26.5486	26.6375	25.4396	25.7665	26.3602	27.1206	0.35296	0.653025	0.741924	-0.455959	-0.129046	0.464624	1.22504	FALSE		FALSE		Abl interactor 1	ABL INTERACTOR 1 (PTHR10460:SF2)	protein domain specific binding(GO:0019904)		intracellular(GO:0005622);lamellipodium(GO:0030027);plasma membrane region(GO:0098590)	G-protein modulator(PC00022)		protein binding(GO:0005515);transcription factor binding(GO:0008134);SH3 domain binding(GO:0017124);protein tyrosine kinase activator activity(GO:0030296)	somitogenesis(GO:0001756);actin polymerization or depolymerization(GO:0008154);peptidyl-tyrosine phosphorylation(GO:0018108);megakaryocyte development(GO:0035855);dendrite morphogenesis(GO:0048813);positive regulation of protein tyrosine kinase activity(GO:0061098);lamellipodium morphogenesis(GO:0072673);postsynapse to nucleus signaling pathway(GO:0099527)	intracellular(GO:0005622);nucleus(GO:0005634);cytoplasm(GO:0005737);cytoskeleton(GO:0005856);postsynaptic density(GO:0014069);lamellipodium(GO:0030027);cell junction(GO:0030054);filopodium(GO:0030175);growth cone(GO:0030426);SCAR complex(GO:0031209);cell leading edge(GO:0031252);filopodium tip(GO:0032433);neuron projection(GO:0043005);postsynaptic membrane(GO:0045211);glutamatergic synapse(GO:009…
Abi2	tr|F1LYA6|F1LYA6_RAT Abl-interactor 2 OS=Rattus norvegicus OX=10116 GN=Abi2 PE=4 SV=3	tr|F1LYA6|F1LYA6_RAT	27.9225	27.7423	28.0188	27.6544	-0.180265	0.096266	-0.268165	28.1626	28.3849	26.6066	28.173	28.5858	29.4754	0.222283	-1.55609	0.0103538	0.423157	1.31275	24.9097	25.3733	25.4164	25.7577	25.6615	25.4707	26.5285	27.2013	0.463602	0.506765	0.848003	0.751787	0.56098	1.61887	2.29167	FALSE		FALSE		Abl-interactor 2	ABL INTERACTOR 2 (PTHR10460:SF26)	protein domain specific binding(GO:0019904)		lamellipodium(GO:0030027);plasma membrane region(GO:0098590)	G-protein modulator(PC00022)		SH3 domain binding(GO:0017124);ubiquitin protein ligase binding(GO:0031625);Rac GTPase binding(GO:0048365);proline-rich region binding(GO:0070064)	learning or memory(GO:0007611);dendrite development(GO:0016358);cell migration(GO:0016477);Rac protein signal transduction(GO:0016601);peptidyl-tyrosine phosphorylation(GO:0018108);camera-type eye development(GO:0043010);zonula adherens assembly(GO:0045186);regulation of dendritic spine morphogenesis(GO:0061001);lens fiber cell morphogenesis(GO:0070309);postsynaptic actin cytoskeleton organizatio…	cytosol(GO:0005829);actin filament(GO:0005884);adherens junction(GO:0005912);cell-cell adherens junction(GO:0005913);lamellipodium(GO:0030027);dendrite(GO:0030425);SCAR complex(GO:0031209);filopodium tip(GO:0032433);dendritic spine(GO:0043197);postsynaptic actin cytoskeleton(GO:0098871);glutamatergic synapse(GO:0098978)
Pdhx	tr|A0A0G2JZH8|A0A0G2JZH8_RAT Dihydrolipoamide acetyltransferase component of pyruvate dehydrogenase complex OS=Rattus norvegicus OX=10116 GN=Pdhx PE=1 SV=1;tr|Q7TQ85|Q7TQ85_RAT Ac1164 OS=Rattus norvegicus OX=10116 GN=Pdhx PE=1 SV=1	tr|A0A0G2JZH8|A0A0G2JZH8_RAT;tr|Q7TQ85|Q7TQ85_RAT	28.6842	27.706	27.7312	27.7385	-0.978178	-0.952994	-0.94571	27.6383	27.7236	27.206	28.1	27.3221	28.5533	0.0853424	-0.432309	0.461726	-0.31625	0.915043	28.7075	28.8901	28.5326	28.4634	28.5542	28.6747	28.9672	29.2771	0.182605	-0.174892	-0.244101	-0.153261	-0.0328171	0.259646	0.569554	FALSE		FALSE		Ac1164	PYRUVATE DEHYDROGENASE PROTEIN X COMPONENT, MITOCHONDRIAL (PTHR23151:SF57)	acetyltransferase activity(GO:0016407)	carbohydrate metabolic process(GO:0005975);coenzyme metabolic process(GO:0006732)		acetyltransferase(PC00038);acyltransferase(PC00042)		molecular_function(GO:0003674);transferase activity, transferring acyl groups(GO:0016746);pyruvate dehydrogenase (NAD+) activity(GO:0034604)	acetyl-CoA biosynthetic process from pyruvate(GO:0006086);biological_process(GO:0008150)	cellular_component(GO:0005575);pyruvate dehydrogenase complex(GO:0045254)
Rcl1	tr|G3V7Z1|G3V7Z1_RAT RCG47403 OS=Rattus norvegicus OX=10116 GN=Rcl1 PE=1 SV=3;tr|A0A0G2K515|A0A0G2K515_RAT RNA terminal phosphate cyclase-like 1 OS=Rattus norvegicus OX=10116 GN=Rcl1 PE=4 SV=1;tr|Q7TQ76|Q7TQ76_RAT Ac1292 OS=Rattus norvegicus OX=10116 GN=Rc	tr|G3V7Z1|G3V7Z1_RAT;tr|A0A0G2K515|A0A0G2K515_RAT;tr|Q7TQ76|Q7TQ76_RAT	17.5548	22.8984	17.5548	17.5548	5.34361	0	0	NA	NA	NA	NA	NA	NA						NA	NA	NA	NA	NA	NA	NA	NA								FALSE		FALSE		Ac1292	RNA 3'-TERMINAL PHOSPHATE CYCLASE-LIKE PROTEIN (PTHR11096:SF1)	cyclase activity(GO:0009975);endoribonuclease activity(GO:0004521);ligase activity(GO:0016874)		nucleolus(GO:0005730)	RNA binding protein(PC00031);cyclase(PC00079)		molecular_function(GO:0003674);endoribonuclease activity(GO:0004521)	endonucleolytic cleavage in ITS1 to separate SSU-rRNA from 5.8S rRNA and LSU-rRNA from tricistronic rRNA transcript (SSU-rRNA, 5.8S rRNA, LSU-rRNA)(GO:0000447);endonucleolytic cleavage in 5'-ETS of tricistronic rRNA transcript (SSU-rRNA, 5.8S rRNA, LSU-rRNA)(GO:0000480);RNA processing(GO:0006396);biological_process(GO:0008150);ribosome biogenesis(GO:0042254);RNA phosphodiester bond hydrolysis, en…	cellular_component(GO:0005575);nucleolus(GO:0005730)
Acad9	tr|B1WC61|B1WC61_RAT Acad9 protein OS=Rattus norvegicus OX=10116 GN=Acad9 PE=1 SV=1	tr|B1WC61|B1WC61_RAT	26.0172	25.8508	25.2635	26.2047	-0.166418	-0.753794	0.187431	18.4753	18.4753	18.4753	18.4753	18.4753	24.1006	0	0	0	0	5.62535	22.074	22.1082	24.4383	23.6443	19.0633	24.6119	24.0448	24.4256	0.0341884	2.36429	1.57029	-3.01071	2.53791	1.97081	2.35161	FALSE		FALSE		Acad9 protein	ACYL-COA DEHYDROGENASE FAMILY MEMBER 9, MITOCHONDRIAL (PTHR43884:SF9)	amide binding(GO:0033218);anion binding(GO:0043168);cofactor binding(GO:0048037);oxidoreductase activity, acting on the CH-CH group of donors(GO:0016627);purine ribonucleotide binding(GO:0032555)		mitochondrion(GO:0005739)	dehydrogenase(PC00092);oxidase(PC00175);transferase(PC00220)		fatty-acyl-CoA binding(GO:0000062);molecular_function(GO:0003674);long-chain-acyl-CoA dehydrogenase activity(GO:0004466);very-long-chain-acyl-CoA dehydrogenase activity(GO:0017099);flavin adenine dinucleotide binding(GO:0050660);medium-chain-acyl-CoA dehydrogenase activity(GO:0070991)	long-chain fatty acid metabolic process(GO:0001676);biological_process(GO:0008150);mitochondrial respiratory chain complex I assembly(GO:0032981);medium-chain fatty acid metabolic process(GO:0051791);oxidation-reduction process(GO:0055114)	cellular_component(GO:0005575);nucleus(GO:0005634);mitochondrion(GO:0005739);dendrite(GO:0030425);mitochondrial membrane(GO:0031966)
Aacs	sp|Q9JMI1|AACS_RAT Acetoacetyl-CoA synthetase OS=Rattus norvegicus OX=10116 GN=Aacs PE=1 SV=1	sp|Q9JMI1|AACS_RAT	21.0893	20.6772	20.669	20.2638	-0.412056	-0.420235	-0.825459	NA	NA	NA	NA	NA	NA						NA	NA	NA	NA	NA	NA	NA	NA								FALSE		FALSE		Acetoacetyl-CoA synthetase	ACETOACETYL-COA SYNTHETASE (PTHR42921:SF1)	ligase activity(GO:0016874);oxidoreductase activity(GO:0016491)	cellular amino acid biosynthetic process(GO:0008652);coenzyme metabolic process(GO:0006732);fatty acid metabolic process(GO:0006631)		dehydrogenase(PC00092);ligase(PC00142)		ATP binding(GO:0005524);acetoacetate-CoA ligase activity(GO:0030729);butyrate-CoA ligase activity(GO:0047760)	liver development(GO:0001889);fatty acid metabolic process(GO:0006631);response to nutrient(GO:0007584);response to organonitrogen compound(GO:0010243);response to organic cyclic compound(GO:0014070);response to purine-containing compound(GO:0014074);positive regulation of insulin secretion(GO:0032024);response to oleic acid(GO:0034201);response to drug(GO:0042493);response to starvation(GO:00425…	cytosol(GO:0005829)
Ache	tr|M0R4A5|M0R4A5_RAT Carboxylic ester hydrolase OS=Rattus norvegicus OX=10116 GN=Ache PE=3 SV=2;tr|A0A0G2K6V0|A0A0G2K6V0_RAT Carboxylic ester hydrolase OS=Rattus norvegicus OX=10116 GN=Ache PE=3 SV=1;tr|A0A0G2K2I2|A0A0G2K2I2_RAT Carboxylic ester hydrolase	tr|M0R4A5|M0R4A5_RAT;tr|A0A0G2K6V0|A0A0G2K6V0_RAT;tr|A0A0G2K2I2|A0A0G2K2I2_RAT;sp|P37136|ACES_RAT	24.4018	23.7709	21.8803	24.5755	-0.630905	-2.52157	0.173687	NA	NA	NA	NA	NA	NA						22.539	22.0254	23.3211	23.0212	22.4863	22.9829	24.0165	24.0775	-0.513521	0.782117	0.482243	-0.0526899	0.443906	1.47749	1.53858	FALSE		FALSE		Acetylcholinesterase	ACETYLCHOLINESTERASE (PTHR43918:SF8)					Muscarinic acetylcholine receptor 2 and 4 signaling pathway->acetylcholinesterase;;Nicotinic acetylcholine receptor signaling pathway->acetylcholinesterase;;Muscarinic acetylcholine receptor 1 and 3 signaling pathway->acetylcholinesterase;;;;	acetylcholinesterase activity(GO:0003990);cholinesterase activity(GO:0004104);collagen binding(GO:0005518);hydrolase activity(GO:0016787);serine hydrolase activity(GO:0017171);choline binding(GO:0033265);acetylcholine binding(GO:0042166);protein homodimerization activity(GO:0042803);laminin binding(GO:0043236);protein self-association(GO:0043621)	acetylcholine catabolic process in synaptic cleft(GO:0001507);regulation of receptor recycling(GO:0001919);osteoblast development(GO:0002076);acetylcholine catabolic process(GO:0006581);cell adhesion(GO:0007155);synapse assembly(GO:0007416);acetylcholine metabolic process(GO:0008291);choline metabolic process(GO:0019695);receptor internalization(GO:0031623);neurotransmitter receptor biosynthetic …	extracellular region(GO:0005576);basement membrane(GO:0005604);extracellular space(GO:0005615);nuclear envelope(GO:0005635);cytoplasm(GO:0005737);endoplasmic reticulum lumen(GO:0005788);rough endoplasmic reticulum(GO:0005791);Golgi apparatus(GO:0005794);plasma membrane(GO:0005886);external side of plasma membrane(GO:0009897);cell surface(GO:0009986);membrane(GO:0016020);cell junction(GO:0030054);…
Acat2	tr|F1LS48|F1LS48_RAT Acetyl-CoA acetyltransferase, cytosolic OS=Rattus norvegicus OX=10116 GN=Acat2 PE=1 SV=2;tr|D3ZKB6|D3ZKB6_RAT Acetyl-CoA acetyltransferase 2-like 1 OS=Rattus norvegicus OX=10116 GN=Acat2l1 PE=3 SV=3;tr|A0A096MJY8|A0A096MJY8_RAT Acetyl-	tr|F1LS48|F1LS48_RAT;tr|D3ZKB6|D3ZKB6_RAT;tr|A0A096MJY8|A0A096MJY8_RAT;sp|Q5XI22|THIC_RAT;tr|A0A0G2JUB4|A0A0G2JUB4_RAT	23.0428	23.0847	23.5154	22.4621	0.0418765	0.472628	-0.580708	NA	NA	NA	NA	NA	NA						NA	NA	NA	NA	NA	NA	NA	NA								FALSE		FALSE		Acetyl-CoA acetyltransferase, cytosolic	ACETYL-COA ACETYLTRANSFERASE, CYTOSOLIC (PTHR18919:SF101)	acetyltransferase activity(GO:0016407);ligase activity, forming carbon-sulfur bonds(GO:0016877)	fatty acid catabolic process(GO:0009062);oxidation-reduction process(GO:0055114)	mitochondrion(GO:0005739)	acetyltransferase(PC00038)		acetyl-CoA C-acetyltransferase activity(GO:0003985);acetyl-CoA C-acyltransferase activity(GO:0003988);transferase activity, transferring acyl groups other than amino-acyl groups(GO:0016747)	liver development(GO:0001889);fatty acid beta-oxidation(GO:0006635);cholesterol biosynthetic process(GO:0006695);brain development(GO:0007420);dolichol biosynthetic process(GO:0019408);cellular response to nutrient(GO:0031670);positive regulation of intestinal cholesterol absorption(GO:0045797);ketone body catabolic process(GO:0046952);cellular response to fatty acid(GO:0071398)	nucleus(GO:0005634);nucleolus(GO:0005730);cytoplasm(GO:0005737);mitochondrion(GO:0005739);peroxisome(GO:0005777);cytosol(GO:0005829)
Acat2	tr|F1LS48|F1LS48_RAT Acetyl-CoA acetyltransferase, cytosolic OS=Rattus norvegicus OX=10116 GN=Acat2 PE=1 SV=2;sp|Q5XI22|THIC_RAT Acetyl-CoA acetyltransferase, cytosolic OS=Rattus norvegicus OX=10116 GN=Acat2 PE=1 SV=1;tr|A0A0G2JUB4|A0A0G2JUB4_RAT Acetyl-Co	tr|F1LS48|F1LS48_RAT;sp|Q5XI22|THIC_RAT;tr|A0A0G2JUB4|A0A0G2JUB4_RAT	NA	NA	NA	NA				18.4753	18.4753	22.4086	18.4753	18.4753	18.4753	0	3.93334	0	0	0	NA	NA	NA	NA	NA	NA	NA	NA								FALSE		FALSE		Acetyl-CoA acetyltransferase, cytosolic	ACETYL-COA ACETYLTRANSFERASE, CYTOSOLIC (PTHR18919:SF101)	acetyltransferase activity(GO:0016407);ligase activity, forming carbon-sulfur bonds(GO:0016877)	fatty acid catabolic process(GO:0009062);oxidation-reduction process(GO:0055114)	mitochondrion(GO:0005739)	acetyltransferase(PC00038)		acetyl-CoA C-acetyltransferase activity(GO:0003985);acetyl-CoA C-acyltransferase activity(GO:0003988);transferase activity, transferring acyl groups other than amino-acyl groups(GO:0016747)	liver development(GO:0001889);fatty acid beta-oxidation(GO:0006635);cholesterol biosynthetic process(GO:0006695);brain development(GO:0007420);dolichol biosynthetic process(GO:0019408);cellular response to nutrient(GO:0031670);positive regulation of intestinal cholesterol absorption(GO:0045797);ketone body catabolic process(GO:0046952);cellular response to fatty acid(GO:0071398)	nucleus(GO:0005634);nucleolus(GO:0005730);cytoplasm(GO:0005737);mitochondrion(GO:0005739);peroxisome(GO:0005777);cytosol(GO:0005829)
Acat1	sp|P17764|THIL_RAT Acetyl-CoA acetyltransferase, mitochondrial OS=Rattus norvegicus OX=10116 GN=Acat1 PE=1 SV=1	sp|P17764|THIL_RAT	26.1559	26.2946	26.6929	24.9102	0.138755	0.537028	-1.24562	25.1506	18.4753	25.3281	26.3106	22.4299	27.1723	-6.6753	0.177558	1.16001	-2.72071	2.02168	19.0633	24.2188	24.9286	24.194	24.8937	25.3661	26.4296	26.7747	5.15546	5.8653	5.13071	5.83038	6.3028	7.36625	7.71137	FALSE		FALSE		Acetyl-CoA acetyltransferase, mitochondrial	ACETYL-COA ACETYLTRANSFERASE, MITOCHONDRIAL (PTHR18919:SF81)	acetyltransferase activity(GO:0016407);ligase activity, forming carbon-sulfur bonds(GO:0016877)	fatty acid catabolic process(GO:0009062);oxidation-reduction process(GO:0055114)	mitochondrion(GO:0005739)	acetyltransferase(PC00038)	CCKR signaling map->ACAT1;;CCKR signaling map->ACAT1;;;	acetyl-CoA C-acetyltransferase activity(GO:0003985);acetyl-CoA C-acyltransferase activity(GO:0003988);C-acetyltransferase activity(GO:0016453);enzyme binding(GO:0019899);protein homodimerization activity(GO:0042803);metal ion binding(GO:0046872);coenzyme binding(GO:0050662)	liver development(GO:0001889);acetyl-CoA biosynthetic process(GO:0006085);isoleucine catabolic process(GO:0006550);fatty acid beta-oxidation(GO:0006635);brain development(GO:0007420);response to hormone(GO:0009725);response to organic cyclic compound(GO:0014070);coenzyme A metabolic process(GO:0015936);coenzyme A biosynthetic process(GO:0015937);response to starvation(GO:0042594);acetyl-CoA catab…	mitochondrion(GO:0005739);mitochondrial matrix(GO:0005759)
Acaca	sp|P11497|ACACA_RAT Acetyl-CoA carboxylase 1 OS=Rattus norvegicus OX=10116 GN=Acaca PE=1 SV=1;tr|D3ZRA3|D3ZRA3_RAT Acetyl-CoA carboxylase 1 OS=Rattus norvegicus OX=10116 GN=Acaca PE=1 SV=3;tr|A0A0G2K5G8|A0A0G2K5G8_RAT Acetyl-CoA carboxylase 1 OS=Rattus nor	sp|P11497|ACACA_RAT;tr|D3ZRA3|D3ZRA3_RAT;tr|A0A0G2K5G8|A0A0G2K5G8_RAT	25.2333	25.0399	24.8648	25.2149	-0.19337	-0.368457	-0.01834	NA	NA	NA	NA	NA	NA						24.1212	24.6978	25.0777	25.153	24.8488	19.0633	25.5005	25.4787	0.57663	0.956534	1.03188	0.727645	-5.05785	1.37934	1.35751	FALSE		FALSE		Acetyl-CoA carboxylase 1	ACETYL-COA CARBOXYLASE 1 (PTHR45728:SF5)						acetyl-CoA carboxylase activity(GO:0003989);biotin carboxylase activity(GO:0004075);ATP binding(GO:0005524);biotin binding(GO:0009374);kinase binding(GO:0019900);identical protein binding(GO:0042802);metal ion binding(GO:0046872)	tissue homeostasis(GO:0001894);acetyl-CoA metabolic process(GO:0006084);lipid metabolic process(GO:0006629);fatty acid biosynthetic process(GO:0006633);response to organic cyclic compound(GO:0014070);protein metabolic process(GO:0019538);response to drug(GO:0042493);protein homotetramerization(GO:0051289);lipid homeostasis(GO:0055088);cellular response to prostaglandin E stimulus(GO:0071380);malo…	fibrillar center(GO:0001650);cytosol(GO:0005829);actin cytoskeleton(GO:0015629)
Acaca	sp|P11497|ACACA_RAT Acetyl-CoA carboxylase 1 OS=Rattus norvegicus OX=10116 GN=Acaca PE=1 SV=1;tr|A0A0G2K5G8|A0A0G2K5G8_RAT Acetyl-CoA carboxylase 1 OS=Rattus norvegicus OX=10116 GN=Acaca PE=1 SV=1;tr|D3ZRA3|D3ZRA3_RAT Acetyl-CoA carboxylase 1 OS=Rattus nor	sp|P11497|ACACA_RAT;tr|A0A0G2K5G8|A0A0G2K5G8_RAT;tr|D3ZRA3|D3ZRA3_RAT	NA	NA	NA	NA				25.8519	26.3734	24.7436	26.7587	26.5324	25.9707	0.521493	-1.10825	0.906797	0.680503	0.118834	NA	NA	NA	NA	NA	NA	NA	NA								FALSE		FALSE		Acetyl-CoA carboxylase 1	ACETYL-COA CARBOXYLASE 1 (PTHR45728:SF5)						acetyl-CoA carboxylase activity(GO:0003989);biotin carboxylase activity(GO:0004075);ATP binding(GO:0005524);biotin binding(GO:0009374);kinase binding(GO:0019900);identical protein binding(GO:0042802);metal ion binding(GO:0046872)	tissue homeostasis(GO:0001894);acetyl-CoA metabolic process(GO:0006084);lipid metabolic process(GO:0006629);fatty acid biosynthetic process(GO:0006633);response to organic cyclic compound(GO:0014070);protein metabolic process(GO:0019538);response to drug(GO:0042493);protein homotetramerization(GO:0051289);lipid homeostasis(GO:0055088);cellular response to prostaglandin E stimulus(GO:0071380);malo…	fibrillar center(GO:0001650);cytosol(GO:0005829);actin cytoskeleton(GO:0015629)
Acss1	tr|D3ZZN3|D3ZZN3_RAT Acetyl-coenzyme A synthetase OS=Rattus norvegicus OX=10116 GN=Acss1 PE=3 SV=1	tr|D3ZZN3|D3ZZN3_RAT	NA	NA	NA	NA				NA	NA	NA	NA	NA	NA						19.0633	21.4042	22.5689	22.7392	19.0633	19.0633	19.0633	19.0633	2.34091	3.50559	3.67586	0	0	0	0	FALSE		FALSE		Acetyl-coenzyme A synthetase	ACETYL-COENZYME A SYNTHETASE 2-LIKE, MITOCHONDRIAL (PTHR24095:SF110)	ligase activity(GO:0016874);oxidoreductase activity(GO:0016491)	cellular amino acid biosynthetic process(GO:0008652);coenzyme metabolic process(GO:0006732);fatty acid metabolic process(GO:0006631);immune system process(GO:0002376)		dehydrogenase(PC00092);ligase(PC00142)	Acetate utilization->Acetyl-CoA synthetase;;	acetate-CoA ligase activity(GO:0003987);ATP binding(GO:0005524);AMP binding(GO:0016208)	acetyl-CoA biosynthetic process(GO:0006085);acetate biosynthetic process(GO:0019413);acetyl-CoA biosynthetic process from acetate(GO:0019427);propionate biosynthetic process(GO:0019542)	mitochondrion(GO:0005739);mitochondrial matrix(GO:0005759)
Aco2	sp|Q9ER34|ACON_RAT Aconitate hydratase, mitochondrial OS=Rattus norvegicus OX=10116 GN=Aco2 PE=1 SV=2	sp|Q9ER34|ACON_RAT	29.7479	28.8283	28.6465	28.8665	-0.9196	-1.10137	-0.881377	29.0935	28.4027	28.3469	29.7891	29.1136	31.0989	-0.690811	-0.746652	0.695621	0.0200712	2.00535	26.6002	28.3962	29.6279	28.9092	27.6683	28.8889	29.2431	29.7375	1.79603	3.0277	2.30899	1.06812	2.28877	2.6429	3.13731	FALSE		FALSE		Aconitate hydratase, mitochondrial	ACONITATE HYDRATASE, MITOCHONDRIAL (PTHR43160:SF3)	cofactor binding(GO:0048037);hydro-lyase activity(GO:0016836)	tricarboxylic acid cycle(GO:0006099)	cytosol(GO:0005829);mitochondrion(GO:0005739)	dehydratase(PC00091);hydratase(PC00120)	TCA cycle->Aconitase;;	aconitate hydratase activity(GO:0003994);iron ion binding(GO:0005506);protein binding(GO:0005515);3 iron, 4 sulfur cluster binding(GO:0051538);4 iron, 4 sulfur cluster binding(GO:0051539)	liver development(GO:0001889);tricarboxylic acid cycle(GO:0006099);citrate metabolic process(GO:0006101);isocitrate metabolic process(GO:0006102);response to isolation stress(GO:0035900)	mitochondrion(GO:0005739);cytosol(GO:0005829)
Actc1	sp|P68035|ACTC_RAT Actin, alpha cardiac muscle 1 OS=Rattus norvegicus OX=10116 GN=Actc1 PE=2 SV=1;tr|A0A0G2K4M6|A0A0G2K4M6_RAT Actin, aortic smooth muscle OS=Rattus norvegicus OX=10116 GN=Acta2 PE=3 SV=1;sp|P63269|ACTH_RAT Actin, gamma-enteric smooth muscl	sp|P68035|ACTC_RAT;tr|A0A0G2K4M6|A0A0G2K4M6_RAT;sp|P63269|ACTH_RAT;sp|P68136|ACTS_RAT;sp|P62738|ACTA_RAT	NA	NA	NA	NA				NA	NA	NA	NA	NA	NA						30.863	31.3825	31.1975	31.1112	31.6284	32.0129	32.723	32.8177	0.519437	0.334422	0.248191	0.765404	1.14986	1.86	1.95465	FALSE		FALSE		Actin, alpha cardiac muscle 1	ACTIN, ALPHA CARDIAC MUSCLE 1 (PTHR11937:SF176)	structural molecule activity(GO:0005198)	anatomical structure morphogenesis(GO:0009653);cellular component organization(GO:0016043);cytokinesis(GO:0000910);endocytosis(GO:0006897);exocytosis(GO:0006887);intracellular protein transport(GO:0006886)	actin cytoskeleton(GO:0015629)	actin and actin related protein(PC00039)	Cadherin signaling pathway->Filamentous F-actin;;Alzheimer disease-presenilin pathway->actin;;Inflammation mediated by chemokine and cytokine signaling pathway->F-actin;;Wnt signaling pathway->NFAT Target Genes;;Nicotinic acetylcholine receptor signaling pathway->Actin;;Huntington disease->Actin;;Integrin signalling pathway->Actin;;Cytoskeletal regulation by Rho GTPase->Actin;;;;;;;;;	protein binding(GO:0005515);ATP binding(GO:0005524);ATPase activity(GO:0016887);myosin binding(GO:0017022)	actin filament organization(GO:0007015);positive regulation of gene expression(GO:0010628);actin filament-based movement(GO:0030048);skeletal muscle thin filament assembly(GO:0030240);actomyosin structure organization(GO:0031032);actin-myosin filament sliding(GO:0033275);response to drug(GO:0042493);negative regulation of apoptotic process(GO:0043066);response to ethanol(GO:0045471);cardiac myofi…	cytoplasm(GO:0005737);actin filament(GO:0005884);sarcomere(GO:0030017);lamellipodium(GO:0030027);filopodium(GO:0030175);I band(GO:0031674);actomyosin, actin portion(GO:0042643);cell body(GO:0044297);synapse(GO:0045202);glutamatergic synapse(GO:0098978)
Acta1	sp|P68136|ACTS_RAT Actin, alpha skeletal muscle OS=Rattus norvegicus OX=10116 GN=Acta1 PE=1 SV=1;sp|P68035|ACTC_RAT Actin, alpha cardiac muscle 1 OS=Rattus norvegicus OX=10116 GN=Actc1 PE=2 SV=1;tr|A0A0G2K4M6|A0A0G2K4M6_RAT Actin, aortic smooth muscle OS=R	sp|P68136|ACTS_RAT;sp|P68035|ACTC_RAT;tr|A0A0G2K4M6|A0A0G2K4M6_RAT;sp|P62738|ACTA_RAT;sp|P63269|ACTH_RAT	32.2203	31.526	32.026	31.9277	-0.694259	-0.19429	-0.292564	NA	NA	NA	NA	NA	NA						NA	NA	NA	NA	NA	NA	NA	NA								FALSE		FALSE		Actin, alpha skeletal muscle	ACTIN, ALPHA SKELETAL MUSCLE (PTHR11937:SF193)	structural molecule activity(GO:0005198)	anatomical structure morphogenesis(GO:0009653);cellular component organization(GO:0016043);cytokinesis(GO:0000910);endocytosis(GO:0006897);exocytosis(GO:0006887);intracellular protein transport(GO:0006886)	actin cytoskeleton(GO:0015629)	actin and actin related protein(PC00039)	Cadherin signaling pathway->Filamentous F-actin;;Alzheimer disease-presenilin pathway->actin;;Inflammation mediated by chemokine and cytokine signaling pathway->F-actin;;Wnt signaling pathway->NFAT Target Genes;;Nicotinic acetylcholine receptor signaling pathway->Actin;;Huntington disease->Actin;;Integrin signalling pathway->Actin;;Cytoskeletal regulation by Rho GTPase->Actin;;;;;;;;;	ATP binding(GO:0005524)	response to mechanical stimulus(GO:0009612);response to extracellular stimulus(GO:0009991);response to lithium ion(GO:0010226);positive regulation of gene expression(GO:0010628);skeletal muscle thin filament assembly(GO:0030240);skeletal muscle fiber adaptation(GO:0043503);response to steroid hormone(GO:0048545);skeletal muscle fiber development(GO:0048741);cellular response to organonitrogen com…	stress fiber(GO:0001725);cellular_component(GO:0005575);cytoplasm(GO:0005737);striated muscle thin filament(GO:0005865);actin filament(GO:0005884);actin cytoskeleton(GO:0015629);sarcomere(GO:0030017);lamellipodium(GO:0030027);filopodium(GO:0030175);cell body(GO:0044297)
Acta1	sp|P68136|ACTS_RAT Actin, alpha skeletal muscle OS=Rattus norvegicus OX=10116 GN=Acta1 PE=1 SV=1;sp|P68035|ACTC_RAT Actin, alpha cardiac muscle 1 OS=Rattus norvegicus OX=10116 GN=Actc1 PE=2 SV=1;tr|A0A0G2K4M6|A0A0G2K4M6_RAT Actin, aortic smooth muscle OS=R	sp|P68136|ACTS_RAT;sp|P68035|ACTC_RAT;tr|A0A0G2K4M6|A0A0G2K4M6_RAT;sp|P63269|ACTH_RAT;sp|P62738|ACTA_RAT	NA	NA	NA	NA				31.3498	31.5896	31.3851	32.1176	31.1541	32.708	0.239803	0.0352586	0.767766	-0.195764	1.35819	NA	NA	NA	NA	NA	NA	NA	NA								FALSE		FALSE		Actin, alpha skeletal muscle	ACTIN, ALPHA SKELETAL MUSCLE (PTHR11937:SF193)	structural molecule activity(GO:0005198)	anatomical structure morphogenesis(GO:0009653);cellular component organization(GO:0016043);cytokinesis(GO:0000910);endocytosis(GO:0006897);exocytosis(GO:0006887);intracellular protein transport(GO:0006886)	actin cytoskeleton(GO:0015629)	actin and actin related protein(PC00039)	Cadherin signaling pathway->Filamentous F-actin;;Alzheimer disease-presenilin pathway->actin;;Inflammation mediated by chemokine and cytokine signaling pathway->F-actin;;Wnt signaling pathway->NFAT Target Genes;;Nicotinic acetylcholine receptor signaling pathway->Actin;;Huntington disease->Actin;;Integrin signalling pathway->Actin;;Cytoskeletal regulation by Rho GTPase->Actin;;;;;;;;;	ATP binding(GO:0005524)	response to mechanical stimulus(GO:0009612);response to extracellular stimulus(GO:0009991);response to lithium ion(GO:0010226);positive regulation of gene expression(GO:0010628);skeletal muscle thin filament assembly(GO:0030240);skeletal muscle fiber adaptation(GO:0043503);response to steroid hormone(GO:0048545);skeletal muscle fiber development(GO:0048741);cellular response to organonitrogen com…	stress fiber(GO:0001725);cellular_component(GO:0005575);cytoplasm(GO:0005737);striated muscle thin filament(GO:0005865);actin filament(GO:0005884);actin cytoskeleton(GO:0015629);sarcomere(GO:0030017);lamellipodium(GO:0030027);filopodium(GO:0030175);cell body(GO:0044297)
Actbl2	tr|D3ZRN3|D3ZRN3_RAT Actin, beta-like 2 OS=Rattus norvegicus OX=10116 GN=Actbl2 PE=1 SV=1	tr|D3ZRN3|D3ZRN3_RAT	17.5548	17.5548	25.5413	25.6271	0	7.98653	8.07224	NA	NA	NA	NA	NA	NA						19.0633	23.871	27.9936	24.4883	25.0612	19.0633	24.9685	25.5979	4.80766	8.93025	5.42495	5.99791	0	5.90522	6.53462	FALSE		FALSE		Actin, beta-like 2	BETA-ACTIN-LIKE PROTEIN 2 (PTHR11937:SF168)	structural molecule activity(GO:0005198)	cell cycle(GO:0007049);endocytosis(GO:0006897);exocytosis(GO:0006887);intracellular protein transport(GO:0006886)	intracellular(GO:0005622)	actin and actin related protein(PC00039)	Cadherin signaling pathway->Filamentous F-actin;;Alzheimer disease-presenilin pathway->actin;;Integrin signalling pathway->Actin;;Inflammation mediated by chemokine and cytokine signaling pathway->F-actin;;Cytoskeletal regulation by Rho GTPase->Actin;;Nicotinic acetylcholine receptor signaling pathway->Actin;;Huntington disease->Actin;;;;;;;;	ATP binding(GO:0005524)		actin cytoskeleton(GO:0015629);synapse(GO:0045202);glutamatergic synapse(GO:0098978)
Actb	sp|P60711|ACTB_RAT Actin, cytoplasmic 1 OS=Rattus norvegicus OX=10116 GN=Actb PE=1 SV=1;tr|A0A0G2K3K2|A0A0G2K3K2_RAT Actin, cytoplasmic 1 OS=Rattus norvegicus OX=10116 GN=Actb PE=1 SV=1	sp|P60711|ACTB_RAT;tr|A0A0G2K3K2|A0A0G2K3K2_RAT	17.5548	17.5548	23.8953	17.5548	0	6.34046	0	27.6106	28.0711	27.1471	28.774	27.9129	28.6637	0.460506	-0.463466	1.16346	0.302323	1.05319	27.0981	26.8252	23.7579	26.1237	28.0555	28.0572	27.4929	29.3444	-0.272914	-3.34016	-0.974378	0.95746	0.959113	0.39481	2.24633	FALSE		FALSE		Actin, cytoplasmic 1	ACTIN, CYTOPLASMIC 1 (PTHR11937:SF192)	structural molecule activity(GO:0005198)	cell cycle(GO:0007049);endocytosis(GO:0006897);exocytosis(GO:0006887);intracellular protein transport(GO:0006886)	intracellular(GO:0005622)	actin and actin related protein(PC00039)	Cadherin signaling pathway->Filamentous F-actin;;Alzheimer disease-presenilin pathway->actin;;Inflammation mediated by chemokine and cytokine signaling pathway->F-actin;;Wnt signaling pathway->NFAT Target Genes;;Nicotinic acetylcholine receptor signaling pathway->Actin;;Huntington disease->Actin;;Integrin signalling pathway->Actin;;Cytoskeletal regulation by Rho GTPase->Actin;;;;;;;;;	protein binding(GO:0005515);ATP binding(GO:0005524);kinesin binding(GO:0019894);protein kinase binding(GO:0019901);Tat protein binding(GO:0030957);identical protein binding(GO:0042802);nitric-oxide synthase binding(GO:0050998);structural constituent of postsynaptic actin cytoskeleton(GO:0098973)	regulation of cyclin-dependent protein serine/threonine kinase activity(GO:0000079);axonogenesis(GO:0007409);circadian rhythm(GO:0007623);response to mechanical stimulus(GO:0009612);regulation of transmembrane transporter activity(GO:0022898);negative regulation of protein binding(GO:0032091);response to immobilization stress(GO:0035902);synaptic vesicle endocytosis(GO:0048488);cell motility(GO:0…	stress fiber(GO:0001725);podosome(GO:0002102);nucleus(GO:0005634);cytoplasm(GO:0005737);cytosol(GO:0005829);cytoskeleton(GO:0005856);plasma membrane(GO:0005886);focal adhesion(GO:0005925);postsynaptic density(GO:0014069);actin cytoskeleton(GO:0015629);membrane(GO:0016020);axon(GO:0030424);cortical cytoskeleton(GO:0030863);protein-containing complex(GO:0032991);NuA4 histone acetyltransferase compl…
Actg1	sp|P63259|ACTG_RAT Actin, cytoplasmic 2 OS=Rattus norvegicus OX=10116 GN=Actg1 PE=1 SV=1	sp|P63259|ACTG_RAT	36.5596	36.0175	36.2267	36.1373	-0.542077	-0.332852	-0.422277	36.0274	36.2101	35.6488	36.7292	36.3781	37.0541	0.182707	-0.378615	0.701733	0.35068	1.02669	35.7545	35.6536	35.7573	35.7719	36.4676	36.4156	36.9654	37.3307	-0.100956	0.00275125	0.0173702	0.713123	0.661136	1.21084	1.57619	FALSE		FALSE		Actin, cytoplasmic 2	ACTIN, CYTOPLASMIC 2 (PTHR11937:SF414)	structural molecule activity(GO:0005198)	cell cycle(GO:0007049);endocytosis(GO:0006897);exocytosis(GO:0006887);intracellular protein transport(GO:0006886)	intracellular(GO:0005622)	actin and actin related protein(PC00039)	Cadherin signaling pathway->Filamentous F-actin;;Alzheimer disease-presenilin pathway->actin;;Integrin signalling pathway->Actin;;Inflammation mediated by chemokine and cytokine signaling pathway->F-actin;;Cytoskeletal regulation by Rho GTPase->Actin;;Nicotinic acetylcholine receptor signaling pathway->Actin;;Huntington disease->Actin;;;;;;;;	molecular_function(GO:0003674);structural constituent of cytoskeleton(GO:0005200);profilin binding(GO:0005522);ATP binding(GO:0005524);ubiquitin protein ligase binding(GO:0031625);identical protein binding(GO:0042802);structural constituent of postsynaptic actin cytoskeleton(GO:0098973)	response to mechanical stimulus(GO:0009612);sarcomere organization(GO:0045214);synaptic vesicle endocytosis(GO:0048488);response to calcium ion(GO:0051592);cellular response to interferon-gamma(GO:0071346);postsynaptic actin cytoskeleton organization(GO:0098974)	cytosol(GO:0005829);cytoskeleton(GO:0005856);actin filament(GO:0005884);plasma membrane(GO:0005886);focal adhesion(GO:0005925);actin cytoskeleton(GO:0015629);myofibril(GO:0030016);filamentous actin(GO:0031941);calyx of Held(GO:0044305);phagocytic vesicle(GO:0045335);extracellular exosome(GO:0070062);dense body(GO:0097433);Schaffer collateral - CA1 synapse(GO:0098685);postsynaptic actin cytoskelet…
Actn2	tr|D3ZCV0|D3ZCV0_RAT Actinin alpha 2 OS=Rattus norvegicus OX=10116 GN=Actn2 PE=1 SV=1	tr|D3ZCV0|D3ZCV0_RAT	22.582	17.5548	17.5548	17.5548	-5.02717	-5.02717	-5.02717	NA	NA	NA	NA	NA	NA						NA	NA	NA	NA	NA	NA	NA	NA								FALSE		FALSE		Actinin alpha 2	ALPHA-ACTININ-2 (PTHR11915:SF429)					Integrin signalling pathway->alpha actinin;;	calcium ion binding(GO:0005509);protein binding(GO:0005515);phosphatidylinositol-4,5-bisphosphate binding(GO:0005546);cytoskeletal protein binding(GO:0008092);protein domain specific binding(GO:0019904);LIM domain binding(GO:0030274);nuclear receptor transcription coactivator activity(GO:0030374);thyroid hormone receptor coactivator activity(GO:0030375);titin binding(GO:0031432);identical protein…	muscle contraction(GO:0006936);microspike assembly(GO:0030035);regulation of membrane potential(GO:0042391);negative regulation of potassium ion transport(GO:0043267);positive regulation of potassium ion transport(GO:0043268);sarcomere organization(GO:0045214);focal adhesion assembly(GO:0048041);protein homotetramerization(GO:0051289);actin filament uncapping(GO:0051695);cardiac muscle cell devel…	cytosol(GO:0005829);plasma membrane(GO:0005886);focal adhesion(GO:0005925);sarcomere(GO:0030017);Z disc(GO:0030018);filopodium(GO:0030175);cortical actin cytoskeleton(GO:0030864);postsynaptic density membrane(GO:0098839);glutamatergic synapse(GO:0098978);postsynaptic density, intracellular component(GO:0099092)
Actl11	tr|M0R682|M0R682_RAT Actin-like 11 OS=Rattus norvegicus OX=10116 GN=Actl11 PE=1 SV=1	tr|M0R682|M0R682_RAT	NA	NA	NA	NA				28.5168	18.4753	31.325	34.7103	29.2475	29.0994	-10.0415	2.80822	6.1935	0.730755	0.582601	NA	NA	NA	NA	NA	NA	NA	NA								FALSE		FALSE		Actin-like 11	ACTIN-LIKE 11 (PTHR11937:SF54)	structural molecule activity(GO:0005198)	cellular component morphogenesis(GO:0032989);cytokinesis(GO:0000910);endocytosis(GO:0006897);exocytosis(GO:0006887);intracellular protein transport(GO:0006886)	actin cytoskeleton(GO:0015629)	actin and actin related protein(PC00039)
Actl6b	sp|P86173|ACL6B_RAT Actin-like protein 6B OS=Rattus norvegicus OX=10116 GN=Actl6b PE=1 SV=2;tr|A0A0G2JW70|A0A0G2JW70_RAT Actin-like protein 6B OS=Rattus norvegicus OX=10116 GN=Actl6b PE=3 SV=1	sp|P86173|ACL6B_RAT;tr|A0A0G2JW70|A0A0G2JW70_RAT	24.4359	23.1442	17.5548	23.8632	-1.29178	-6.88112	-0.572734	NA	NA	NA	NA	NA	NA						NA	NA	NA	NA	NA	NA	NA	NA								FALSE		FALSE		Actin-like protein 6B	ACTIN-LIKE PROTEIN 6B (PTHR11937:SF196)	structural molecule activity(GO:0005198)	cell cycle(GO:0007049);cellular component morphogenesis(GO:0032989);endocytosis(GO:0006897);exocytosis(GO:0006887);intracellular protein transport(GO:0006886)	intracellular(GO:0005622)	actin and actin related protein(PC00039)		molecular_function(GO:0003674);chromatin binding(GO:0003682)	chromatin remodeling(GO:0006338);regulation of transcription by RNA polymerase II(GO:0006357);nervous system development(GO:0007399);spinal cord development(GO:0021510);ATP-dependent chromatin remodeling(GO:0043044);histone H4 acetylation(GO:0043967)	cellular_component(GO:0005575);nucleus(GO:0005634);nucleolus(GO:0005730);SWI/SNF complex(GO:0016514);NuA4 histone acetyltransferase complex(GO:0035267);nBAF complex(GO:0071565)
Actl6b	sp|P86173|ACL6B_RAT Actin-like protein 6B OS=Rattus norvegicus OX=10116 GN=Actl6b PE=1 SV=2	sp|P86173|ACL6B_RAT	NA	NA	NA	NA				18.4753	18.4753	18.4753	18.4753	23.4387	18.4753	0	0	0	4.96346	0	NA	NA	NA	NA	NA	NA	NA	NA								FALSE		FALSE		Actin-like protein 6B	ACTIN-LIKE PROTEIN 6B (PTHR11937:SF196)	structural molecule activity(GO:0005198)	cell cycle(GO:0007049);cellular component morphogenesis(GO:0032989);endocytosis(GO:0006897);exocytosis(GO:0006887);intracellular protein transport(GO:0006886)	intracellular(GO:0005622)	actin and actin related protein(PC00039)		molecular_function(GO:0003674);chromatin binding(GO:0003682)	chromatin remodeling(GO:0006338);regulation of transcription by RNA polymerase II(GO:0006357);nervous system development(GO:0007399);spinal cord development(GO:0021510);ATP-dependent chromatin remodeling(GO:0043044);histone H4 acetylation(GO:0043967)	cellular_component(GO:0005575);nucleus(GO:0005634);nucleolus(GO:0005730);SWI/SNF complex(GO:0016514);NuA4 histone acetyltransferase complex(GO:0035267);nBAF complex(GO:0071565)
Actr2	sp|Q5M7U6|ARP2_RAT Actin-related protein 2 OS=Rattus norvegicus OX=10116 GN=Actr2 PE=2 SV=1	sp|Q5M7U6|ARP2_RAT	29.3038	28.94	29.1011	28.7357	-0.363817	-0.202738	-0.568131	28.5047	28.6301	27.7317	28.5305	28.5945	28.9148	0.125445	-0.77302	0.0258275	0.0897893	0.410122	28.1072	28.6267	27.8902	28.1725	28.6618	28.8452	28.8798	28.9791	0.519465	-0.216954	0.0652573	0.55464	0.737988	0.772561	0.871928	FALSE		FALSE		Actin-related protein 2	ACTIN-RELATED PROTEIN 2 (PTHR11937:SF37)	structural molecule activity(GO:0005198)	cellular component organization(GO:0016043);cytokinesis(GO:0000910);endocytosis(GO:0006897);exocytosis(GO:0006887);intracellular protein transport(GO:0006886)	actin cytoskeleton(GO:0015629)	actin and actin related protein(PC00039)	Cadherin signaling pathway->Filamentous F-actin;;Alzheimer disease-presenilin pathway->actin;;Huntington disease->Actin;;;;	structural constituent of cytoskeleton(GO:0005200);protein binding(GO:0005515);ATP binding(GO:0005524);cytoskeletal protein binding(GO:0008092);actin filament binding(GO:0051015)	establishment or maintenance of cell polarity(GO:0007163);associative learning(GO:0008306);asymmetric cell division(GO:0008356);meiotic chromosome movement towards spindle pole(GO:0016344);cytosolic transport(GO:0016482);actin cytoskeleton organization(GO:0030036);meiotic cytokinesis(GO:0033206);Arp2/3 complex-mediated actin nucleation(GO:0034314);response to immobilization stress(GO:0035902);cel…	nucleus(GO:0005634);cytoplasm(GO:0005737);cytosol(GO:0005829);Arp2/3 protein complex(GO:0005885);cell cortex(GO:0005938);postsynaptic density(GO:0014069);lamellipodium(GO:0030027);actin cap(GO:0030478);actin cortical patch(GO:0030479);site of double-strand break(GO:0035861);podosome core(GO:0061825);invadopodium(GO:0071437);postsynapse(GO:0098794)
Arpc1a	sp|Q99PD4|ARC1A_RAT Actin-related protein 2/3 complex subunit 1A OS=Rattus norvegicus OX=10116 GN=Arpc1a PE=2 SV=1;tr|D3ZXP7|D3ZXP7_RAT Actin-related protein 2/3 complex subunit 1A (Fragment) OS=Rattus norvegicus OX=10116 GN=Arpc1a PE=1 SV=3	sp|Q99PD4|ARC1A_RAT;tr|D3ZXP7|D3ZXP7_RAT	29.7456	29.1384	29.445	29.0282	-0.607209	-0.300621	-0.717461	28.7044	28.9369	27.6125	28.671	28.0506	28.7096	0.232485	-1.09196	-0.0334282	-0.653767	0.00520483	28.6546	28.1053	28.3959	27.9003	28.7841	28.1965	29.2463	29.2744	-0.549336	-0.258711	-0.754308	0.129437	-0.458194	0.591699	0.619728	FALSE		FALSE		Actin-related protein 2/3 complex subunit 1A	ACTIN-RELATED PROTEIN 2/3 COMPLEX SUBUNIT 1A (PTHR10709:SF11)	actin filament binding(GO:0051015)	Arp2/3 complex-mediated actin nucleation(GO:0034314);actin filament polymerization(GO:0030041)	actin cytoskeleton(GO:0015629);cytoskeletal part(GO:0044430);protein-containing complex(GO:0032991)	actin family cytoskeletal protein(PC00041)	Inflammation mediated by chemokine and cytokine signaling pathway->Actin related protein 2/3 complex;;Integrin signalling pathway->Actin related protein 2/3 complex;;Huntington disease->Actin related protein 2/3 complex;;Cytoskeletal regulation by Rho GTPase->Actin related protein 2/3 complex;;;;;	molecular_function(GO:0003674);actin filament binding(GO:0051015)	biological_process(GO:0008150);Arp2/3 complex-mediated actin nucleation(GO:0034314)	cellular_component(GO:0005575);nucleus(GO:0005634);cytoplasm(GO:0005737);Arp2/3 protein complex(GO:0005885);site of double-strand break(GO:0035861);muscle cell projection membrane(GO:0036195)
Arpc2	tr|A0A0G2K9A2|A0A0G2K9A2_RAT Arp2/3 complex 34 kDa subunit OS=Rattus norvegicus OX=10116 GN=Arpc2 PE=1 SV=1;sp|P85970|ARPC2_RAT Actin-related protein 2/3 complex subunit 2 OS=Rattus norvegicus OX=10116 GN=Arpc2 PE=1 SV=1;tr|A0A0G2K905|A0A0G2K905_RAT Arp2/3	tr|A0A0G2K9A2|A0A0G2K9A2_RAT;sp|P85970|ARPC2_RAT;tr|A0A0G2K905|A0A0G2K905_RAT;tr|A0A0G2K2J1|A0A0G2K2J1_RAT	29.6304	28.7745	29.0276	28.8622	-0.855919	-0.602791	-0.768175	NA	NA	NA	NA	NA	NA						26.2507	28.0721	28.0351	27.8018	27.235	27.0735	27.8603	28.5092	1.82143	1.78441	1.5511	0.984321	0.822794	1.60967	2.25853	FALSE		FALSE		Actin-related protein 2/3 complex subunit 2	ACTIN-RELATED PROTEIN 2/3 COMPLEX SUBUNIT 2 (PTHR12058:SF0)	actin filament binding(GO:0051015);structural molecule activity(GO:0005198)	Arp2/3 complex-mediated actin nucleation(GO:0034314);actin filament polymerization(GO:0030041)	actin cytoskeleton(GO:0015629);cytoskeletal part(GO:0044430);protein-containing complex(GO:0032991)		Inflammation mediated by chemokine and cytokine signaling pathway->Actin related protein 2/3 complex;;Integrin signalling pathway->Actin related protein 2/3 complex;;Cytoskeletal regulation by Rho GTPase->Actin related protein 2/3 complex;;;;	actin binding(GO:0003779);structural constituent of cytoskeleton(GO:0005200);protein binding(GO:0005515);kinesin binding(GO:0019894);glutamate receptor binding(GO:0035254);AP-1 adaptor complex binding(GO:0035650);protein-containing complex binding(GO:0044877);actin filament binding(GO:0051015);ATPase binding(GO:0051117);Arp2/3 complex binding(GO:0071933)	positive regulation of lamellipodium assembly(GO:0010592);positive regulation of smooth muscle cell migration(GO:0014911);actin filament polymerization(GO:0030041);positive regulation of actin filament polymerization(GO:0030838);response to silicon dioxide(GO:0034021);Arp2/3 complex-mediated actin nucleation(GO:0034314);cellular response to platelet-derived growth factor stimulus(GO:0036120);posi…	nucleus(GO:0005634);cytoplasm(GO:0005737);endosome(GO:0005768);Arp2/3 protein complex(GO:0005885);plasma membrane(GO:0005886);focal adhesion(GO:0005925);cell surface(GO:0009986);lamellipodium(GO:0030027);cell junction(GO:0030054);secretory granule(GO:0030141);growth cone(GO:0030426);cell leading edge(GO:0031252);filamentous actin(GO:0031941);ruffle membrane(GO:0032587);site of double-strand break…
Arpc2	tr|A0A0G2K9A2|A0A0G2K9A2_RAT Arp2/3 complex 34 kDa subunit OS=Rattus norvegicus OX=10116 GN=Arpc2 PE=1 SV=1;sp|P85970|ARPC2_RAT Actin-related protein 2/3 complex subunit 2 OS=Rattus norvegicus OX=10116 GN=Arpc2 PE=1 SV=1;tr|A0A0G2K2J1|A0A0G2K2J1_RAT Arp2/3	tr|A0A0G2K9A2|A0A0G2K9A2_RAT;sp|P85970|ARPC2_RAT;tr|A0A0G2K2J1|A0A0G2K2J1_RAT;tr|A0A0G2K905|A0A0G2K905_RAT	NA	NA	NA	NA				27.5287	27.968	27.346	27.1016	26.6488	26.6292	0.439265	-0.182703	-0.427098	-0.879894	-0.899543	NA	NA	NA	NA	NA	NA	NA	NA								FALSE		FALSE		Actin-related protein 2/3 complex subunit 2	ACTIN-RELATED PROTEIN 2/3 COMPLEX SUBUNIT 2 (PTHR12058:SF0)	actin filament binding(GO:0051015);structural molecule activity(GO:0005198)	Arp2/3 complex-mediated actin nucleation(GO:0034314);actin filament polymerization(GO:0030041)	actin cytoskeleton(GO:0015629);cytoskeletal part(GO:0044430);protein-containing complex(GO:0032991)		Inflammation mediated by chemokine and cytokine signaling pathway->Actin related protein 2/3 complex;;Integrin signalling pathway->Actin related protein 2/3 complex;;Cytoskeletal regulation by Rho GTPase->Actin related protein 2/3 complex;;;;	actin binding(GO:0003779);structural constituent of cytoskeleton(GO:0005200);protein binding(GO:0005515);kinesin binding(GO:0019894);glutamate receptor binding(GO:0035254);AP-1 adaptor complex binding(GO:0035650);protein-containing complex binding(GO:0044877);actin filament binding(GO:0051015);ATPase binding(GO:0051117);Arp2/3 complex binding(GO:0071933)	positive regulation of lamellipodium assembly(GO:0010592);positive regulation of smooth muscle cell migration(GO:0014911);actin filament polymerization(GO:0030041);positive regulation of actin filament polymerization(GO:0030838);response to silicon dioxide(GO:0034021);Arp2/3 complex-mediated actin nucleation(GO:0034314);cellular response to platelet-derived growth factor stimulus(GO:0036120);posi…	nucleus(GO:0005634);cytoplasm(GO:0005737);endosome(GO:0005768);Arp2/3 protein complex(GO:0005885);plasma membrane(GO:0005886);focal adhesion(GO:0005925);cell surface(GO:0009986);lamellipodium(GO:0030027);cell junction(GO:0030054);secretory granule(GO:0030141);growth cone(GO:0030426);cell leading edge(GO:0031252);filamentous actin(GO:0031941);ruffle membrane(GO:0032587);site of double-strand break…
Arpc3	tr|B2GV73|B2GV73_RAT Actin-related protein 2/3 complex subunit 3 OS=Rattus norvegicus OX=10116 GN=Arpc3 PE=1 SV=1	tr|B2GV73|B2GV73_RAT	28.1328	27.9746	28.2403	28.3586	-0.15821	0.107465	0.22582	25.9422	25.2298	25.9577	27.1777	26.6512	26.6076	-0.712393	0.0154179	1.23548	0.708966	0.66537	26.5899	26.4492	26.7446	26.2219	26.7189	26.892	27.336	27.4538	-0.140676	0.154664	-0.368036	0.128949	0.302064	0.746089	0.863866	FALSE		FALSE		Actin-related protein 2/3 complex subunit 3	ACTIN-RELATED PROTEIN 2/3 COMPLEX SUBUNIT 3 (PTHR12391:SF1)	actin filament binding(GO:0051015)	Arp2/3 complex-mediated actin nucleation(GO:0034314);actin filament polymerization(GO:0030041)	actin cytoskeleton(GO:0015629);cytoskeletal part(GO:0044430);protein-containing complex(GO:0032991)	actin family cytoskeletal protein(PC00041)	Inflammation mediated by chemokine and cytokine signaling pathway->Actin related protein 2/3 complex;;Integrin signalling pathway->Actin related protein 2/3 complex;;Cytoskeletal regulation by Rho GTPase->Actin related protein 2/3 complex;;;;	molecular_function(GO:0003674);structural constituent of cytoskeleton(GO:0005200);actin filament binding(GO:0051015)	Arp2/3 complex-mediated actin nucleation(GO:0034314);cellular response to nerve growth factor stimulus(GO:1990090)	cytoplasm(GO:0005737);Arp2/3 protein complex(GO:0005885);lamellipodium(GO:0030027);cell leading edge(GO:0031252);filamentous actin(GO:0031941);growth cone leading edge(GO:0061850)
Arpc4	tr|B2RZ72|B2RZ72_RAT Actin-related protein 2/3 complex subunit 4 OS=Rattus norvegicus OX=10116 GN=Arpc4 PE=1 SV=1	tr|B2RZ72|B2RZ72_RAT	29.5902	28.9763	29.3893	29.5639	-0.613862	-0.200914	-0.0262959	27.718	27.9358	28.3386	28.7831	28.2048	28.4408	0.217863	0.620594	1.06514	0.48679	0.722798	28.6649	28.6144	29.0143	28.2585	28.1127	29.0426	29.0579	29.3243	-0.0504909	0.349425	-0.406385	-0.552231	0.377636	0.392929	0.659373	FALSE		FALSE		Actin-related protein 2/3 complex subunit 4	ACTIN-RELATED PROTEIN 2/3 COMPLEX SUBUNIT 4 (PTHR22629:SF0)	structural molecule activity(GO:0005198)	cellular component organization(GO:0016043);movement of cell or subcellular component(GO:0006928)	actin cytoskeleton(GO:0015629)	actin family cytoskeletal protein(PC00041)	Inflammation mediated by chemokine and cytokine signaling pathway->Actin related protein 2/3 complex;;Cytoskeletal regulation by Rho GTPase->Actin related protein 2/3 complex;;;	molecular_function(GO:0003674);structural constituent of cytoskeleton(GO:0005200);enzyme binding(GO:0019899);protein binding, bridging(GO:0030674);actin filament binding(GO:0051015)	biological_process(GO:0008150);actin filament polymerization(GO:0030041);Arp2/3 complex-mediated actin nucleation(GO:0034314)	cellular_component(GO:0005575);cytoplasm(GO:0005737);Arp2/3 protein complex(GO:0005885)
Arpc5	tr|A0A0G2K585|A0A0G2K585_RAT Actin-related protein 2/3 complex subunit 5 OS=Rattus norvegicus OX=10116 GN=Arpc5 PE=1 SV=1;sp|Q4KLF8|ARPC5_RAT Actin-related protein 2/3 complex subunit 5 OS=Rattus norvegicus OX=10116 GN=Arpc5 PE=1 SV=3	tr|A0A0G2K585|A0A0G2K585_RAT;sp|Q4KLF8|ARPC5_RAT	NA	NA	NA	NA				NA	NA	NA	NA	NA	NA						19.0633	19.0633	22.6462	22.8602	19.0633	19.0633	19.0633	19.0633	0	3.5829	3.7969	0	0	0	0	FALSE		FALSE		Actin-related protein 2/3 complex subunit 5	ACTIN-RELATED PROTEIN 2/3 COMPLEX SUBUNIT 5 (PTHR12644:SF1)	actin filament binding(GO:0051015)	Arp2/3 complex-mediated actin nucleation(GO:0034314);actin filament polymerization(GO:0030041);cell migration(GO:0016477)	actin cytoskeleton(GO:0015629);cytoplasm(GO:0005737);cytoskeletal part(GO:0044430);protein-containing complex(GO:0032991)	actin family cytoskeletal protein(PC00041)	Inflammation mediated by chemokine and cytokine signaling pathway->Actin related protein 2/3 complex;;Integrin signalling pathway->Actin related protein 2/3 complex;;Huntington disease->Actin related protein 2/3 complex;;Cytoskeletal regulation by Rho GTPase->Actin related protein 2/3 complex;;;;;	molecular_function(GO:0003674);structural constituent of cytoskeleton(GO:0005200);actin filament binding(GO:0051015)	smooth muscle cell migration(GO:0014909);cell migration(GO:0016477);orbitofrontal cortex development(GO:0021769);maintenance of cell polarity(GO:0030011);Arp2/3 complex-mediated actin nucleation(GO:0034314);actin filament network formation(GO:0051639);microtubule organizing center localization(GO:0061842);lamellipodium organization(GO:0097581)	nucleus(GO:0005634);cytoplasm(GO:0005737);endosome(GO:0005768);Arp2/3 protein complex(GO:0005885);lamellipodium(GO:0030027);growth cone(GO:0030426);site of double-strand break(GO:0035861);neuron projection(GO:0043005)
Arpc5l	sp|A1L108|ARP5L_RAT Actin-related protein 2/3 complex subunit 5-like protein OS=Rattus norvegicus OX=10116 GN=Arpc5l PE=1 SV=2	sp|A1L108|ARP5L_RAT	27.7665	27.1096	27.4647	27.7233	-0.656855	-0.301816	-0.0432077	25.1806	25.5099	25.1608	27.3098	25.6329	26.1048	0.329389	-0.0198	2.1292	0.452324	0.924262	26.8246	26.691	26.8189	26.7059	26.788	26.9064	27.0917	26.6179	-0.133602	-0.00563615	-0.118686	-0.0365844	0.0818422	0.2671	-0.206709	FALSE		FALSE		Actin-related protein 2/3 complex subunit 5-like protein	ACTIN-RELATED PROTEIN 2/3 COMPLEX SUBUNIT 5-LIKE PROTEIN (PTHR12644:SF2)	actin filament binding(GO:0051015)	Arp2/3 complex-mediated actin nucleation(GO:0034314);actin filament polymerization(GO:0030041);cell migration(GO:0016477)	actin cytoskeleton(GO:0015629);cytoplasm(GO:0005737);cytoskeletal part(GO:0044430);protein-containing complex(GO:0032991)	actin family cytoskeletal protein(PC00041)	Inflammation mediated by chemokine and cytokine signaling pathway->Actin related protein 2/3 complex;;Integrin signalling pathway->Actin related protein 2/3 complex;;Huntington disease->Actin related protein 2/3 complex;;;;	actin filament binding(GO:0051015)	cell migration(GO:0016477);Arp2/3 complex-mediated actin nucleation(GO:0034314)	cytoplasm(GO:0005737);Arp2/3 protein complex(GO:0005885);synapse(GO:0045202);glutamatergic synapse(GO:0098978)
Actr3	sp|Q4V7C7|ARP3_RAT Actin-related protein 3 OS=Rattus norvegicus OX=10116 GN=Actr3 PE=1 SV=1;tr|A0A0G2K1C0|A0A0G2K1C0_RAT Actin-related protein 3 OS=Rattus norvegicus OX=10116 GN=Actr3 PE=1 SV=1	sp|Q4V7C7|ARP3_RAT;tr|A0A0G2K1C0|A0A0G2K1C0_RAT	29.6123	29.1034	29.3013	29.1849	-0.508886	-0.310965	-0.42735	29.1287	29.3354	28.4684	29.6004	28.9778	29.5509	0.206724	-0.660266	0.471667	-0.150929	0.422199	29.122	29.2767	29.3299	28.8457	29.3314	29.295	29.6885	29.6324	0.154695	0.207833	-0.276327	0.209361	0.172918	0.566497	0.510398	FALSE		FALSE		Actin-related protein 3	ACTIN-RELATED PROTEIN 3 (PTHR11937:SF175)	structural molecule activity(GO:0005198)	cellular component morphogenesis(GO:0032989);cytokinesis(GO:0000910);endocytosis(GO:0006897);exocytosis(GO:0006887);intracellular protein transport(GO:0006886)	actin cytoskeleton(GO:0015629)	actin and actin related protein(PC00039)		actin binding(GO:0003779);structural constituent of cytoskeleton(GO:0005200);protein binding(GO:0005515);ATP binding(GO:0005524);actin filament binding(GO:0051015);ATPase binding(GO:0051117)	establishment or maintenance of cell polarity(GO:0007163);spermatogenesis(GO:0007283);asymmetric cell division(GO:0008356);positive regulation of lamellipodium assembly(GO:0010592);positive regulation of fibroblast migration(GO:0010763);meiotic chromosome movement towards spindle pole(GO:0016344);negative regulation of axon extension(GO:0030517);positive regulation of actin filament polymerizatio…	Golgi membrane(GO:0000139);ruffle(GO:0001726);podosome(GO:0002102);nucleus(GO:0005634);cytoplasm(GO:0005737);actin filament(GO:0005884);Arp2/3 protein complex(GO:0005885);brush border(GO:0005903);cell-cell junction(GO:0005911);lamellipodium(GO:0030027);hemidesmosome(GO:0030056);actin cortical patch(GO:0030479);cell leading edge(GO:0031252);site of double-strand break(GO:0035861);perinuclear regio…
Sub1	sp|Q63396|TCP4_RAT Activated RNA polymerase II transcriptional coactivator p15 OS=Rattus norvegicus OX=10116 GN=Sub1 PE=1 SV=3	sp|Q63396|TCP4_RAT	26.4053	26.4981	26.4554	27.3819	0.0928119	0.0501011	0.976604	27.0524	28.6947	28.0534	29.0493	29.044	28.7029	1.64234	1.00105	1.99688	1.99163	1.65053	29.345	29.0967	29.2007	28.0453	30.5762	30.3608	31.1762	31.1006	-0.248325	-0.144343	-1.29971	1.23119	1.01572	1.83114	1.75556	FALSE		FALSE		Activated RNA polymerase II transcriptional coactivator p15	ACTIVATED RNA POLYMERASE II TRANSCRIPTIONAL COACTIVATOR P15 (PTHR13215:SF0)	transcription coactivator activity(GO:0003713)	positive regulation of transcription initiation from RNA polymerase II promoter(GO:0060261);protein-containing complex assembly(GO:0065003);transcription initiation from RNA polymerase II promoter(GO:0006367)	nucleus(GO:0005634);transcription factor complex(GO:0005667)			DNA-binding transcription activator activity, RNA polymerase II-specific(GO:0001228);molecular_function(GO:0003674);DNA helicase activity(GO:0003678);single-stranded DNA binding(GO:0003697);transcription coactivator activity(GO:0003713);activating transcription factor binding(GO:0033613);identical protein binding(GO:0042802);sequence-specific double-stranded DNA binding(GO:1990837)	regulation of transcription by RNA polymerase II(GO:0006357);biological_process(GO:0008150);DNA duplex unwinding(GO:0032508);protein homooligomerization(GO:0051260);positive regulation of transcription initiation from RNA polymerase II promoter(GO:0060261);SMAD protein signal transduction(GO:0060395)	nucleus(GO:0005634);transcription factor complex(GO:0005667);nucleolus(GO:0005730)
Ahsa1	tr|B0BN63|B0BN63_RAT Activator of Hsp90 ATPase activity 1 OS=Rattus norvegicus OX=10116 GN=Ahsa1 PE=1 SV=1	tr|B0BN63|B0BN63_RAT	27.7512	27.2261	27.8634	27.8552	-0.525023	0.112195	0.104004	24.7436	24.5909	24.507	25.6368	25.0605	26.5508	-0.152736	-0.236571	0.893226	0.316898	1.8072	27.6077	28.5865	28.5069	28.4274	28.5158	27.4614	29.061	28.388	0.978856	0.899213	0.819691	0.908101	-0.146277	1.4533	0.780286	FALSE		FALSE		Activator of Hsp90 ATPase activity 1	ACTIVATOR OF 90 KDA HEAT SHOCK PROTEIN ATPASE HOMOLOG 1 (PTHR13009:SF7)		immune system process(GO:0002376)				ATPase activator activity(GO:0001671);chaperone binding(GO:0051087);Hsp90 protein binding(GO:0051879)	positive regulation of ATPase activity(GO:0032781)	cytosol(GO:0005829)
Abr	tr|A0A0G2JZZ7|A0A0G2JZZ7_RAT ABR activator of RhoGEF and GTPase OS=Rattus norvegicus OX=10116 GN=Abr PE=1 SV=1;sp|A0A0G2JTR4|ABR_RAT Active breakpoint cluster region-related protein OS=Rattus norvegicus OX=10116 GN=Abr PE=1 SV=2	tr|A0A0G2JZZ7|A0A0G2JZZ7_RAT;sp|A0A0G2JTR4|ABR_RAT	26.0405	26.0444	25.8877	26.0284	0.00390501	-0.152795	-0.0120913	24.4513	25.5633	23.9445	26.3503	25.3172	26.1867	1.11202	-0.506812	1.89902	0.865918	1.73542	24.4784	25.1388	26.1545	25.6663	25.8588	24.3078	26.3992	27.2077	0.660368	1.67612	1.18794	1.38043	-0.17063	1.92075	2.7293	FALSE		FALSE		Active BCR-related	ACTIVE BREAKPOINT CLUSTER REGION-RELATED PROTEIN (PTHR23182:SF5)				guanyl-nucleotide exchange factor(PC00113)		Rho guanyl-nucleotide exchange factor activity(GO:0005089);GTPase activator activity(GO:0005096)	negative regulation of cellular extravasation(GO:0002692);brain development(GO:0007420);actin cytoskeleton organization(GO:0030036);negative regulation of cell migration(GO:0030336);response to lipopolysaccharide(GO:0032496);regulation of Rho protein signal transduction(GO:0035023);intracellular signal transduction(GO:0035556);inner ear morphogenesis(GO:0042472);regulation of vascular permeabilit…	cytosol(GO:0005829);plasma membrane(GO:0005886);Schaffer collateral - CA1 synapse(GO:0098685);glutamatergic synapse(GO:0098978);postsynaptic density, intracellular component(GO:0099092)
Apeh	tr|G3V9E4|G3V9E4_RAT Acylamino-acid-releasing enzyme OS=Rattus norvegicus OX=10116 GN=Apeh PE=1 SV=1;sp|P13676|ACPH_RAT Acylamino-acid-releasing enzyme OS=Rattus norvegicus OX=10116 GN=Apeh PE=1 SV=1	tr|G3V9E4|G3V9E4_RAT;sp|P13676|ACPH_RAT	28.3188	27.614	27.6747	27.5003	-0.704792	-0.6441	-0.818527	26.7452	27.3886	26.0997	26.5088	25.8125	26.4391	0.64337	-0.645526	-0.236459	-0.932759	-0.306103	25.7362	27.1597	27.0464	26.6024	26.0182	25.0824	24.8451	22.9532	1.42355	1.31026	0.866199	0.282085	-0.653775	-0.891022	-2.78299	TRUE	RNA	FALSE		Acylamino-acid-releasing enzyme	ACYLAMINO-ACID-RELEASING ENZYME (PTHR42776:SF4)	peptidase activity(GO:0008233)	protein acetylation(GO:0006473)		serine protease(PC00203)		serine-type endopeptidase activity(GO:0004252);omega peptidase activity(GO:0008242);identical protein binding(GO:0042802)	proteolysis(GO:0006508);amyloid-beta metabolic process(GO:0050435)	cytoplasm(GO:0005737);cytosol(GO:0005829);nuclear membrane(GO:0031965)
Acad8	tr|M0RDK9|M0RDK9_RAT Acyl-CoA dehydrogenase family, member 8 OS=Rattus norvegicus OX=10116 GN=Acad8 PE=1 SV=2	tr|M0RDK9|M0RDK9_RAT	17.5548	22.1635	22.954	17.5548	4.60869	5.39922	0	18.4753	18.4753	18.4753	18.4753	18.4753	18.4753	0	0	0	0	0	NA	NA	NA	NA	NA	NA	NA	NA								FALSE		FALSE		Acyl-CoA dehydrogenase family, member 8	ISOBUTYRYL-COA DEHYDROGENASE, MITOCHONDRIAL (PTHR43831:SF1)				dehydrogenase(PC00092);oxidase(PC00175);transferase(PC00220)
Acsf2	sp|Q499N5|ACSF2_RAT Acyl-CoA synthetase family member 2, mitochondrial OS=Rattus norvegicus OX=10116 GN=Acsf2 PE=2 SV=1	sp|Q499N5|ACSF2_RAT	26.2273	25.569	25.1843	25.673	-0.658251	-1.043	-0.554256	23.9192	23.6521	22.0391	23.0713	18.4753	18.4753	-0.267088	-1.88006	-0.847817	-5.44388	-5.44388	23.7572	23.5677	24.3659	24.2791	19.0633	19.0633	19.0633	23.853	-0.189416	0.608732	0.521978	-4.69384	-4.69384	-4.69384	0.0958846	FALSE		FALSE		Acyl-CoA synthetase family member 2, mitochondrial	ACYL-COA SYNTHETASE FAMILY MEMBER 2, MITOCHONDRIAL (PTHR43201:SF9)	ligase activity(GO:0016874);oxidoreductase activity(GO:0016491)	cellular amino acid biosynthetic process(GO:0008652);coenzyme metabolic process(GO:0006732);fatty acid metabolic process(GO:0006631)		dehydrogenase(PC00092);ligase(PC00142)		ATP binding(GO:0005524);ligase activity(GO:0016874)	fatty acid metabolic process(GO:0006631)	mitochondrion(GO:0005739)
Acot11	tr|F1LX28|F1LX28_RAT Acyl-CoA thioesterase 11 OS=Rattus norvegicus OX=10116 GN=Acot11 PE=4 SV=3	tr|F1LX28|F1LX28_RAT	23.5234	17.5548	22.6026	17.5548	-5.96855	-0.920763	-5.96855	NA	NA	NA	NA	NA	NA						19.0633	19.0633	22.5552	20.9792	19.0633	19.0633	19.0633	19.0633	0	3.4919	1.91594	0	0	0	0	FALSE		FALSE		Acyl-CoA thioesterase 11	ACYL-COENZYME A THIOESTERASE 11 (PTHR11049:SF1)	amide binding(GO:0033218);anion binding(GO:0043168);cofactor binding(GO:0048037);hydrolase activity, acting on ester bonds(GO:0016788);purine ribonucleotide binding(GO:0032555)	acyl-CoA metabolic process(GO:0006637)	cytosol(GO:0005829);extracellular space(GO:0005615);vesicle(GO:0031982)	esterase(PC00097)		fatty-acyl-CoA binding(GO:0000062);lipid binding(GO:0008289);palmitoyl-CoA hydrolase activity(GO:0016290);long-chain fatty acyl-CoA binding(GO:0036042);acyl-CoA hydrolase activity(GO:0047617);long-chain acyl-CoA hydrolase activity(GO:0052816)	acyl-CoA metabolic process(GO:0006637);response to temperature stimulus(GO:0009266);response to cold(GO:0009409);negative regulation of cold-induced thermogenesis(GO:0120163);palmitic acid biosynthetic process(GO:1900535)	cytoplasm(GO:0005737);mitochondrial matrix(GO:0005759);cytosol(GO:0005829)
Acot13	tr|D3ZA93|D3ZA93_RAT Acyl-CoA thioesterase 13 OS=Rattus norvegicus OX=10116 GN=Acot13 PE=1 SV=1	tr|D3ZA93|D3ZA93_RAT	NA	NA	NA	NA				NA	NA	NA	NA	NA	NA						19.0633	19.0633	22.4265	19.0633	19.0633	19.0633	19.0633	19.0633	0	3.36324	0	0	0	0	0	FALSE		FALSE		Acyl-CoA thioesterase 13	ACYL-COENZYME A THIOESTERASE 13 (PTHR21660:SF1)	hydrolase activity, acting on ester bonds(GO:0016788)					acyl-CoA hydrolase activity(GO:0047617)	protein homotetramerization(GO:0051289);negative regulation of cold-induced thermogenesis(GO:0120163)	mitochondrion(GO:0005739)
Acot9	tr|Q5U2X8|Q5U2X8_RAT Acyl-CoA thioesterase 9 OS=Rattus norvegicus OX=10116 GN=Acot9 PE=1 SV=1	tr|Q5U2X8|Q5U2X8_RAT	30.2235	29.9804	30.157	30.2986	-0.243176	-0.066575	0.0750087	29.1294	29.494	28.8172	29.6791	30.093	30.2734	0.364504	-0.312296	0.549629	0.963599	1.14393	27.8798	27.9687	27.8319	27.8534	28.5196	27.9557	28.7541	29.163	0.0889618	-0.0478162	-0.0264036	0.639791	0.0759066	0.874365	1.2832	FALSE		FALSE		Acyl-CoA thioesterase 9	ACYL-COENZYME A THIOESTERASE 9, MITOCHONDRIAL (PTHR12655:SF0)	hydrolase activity, acting on ester bonds(GO:0016788)	acyl-CoA metabolic process(GO:0006637)		esterase(PC00097)		acetyl-CoA hydrolase activity(GO:0003986);acyl-CoA hydrolase activity(GO:0047617)	acyl-CoA metabolic process(GO:0006637)	mitochondrion(GO:0005739)
Acbd6	sp|Q5RJK8|ACBD6_RAT Acyl-CoA-binding domain-containing protein 6 OS=Rattus norvegicus OX=10116 GN=Acbd6 PE=1 SV=1	sp|Q5RJK8|ACBD6_RAT	23.6535	21.8169	23.1598	21.8774	-1.83658	-0.493664	-1.77613	NA	NA	NA	NA	NA	NA						NA	NA	NA	NA	NA	NA	NA	NA								FALSE		FALSE		Acyl-CoA-binding domain-containing protein 6	ACYL-COA-BINDING DOMAIN-CONTAINING PROTEIN 6 (PTHR24119:SF0)						fatty-acyl-CoA binding(GO:0000062);lipid binding(GO:0008289)		cytoplasm(GO:0005737)
Dbi	sp|P11030|ACBP_RAT Acyl-CoA-binding protein OS=Rattus norvegicus OX=10116 GN=Dbi PE=1 SV=3;tr|Q6TXF3|Q6TXF3_RAT Acyl-CoA-binding protein OS=Rattus norvegicus OX=10116 GN=Dbi PE=1 SV=1	sp|P11030|ACBP_RAT;tr|Q6TXF3|Q6TXF3_RAT	25.0062	17.5548	17.5548	17.5548	-7.45135	-7.45135	-7.45135	18.4753	18.4753	18.4753	18.4753	18.4753	18.4753	0	0	0	0	0	NA	NA	NA	NA	NA	NA	NA	NA								FALSE		FALSE		Acyl-CoA-binding protein	ACYL-COA-BINDING PROTEIN (PTHR23310:SF54)	enzyme inhibitor activity(GO:0004857);protein binding(GO:0005515)	lipid metabolic process(GO:0006629);lipid transport(GO:0006869)		enzyme modulator(PC00095);transfer/carrier protein(PC00219)		fatty-acyl-CoA binding(GO:0000062);protein binding(GO:0005515);lipid binding(GO:0008289);benzodiazepine receptor binding(GO:0030156);long-chain fatty acyl-CoA binding(GO:0036042);protein dimerization activity(GO:0046983)	behavioral fear response(GO:0001662);hair follicle development(GO:0001942);acyl-CoA metabolic process(GO:0006637);triglyceride metabolic process(GO:0006641);steroid biosynthetic process(GO:0006694);brain development(GO:0007420);learning or memory(GO:0007611);glial cell proliferation(GO:0014009);lateral ventricle development(GO:0021670);pancreatic juice secretion(GO:0030157);cellular response to n…	extracellular space(GO:0005615);nucleus(GO:0005634);cytoplasm(GO:0005737);endoplasmic reticulum(GO:0005783);Golgi apparatus(GO:0005794);plasma membrane(GO:0005886);synaptic vesicle(GO:0008021);contractile fiber(GO:0043292);perinuclear endoplasmic reticulum(GO:0097038)
Dbi	sp|P11030|ACBP_RAT Acyl-CoA-binding protein OS=Rattus norvegicus OX=10116 GN=Dbi PE=1 SV=3	sp|P11030|ACBP_RAT	NA	NA	NA	NA				NA	NA	NA	NA	NA	NA						19.0633	23.9323	25.7556	25.223	19.0633	24.5277	26.1807	19.0633	4.86904	6.6923	6.1597	0	5.46441	7.11737	0	FALSE		FALSE		Acyl-CoA-binding protein	ACYL-COA-BINDING PROTEIN (PTHR23310:SF54)	enzyme inhibitor activity(GO:0004857);protein binding(GO:0005515)	lipid metabolic process(GO:0006629);lipid transport(GO:0006869)		enzyme modulator(PC00095);transfer/carrier protein(PC00219)		fatty-acyl-CoA binding(GO:0000062);protein binding(GO:0005515);lipid binding(GO:0008289);benzodiazepine receptor binding(GO:0030156);long-chain fatty acyl-CoA binding(GO:0036042);protein dimerization activity(GO:0046983)	behavioral fear response(GO:0001662);hair follicle development(GO:0001942);acyl-CoA metabolic process(GO:0006637);triglyceride metabolic process(GO:0006641);steroid biosynthetic process(GO:0006694);brain development(GO:0007420);learning or memory(GO:0007611);glial cell proliferation(GO:0014009);lateral ventricle development(GO:0021670);pancreatic juice secretion(GO:0030157);cellular response to n…	extracellular space(GO:0005615);nucleus(GO:0005634);cytoplasm(GO:0005737);endoplasmic reticulum(GO:0005783);Golgi apparatus(GO:0005794);plasma membrane(GO:0005886);synaptic vesicle(GO:0008021);contractile fiber(GO:0043292);perinuclear endoplasmic reticulum(GO:0097038)
Acsm3	sp|Q6SKG1|ACSM3_RAT Acyl-coenzyme A synthetase ACSM3, mitochondrial OS=Rattus norvegicus OX=10116 GN=Acsm3 PE=2 SV=1	sp|Q6SKG1|ACSM3_RAT	NA	NA	NA	NA				27.9737	28.4961	27.7251	30.1137	30.1259	31.0354	0.522381	-0.248651	2.13998	2.15216	3.06163	NA	NA	NA	NA	NA	NA	NA	NA								FALSE		FALSE		Acyl-coenzyme A synthetase ACSM3, mitochondrial	ACYL-COENZYME A SYNTHETASE ACSM3, MITOCHONDRIAL (PTHR43605:SF7)	ligase activity, forming carbon-sulfur bonds(GO:0016877);transferase activity, transferring acyl groups other than amino-acyl groups(GO:0016747)	acyl-CoA metabolic process(GO:0006637);fatty acid biosynthetic process(GO:0006633)	mitochondrial matrix(GO:0005759)	dehydrogenase(PC00092);ligase(PC00142)		molecular_function(GO:0003674);acyl-CoA ligase activity(GO:0003996);fatty-acyl-CoA synthase activity(GO:0004321);ATP binding(GO:0005524);fatty acid ligase activity(GO:0015645);metal ion binding(GO:0046872);butyrate-CoA ligase activity(GO:0047760)	fatty acid biosynthetic process(GO:0006633);acyl-CoA metabolic process(GO:0006637);biological_process(GO:0008150)	cellular_component(GO:0005575);mitochondrial matrix(GO:0005759)
Acyp1	tr|D4A6X4|D4A6X4_RAT Acylphosphatase OS=Rattus norvegicus OX=10116 GN=Acyp1 PE=1 SV=1	tr|D4A6X4|D4A6X4_RAT	NA	NA	NA	NA				NA	NA	NA	NA	NA	NA						19.0633	19.0633	22.9572	23.0133	19.0633	19.0633	19.0633	19.0633	0	3.89387	3.95	0	0	0	0	FALSE		FALSE		Acylphosphatase	ACYLPHOSPHATASE-1 (PTHR10029:SF3)	hydrolase activity, acting on acid anhydrides, in phosphorus-containing anhydrides(GO:0016818)			phosphatase(PC00181)		acylphosphatase activity(GO:0003998)
Acyp2	sp|P35745|ACYP2_RAT Acylphosphatase-2 OS=Rattus norvegicus OX=10116 GN=Acyp2 PE=1 SV=2;tr|D4A1G1|D4A1G1_RAT Acylphosphatase OS=Rattus norvegicus OX=10116 GN=Acyp2 PE=1 SV=2	sp|P35745|ACYP2_RAT;tr|D4A1G1|D4A1G1_RAT	27.057	26.9211	26.8438	26.3993	-0.135937	-0.213255	-0.657738	18.4753	25.2456	25.1266	24.8575	23.0605	25.5769	6.77032	6.65129	6.38222	4.58517	7.10158	26.2866	26.1459	27.2363	26.3795	26.1609	26.3002	26.4647	27.5706	-0.14077	0.949623	0.092852	-0.125762	0.0135933	0.178068	1.28401	FALSE		FALSE		Acylphosphatase-2	ACYLPHOSPHATASE-2 (PTHR10029:SF20)	hydrolase activity, acting on acid anhydrides, in phosphorus-containing anhydrides(GO:0016818)			phosphatase(PC00181)		acylphosphatase activity(GO:0003998);identical protein binding(GO:0042802)
Lypla1	sp|P70470|LYPA1_RAT Acyl-protein thioesterase 1 OS=Rattus norvegicus OX=10116 GN=Lypla1 PE=1 SV=1	sp|P70470|LYPA1_RAT	25.3756	24.3736	25.0353	25.4325	-1.00204	-0.340352	0.0568624	25.5112	18.4753	23.9901	18.4753	24.5866	18.4753	-7.03592	-1.5211	-7.03592	-0.924599	-7.03592	23.526	24.735	22.3002	24.8135	23.7668	23.6825	24.5797	23.5863	1.20903	-1.22578	1.28749	0.240807	0.156479	1.05371	0.0603024	FALSE		FALSE		Acyl-protein thioesterase 1	ACYL-PROTEIN THIOESTERASE 1 (PTHR10655:SF22)	carboxylic ester hydrolase activity(GO:0052689);catalytic activity, acting on a protein(GO:0140096)	lipoprotein metabolic process(GO:0042157);protein catabolic process(GO:0030163);protein deacylation(GO:0035601)	cytoplasm(GO:0005737)			lysophospholipase activity(GO:0004622);palmitoyl-(protein) hydrolase activity(GO:0008474);lipase activity(GO:0016298);carboxylic ester hydrolase activity(GO:0052689)	protein depalmitoylation(GO:0002084);fatty acid metabolic process(GO:0006631);negative regulation of Golgi to plasma membrane protein transport(GO:0042997)	cytoplasm(GO:0005737);cytosol(GO:0005829)
Lypla2	sp|Q9QYL8|LYPA2_RAT Acyl-protein thioesterase 2 OS=Rattus norvegicus OX=10116 GN=Lypla2 PE=1 SV=1	sp|Q9QYL8|LYPA2_RAT	17.5548	23.746	17.5548	17.5548	6.19117	0	0	NA	NA	NA	NA	NA	NA						25.8979	25.3052	25.5764	19.0633	24.6437	19.0633	25.6885	24.9117	-0.592651	-0.321447	-6.83455	-1.2542	-6.83455	-0.209407	-0.986156	FALSE		FALSE		Acyl-protein thioesterase 2	ACYL-PROTEIN THIOESTERASE 2 (PTHR10655:SF13)	carboxylic ester hydrolase activity(GO:0052689);catalytic activity, acting on a protein(GO:0140096)	lipoprotein metabolic process(GO:0042157);protein catabolic process(GO:0030163);protein deacylation(GO:0035601)	cytoplasm(GO:0005737)			palmitoyl-(protein) hydrolase activity(GO:0008474);carboxylic ester hydrolase activity(GO:0052689)	protein depalmitoylation(GO:0002084);fatty acid metabolic process(GO:0006631)	cytoplasm(GO:0005737);Golgi stack(GO:0005795)
Fahd1	sp|Q6AYQ8|FAHD1_RAT Acylpyruvase FAHD1, mitochondrial OS=Rattus norvegicus OX=10116 GN=Fahd1 PE=1 SV=1	sp|Q6AYQ8|FAHD1_RAT	NA	NA	NA	NA				NA	NA	NA	NA	NA	NA						19.0633	19.0633	19.0633	22.3234	19.0633	19.0633	19.0633	19.0633	0	0	3.26011	0	0	0	0	FALSE		FALSE		Acylpyruvase FAHD1, mitochondrial	ACYLPYRUVASE FAHD1, MITOCHONDRIAL (PTHR11820:SF7)	hydrolase activity(GO:0016787)	cellular amino acid catabolic process(GO:0009063)		hydrolase(PC00121);isomerase(PC00135)		oxaloacetate decarboxylase activity(GO:0008948);hydrolase activity(GO:0016787);acetylpyruvate hydrolase activity(GO:0018773);fumarylpyruvate hydrolase activity(GO:0034545);metal ion binding(GO:0046872);acylpyruvate hydrolase activity(GO:0047621)		nucleoplasm(GO:0005654);mitochondrion(GO:0005739);cytosol(GO:0005829)
Adam22	tr|F1M542|F1M542_RAT ADAM metallopeptidase domain 22 OS=Rattus norvegicus OX=10116 GN=Adam22 PE=1 SV=3;tr|M0R5P8|M0R5P8_RAT ADAM metallopeptidase domain 22 OS=Rattus norvegicus OX=10116 GN=Adam22 PE=1 SV=2	tr|F1M542|F1M542_RAT;tr|M0R5P8|M0R5P8_RAT	26.2252	25.252	25.4903	25.5965	-0.973179	-0.734868	-0.62871	NA	NA	NA	NA	NA	NA						24.8	23.8574	25.9691	25.261	23.801	24.9472	26.8218	26.8368	-0.942631	1.16909	0.461021	-0.999004	0.14724	2.02182	2.03681	FALSE		FALSE		ADAM metallopeptidase domain 22	DISINTEGRIN AND METALLOPROTEINASE DOMAIN-CONTAINING PROTEIN 22 (PTHR11905:SF14)		apoptotic process(GO:0006915);developmental process(GO:0032502);nervous system process(GO:0050877);reproduction(GO:0000003)		metalloprotease(PC00153)		metalloendopeptidase activity(GO:0004222)	proteolysis(GO:0006508);adult locomotory behavior(GO:0008344);Schwann cell differentiation(GO:0014037);myelination in peripheral nervous system(GO:0022011);gliogenesis(GO:0042063);neurotransmitter receptor localization to postsynaptic specialization membrane(GO:0099645)	plasma membrane(GO:0005886);membrane(GO:0016020);integral component of membrane(GO:0016021);axon(GO:0030424);glutamatergic synapse(GO:0098978);integral component of postsynaptic density membrane(GO:0099061)
Adam23	tr|D3ZT36|D3ZT36_RAT ADAM metallopeptidase domain 23 OS=Rattus norvegicus OX=10116 GN=Adam23 PE=4 SV=1	tr|D3ZT36|D3ZT36_RAT	23.3659	23.2466	23.2395	23.4619	-0.119245	-0.126318	0.0960459	NA	NA	NA	NA	NA	NA						19.0633	21.3115	22.5401	22.7504	19.0633	22.6114	23.4395	23.6072	2.24816	3.47676	3.68709	0	3.54806	4.37622	4.54386	FALSE		FALSE		ADAM metallopeptidase domain 23	DISINTEGRIN AND METALLOPROTEINASE DOMAIN-CONTAINING PROTEIN 23 (PTHR11905:SF13)		apoptotic process(GO:0006915);developmental process(GO:0032502);nervous system process(GO:0050877);reproduction(GO:0000003)		metalloprotease(PC00153)		metalloendopeptidase activity(GO:0004222)	proteolysis(GO:0006508);cellular response to leukemia inhibitory factor(GO:1990830)	glutamatergic synapse(GO:0098978);integral component of presynaptic membrane(GO:0099056)
Necap1	sp|P69682|NECP1_RAT Adaptin ear-binding coat-associated protein 1 OS=Rattus norvegicus OX=10116 GN=Necap1 PE=1 SV=1;sp|Q6P756|NECP2_RAT Adaptin ear-binding coat-associated protein 2 OS=Rattus norvegicus OX=10116 GN=Necap2 PE=1 SV=2	sp|P69682|NECP1_RAT;sp|Q6P756|NECP2_RAT	NA	NA	NA	NA				18.4753	18.4753	23.171	18.4753	18.4753	18.4753	0	4.69569	0	0	0	NA	NA	NA	NA	NA	NA	NA	NA								FALSE		FALSE		Adaptin ear-binding coat-associated protein 1	ADAPTIN EAR-BINDING COAT-ASSOCIATED PROTEIN 1 (PTHR12847:SF3)			clathrin-coated vesicle(GO:0030136);coated vesicle membrane(GO:0030662);membrane protein complex(GO:0098796)	ATP-binding cassette (ABC) transporter(PC00003)		protein binding(GO:0005515)	endocytosis(GO:0006897);protein transport(GO:0015031)	plasma membrane(GO:0005886);clathrin-coated pit(GO:0005905);clathrin vesicle coat(GO:0030125)
Appl2	sp|B4F779|DP13B_RAT DCC-interacting protein 13-beta OS=Rattus norvegicus OX=10116 GN=Appl2 PE=2 SV=1	sp|B4F779|DP13B_RAT	NA	NA	NA	NA				NA	NA	NA	NA	NA	NA						19.0633	19.0633	19.0633	19.0633	19.0633	19.0633	19.0633	24.0323	0	0	0	0	0	0	4.96899	FALSE		FALSE		Adaptor protein, phosphotyrosine interaction, PH domain and leucine zipper containing 2	DCC-INTERACTING PROTEIN 13-BETA (PTHR46415:SF1)			endosome membrane(GO:0010008);plasma membrane(GO:0005886);vacuole(GO:0005773)			phosphatidylserine binding(GO:0001786);phosphatidylinositol binding(GO:0035091);protein homodimerization activity(GO:0042803);protein-containing complex binding(GO:0044877)	diet induced thermogenesis(GO:0002024);protein import into nucleus(GO:0006606);transforming growth factor beta receptor signaling pathway(GO:0007179);cell population proliferation(GO:0008283);cold acclimation(GO:0009631);regulation of fibroblast migration(GO:0010762);signaling(GO:0023052);adiponectin-activated signaling pathway(GO:0033211);regulation of toll-like receptor 4 signaling pathway(GO:0…	ruffle(GO:0001726);nucleus(GO:0005634);cytoplasm(GO:0005737);endosome(GO:0005768);plasma membrane(GO:0005886);endosome membrane(GO:0010008);membrane(GO:0016020);cytoplasmic vesicle(GO:0031410);early endosome membrane(GO:0031901);vesicle(GO:0031982);early phagosome(GO:0032009);ruffle membrane(GO:0032587);early phagosome membrane(GO:0036186);macropinosome(GO:0044354)
[truncated: 3,616 more rows]
[truncated: 1 more columns]
