# Supplementary material for: Arginine π-stacking drives binding to fibrils of the Alzheimer protein Tau
Source: Nat Commun. 2020 Jan 29;11:571. doi: 10.1038/s41467-019-13745-7 (PMC6989696; doi:10.1038/s41467-019-13745-7)
Supplement: Supplementary file 6 — Supplementary Data 3 [file 41467_2019_13745_MOESM6_ESM.xlsx]

## Sheet: Supplementary Data 3
gene name	Accession	Description	log2_RATIO_EXP_A	log2_RATIO_EXP_B	log2_RATIO_EXP_C	mean_3EXP	T0vsCTR	GO_Class_T0	T4vsT0	GO_Class_T4	Name	Panther Family/Subfamily	Panther GO Molecular function	Panther GO Biological process	Panther GO Cellular component	Panther protein class	Pathway	GO MF	GO BP	GO CC	Reactome pathway
Ptrf	P85125,G3V8L9	Polymerase I and transcript release factor OS=Rattus norvegicus GN=Ptrf PE=1 SV=1 - [PTRF_RAT]	-4.58496	-4.85798	-1.58034	-3.67443	FALSE		TRUE	RNA	Caveolae-associated protein 1	CAVEOLAE-ASSOCIATED PROTEIN 1 (PTHR15240:SF3)			cytoplasm(GO:0005737)	transcription factor(PC00218)	General transcription by RNA polymerase I->PTRF;;	protein binding(GO:0005515);rRNA primary transcript binding(GO:0042134);identical protein binding(GO:0042802)	transcription initiation from RNA polymerase I promoter(GO:0006361);termination of RNA polymerase I transcription(GO:0006363);rRNA transcription(GO:0009303);protein secretion(GO:0009306);positive regulation of cell motility(GO:2000147)	nucleus(GO:0005634);cytoplasm(GO:0005737);mitochondrion(GO:0005739);endoplasmic reticulum(GO:0005783);cytosol(GO:0005829);plasma membrane(GO:0005886);caveola(GO:0005901);protein-containing complex(GO:0032991);intracellular membrane-bounded organelle(GO:0043231);membrane raft(GO:0045121)	RNA Polymerase I Transcription;RNA Polymerase I Transcription Termination;Gene expression (Transcription)
Ccdc177	D4A8V2	Protein Ccdc177 OS=Rattus norvegicus GN=Ccdc177 PE=4 SV=1 - [D4A8V2_RAT]	-3.45943	-3.80735	-0.186118	-2.4843	FALSE		TRUE	Various	Coiled-coil domain-containing 177	COILED-COIL DOMAIN-CONTAINING PROTEIN 177 (PTHR33663:SF1)
Cdk11b	D3ZML3	Cyclin-dependent kinase 11B OS=Rattus norvegicus GN=Cdk11b PE=1 SV=2 - [D3ZML3_RAT]	-2.15131	-4.45943	-0.803049	-2.47126	FALSE		TRUE	Phospho	Cyclin-dependent kinase 11B	CYCLIN-DEPENDENT KINASE 11A-RELATED (PTHR24056:SF107)	cyclin-dependent protein serine/threonine kinase activity(GO:0004693);molecular transducer activity(GO:0060089)	cell cycle(GO:0007049)	nucleus(GO:0005634)	non-receptor serine/threonine protein kinase(PC00167);non-receptor tyrosine protein kinase(PC00168)		protein kinase activity(GO:0004672);protein serine/threonine kinase activity(GO:0004674);cyclin-dependent protein serine/threonine kinase activity(GO:0004693);ATP binding(GO:0005524)	regulation of cell growth(GO:0001558);blastocyst development(GO:0001824);protein phosphorylation(GO:0006468);regulation of mitotic nuclear division(GO:0007088);regulation of mRNA processing(GO:0050684);regulation of cell cycle(GO:0051726);negative regulation of apoptotic signaling pathway(GO:2001234)	nucleus(GO:0005634);nuclear membrane(GO:0031965);perinuclear region of cytoplasm(GO:0048471)
Tbc1d10b	D3ZSY8	Protein Tbc1d10b OS=Rattus norvegicus GN=Tbc1d10b PE=1 SV=1 - [D3ZSY8_RAT]	-1.94158	-3.70044	-1.50307	-2.3817	FALSE		TRUE	Various	TBC1 domain family, member 10b	TBC1 DOMAIN FAMILY MEMBER 10B (PTHR22957:SF207)	GTPase activator activity(GO:0005096);GTPase activity(GO:0003924);Rab GTPase binding(GO:0017137)	intracellular protein transport(GO:0006886)	intracellular(GO:0005622)	G-protein modulator(PC00022);cysteine protease(PC00081)		GTPase activator activity(GO:0005096);Rab GTPase binding(GO:0017137)	intracellular protein transport(GO:0006886);retrograde transport, endosome to Golgi(GO:0042147);regulation of GTPase activity(GO:0043087);activation of GTPase activity(GO:0090630)	cytosol(GO:0005829);plasma membrane(GO:0005886)	TBC/RABGAPs;Membrane Trafficking;Rab regulation of trafficking;Vesicle-mediated transport
Tbc1d10b	B2RYB9	LOC288526 protein OS=Rattus norvegicus GN=Akap17a PE=2 SV=1 - [B2RYB9_RAT]	-2.32193	-3	-1.73351	-2.35181	FALSE		TRUE	Various	A-kinase-anchoring protein 17A	A-KINASE ANCHOR PROTEIN 17A (PTHR12484:SF2)						nucleic acid binding(GO:0003676);protein kinase A binding(GO:0051018)	regulation of RNA splicing(GO:0043484)	nucleus(GO:0005634);cytosol(GO:0005829);nuclear speck(GO:0016607)
Cdk11b	D4A3G2	Cyclin-dependent kinase 11B OS=Rattus norvegicus GN=Cdk11b PE=1 SV=3 - [D4A3G2_RAT]	-2.21842	-4.45943	0	-2.22595	FALSE		TRUE	Phospho	Cyclin-dependent kinase 11B	CYCLIN-DEPENDENT KINASE 11A-RELATED (PTHR24056:SF107)	cyclin-dependent protein serine/threonine kinase activity(GO:0004693);molecular transducer activity(GO:0060089)	cell cycle(GO:0007049)	nucleus(GO:0005634)	non-receptor serine/threonine protein kinase(PC00167);non-receptor tyrosine protein kinase(PC00168)		protein kinase activity(GO:0004672);protein serine/threonine kinase activity(GO:0004674);cyclin-dependent protein serine/threonine kinase activity(GO:0004693);ATP binding(GO:0005524)	regulation of cell growth(GO:0001558);blastocyst development(GO:0001824);protein phosphorylation(GO:0006468);regulation of mitotic nuclear division(GO:0007088);regulation of mRNA processing(GO:0050684);regulation of cell cycle(GO:0051726);negative regulation of apoptotic signaling pathway(GO:2001234)	nucleus(GO:0005634);nuclear membrane(GO:0031965);perinuclear region of cytoplasm(GO:0048471)
Map7d1	D4A644	Protein Map7d1 OS=Rattus norvegicus GN=Map7d1 PE=1 SV=1 - [D4A644_RAT]	-1.65208	-3.16993	-0.991712	-1.9379	FALSE		TRUE	MAPs	MAP7 domain-containing 1	MAP7 DOMAIN-CONTAINING PROTEIN 1 (PTHR15073:SF2)		microtubule cytoskeleton organization(GO:0000226)	microtubule cytoskeleton(GO:0015630)	non-motor microtubule binding protein(PC00166)			microtubule cytoskeleton organization(GO:0000226)	cytosol(GO:0005829);microtubule cytoskeleton(GO:0015630)
Nf2	Q63648	Merlin (Fragment) OS=Rattus norvegicus GN=Nf2 PE=1 SV=1 - [MERL_RAT]	-2.32193	-2.32193	-0.94489	-1.86292	FALSE		TRUE	Phospho	Merlin (Fragment)	MERLIN (PTHR23281:SF23)		cellular component morphogenesis(GO:0032989)				actin binding(GO:0003779);integrin binding(GO:0005178);protein binding(GO:0005515);beta-catenin binding(GO:0008013);protein domain specific binding(GO:0019904)	mesoderm formation(GO:0001707);negative regulation of protein kinase activity(GO:0006469);ectoderm development(GO:0007398);brain development(GO:0007420);negative regulation of cell population proliferation(GO:0008285);Schwann cell proliferation(GO:0014010);regulation of gliogenesis(GO:0014013);hippocampus development(GO:0021766);negative regulation of cell-cell adhesion(GO:0022408);actin cytoskel…	ruffle(GO:0001726);nucleus(GO:0005634);nucleolus(GO:0005730);cytoplasm(GO:0005737);early endosome(GO:0005769);cytosol(GO:0005829);cytoskeleton(GO:0005856);plasma membrane(GO:0005886);adherens junction(GO:0005912);lamellipodium(GO:0030027);filopodium(GO:0030175);cortical actin cytoskeleton(GO:0030864);cleavage furrow(GO:0032154);protein-containing complex(GO:0032991);cell projection(GO:0042995);ne…	Regulation of actin dynamics for phagocytic cup formation;Signal Transduction;Innate Immune System;Fcgamma receptor (FCGR) dependent phagocytosis;Signaling by Rho GTPases;Immune System;RHO GTPases activate PAKs;RHO GTPase Effectors
Osbpl6	D4A0F3	Oxysterol-binding protein OS=Rattus norvegicus GN=Osbpl6 PE=1 SV=1 - [D4A0F3_RAT]	-2	-1.58496	-1.58496	-1.72331	FALSE		FALSE		Oxysterol-binding protein	OXYSTEROL-BINDING PROTEIN-RELATED PROTEIN 6 (PTHR10972:SF76)	cholesterol binding(GO:0015485);lipid transporter activity(GO:0005319)	organic hydroxy compound transport(GO:0015850)	cytosol(GO:0005829);endoplasmic reticulum part(GO:0044432);perinuclear region of cytoplasm(GO:0048471);plasma membrane(GO:0005886);vacuole(GO:0005773)			lipid binding(GO:0008289);sterol transporter activity(GO:0015248);cholesterol binding(GO:0015485);sterol binding(GO:0032934)	sterol transport(GO:0015918)	cytosol(GO:0005829);plasma membrane(GO:0005886);membrane(GO:0016020);nuclear membrane(GO:0031965);intracellular membrane-bounded organelle(GO:0043231);perinuclear endoplasmic reticulum(GO:0097038)	Metabolism of lipids;Bile acid and bile salt metabolism;Metabolism of steroids;Synthesis of bile acids and bile salts;Metabolism
Hnrnpm	F1LV13	Heterogeneous nuclear ribonucleoprotein M OS=Rattus norvegicus GN=Hnrnpm PE=1 SV=1 - [F1LV13_RAT]	-0.80408	-2.80735	-1.37732	-1.66292	FALSE		TRUE	RNA	Heterogeneous nuclear ribonucleoprotein M	HETEROGENEOUS NUCLEAR RIBONUCLEOPROTEIN M (PTHR23003:SF6)	mRNA binding(GO:0003729)	cellular response to stress(GO:0033554);gene expression(GO:0010467);mRNA catabolic process(GO:0006402);regulation of mRNA stability(GO:0043488);response to oxidative stress(GO:0006979)	U5 snRNP(GO:0005682);cytoplasm(GO:0005737);post-mRNA release spliceosomal complex(GO:0071014)	ribonucleoprotein(PC00201)		RNA binding(GO:0003723);mRNA binding(GO:0003729);protein binding(GO:0005515);protein domain specific binding(GO:0019904);calcium-dependent protein binding(GO:0048306);protein antigen binding(GO:1990405)	alternative mRNA splicing, via spliceosome(GO:0000380);mRNA splicing, via spliceosome(GO:0000398);cellular response to lipopolysaccharide(GO:0071222);positive regulation of protein localization to nucleus(GO:1900182);positive regulation of protein import(GO:1904591);cellular response to carcinoembryonic antigen(GO:1990831);regulation of mRNA stability involved in response to oxidative stress(GO:2…	nucleus(GO:0005634);nucleoplasm(GO:0005654);spliceosomal complex(GO:0005681);cytoplasm(GO:0005737);cell surface(GO:0009986);nuclear matrix(GO:0016363);paraspeckles(GO:0042382);catalytic step 2 spliceosome(GO:0071013);post-mRNA release spliceosomal complex(GO:0071014);ribonucleoprotein complex(GO:1990904)	Metabolism of RNA;Processing of Capped Intron-Containing Pre-mRNA;FGFR2 alternative splicing;Signaling by Receptor Tyrosine Kinases;mRNA Splicing;Signal Transduction;Signaling by FGFR2;Signaling by FGFR;mRNA Splicing - Major Pathway
Rps6	M0RD75	Uncharacterized protein (Fragment) OS=Rattus norvegicus GN=Rps6 PE=4 SV=1 - [M0RD75_RAT]	-2.80735	-2.80735	0.657984	-1.65224	FALSE		TRUE	RNA	40S ribosomal protein S6	40S RIBOSOMAL PROTEIN S6 (PTHR11502:SF6)		cellular component biogenesis(GO:0044085);rRNA metabolic process(GO:0016072)	cytosol(GO:0005829);ribosome(GO:0005840)			mRNA binding(GO:0003729);structural constituent of ribosome(GO:0003735);protein kinase binding(GO:0019901)	ribosomal small subunit assembly(GO:0000028);G1/S transition of mitotic cell cycle(GO:0000082);mitotic cell cycle(GO:0000278);placenta development(GO:0001890);T cell proliferation involved in immune response(GO:0002309);rRNA processing(GO:0006364);translation(GO:0006412);activation-induced cell death of T cells(GO:0006924);mitotic cell cycle checkpoint(GO:0007093);gastrulation(GO:0007369);mammali…	nucleus(GO:0005634);nucleolus(GO:0005730);cytoplasm(GO:0005737);endoplasmic reticulum(GO:0005783);cytosol(GO:0005829);ribosome(GO:0005840);polysome(GO:0005844);small ribosomal subunit(GO:0015935);cytosolic small ribosomal subunit(GO:0022627);dendrite(GO:0030425);cytoplasmic ribonucleoprotein granule(GO:0036464);cell body(GO:0044297);perinuclear region of cytoplasm(GO:0048471);ribonucleoprotein co…	rRNA processing;Metabolism of proteins;Metabolism of RNA;Major pathway of rRNA processing in the nucleolus and cytosol;Ribosomal scanning and start codon recognition;mTORC1-mediated signalling;Nonsense-Mediated Decay (NMD);rRNA processing in the nucleus and cytosol;Signal Transduction;mTOR signalling;Eukaryotic Translation Initiation;Formation of the ternary complex, and subsequently, the 43S com…
Sdpr	Q66H98	Serum deprivation-response protein OS=Rattus norvegicus GN=Sdpr PE=1 SV=3 - [SDPR_RAT]	-2	-2.32193	-0.529853	-1.61726	FALSE		TRUE	Various
Mtmr2	D3ZA31	Myotubularin related protein 2 (Predicted), isoform CRA_b OS=Rattus norvegicus GN=Mtmr2 PE=1 SV=1 - [D3ZA31_RAT]	-2	-2	-0.663944	-1.55465	FALSE		FALSE		Myotubularin related protein 2 (Predicted), isoform CRA_b	MYOTUBULARIN-RELATED PROTEIN 2 (PTHR10807:SF42)		intracellular protein transport(GO:0006886);phospholipid metabolic process(GO:0006644);spermatogenesis(GO:0007283);vesicle-mediated transport(GO:0016192)		phosphatase(PC00181)		phosphatidylinositol-3-phosphatase activity(GO:0004438);protein tyrosine phosphatase activity(GO:0004725);protein binding(GO:0005515);protein homodimerization activity(GO:0042803);phosphatidylinositol-3,5-bisphosphate 3-phosphatase activity(GO:0052629);phosphatidylinositol phosphate phosphatase activity(GO:0052866)	negative regulation of receptor internalization(GO:0002091);dephosphorylation(GO:0016311);negative regulation of myelination(GO:0031642);myelin assembly(GO:0032288);peptidyl-tyrosine dephosphorylation(GO:0035335);negative regulation of endocytosis(GO:0045806);phosphatidylinositol metabolic process(GO:0046488);inositol phosphate dephosphorylation(GO:0046855);phosphatidylinositol dephosphorylation(…	nucleus(GO:0005634);cytoplasm(GO:0005737);vacuolar membrane(GO:0005774);cytosol(GO:0005829);synaptic vesicle(GO:0008021);postsynaptic density(GO:0014069);axon(GO:0030424);dendrite(GO:0030425);dendritic spine(GO:0043197);intracellular membrane-bounded organelle(GO:0043231);synaptic membrane(GO:0097060)	Metabolism of lipids;Phospholipid metabolism;PI Metabolism;Metabolism;Synthesis of PIPs at the late endosome membrane;Synthesis of PIPs at the ER membrane;Synthesis of PIPs at the early endosome membrane
Selm	A0A0G2JZZ4	Protein Selm OS=Rattus norvegicus GN=Selm PE=1 SV=1 - [A0A0G2JZZ4_RAT]	-2.32193	-2	0	-1.44064	FALSE		FALSE
Fn3k	D3ZZU8	Protein Fn3k OS=Rattus norvegicus GN=Fn3k PE=4 SV=2 - [D3ZZU8_RAT]	-2.80735	-1.58496	0.0977301	-1.43153	TRUE	Phospho	FALSE		Fructosamine 3 kinase	FRUCTOSAMINE-3-KINASE (PTHR12149:SF9)	kinase activity(GO:0016301)	carbohydrate derivative metabolic process(GO:1901135)				kinase activity(GO:0016301);fructosamine-3-kinase activity(GO:0030387)	phosphorylation(GO:0016310);fructosamine metabolic process(GO:0030389);epithelial cell differentiation(GO:0030855)		Gamma carboxylation, hypusine formation and arylsulfatase activation;Post-translational protein modification;Metabolism of proteins
Sbf2	B5DEJ9	LOC691036 protein OS=Rattus norvegicus GN=Sbf2 PE=2 SV=1 - [B5DEJ9_RAT]	-1	-1.58496	-1.58496	-1.38998	FALSE		FALSE		LOC691036 protein	MYOTUBULARIN-RELATED PROTEIN 13 (PTHR10807:SF4)		intracellular protein transport(GO:0006886);phospholipid metabolic process(GO:0006644);vesicle-mediated transport(GO:0016192)		phosphatase(PC00181)		Rab guanyl-nucleotide exchange factor activity(GO:0017112);phosphatase regulator activity(GO:0019208);phosphatase binding(GO:0019902);phosphatidylinositol binding(GO:0035091);protein homodimerization activity(GO:0042803)	regulation of GTPase activity(GO:0043087);protein tetramerization(GO:0051262)	vacuolar membrane(GO:0005774);membrane(GO:0016020)	RAB GEFs exchange GTP for GDP on RABs;Membrane Trafficking;Rab regulation of trafficking;Vesicle-mediated transport
Mapk15	Q9Z2A6	Mitogen-activated protein kinase 15 OS=Rattus norvegicus GN=Mapk15 PE=1 SV=2 - [MK15_RAT]	-1.58496	-2	-0.529853	-1.37161	FALSE		FALSE
Ccdc93	Q5BJT7	Coiled-coil domain-containing protein 93 OS=Rattus norvegicus GN=Ccdc93 PE=1 SV=1 - [CCD93_RAT]	-2.32193	-2.58496	0.824158	-1.36091	FALSE		FALSE		Coiled-coil domain-containing protein 93	COILED-COIL DOMAIN-CONTAINING PROTEIN 93 (PTHR16441:SF0)		Golgi to plasma membrane transport(GO:0006893);vesicle fusion to plasma membrane(GO:0099500)					Golgi to plasma membrane transport(GO:0006893);protein transport(GO:0015031);endocytic recycling(GO:0032456);retrograde transport, endosome to plasma membrane(GO:1990126)	early endosome(GO:0005769);intracellular membrane-bounded organelle(GO:0043231)
Exoc5	P97878	Exocyst complex component 5 OS=Rattus norvegicus GN=Exoc5 PE=1 SV=1 - [EXOC5_RAT]	-1	-1	-2	-1.33333	FALSE		FALSE		Exocyst complex component 5	EXOCYST COMPLEX COMPONENT 5 (PTHR12100:SF0)		Golgi to plasma membrane transport(GO:0006893);vesicle fusion to plasma membrane(GO:0099500)	exocyst(GO:0000145)	membrane trafficking regulatory protein(PC00151)		Ral GTPase binding(GO:0017160);protein N-terminus binding(GO:0047485)	establishment of planar polarity(GO:0001736);exocytosis(GO:0006887);Golgi to plasma membrane transport(GO:0006893);protein transport(GO:0015031);vesicle docking(GO:0048278);homeostasis of number of cells within a tissue(GO:0048873);protein localization to plasma membrane(GO:0072659);epithelial cell apoptotic process(GO:1904019);non-motile cilium assembly(GO:1905515)	exocyst(GO:0000145);cytosol(GO:0005829);midbody(GO:0030496)	Cargo trafficking to the periciliary membrane;VxPx cargo-targeting to cilium;Metabolism of proteins;Peptide hormone metabolism;Organelle biogenesis and maintenance;Cilium Assembly;Insulin processing
Srp14	B2RYW7	Protein Srp14 OS=Rattus norvegicus GN=Srp14 PE=1 SV=1 - [B2RYW7_RAT]	-2	-2	0	-1.33333	FALSE		FALSE		RCG26543, isoform CRA_b	SIGNAL RECOGNITION PARTICLE 14 KDA PROTEIN (PTHR12013:SF0)		protein targeting to ER(GO:0045047)	cytoplasmic part(GO:0044444);ribonucleoprotein complex(GO:1990904)	RNA binding protein(PC00031)		7S RNA binding(GO:0008312);endoplasmic reticulum signal peptide binding(GO:0030942)	SRP-dependent cotranslational protein targeting to membrane(GO:0006614);response to drug(GO:0042493);protein targeting to ER(GO:0045047)	nucleus(GO:0005634);signal recognition particle, endoplasmic reticulum targeting(GO:0005786)	Innate Immune System;Neutrophil degranulation;Immune System
#VALUE!	Q6JBI6	LMO7b OS=Rattus norvegicus PE=2 SV=1 - [Q6JBI6_RAT]	-1	-2	-1	-1.33333	FALSE		FALSE
LOC100360491	D3ZRM9	60S ribosomal protein L13 OS=Rattus norvegicus GN=LOC100360491 PE=3 SV=1 - [D3ZRM9_RAT]	-1.58496	-1.58496	-0.640403	-1.27011	FALSE		FALSE		60S ribosomal protein L13	60S RIBOSOMAL PROTEIN L13 (PTHR11722:SF0)	RNA binding(GO:0003723);structural constituent of ribosome(GO:0003735)		cytosolic large ribosomal subunit(GO:0022625)	ribosomal protein(PC00202)		structural constituent of ribosome(GO:0003735)	translation(GO:0006412)	cytosolic large ribosomal subunit(GO:0022625)	Nonsense-Mediated Decay (NMD);Nonsense Mediated Decay (NMD) enhanced by the Exon Junction Complex (EJC);Nonsense Mediated Decay (NMD) independent of the Exon Junction Complex (EJC);Metabolism of RNA
Htatsf1	D4A997	HIV TAT specific factor 1 (Predicted) OS=Rattus norvegicus GN=Htatsf1 PE=1 SV=2 - [D4A997_RAT]	-0.08092	-1.58496	-2.11482	-1.26023	FALSE		FALSE		HIV TAT specific factor 1 (Predicted)	HIV TAT-SPECIFIC FACTOR 1 (PTHR15608:SF0)	RNA binding(GO:0003723)		U2 snRNP(GO:0005686);U2-type spliceosomal complex(GO:0005684)	mRNA splicing factor(PC00148)		RNA binding(GO:0003723)	mRNA splicing, via spliceosome(GO:0000398)	nucleoplasm(GO:0005654);U2-type spliceosomal complex(GO:0005684);U2 snRNP(GO:0005686)
Cyld	Q6TXJ6	LRRGT00003 OS=Rattus norvegicus GN=Cyld PE=2 SV=1 - [Q6TXJ6_RAT]	-1.75899	-1.42906	-0.591727	-1.25993	FALSE		FALSE		Ubiquitin carboxyl-terminal hydrolase CYLD	UBIQUITIN CARBOXYL-TERMINAL HYDROLASE CYLD (PTHR11830:SF15)	thiol-dependent ubiquitin-specific protease activity(GO:0004843)	protein K63-linked deubiquitination(GO:0070536)	cytosol(GO:0005829)	cysteine protease(PC00081);ribosomal protein(PC00202)		molecular_function(GO:0003674);structural constituent of ribosome(GO:0003735);thiol-dependent ubiquitin-specific protease activity(GO:0004843);zinc ion binding(GO:0008270);protein kinase binding(GO:0019901);Lys63-specific deubiquitinase activity(GO:0061578);proline-rich region binding(GO:0070064);Lys48-specific deubiquitinase activity(GO:1990380)	translation(GO:0006412);ubiquitin-dependent protein catabolic process(GO:0006511);regulation of mitotic cell cycle(GO:0007346);biological_process(GO:0008150);regulation of tumor necrosis factor-mediated signaling pathway(GO:0010803);Wnt signaling pathway(GO:0016055);protein deubiquitination(GO:0016579);cell differentiation(GO:0030154);negative regulation of NF-kappaB transcription factor activity…	cellular_component(GO:0005575);nucleus(GO:0005634);centrosome(GO:0005813);spindle(GO:0005819);cytosol(GO:0005829);cytoplasmic microtubule(GO:0005881);plasma membrane(GO:0005886);cytosolic small ribosomal subunit(GO:0022627);midbody(GO:0030496);extrinsic component of cytoplasmic side of plasma membrane(GO:0031234);ciliary basal body(GO:0036064);perinuclear region of cytoplasm(GO:0048471);ciliary t…	Metabolism of proteins;Deubiquitination;Death Receptor Signalling;Immune System;TNFR1-induced proapoptotic signaling;Innate Immune System;Negative regulators of DDX58/IFIH1 signaling;TNF signaling;Nucleotide-binding domain, leucine rich repeat containing receptor (NLR) signaling pathways;Signal Transduction;Regulation of TNFR1 signaling;NOD1/2 Signaling Pathway;DDX58/IFIH1-mediated induction of i…
Wdr44	Q9R037	WD repeat-containing protein 44 OS=Rattus norvegicus GN=Wdr44 PE=1 SV=1 - [WDR44_RAT]	-1.48215	-2.32193	0.0818946	-1.24073	FALSE		FALSE		WD repeat-containing protein 44	WD REPEAT-CONTAINING PROTEIN 44 (PTHR14221:SF0)	Rab GTPase binding(GO:0017137)					Rab GTPase binding(GO:0017137)	regulation of cell migration(GO:0030334)	Golgi apparatus(GO:0005794);cytosol(GO:0005829);microtubule(GO:0005874);endosome membrane(GO:0010008);perinuclear region of cytoplasm(GO:0048471)
Ube4a	F1M9N5	Ubiquitin conjugation factor E4 A OS=Rattus norvegicus GN=Ube4a PE=1 SV=1 - [F1M9N5_RAT]	-1.58496	-1.58496	-0.529853	-1.23326	FALSE		FALSE		Ubiquitin conjugation factor E4 A	UBIQUITIN CONJUGATION FACTOR E4 A (PTHR13931:SF2)	ubiquitin protein ligase activity(GO:0061630)	protein polyubiquitination(GO:0000209);ubiquitin-dependent ERAD pathway(GO:0030433)	cytoplasm(GO:0005737);nucleus(GO:0005634)	enzyme modulator(PC00095)		ubiquitin-ubiquitin ligase activity(GO:0034450);ubiquitin protein ligase activity(GO:0061630)	protein polyubiquitination(GO:0000209);ubiquitin-dependent protein catabolic process(GO:0006511);protein ubiquitination(GO:0016567);ubiquitin-dependent ERAD pathway(GO:0030433)	ubiquitin ligase complex(GO:0000151);nucleus(GO:0005634);cytoplasm(GO:0005737)	Adaptive Immune System;Class I MHC mediated antigen processing & presentation;Immune System;Antigen processing: Ubiquitination & Proteasome degradation
Kit	A0A0G2JTL4;Q63702	Protein Kit OS=Rattus norvegicus GN=Kit PE=1 SV=1 - [A0A0G2JTL4_RAT]	-1.58496	-1.58496	-0.529853	-1.23326	FALSE		FALSE		Mast/stem cell growth factor receptor	MAST/STEM CELL GROWTH FACTOR RECEPTOR KIT (PTHR24416:SF46)	MAP kinase activity(GO:0004707);transmembrane receptor protein tyrosine kinase activity(GO:0004714)	B cell activation(GO:0042113);JAK-STAT cascade(GO:0007259);cell migration(GO:0016477);cytokine-mediated signaling pathway(GO:0019221);lymphocyte differentiation(GO:0030098);positive regulation of JAK-STAT cascade(GO:0046427);positive regulation of MAP kinase activity(GO:0043406);positive regulation of cell migration(GO:0030335);transmembrane receptor protein tyrosine kinase signaling pathway(GO:0…	integral component of plasma membrane(GO:0005887);intracellular(GO:0005622);receptor complex(GO:0043235)			protease binding(GO:0002020);protein tyrosine kinase activity(GO:0004713);transmembrane receptor protein tyrosine kinase activity(GO:0004714);stem cell factor receptor activity(GO:0005020);ATP binding(GO:0005524);cytokine binding(GO:0019955);protein homodimerization activity(GO:0042803);metal ion binding(GO:0046872)	activation of MAPK activity(GO:0000187);ovarian follicle development(GO:0001541);hematopoietic progenitor cell differentiation(GO:0002244);myeloid progenitor cell differentiation(GO:0002318);lymphoid progenitor cell differentiation(GO:0002320);immature B cell differentiation(GO:0002327);dendritic cell cytokine production(GO:0002371);mast cell chemotaxis(GO:0002551);myeloid leukocyte differentiati…	acrosomal vesicle(GO:0001669);extracellular space(GO:0005615);cytoplasm(GO:0005737);plasma membrane(GO:0005886);integral component of plasma membrane(GO:0005887);cell-cell junction(GO:0005911);external side of plasma membrane(GO:0009897);cytoplasmic side of plasma membrane(GO:0009898);cell surface(GO:0009986);mast cell granule(GO:0042629);receptor complex(GO:0043235)	Regulation of KIT signaling;Signaling by SCF-KIT;Signaling by Receptor Tyrosine Kinases;PIP3 activates AKT signaling;Negative regulation of the PI3K/AKT network;MAPK family signaling cascades;Signal Transduction;RAF/MAP kinase cascade;Intracellular signaling by second messengers;PI5P, PP2A and IER3 Regulate PI3K/AKT Signaling;MAPK1/MAPK3 signaling
Map3k7	P0C8E4	Mitogen-activated protein kinase kinase kinase 7 OS=Rattus norvegicus GN=Map3k7 PE=1 SV=1 - [M3K7_RAT]	0.272372	-3.16993	-0.756319	-1.21796	FALSE		TRUE	Phospho	Mitogen-activated protein kinase kinase kinase 7	MITOGEN-ACTIVATED PROTEIN KINASE KINASE KINASE 7 (PTHR46716:SF1)	DNA-binding transcription factor activity(GO:0003700);MAP kinase activity(GO:0004707);MAP kinase kinase activity(GO:0004708)	I-kappaB kinase/NF-kappaB signaling(GO:0007249);JNK cascade(GO:0007254);activation of MAPKK activity(GO:0000186);positive regulation of I-kappaB kinase/NF-kappaB signaling(GO:0043123);positive regulation of NF-kappaB transcription factor activity(GO:0051092);transcription, DNA-templated(GO:0006351)	intracellular(GO:0005622)		Gonadotropin-releasing hormone receptor pathway->TAK1;;Toll receptor signaling pathway->transforming-growth factor beta-activated kinase 1;;TGF-beta signaling pathway->TGFbeta-activated kinase-1;;Wnt signaling pathway->Transforming growth factor beta activated kinase 1;;Inflammation mediated by chemokine and cytokine signaling pathway->Mitogen-activated protein kinase kinase;;p38 MAPK pathway->TG…	magnesium ion binding(GO:0000287);protein kinase activity(GO:0004672);protein serine/threonine kinase activity(GO:0004674);MAP kinase kinase activity(GO:0004708);MAP kinase kinase kinase activity(GO:0004709);protein binding(GO:0005515);ATP binding(GO:0005524);receptor tyrosine kinase binding(GO:0030971);identical protein binding(GO:0042802);scaffold protein binding(GO:0097110)	MAPK cascade(GO:0000165);activation of MAPKK activity(GO:0000186);activation of MAPK activity(GO:0000187);angiogenesis(GO:0001525);neural tube formation(GO:0001841);positive regulation of T cell cytokine production(GO:0002726);protein phosphorylation(GO:0006468);apoptotic process(GO:0006915);transforming growth factor beta receptor signaling pathway(GO:0007179);activation of NF-kappaB-inducing ki…	Ada2/Gcn5/Ada3 transcription activator complex(GO:0005671);cytoplasm(GO:0005737);plasma membrane(GO:0005886);IkappaB kinase complex(GO:0008385);postsynaptic density(GO:0014069)	Toll Like Receptor 3 (TLR3) Cascade;Interleukin-1 family signaling;Interleukin-17 signaling;Nucleotide-binding domain, leucine rich repeat containing receptor (NLR) signaling pathways;Death Receptor Signalling;Signaling by Interleukins;MyD88-independent TLR4 cascade ;Toll-Like Receptors Cascades;Toll Like Receptor 2 (TLR2) Cascade;Immune System;Beta-catenin independent WNT signaling;Interleukin-1…
Acsl3	Q63151	Long-chain-fatty-acid--CoA ligase 3 OS=Rattus norvegicus GN=Acsl3 PE=1 SV=1 - [ACSL3_RAT]	-0.0671142	-2	-1.58496	-1.21736	FALSE		FALSE		Long-chain-fatty-acid--CoA ligase 3	LONG-CHAIN-FATTY-ACID--COA LIGASE 3 (PTHR43272:SF13)	ligase activity(GO:0016874);transporter activity(GO:0005215)	fatty acid metabolic process(GO:0006631);immune system process(GO:0002376);lipid transport(GO:0006869)		ligase(PC00142)		long-chain fatty acid-CoA ligase activity(GO:0004467);ATP binding(GO:0005524);protein kinase binding(GO:0019901);protein domain specific binding(GO:0019904);decanoate-CoA ligase activity(GO:0102391)	long-chain fatty acid metabolic process(GO:0001676);fatty acid biosynthetic process(GO:0006633);brain development(GO:0007420);response to nutrient(GO:0007584);response to organic cyclic compound(GO:0014070);very-low-density lipoprotein particle assembly(GO:0034379);positive regulation of Golgi to plasma membrane protein transport(GO:0042998);long-chain fatty acid import into cell(GO:0044539);posi…	cellular_component(GO:0005575);mitochondrial outer membrane(GO:0005741);peroxisomal membrane(GO:0005778);endoplasmic reticulum(GO:0005783);endoplasmic reticulum membrane(GO:0005789);Golgi apparatus(GO:0005794);lipid droplet(GO:0005811);integral component of membrane(GO:0016021);perinuclear region of cytoplasm(GO:0048471)	Metabolism of lipids;Fatty acyl-CoA biosynthesis;Fatty acid metabolism;Metabolism;Synthesis of very long-chain fatty acyl-CoAs
A2m	P06238	Alpha-2-macroglobulin OS=Rattus norvegicus GN=A2m PE=2 SV=2 - [A2MG_RAT]	-2.58496	-0.291554	-0.72546	-1.20066	FALSE		FALSE		Alpha-2-macroglobulin	ALPHA-2-MACROGLOBULIN (PTHR11412:SF153)	cytokine activity(GO:0005125);peptidase inhibitor activity(GO:0030414)	cellular process(GO:0009987);proteolysis(GO:0006508);response to stimulus(GO:0050896)		complement component(PC00078);cytokine(PC00083);serine protease inhibitor(PC00204)	Blood coagulation->alpha-2-macroglobulin;;	protease binding(GO:0002020);endopeptidase inhibitor activity(GO:0004866);serine-type endopeptidase inhibitor activity(GO:0004867);signaling receptor binding(GO:0005102);growth factor binding(GO:0019838);enzyme binding(GO:0019899);interleukin-8 binding(GO:0019959);interleukin-1 binding(GO:0019966);protein homodimerization activity(GO:0042803);tumor necrosis factor binding(GO:0043120);calcium-depe…	luteinization(GO:0001553);negative regulation of complement activation, lectin pathway(GO:0001869);acute inflammatory response to antigenic stimulus(GO:0002438);acute-phase response(GO:0006953);response to nutrient(GO:0007584);response to wounding(GO:0009611);response to carbon dioxide(GO:0010037);negative regulation of endopeptidase activity(GO:0010951);response to prostaglandin E(GO:0034695);st…	extracellular space(GO:0005615)	Formation of Fibrin Clot (Clotting Cascade);Transport of small molecules;Platelet degranulation ;Hemostasis;Extracellular matrix organization;Intrinsic Pathway of Fibrin Clot Formation;Plasma lipoprotein assembly;HDL assembly;Response to elevated platelet cytosolic Ca2+;Signal Transduction;Plasma lipoprotein assembly, remodeling, and clearance;Signaling by Rho GTPases;Platelet activation, signali…
Mycbp	D4A7F2	Protein Mycbp OS=Rattus norvegicus GN=Mycbp PE=1 SV=1 - [D4A7F2_RAT]	-2	-1.58496	0	-1.19499	FALSE		FALSE		Myc-binding protein	C-MYC-BINDING PROTEIN (PTHR13168:SF0)	DNA binding(GO:0003677);DNA-binding transcription factor activity(GO:0003700);transcription coregulator activity(GO:0003712)	regulation of transcription by RNA polymerase II(GO:0006357);transcription by RNA polymerase II(GO:0006366)		transcription cofactor(PC00217)	PDGF signaling pathway->c-Myc;;	transcription coactivator activity(GO:0003713)	regulation of transcription, DNA-templated(GO:0006355);spermatogenesis(GO:0007283);positive regulation of nucleic acid-templated transcription(GO:1903508)	nucleus(GO:0005634);cytoplasm(GO:0005737)
Mtmr12	Q5FVM6	Myotubularin-related protein 12 OS=Rattus norvegicus GN=Mtmr12 PE=1 SV=2 - [MTMRC_RAT]	-1	-1	-1.58496	-1.19499	FALSE		FALSE		Myotubularin-related protein 12	MYOTUBULARIN-RELATED PROTEIN 12 (PTHR10807:SF37)		intracellular protein transport(GO:0006886);phospholipid metabolic process(GO:0006644);spermatogenesis(GO:0007283);vesicle-mediated transport(GO:0016192)		phosphatase(PC00181)		phosphatase regulator activity(GO:0019208)	regulation of catalytic activity(GO:0050790);toxin transport(GO:1901998)	cytoplasm(GO:0005737);sarcoplasmic reticulum(GO:0016529);sarcomere(GO:0030017)	Metabolism of lipids;Phospholipid metabolism;PI Metabolism;Metabolism;Synthesis of PIPs at the early endosome membrane
Prkcdbp	Q9Z1H9	Protein kinase C delta-binding protein OS=Rattus norvegicus GN=Prkcdbp PE=1 SV=1 - [PRDBP_RAT]	-2	-1.58496	0	-1.19499	FALSE		FALSE
Ago1	D4AC38	Protein Ago1 OS=Rattus norvegicus GN=Ago1 PE=1 SV=1 - [D4AC38_RAT]	1.13551	-2.58496	-2.11482	-1.18809	FALSE		FALSE		Argonaute 1, RISC catalytic component	PROTEIN ARGONAUTE-1 (PTHR22891:SF17)						RNA polymerase II proximal promoter sequence-specific DNA binding(GO:0000978);RNA polymerase II complex binding(GO:0000993);core promoter binding(GO:0001047);molecular_function(GO:0003674);RNA binding(GO:0003723);double-stranded RNA binding(GO:0003725);single-stranded RNA binding(GO:0003727);miRNA binding(GO:0035198);transcription regulatory region DNA binding(GO:0044212)	nuclear-transcribed mRNA catabolic process(GO:0000956);biological_process(GO:0008150);RNA secondary structure unwinding(GO:0010501);miRNA metabolic process(GO:0010586);positive regulation of gene expression(GO:0010628);negative regulation of angiogenesis(GO:0016525);pre-miRNA processing(GO:0031054);production of miRNAs involved in gene silencing by miRNA(GO:0035196);miRNA mediated inhibition of t…	P-body(GO:0000932);cellular_component(GO:0005575);nucleus(GO:0005634);cytoplasm(GO:0005737);cytosol(GO:0005829);polysome(GO:0005844);RISC complex(GO:0016442);micro-ribonucleoprotein complex(GO:0035068);RISC-loading complex(GO:0070578);ribonucleoprotein complex(GO:1990904)	Gene Silencing by RNA;MicroRNA (miRNA) biogenesis;Small interfering RNA (siRNA) biogenesis;Post-transcriptional silencing by small RNAs;Gene expression (Transcription);Transcriptional regulation by small RNAs
Necab1	Q9ESB5	N-terminal EF-hand calcium-binding protein 1 OS=Rattus norvegicus GN=Necab1 PE=1 SV=1 - [NECA1_RAT]	-1.58496	-2	0.0730214	-1.17065	FALSE		FALSE		N-terminal EF-hand calcium-binding protein 1	N-TERMINAL EF-HAND CALCIUM-BINDING PROTEIN 1 (PTHR12178:SF11)		glycoprotein biosynthetic process(GO:0009101);regulation of cellular macromolecule biosynthetic process(GO:2000112);regulation of protein metabolic process(GO:0051246)	cytoplasm(GO:0005737)			calcium ion binding(GO:0005509)	blastocyst hatching(GO:0001835);regulation of amyloid precursor protein biosynthetic process(GO:0042984)	nucleus(GO:0005634);nucleoplasm(GO:0005654);cytoplasm(GO:0005737);cytosol(GO:0005829)
Clip1	Q9JK25	CLIP-170 OS=Rattus norvegicus GN=Clip1 PE=1 SV=1 - [Q9JK25_RAT]	-1.0902	-1.58496	-0.820975	-1.16538	FALSE		FALSE		CAP-Gly domain-containing linker protein 1	CAP-GLY DOMAIN-CONTAINING LINKER PROTEIN 1 (PTHR18916:SF44)	microtubule binding(GO:0008017);structural molecule activity(GO:0005198)	anatomical structure morphogenesis(GO:0009653);cellular component organization(GO:0016043);intracellular protein transport(GO:0006886);protein folding(GO:0006457);protein metabolic process(GO:0019538);vesicle-mediated transport(GO:0016192)	microtubule(GO:0005874)	chaperone(PC00072);non-motor microtubule binding protein(PC00166)		protein binding(GO:0005515);microtubule binding(GO:0008017);zinc ion binding(GO:0008270);tubulin binding(GO:0015631);identical protein binding(GO:0042802);protein homodimerization activity(GO:0042803);metal ion binding(GO:0046872);microtubule plus-end binding(GO:0051010)	microtubule bundle formation(GO:0001578);positive regulation of microtubule polymerization(GO:0031116);protein transport into plasma membrane raft(GO:0044861);positive regulation of dendrite development(GO:1900006)	ruffle(GO:0001726);nuclear envelope(GO:0005635);centrosome(GO:0005813);microtubule(GO:0005874);cytoplasmic microtubule(GO:0005881);microtubule cytoskeleton(GO:0015630);membrane(GO:0016020);cytoplasmic vesicle membrane(GO:0030659);microtubule plus-end(GO:0035371);macropinosome(GO:0044354)	M Phase;Amplification of signal from unattached kinetochores via a MAD2 inhibitory signal;Mitotic Anaphase;Cell Cycle;Mitotic Prometaphase;RHO GTPases Activate Formins;Resolution of Sister Chromatid Cohesion;Signal Transduction;RHO GTPase Effectors;Signaling by Rho GTPases;Cell Cycle Checkpoints;Mitotic Spindle Checkpoint;Mitotic Metaphase and Anaphase;Cell Cycle, Mitotic;RHO GTPases activate IQG…
Cttnbp2	Q2IBD4	Cortactin-binding protein 2 OS=Rattus norvegicus GN=Cttnbp2 PE=1 SV=1 - [CTTB2_RAT]	-2	-1.58496	0.0994789	-1.16183	FALSE		FALSE		Cortactin-binding protein 2	CORTACTIN-BINDING PROTEIN 2 (PTHR24166:SF27)						SH3 domain binding(GO:0017124)	brain development(GO:0007420);regulation of synapse organization(GO:0050807);regulation of modification of postsynaptic actin cytoskeleton(GO:1905274)	cell cortex(GO:0005938);synaptic vesicle(GO:0008021);dendritic spine(GO:0043197);postsynaptic actin cytoskeleton(GO:0098871);glutamatergic synapse(GO:0098978)
Trim28	O08629	Transcription intermediary factor 1-beta OS=Rattus norvegicus GN=Trim28 PE=1 SV=2 - [TIF1B_RAT]	0.0216951	-2.58496	-0.906777	-1.15668	FALSE		FALSE		Transcription intermediary factor 1-beta	TRANSCRIPTION INTERMEDIARY FACTOR 1-BETA (PTHR25462:SF274)	DNA binding(GO:0003677);chromatin binding(GO:0003682);transcription corepressor activity(GO:0003714);ubiquitin-protein transferase activity(GO:0004842)	negative regulation of transcription, DNA-templated(GO:0045892);protein sumoylation(GO:0016925);transcription, DNA-templated(GO:0006351)	RNA polymerase II transcription factor complex(GO:0090575);chromatin(GO:0000785);nucleoplasm(GO:0005654)	transcription cofactor(PC00217)		DNA binding(GO:0003677);chromatin binding(GO:0003682);transcription coactivator activity(GO:0003713);transcription corepressor activity(GO:0003714);protein kinase activity(GO:0004672);ubiquitin-protein transferase activity(GO:0004842);zinc ion binding(GO:0008270);SUMO transferase activity(GO:0019789);ubiquitin protein ligase binding(GO:0031625);Krueppel-associated box domain binding(GO:0035851);s…	negative regulation of transcription by RNA polymerase II(GO:0000122);in utero embryonic development(GO:0001701);epithelial to mesenchymal transition(GO:0001837);DNA repair(GO:0006281);chromatin organization(GO:0006325);protein phosphorylation(GO:0006468);Ras protein signal transduction(GO:0007265);embryo implantation(GO:0007566);protein ubiquitination(GO:0016567);protein sumoylation(GO:0016925);…	chromatin(GO:0000785);nucleus(GO:0005634);nucleoplasm(GO:0005654);nuclear euchromatin(GO:0005719);nuclear heterochromatin(GO:0005720);RNA polymerase II transcription factor complex(GO:0090575)	Generic Transcription Pathway;RNA Polymerase II Transcription;Gene expression (Transcription)
Erc1	F1LPE9	ELKS/Rab6-interacting/CAST family member 1 OS=Rattus norvegicus GN=Erc1 PE=1 SV=1 - [F1LPE9_RAT]	-0.0671142	-1.58496	-1.71664	-1.12291	FALSE		TRUE	Various	ELKS/Rab6-interacting/CAST family member 1	ELKS/RAB6-INTERACTING/CAST FAMILY MEMBER 1 (PTHR18861:SF1)	enzyme regulator activity(GO:0030234);protein binding(GO:0005515)	intracellular protein transport(GO:0006886);vesicle-mediated transport(GO:0016192)		G-protein modulator(PC00022);membrane traffic protein(PC00150)		protein binding(GO:0005515);Rab GTPase binding(GO:0017137);PDZ domain binding(GO:0030165);structural constituent of presynaptic active zone(GO:0098882);voltage-gated calcium channel activity involved in positive regulation of presynaptic cytosolic calcium levels(GO:0099635)	I-kappaB phosphorylation(GO:0007252);protein transport(GO:0015031);synaptic vesicle priming(GO:0016082);retrograde transport, endosome to Golgi(GO:0042147)	Golgi membrane(GO:0000139);cytoplasm(GO:0005737);cytosol(GO:0005829);synaptic vesicle(GO:0008021);IkappaB kinase complex(GO:0008385);postsynaptic density(GO:0014069);membrane(GO:0016020);synapse(GO:0045202);presynaptic active zone cytoplasmic component(GO:0098831);glutamatergic synapse(GO:0098978);GABA-ergic synapse(GO:0098982)
Nrd1	G3V700	Nardilysin OS=Rattus norvegicus GN=Nrd1 PE=1 SV=1 - [G3V700_RAT]	0.241008	-2	-1.58496	-1.11465	FALSE		FALSE
Prex1	D3ZS72	Protein Prex1 OS=Rattus norvegicus GN=Prex1 PE=1 SV=3 - [D3ZS72_RAT]	-2.32193	-1	0	-1.10731	FALSE		FALSE		Phosphatidylinositol-3,4,5-trisphosphate-dependent Rac exchange factor 1	PHOSPHATIDYLINOSITOL 3,4,5-TRISPHOSPHATE-DEPENDENT RAC EXCHANGER 1 PROTEIN (PTHR22829:SF6)	G-protein coupled receptor activity(GO:0004930);GDP binding(GO:0019003);GTP binding(GO:0005525);Rho GTPase binding(GO:0017048);guanyl-nucleotide exchange factor activity(GO:0005085)		plasma membrane(GO:0005886)	guanyl-nucleotide exchange factor(PC00113)	Inflammation mediated by chemokine and cytokine signaling pathway->Guanine nucleotide exchange factor;;	molecular_function(GO:0003674);phospholipid binding(GO:0005543);Rac guanyl-nucleotide exchange factor activity(GO:0030676)	G protein-coupled receptor signaling pathway(GO:0007186);T cell differentiation(GO:0030217);positive regulation of cell migration(GO:0030335);neutrophil chemotaxis(GO:0030593);regulation of actin filament polymerization(GO:0030833);regulation of Rho protein signal transduction(GO:0035023);intracellular signal transduction(GO:0035556);positive regulation of GTPase activity(GO:0043547);positive reg…	cytosol(GO:0005829);plasma membrane(GO:0005886);growth cone(GO:0030426);dendritic shaft(GO:0043198);perinuclear region of cytoplasm(GO:0048471)	Cell death signalling via NRAGE, NRIF and NADE;p75 NTR receptor-mediated signalling;Death Receptor Signalling;Signaling by GPCR;NRAGE signals death through JNK;GPCR downstream signalling;Signal Transduction;G alpha (12/13) signalling events;Signaling by Rho GTPases;Rho GTPase cycle
Rph3a	F1LPB9	Rabphilin-3A OS=Rattus norvegicus GN=Rph3a PE=1 SV=1 - [F1LPB9_RAT]	0.490103	-3.32193	-0.48986	-1.10723	FALSE		FALSE		Rabphilin-3A	RABPHILIN-3A (PTHR45729:SF3)						calcium ion binding(GO:0005509);protein binding(GO:0005515);phospholipid binding(GO:0005543);calcium-dependent phospholipid binding(GO:0005544);phosphatidylinositol-4,5-bisphosphate binding(GO:0005546);zinc ion binding(GO:0008270);selenium binding(GO:0008430);Rab GTPase binding(GO:0017137);phosphate ion binding(GO:0042301);protein-containing complex binding(GO:0044877);metal ion binding(GO:004687…	intracellular protein transport(GO:0006886);brain development(GO:0007420)	cell(GO:0005623);Golgi apparatus(GO:0005794);cytosol(GO:0005829);synaptic vesicle(GO:0008021);membrane(GO:0016020);extrinsic component of membrane(GO:0019898);cell junction(GO:0030054);secretory granule(GO:0030141);synaptic vesicle membrane(GO:0030672);neuromuscular junction(GO:0031594);protein-containing complex(GO:0032991);neuron projection(GO:0043005);synapse(GO:0045202);extrinsic component of…
Bsn	G3V984	Protein bassoon OS=Rattus norvegicus GN=Bsn PE=4 SV=1 - [G3V984_RAT]	-0.0868775	-3.32193	0.0977301	-1.10369	FALSE		FALSE		Protein bassoon	PROTEIN BASSOON (PTHR14113:SF1)						transcription corepressor binding(GO:0001222);protein binding(GO:0005515);dynein light chain binding(GO:0045503);metal ion binding(GO:0046872);structural constituent of presynaptic active zone(GO:0098882)	cytoskeleton organization(GO:0007010);synapse assembly(GO:0007416);axo-dendritic transport(GO:0008088);retrograde axonal transport(GO:0008090);protein localization to synapse(GO:0035418);maintenance of presynaptic active zone structure(GO:0048790);regulation of synaptic vesicle cycle(GO:0098693);presynapse to nucleus signaling pathway(GO:0099526)	trans-Golgi network(GO:0005802);synaptic vesicle(GO:0008021);cell surface(GO:0009986);postsynaptic density(GO:0014069);extrinsic component of membrane(GO:0019898);cell junction(GO:0030054);axon(GO:0030424);dendrite(GO:0030425);synaptic vesicle membrane(GO:0030672);neuronal cell body(GO:0043025);neuron projection terminus(GO:0044306);synapse(GO:0045202);presynaptic active zone(GO:0048786);cytoskel…
Cacybp	Q6AYK6	Calcyclin-binding protein OS=Rattus norvegicus GN=Cacybp PE=1 SV=1 - [CYBP_RAT]	-2.32193	-1	0.0551096	-1.08894	FALSE		FALSE		Calcyclin-binding protein	CALCYCLIN-BINDING PROTEIN (PTHR13164:SF3)			nucleus(GO:0005634)	ubiquitin-protein ligase(PC00234)		tubulin binding(GO:0015631);protein domain specific binding(GO:0019904);ubiquitin protein ligase binding(GO:0031625);protein homodimerization activity(GO:0042803);S100 protein binding(GO:0044548)	heart development(GO:0007507);aging(GO:0007568);positive regulation of DNA replication(GO:0045740);cardiac muscle cell differentiation(GO:0055007);response to growth hormone(GO:0060416);negative regulation of cell death(GO:0060548);cellular response to calcium ion(GO:0071277);cellular response to leukemia inhibitory factor(GO:1990830)	nucleus(GO:0005634);nuclear envelope lumen(GO:0005641);nucleoplasm(GO:0005654);cytoplasm(GO:0005737);cytosol(GO:0005829);SCF ubiquitin ligase complex(GO:0019005);beta-catenin destruction complex(GO:0030877);neuron projection(GO:0043005);cell body(GO:0044297)
Ddx19a	Q68FX3	DEAD (Asp-Glu-Ala-Asp) box polypeptide 19a OS=Rattus norvegicus GN=Ddx19a PE=1 SV=1 - [Q68FX3_RAT]	-0.0671142	-1.58496	-1.58496	-1.07901	FALSE		FALSE
Prpf39	D4A5S9	Protein Prpf39 OS=Rattus norvegicus GN=Prpf39 PE=1 SV=1 - [D4A5S9_RAT]	0.494765	0.3583	-4.08746	-1.07813	FALSE		TRUE	RNA	Pre-mRNA-processing factor 39	PRE-MRNA-PROCESSING FACTOR 39 (PTHR17204:SF5)	pre-mRNA binding(GO:0036002)	mRNA cis splicing, via spliceosome(GO:0045292);mRNA splice site selection(GO:0006376)	U1 snRNP(GO:0005685);U2 snRNP(GO:0005686);U2-type prespliceosome(GO:0071004)	mRNA splicing factor(PC00148)		pre-mRNA 5'-splice site binding(GO:0030627)	mRNA 5'-splice site recognition(GO:0000395)	commitment complex(GO:0000243);U1 snRNP(GO:0005685);U2-type prespliceosome(GO:0071004)
Pdk1	F1MA54	[Pyruvate dehydrogenase (acetyl-transferring)] kinase isozyme 1, mitochondrial OS=Rattus norvegicus GN=Pdk1 PE=1 SV=2 - [F1MA54_RAT]	-1.28951	-2	0.0551096	-1.07813	FALSE		FALSE		[Pyruvate dehydrogenase (acetyl-transferring)] kinase isozyme 1, mitochondrial	[PYRUVATE DEHYDROGENASE (ACETYL-TRANSFERRING)] KINASE ISOZYME 1, MITOCHONDRIAL (PTHR11947:SF14)	protein kinase activity(GO:0004672)	cellular amino acid catabolic process(GO:0009063);signal transduction(GO:0007165)		protein kinase(PC00193)		protein kinase activity(GO:0004672);protein serine/threonine kinase activity(GO:0004674);pyruvate dehydrogenase (acetyl-transferring) kinase activity(GO:0004740);ATP binding(GO:0005524);protein homodimerization activity(GO:0042803);protein-containing complex binding(GO:0044877);protein heterodimerization activity(GO:0046982)	glucose metabolic process(GO:0006006);protein phosphorylation(GO:0006468);cell surface receptor signaling pathway(GO:0007166);cell population proliferation(GO:0008283);intrinsic apoptotic signaling pathway in response to oxidative stress(GO:0008631);regulation of acetyl-CoA biosynthetic process from pyruvate(GO:0010510);regulation of glucose metabolic process(GO:0010906);peptidyl-serine phosphory…	nucleus(GO:0005634);nucleolus(GO:0005730);mitochondrion(GO:0005739);mitochondrial matrix(GO:0005759);mitochondrial pyruvate dehydrogenase complex(GO:0005967);pyruvate dehydrogenase complex(GO:0045254)	Pyruvate metabolism and Citric Acid (TCA) cycle;Signal Transduction;Regulation of pyruvate dehydrogenase (PDH) complex;Signaling by Retinoic Acid;The citric acid (TCA) cycle and respiratory electron transport;Metabolism;Signaling by Nuclear Receptors;Pyruvate metabolism
Ablim1	Q3KR72	Actin-binding LIM protein 1 OS=Rattus norvegicus GN=Ablim1 PE=2 SV=1 - [Q3KR72_RAT]	-1.58496	0	-1.58496	-1.05664	FALSE		FALSE		Actin-binding LIM protein 1 (Fragment)	ACTIN-BINDING LIM PROTEIN 1 (PTHR24213:SF18)	actin filament binding(GO:0051015)	lamellipodium assembly(GO:0030032)	actin cytoskeleton(GO:0015629)	actin family cytoskeletal protein(PC00041);structural protein(PC00211)	Axon guidance mediated by netrin->Actin binding LIM protein 1;;	actin binding(GO:0003779);protein binding(GO:0005515);actin filament binding(GO:0051015)	axon guidance(GO:0007411);biological_process(GO:0008150);lamellipodium assembly(GO:0030032);positive regulation of transcription by RNA polymerase II(GO:0045944);cilium assembly(GO:0060271)	stress fiber(GO:0001725);cellular_component(GO:0005575);postsynaptic density(GO:0014069);actin cytoskeleton(GO:0015629);lamellipodium(GO:0030027)
Upf2	D3ZT03	Uncharacterized protein OS=Rattus norvegicus GN=Upf2 PE=4 SV=2 - [D3ZT03_RAT]	0	0	-3.16993	-1.05664	FALSE		FALSE		UPF2, regulator of nonsense mediated mRNA decay	REGULATOR OF NONSENSE TRANSCRIPTS 2 (PTHR12839:SF7)		gene expression(GO:0010467);nuclear-transcribed mRNA catabolic process, nonsense-mediated decay(GO:0000184)	cytoplasm(GO:0005737);exon-exon junction complex(GO:0035145);polysome(GO:0005844)	nuclease(PC00170)		telomeric DNA binding(GO:0042162)	nuclear-transcribed mRNA catabolic process, nonsense-mediated decay(GO:0000184);liver development(GO:0001889);animal organ regeneration(GO:0031100)	nucleus(GO:0005634);cytoplasm(GO:0005737);cytosol(GO:0005829);polysome(GO:0005844);exon-exon junction complex(GO:0035145);cytoplasmic ribonucleoprotein granule(GO:0036464)	Nonsense-Mediated Decay (NMD);Nonsense Mediated Decay (NMD) enhanced by the Exon Junction Complex (EJC);Metabolism of RNA
Plxna1	D3Z981	Protein Plxna1 OS=Rattus norvegicus GN=Plxna1 PE=4 SV=3 - [D3Z981_RAT]	-1.58496	-1.58496	0	-1.05664	FALSE		FALSE		Plexin A1	PLEXIN-A1 (PTHR22625:SF35)	GTPase activity(GO:0003924);transmembrane signaling receptor activity(GO:0004888)	axon guidance(GO:0007411);cell adhesion(GO:0007155);cell migration(GO:0016477);cell surface receptor signaling pathway(GO:0007166);negative regulation of cell adhesion(GO:0007162);positive regulation of axonogenesis(GO:0050772);regulation of GTPase activity(GO:0043087);regulation of cell migration(GO:0030334);regulation of cell shape(GO:0008360)	integral component of plasma membrane(GO:0005887);receptor complex(GO:0043235)		Axon guidance mediated by semaphorins->Plexin A1;;	semaphorin receptor activity(GO:0017154)	negative regulation of cell adhesion(GO:0007162);regulation of cell shape(GO:0008360);regulation of smooth muscle cell migration(GO:0014910);regulation of cell migration(GO:0030334);regulation of GTPase activity(GO:0043087);positive regulation of axonogenesis(GO:0050772);dichotomous subdivision of terminal units involved in salivary gland branching(GO:0060666);neuron projection guidance(GO:009748…	semaphorin receptor complex(GO:0002116);integral component of plasma membrane(GO:0005887);membrane(GO:0016020)	Other semaphorin interactions;Developmental Biology;CRMPs in Sema3A signaling;SEMA3A-Plexin repulsion signaling by inhibiting Integrin adhesion;Sema3A PAK dependent Axon repulsion;Axon guidance;Semaphorin interactions
Tssc1	Q5PPK9	Protein TSSC1 OS=Rattus norvegicus GN=Tssc1 PE=2 SV=1 - [TSSC1_RAT]	-1.58496	-1.58496	0	-1.05664	FALSE		FALSE
Snrnp200	M3ZCQ2	U5 small nuclear ribonucleoprotein 200 kDa helicase OS=Rattus norvegicus GN=Snrnp200 PE=1 SV=1 - [M3ZCQ2_RAT]	-0.80408	-1	-1.34202	-1.0487	FALSE		FALSE		U5 small nuclear ribonucleoprotein 200 kDa helicase	U5 SMALL NUCLEAR RIBONUCLEOPROTEIN 200 KDA HELICASE (PTHR24075:SF5)	ATP-dependent helicase activity(GO:0008026);RNA binding(GO:0003723);catalytic activity, acting on RNA(GO:0140098)	mRNA splicing, via spliceosome(GO:0000398);ribonucleoprotein complex assembly(GO:0022618)	Lsm2-8 complex(GO:0120115);Prp19 complex(GO:0000974);U4 snRNP(GO:0005687);U4/U6 x U5 tri-snRNP complex(GO:0046540);U5 snRNP(GO:0005682);U6 snRNP(GO:0005688);catalytic step 2 spliceosome(GO:0071013);post-mRNA release spliceosomal complex(GO:0071014)			molecular_function(GO:0003674);nucleic acid binding(GO:0003676);ATP-dependent RNA helicase activity(GO:0004004);ATP binding(GO:0005524);ATP-dependent helicase activity(GO:0008026);identical protein binding(GO:0042802)	spliceosome conformational change to release U4 (or U4atac) and U1 (or U11)(GO:0000388);mRNA splicing, via spliceosome(GO:0000398);biological_process(GO:0008150)	cellular_component(GO:0005575);nucleus(GO:0005634);nucleoplasm(GO:0005654);spliceosomal complex(GO:0005681);U5 snRNP(GO:0005682);U4/U6 x U5 tri-snRNP complex(GO:0046540);catalytic step 2 spliceosome(GO:0071013);post-mRNA release spliceosomal complex(GO:0071014)	mRNA Splicing - Minor Pathway;mRNA Splicing - Major Pathway;mRNA Splicing;Processing of Capped Intron-Containing Pre-mRNA;Metabolism of RNA
Ppfia2	F1M8A4	Protein Ppfia2 OS=Rattus norvegicus GN=Ppfia2 PE=1 SV=2 - [F1M8A4_RAT]	-1	-1.58496	-0.558853	-1.04794	FALSE		FALSE		PTPRF-interacting protein alpha 2	LIPRIN-ALPHA-2 (PTHR12587:SF6)		cellular process(GO:0009987)				molecular_function(GO:0003674);protein-containing complex binding(GO:0044877);structural constituent of presynapse(GO:0099181)	biological_process(GO:0008150);presynapse organization(GO:0099172);regulation of synaptic vesicle exocytosis(GO:2000300)	cellular_component(GO:0005575);synapse(GO:0045202);glutamatergic synapse(GO:0098978);presynaptic cytosol(GO:0099523)	Neurotransmitter release cycle;Serotonin Neurotransmitter Release Cycle;Norepinephrine Neurotransmitter Release Cycle;Receptor-type tyrosine-protein phosphatases;Protein-protein interactions at synapses;Glutamate Neurotransmitter Release Cycle;Dopamine Neurotransmitter Release Cycle;Neuronal System;Transmission across Chemical Synapses;Acetylcholine Neurotransmitter Release Cycle
Gmps	Q4V7C6	GMP synthase [glutamine-hydrolyzing] OS=Rattus norvegicus GN=Gmps PE=1 SV=1 - [GUAA_RAT]	-1.58496	-1.58496	0.0730214	-1.0323	FALSE		FALSE		GMP synthase [glutamine-hydrolyzing]	GMP SYNTHASE [GLUTAMINE-HYDROLYZING] (PTHR11922:SF3)	ligase activity(GO:0016874)	nucleobase-containing small molecule biosynthetic process(GO:0034404);purine ribonucleoside monophosphate biosynthetic process(GO:0009168);purine ribonucleotide biosynthetic process(GO:0009152)	cytosol(GO:0005829)	cysteine protease(PC00081);glycosyltransferase(PC00111)	De novo purine biosynthesis->GMP synthase;;	GMP synthase activity(GO:0003921);GMP synthase (glutamine-hydrolyzing) activity(GO:0003922);ATP binding(GO:0005524);pyrophosphatase activity(GO:0016462);enzyme binding(GO:0019899)	GMP biosynthetic process(GO:0006177);glutamine metabolic process(GO:0006541);response to drug(GO:0042493);response to L-cysteine(GO:1901367)	cytosol(GO:0005829)	Metabolism of nucleotides;Purine ribonucleoside monophosphate biosynthesis;Nucleobase biosynthesis;Metabolism
Nrbp1	Q3SWT7	Nuclear receptor binding protein OS=Rattus norvegicus GN=Nrbp1 PE=1 SV=1 - [Q3SWT7_RAT]	-1.58496	-1.58496	0.0730214	-1.0323	FALSE		FALSE		Nuclear receptor binding protein	NUCLEAR RECEPTOR-BINDING PROTEIN (PTHR13902:SF48)	protein serine/threonine kinase activity(GO:0004674)	ER to Golgi vesicle-mediated transport(GO:0006888);intracellular signal transduction(GO:0035556)	endomembrane system(GO:0012505);plasma membrane(GO:0005886);vacuole(GO:0005773)	non-receptor serine/threonine protein kinase(PC00167)		ATP binding(GO:0005524);identical protein binding(GO:0042802);protein homodimerization activity(GO:0042803)	endoplasmic reticulum to Golgi vesicle-mediated transport(GO:0006888);intracellular signal transduction(GO:0035556)	cytoplasm(GO:0005737);endomembrane system(GO:0012505);perinuclear region of cytoplasm(GO:0048471)	Nuclear Receptor transcription pathway;Generic Transcription Pathway;RNA Polymerase II Transcription;Gene expression (Transcription)
Fnbp1	Z4YNH5	Formin-binding protein 1 (Fragment) OS=Rattus norvegicus GN=Fnbp1 PE=1 SV=1 - [Z4YNH5_RAT]	-0.0671142	-2	-1	-1.02237	FALSE		FALSE		Formin-binding protein 1	FORMIN-BINDING PROTEIN 1 (PTHR15735:SF13)						protein binding(GO:0005515);lipid binding(GO:0008289);identical protein binding(GO:0042802)	endocytosis(GO:0006897);nervous system development(GO:0007399);cell differentiation(GO:0030154)	lysosome(GO:0005764);cytoskeleton(GO:0005856);plasma membrane(GO:0005886);clathrin-coated pit(GO:0005905);cell cortex(GO:0005938);cytoplasmic vesicle(GO:0031410)	Clathrin-mediated endocytosis;Membrane Trafficking;Vesicle-mediated transport
Osbpl6	A0A0G2JZR1	Oxysterol-binding protein OS=Rattus norvegicus GN=Osbpl6 PE=1 SV=1 - [A0A0G2JZR1_RAT]	-1.06711	-2	0	-1.02237	FALSE		FALSE		Oxysterol-binding protein	OXYSTEROL-BINDING PROTEIN-RELATED PROTEIN 6 (PTHR10972:SF76)	cholesterol binding(GO:0015485);lipid transporter activity(GO:0005319)	organic hydroxy compound transport(GO:0015850)	cytosol(GO:0005829);endoplasmic reticulum part(GO:0044432);perinuclear region of cytoplasm(GO:0048471);plasma membrane(GO:0005886);vacuole(GO:0005773)			lipid binding(GO:0008289);sterol transporter activity(GO:0015248);cholesterol binding(GO:0015485);sterol binding(GO:0032934)	sterol transport(GO:0015918)	cytosol(GO:0005829);plasma membrane(GO:0005886);membrane(GO:0016020);nuclear membrane(GO:0031965);intracellular membrane-bounded organelle(GO:0043231);perinuclear endoplasmic reticulum(GO:0097038)	Metabolism of lipids;Bile acid and bile salt metabolism;Metabolism of steroids;Synthesis of bile acids and bile salts;Metabolism
Polr2b	G3V8Y5	DNA-directed RNA polymerase OS=Rattus norvegicus GN=Polr2b PE=1 SV=1 - [G3V8Y5_RAT]	-0.80408	-1.58496	-0.663944	-1.01766	FALSE		FALSE		DNA-directed RNA polymerase subunit beta	DNA-DIRECTED RNA POLYMERASE II SUBUNIT RPB2 (PTHR20856:SF7)	DNA-directed 5'-3' RNA polymerase activity(GO:0003899)			DNA-directed RNA polymerase(PC00019);nucleotidyltransferase(PC00174)		RNA polymerase II activity(GO:0001055);molecular_function(GO:0003674);DNA binding(GO:0003677);chromatin binding(GO:0003682);DNA-directed 5'-3' RNA polymerase activity(GO:0003899);ribonucleoside binding(GO:0032549)	transcription by RNA polymerase II(GO:0006366);biological_process(GO:0008150)	nuclear chromosome, telomeric region(GO:0000784);cellular_component(GO:0005575);nucleus(GO:0005634);nucleoplasm(GO:0005654);RNA polymerase II, core complex(GO:0005665)	RNA polymerase II transcribes snRNA genes;Signaling by Receptor Tyrosine Kinases;RNA Pol II CTD phosphorylation and interaction with CE;Generic Transcription Pathway;Signaling by Nuclear Receptors;Formation of RNA Pol II elongation complex ;Processing of Capped Intron-Containing Pre-mRNA;Gene expression (Transcription);RNA Polymerase II Transcription;RNA Polymerase II Pre-transcription Events;Sig…
Mrpl16	Q5M818	39S ribosomal protein L16, mitochondrial OS=Rattus norvegicus GN=Mrpl16 PE=2 SV=1 - [RM16_RAT]	0	-1	-2.04246	-1.01415	FALSE		TRUE	RNA	39S ribosomal protein L16, mitochondrial	39S RIBOSOMAL PROTEIN L16, MITOCHONDRIAL (PTHR12220:SF13)	rRNA binding(GO:0019843);structural constituent of ribosome(GO:0003735)			ribosomal protein(PC00202)		structural constituent of ribosome(GO:0003735);rRNA binding(GO:0019843)	mitochondrial translation(GO:0032543)	mitochondrion(GO:0005739);mitochondrial large ribosomal subunit(GO:0005762);mitochondrial small ribosomal subunit(GO:0005763)	Mitochondrial translation termination;Mitochondrial translation;Metabolism of proteins;Translation;Mitochondrial translation elongation
Arhgef2	Q5FVC2	Rho guanine nucleotide exchange factor 2 OS=Rattus norvegicus GN=Arhgef2 PE=1 SV=1 - [ARHG2_RAT]	-0.482152	0.0303736	-2.55885	-1.00354	FALSE		TRUE	Phospho	Rho guanine nucleotide exchange factor 2	RHO GUANINE NUCLEOTIDE EXCHANGE FACTOR 2 (PTHR13944:SF20)		apoptotic process(GO:0006915);cell adhesion(GO:0007155);signal transduction(GO:0007165)				Rho guanyl-nucleotide exchange factor activity(GO:0005089);protein binding(GO:0005515);microtubule binding(GO:0008017);transcription factor binding(GO:0008134);Rho GTPase binding(GO:0017048);Rac guanyl-nucleotide exchange factor activity(GO:0030676);metal ion binding(GO:0046872);Rac GTPase binding(GO:0048365)	establishment of mitotic spindle orientation(GO:0000132);cell morphogenesis(GO:0000902);actin filament organization(GO:0007015);negative regulation of microtubule depolymerization(GO:0007026);positive regulation of interleukin-6 production(GO:0032755);positive regulation of tumor necrosis factor production(GO:0032760);regulation of Rho protein signal transduction(GO:0035023);intracellular signal …	podosome(GO:0002102);cytoplasm(GO:0005737);Golgi apparatus(GO:0005794);spindle(GO:0005819);cytoskeleton(GO:0005856);microtubule(GO:0005874);bicellular tight junction(GO:0005923);postsynaptic density(GO:0014069);cytoplasmic vesicle(GO:0031410);vesicle(GO:0031982);ruffle membrane(GO:0032587);protein-containing complex(GO:0032991);neuronal cell body(GO:0043025);dendritic shaft(GO:0043198);glutamater…	Cell death signalling via NRAGE, NRIF and NADE;p75 NTR receptor-mediated signalling;Death Receptor Signalling;Signaling by GPCR;NRAGE signals death through JNK;GPCR downstream signalling;Signal Transduction;G alpha (12/13) signalling events;Signaling by Rho GTPases;Rho GTPase cycle
Hnrnph3	D4ABK7	Heterogeneous nuclear ribonucleoprotein H3 (2H9) (Predicted), isoform CRA_c OS=Rattus norvegicus GN=Hnrnph3 PE=1 SV=1 - [D4ABK7_RAT]	0	-1	-2	-1	FALSE		FALSE		Heterogeneous nuclear ribonucleoprotein H3	HETEROGENEOUS NUCLEAR RIBONUCLEOPROTEIN H3 (PTHR13976:SF36)	nucleic acid binding(GO:0003676);structural constituent of ribosome(GO:0003735)	mRNA splicing, via spliceosome(GO:0000398)		ribosomal protein(PC00202)		molecular_function(GO:0003674);RNA binding(GO:0003723)	biological_process(GO:0008150);epithelial cell differentiation(GO:0030855)	cellular_component(GO:0005575);nucleus(GO:0005634);nucleoplasm(GO:0005654)
Tbcd	F1M1D5	Protein Tbcd OS=Rattus norvegicus GN=Tbcd PE=1 SV=3 - [F1M1D5_RAT]	-2	-1	0	-1	FALSE		FALSE		Tubulin folding cofactor D	TUBULIN-SPECIFIC CHAPERONE D (PTHR12658:SF0)	GTPase activator activity(GO:0005096);GTPase activity(GO:0003924);tubulin binding(GO:0015631)	microtubule cytoskeleton organization(GO:0000226);protein folding(GO:0006457)		chaperone(PC00072);non-motor microtubule binding protein(PC00166)		GTPase activator activity(GO:0005096);beta-tubulin binding(GO:0048487)	microtubule cytoskeleton organization(GO:0000226);mitotic cell cycle(GO:0000278);protein folding(GO:0006457);tubulin complex assembly(GO:0007021);post-chaperonin tubulin folding pathway(GO:0007023);negative regulation of microtubule polymerization(GO:0031115);adherens junction assembly(GO:0034333);positive regulation of GTPase activity(GO:0043547);cell morphogenesis involved in neuron differentia…	centrosome(GO:0005813);adherens junction(GO:0005912);bicellular tight junction(GO:0005923);lateral plasma membrane(GO:0016328)
Dpp9	M0R781	Protein Dpp9 OS=Rattus norvegicus GN=Dpp9 PE=1 SV=1 - [M0R781_RAT]	-2	-1	0	-1	FALSE		FALSE		Dipeptidyl peptidase 9	DIPEPTIDYL PEPTIDASE 9 (PTHR11731:SF109)	peptidase activity(GO:0008233)	protein acetylation(GO:0006473)		serine protease(PC00203)		serine-type peptidase activity(GO:0008236);identical protein binding(GO:0042802)	proteolysis(GO:0006508)	cytosol(GO:0005829)
Fibp	Q6P775	Fibp protein OS=Rattus norvegicus GN=Fibp PE=1 SV=1 - [Q6P775_RAT]	-1	-2	0	-1	FALSE		FALSE		FGF1 intracellular-binding protein	ACIDIC FIBROBLAST GROWTH FACTOR INTRACELLULAR-BINDING PROTEIN (PTHR13223:SF2)						fibroblast growth factor binding(GO:0017134)		nucleus(GO:0005634);membrane(GO:0016020);nuclear speck(GO:0016607)
Avl9	D3ZVU6	Protein Avl9 OS=Rattus norvegicus GN=Avl9 PE=1 SV=1 - [D3ZVU6_RAT]	0	-2	-1	-1	FALSE		FALSE		AVL9 cell migration-associated	LATE SECRETORY PATHWAY PROTEIN AVL9 HOMOLOG (PTHR31017:SF1)			cytoplasm(GO:0005737)				cell migration(GO:0016477)	recycling endosome(GO:0055037)
Zyx	D4A7U1	Protein Zyx OS=Rattus norvegicus GN=Zyx PE=1 SV=1 - [D4A7U1_RAT]	-1	-1	-1	-1	FALSE		FALSE		Zyxin	ZYXIN (PTHR24212:SF1)	kinase regulator activity(GO:0019207);protein binding(GO:0005515);structural molecule activity(GO:0005198)	cell cycle(GO:0007049);cellular component morphogenesis(GO:0032989)	cell junction(GO:0030054);intracellular(GO:0005622);plasma membrane(GO:0005886)	actin family cytoskeletal protein(PC00041);cell junction protein(PC00070);kinase modulator(PC00140)		metal ion binding(GO:0046872)	cell-matrix adhesion(GO:0007160);transforming growth factor beta receptor signaling pathway(GO:0007179);integrin-mediated signaling pathway(GO:0007229);stress fiber assembly(GO:0043149);regulation of inflammatory response(GO:0050727);cellular response to interferon-gamma(GO:0071346)	stress fiber(GO:0001725);nucleus(GO:0005634);cytosol(GO:0005829);cell-cell adherens junction(GO:0005913);focal adhesion(GO:0005925);phagocytic vesicle(GO:0045335)
Khdrbs1	Q91V33	KH domain-containing, RNA-binding, signal transduction-associated protein 1 OS=Rattus norvegicus GN=Khdrbs1 PE=1 SV=1 - [KHDR1_RAT]	-1	-1	-1	-1	FALSE		FALSE		KH domain-containing, RNA-binding, signal transduction-associated protein 1	KH DOMAIN-CONTAINING, RNA-BINDING, SIGNAL TRANSDUCTION-ASSOCIATED PROTEIN 1 (PTHR11208:SF30)	DNA binding(GO:0003677);DNA-binding transcription factor activity(GO:0003700);catalytic activity(GO:0003824);mRNA binding(GO:0003729);transcription coregulator activity(GO:0003712)	mRNA splicing, via spliceosome(GO:0000398);spermatogenesis(GO:0007283)		mRNA splicing factor(PC00148);transcription cofactor(PC00217)		RNA binding(GO:0003723);SH3/SH2 adaptor activity(GO:0005070);protein binding(GO:0005515);poly(A) binding(GO:0008143);poly(U) RNA binding(GO:0008266);SH3 domain binding(GO:0017124);protein domain specific binding(GO:0019904);identical protein binding(GO:0042802);protein-containing complex binding(GO:0044877)	G2/M transition of mitotic cell cycle(GO:0000086);regulation of alternative mRNA splicing, via spliceosome(GO:0000381);mRNA processing(GO:0006397);cell surface receptor signaling pathway(GO:0007166);spermatogenesis(GO:0007283);regulation of signal transduction(GO:0009966);positive regulation of signal transduction(GO:0009967);negative regulation of transcription, DNA-templated(GO:0045892);positiv…	nucleus(GO:0005634);nucleoplasm(GO:0005654);cytoplasm(GO:0005737);membrane(GO:0016020);Grb2-Sos complex(GO:0070618)	PTK6 Regulates Proteins Involved in RNA Processing;Signaling by Non-Receptor Tyrosine Kinases;Signal Transduction;Signaling by PTK6
Ndufaf7	Q5XI79	NADH dehydrogenase [ubiquinone] complex I, assembly factor 7 OS=Rattus norvegicus GN=Ndufaf7 PE=2 SV=1 - [NDUF7_RAT]	-2	-1	0	-1	FALSE		FALSE		Protein arginine methyltransferase NDUFAF7, mitochondrial	PROTEIN ARGININE METHYLTRANSFERASE NDUFAF7, MITOCHONDRIAL (PTHR12049:SF7)	S-adenosylmethionine-dependent methyltransferase activity(GO:0008757);protein methyltransferase activity(GO:0008276)	mitochondrial respiratory chain complex I assembly(GO:0032981);peptidyl-arginine methylation(GO:0018216)	mitochondrion(GO:0005739)			enzyme binding(GO:0019899);protein-arginine omega-N symmetric methyltransferase activity(GO:0035243)	peptidyl-arginine methylation, to symmetrical-dimethyl arginine(GO:0019918);mitochondrial respiratory chain complex I assembly(GO:0032981)	mitochondrion(GO:0005739)	The citric acid (TCA) cycle and respiratory electron transport;Respiratory electron transport, ATP synthesis by chemiosmotic coupling, and heat production by uncoupling proteins.;Metabolism;Complex I biogenesis;Respiratory electron transport
Prpf8	G3V6H2	Pre-mRNA processing factor 8, isoform CRA_a OS=Rattus norvegicus GN=Prpf8 PE=1 SV=1 - [G3V6H2_RAT]	-0.482152	-1.58496	-0.912808	-0.993307	FALSE		FALSE		Pre-mRNA processing factor 8, isoform CRA_a	PRE-MRNA-PROCESSING-SPLICING FACTOR 8 (PTHR11140:SF0)	catalytic activity, acting on RNA(GO:0140098);pre-mRNA binding(GO:0036002);snRNA binding(GO:0017069)	spliceosomal snRNP assembly(GO:0000387)	Prp19 complex(GO:0000974);U5 snRNP(GO:0005682);catalytic step 2 spliceosome(GO:0071013)	mRNA splicing factor(PC00148)		second spliceosomal transesterification activity(GO:0000386);protein binding(GO:0005515);U6 snRNA binding(GO:0017070);U1 snRNA binding(GO:0030619);U2 snRNA binding(GO:0030620);U5 snRNA binding(GO:0030623);K63-linked polyubiquitin modification-dependent protein binding(GO:0070530);pre-mRNA intronic binding(GO:0097157)	spliceosomal tri-snRNP complex assembly(GO:0000244);mRNA splicing, via spliceosome(GO:0000398);cellular response to lipopolysaccharide(GO:0071222);cellular response to tumor necrosis factor(GO:0071356)	nucleus(GO:0005634);U5 snRNP(GO:0005682);small nuclear ribonucleoprotein complex(GO:0030532);U4/U6 x U5 tri-snRNP complex(GO:0046540);U2-type precatalytic spliceosome(GO:0071005);U2-type catalytic step 2 spliceosome(GO:0071007);catalytic step 2 spliceosome(GO:0071013)	mRNA Splicing - Minor Pathway;mRNA Splicing - Major Pathway;mRNA Splicing;Processing of Capped Intron-Containing Pre-mRNA;Metabolism of RNA
Rpl35	P17078	60S ribosomal protein L35 OS=Rattus norvegicus GN=Rpl35 PE=1 SV=3 - [RL35_RAT]	-1	-1.58496	-0.364329	-0.983097	FALSE		TRUE	RNA	60S ribosomal protein L35	60S RIBOSOMAL PROTEIN L35-RELATED (PTHR45722:SF2)	mRNA binding(GO:0003729);structural constituent of ribosome(GO:0003735)	maturation of LSU-rRNA from tricistronic rRNA transcript (SSU-rRNA, 5.8S rRNA, LSU-rRNA)(GO:0000463)	cytosolic large ribosomal subunit(GO:0022625)	ribosomal protein(PC00202)		mRNA binding(GO:0003729);structural constituent of ribosome(GO:0003735);ribonucleoprotein complex binding(GO:0043021)	maturation of LSU-rRNA from tricistronic rRNA transcript (SSU-rRNA, 5.8S rRNA, LSU-rRNA)(GO:0000463);translation(GO:0006412);cellular response to UV-B(GO:0071493)	cytosolic large ribosomal subunit(GO:0022625)	Nonsense-Mediated Decay (NMD);Nonsense Mediated Decay (NMD) enhanced by the Exon Junction Complex (EJC);Nonsense Mediated Decay (NMD) independent of the Exon Junction Complex (EJC);Metabolism of RNA
Zer1	F1LQI6	Protein Zer1 OS=Rattus norvegicus GN=Zer1 PE=1 SV=1 - [F1LQI6_RAT]	-1	-1	-0.94489	-0.98163	FALSE		FALSE		Zyg-11-related, cell cycle regulator	PROTEIN ZER-1 HOMOLOG (PTHR12904:SF23)								Cul2-RING ubiquitin ligase complex(GO:0031462)
Tanc2	F1LTE0	Protein Tanc2 OS=Rattus norvegicus GN=Tanc2 PE=4 SV=2 - [F1LTE0_RAT]	-1	-1	-0.94489	-0.98163	FALSE		FALSE		Tetratricopeptide repeat, ankyrin repeat and coiled-coil-containing 2	PROTEIN TANC2 (PTHR24166:SF21)							in utero embryonic development(GO:0001701)	glutamatergic synapse(GO:0098978);postsynaptic density, intracellular component(GO:0099092)
Pde1c	Q63421	Calcium/calmodulin-dependent 3',5'-cyclic nucleotide phosphodiesterase 1C OS=Rattus norvegicus GN=Pde1c PE=1 SV=1 - [PDE1C_RAT]	-1.58496	-2	0.657984	-0.97566	FALSE		FALSE		Calcium/calmodulin-dependent 3',5'-cyclic nucleotide phosphodiesterase 1C	CALCIUM/CALMODULIN-DEPENDENT 3',5'-CYCLIC NUCLEOTIDE PHOSPHODIESTERASE 1C (PTHR11347:SF32)	cyclic-nucleotide phosphodiesterase activity(GO:0004112)		neuronal cell body(GO:0043025)			3',5'-cyclic-nucleotide phosphodiesterase activity(GO:0004114);calmodulin-dependent cyclic-nucleotide phosphodiesterase activity(GO:0004117);calmodulin binding(GO:0005516);cAMP binding(GO:0030552);metal ion binding(GO:0046872);calcium- and calmodulin-regulated 3',5'-cyclic-GMP phosphodiesterase activity(GO:0048101)	signal transduction(GO:0007165);sensory perception of smell(GO:0007608);response to calcium ion(GO:0051592);negative regulation of insulin secretion involved in cellular response to glucose stimulus(GO:0061179)	cilium(GO:0005929);neuronal cell body(GO:0043025)
Ube3a	F1M7B8	Protein Ube3a OS=Rattus norvegicus GN=Ube3a PE=1 SV=2 - [F1M7B8_RAT]	-2	-1	0.0730214	-0.97566	FALSE		FALSE		Ubiquitin protein ligase E3A	UBIQUITIN-PROTEIN LIGASE E3A (PTHR45622:SF16)					Ubiquitin proteasome pathway->Ubiquitin protein ligase E3;;	molecular_function(GO:0003674);transcription coactivator activity(GO:0003713);ubiquitin-protein transferase activity(GO:0004842);ubiquitin protein ligase activity(GO:0061630)	protein polyubiquitination(GO:0000209);ovarian follicle development(GO:0001541);ubiquitin-dependent protein catabolic process(GO:0006511);positive regulation of phosphatidylinositol 3-kinase signaling(GO:0014068);protein ubiquitination(GO:0016567);androgen receptor signaling pathway(GO:0030521);positive regulation of protein ubiquitination(GO:0031398);response to progesterone(GO:0032570);sperm en…	cellular_component(GO:0005575);nucleus(GO:0005634);cytosol(GO:0005829)	Adaptive Immune System;Class I MHC mediated antigen processing & presentation;Immune System;Antigen processing: Ubiquitination & Proteasome degradation
Acyp2	P35745	Acylphosphatase-2 OS=Rattus norvegicus GN=Acyp2 PE=1 SV=2 - [ACYP2_RAT]	0.135515	-2	-1	-0.954828	FALSE		FALSE		Acylphosphatase-2	ACYLPHOSPHATASE-2 (PTHR10029:SF20)	hydrolase activity, acting on acid anhydrides, in phosphorus-containing anhydrides(GO:0016818)			phosphatase(PC00181)		acylphosphatase activity(GO:0003998);identical protein binding(GO:0042802)
Arhgap32	F1MAK3	Protein Arhgap32 OS=Rattus norvegicus GN=Arhgap32 PE=1 SV=2 - [F1MAK3_RAT]	-0.279523	-2.58496	0	-0.954828	FALSE		FALSE		Rho GTPase-activating protein 32	RHO GTPASE-ACTIVATING PROTEIN 32 (PTHR15729:SF13)	GTPase activator activity(GO:0005096);GTPase activity(GO:0003924)	small GTPase mediated signal transduction(GO:0007264)	Golgi apparatus(GO:0005794);actin cytoskeleton(GO:0015629);cell cortex(GO:0005938);nucleolar part(GO:0044452);nucleoplasm(GO:0005654);plasma membrane(GO:0005886);vacuole(GO:0005773)		Gonadotropin-releasing hormone receptor pathway->RICS;;Gonadotropin-releasing hormone receptor pathway->RICS;;Gonadotropin-releasing hormone receptor pathway->RICS;;;;	GTPase activator activity(GO:0005096);phosphatidylinositol binding(GO:0035091)	small GTPase mediated signal transduction(GO:0007264);positive regulation of GTPase activity(GO:0043547)	fibrillar center(GO:0001650);nucleoplasm(GO:0005654);Golgi apparatus(GO:0005794);cell cortex(GO:0005938);postsynaptic density(GO:0014069);actin cytoskeleton(GO:0015629)	Signal Transduction;Signaling by Rho GTPases;Rho GTPase cycle
Flnb	D4A8D5	Filamin, beta (Predicted) OS=Rattus norvegicus GN=Flnb PE=1 SV=1 - [D4A8D5_RAT]	0	-2.32193	-0.529853	-0.950594	FALSE		FALSE		Filamin B	FILAMIN-B (PTHR38537:SF7)					Integrin signalling pathway->Filamin;;	molecular_function(GO:0003674);actin binding(GO:0003779);identical protein binding(GO:0042802)	keratinocyte development(GO:0003334);epithelial cell morphogenesis(GO:0003382);skeletal muscle tissue development(GO:0007519);biological_process(GO:0008150);actin cytoskeleton organization(GO:0030036);cell differentiation(GO:0030154);cellular response to interferon-gamma(GO:0071346)	stress fiber(GO:0001725);nucleus(GO:0005634);cytosol(GO:0005829);plasma membrane(GO:0005886);brush border(GO:0005903);focal adhesion(GO:0005925);neuron projection(GO:0043005);neuronal cell body(GO:0043025);phagocytic vesicle(GO:0045335)	Cytokine Signaling in Immune system;Interferon Signaling;Immune System;Antiviral mechanism by IFN-stimulated genes;ISG15 antiviral mechanism
Sik3	M0RD40	Protein Sik3 OS=Rattus norvegicus GN=Sik3 PE=1 SV=2 - [M0RD40_RAT]	-0.482152	-2.32193	0	-0.934693	FALSE		FALSE		SIK family kinase 3	SERINE/THREONINE-PROTEIN KINASE SIK3 (PTHR24346:SF42)	protein serine/threonine kinase activity(GO:0004674)	intracellular signal transduction(GO:0035556);microtubule cytoskeleton organization(GO:0000226)	cytoplasm(GO:0005737)	non-receptor serine/threonine protein kinase(PC00167)		magnesium ion binding(GO:0000287);protein serine/threonine kinase activity(GO:0004674);ATP binding(GO:0005524);tau-protein kinase activity(GO:0050321)	microtubule cytoskeleton organization(GO:0000226);endochondral ossification(GO:0001958);protein phosphorylation(GO:0006468);regulation of protein localization(GO:0032880);limb morphogenesis(GO:0035108);multicellular organism growth(GO:0035264);intracellular signal transduction(GO:0035556);skeletal system morphogenesis(GO:0048705);cartilage development involved in endochondral bone morphogenesis(G…	nucleoplasm(GO:0005654);cytoplasm(GO:0005737)
Rasgrf1	P28818	Ras-specific guanine nucleotide-releasing factor 1 OS=Rattus norvegicus GN=Rasgrf1 PE=1 SV=1 - [RGRF1_RAT]	-0.80408	-1.58496	-0.398234	-0.929092	FALSE		FALSE		Ras-specific guanine nucleotide-releasing factor 1	RAS-SPECIFIC GUANINE NUCLEOTIDE-RELEASING FACTOR 1 (PTHR23113:SF193)	enzyme regulator activity(GO:0030234);guanyl-nucleotide exchange factor activity(GO:0005085)	cell cycle(GO:0007049);intracellular signal transduction(GO:0035556)		guanyl-nucleotide exchange factor(PC00113)		Ras guanyl-nucleotide exchange factor activity(GO:0005088);Rho guanyl-nucleotide exchange factor activity(GO:0005089);GTPase activator activity(GO:0005096);protein binding(GO:0005515);protein C-terminus binding(GO:0008022);Ras GTPase binding(GO:0017016);protein kinase binding(GO:0019901);receptor tyrosine kinase binding(GO:0030971);glutamate receptor binding(GO:0035254)	response to amphetamine(GO:0001975);small GTPase mediated signal transduction(GO:0007264);cell population proliferation(GO:0008283);neuron projection development(GO:0031175);cellular response to insulin stimulus(GO:0032869);response to endoplasmic reticulum stress(GO:0034976);regulation of Rac protein signal transduction(GO:0035020);regulation of Rho protein signal transduction(GO:0035023);positi…	cytoplasm(GO:0005737);cytosol(GO:0005829);plasma membrane(GO:0005886);basolateral plasma membrane(GO:0016323);apicolateral plasma membrane(GO:0016327);growth cone(GO:0030426);neuronal cell body(GO:0043025);apical dendrite(GO:0097440)	CREB phosphorylation through the activation of Ras;MAPK family signaling cascades;Ras activation upon Ca2+ influx through NMDA receptor;Signal Transduction;RAF/MAP kinase cascade;Post NMDA receptor activation events;Neuronal System;MAPK1/MAPK3 signaling;Transmission across Chemical Synapses;Neurotransmitter receptors and postsynaptic signal transmission;Activation of NMDA receptor and postsynapti…
Flna	C0JPT7	Filamin alpha OS=Rattus norvegicus GN=Flna PE=1 SV=1 - [C0JPT7_RAT]	0.135515	-2	-0.912808	-0.925764	FALSE		FALSE		Filamin A	FILAMIN-A (PTHR38537:SF5)					Dopamine receptor mediated signaling pathway->filamin A;;Nicotine pharmacodynamics pathway->Filamin A;;Integrin signalling pathway->Filamin;;;;	G protein-coupled receptor binding(GO:0001664);protein kinase C binding(GO:0005080);protein binding(GO:0005515);transcription factor binding(GO:0008134);potassium channel regulator activity(GO:0015459);Rho GTPase binding(GO:0017048);Ral GTPase binding(GO:0017160);kinase binding(GO:0019900);small GTPase binding(GO:0031267);mu-type opioid receptor binding(GO:0031852);Fc-gamma receptor I complex bin…	angiogenesis(GO:0001525);epithelial to mesenchymal transition(GO:0001837);blood vessel remodeling(GO:0001974);heart morphogenesis(GO:0003007);adenylate cyclase-inhibiting dopamine receptor signaling pathway(GO:0007195);negative regulation of neuron projection development(GO:0010977);negative regulation of transcription by RNA polymerase I(GO:0016479);formation of radial glial scaffolds(GO:0021943…	nucleus(GO:0005634);nucleolus(GO:0005730);cytoplasm(GO:0005737);trans-Golgi network(GO:0005802);cytosol(GO:0005829);actin filament(GO:0005884);plasma membrane(GO:0005886);brush border(GO:0005903);cell-cell junction(GO:0005911);cell cortex(GO:0005938);actin cytoskeleton(GO:0015629);Z disc(GO:0030018);growth cone(GO:0030426);cortical cytoskeleton(GO:0030863);Myb complex(GO:0031523);filamentous acti…	Cell-extracellular matrix interactions;Platelet degranulation ;Hemostasis;Cell-Cell communication;RHO GTPases activate PAKs;Response to elevated platelet cytosolic Ca2+;Signal Transduction;RHO GTPase Effectors;GP1b-IX-V activation signalling;Signaling by Rho GTPases;Platelet activation, signaling and aggregation;Cell junction organization
Fam120b	D4AE88	Protein Fam120b OS=Rattus norvegicus GN=Fam120b PE=1 SV=1 - [D4AE88_RAT]	-1.58496	-1.58496	0.409121	-0.920268	FALSE		FALSE		Family with sequence similarity 120B	CONSTITUTIVE COACTIVATOR OF PEROXISOME PROLIFERATOR-ACTIVATED RECEPTOR GAMMA (PTHR15976:SF17)			nucleus(GO:0005634)				peroxisome proliferator activated receptor signaling pathway(GO:0035357);fat cell differentiation(GO:0045444)	nucleus(GO:0005634)
Eif2s1	P68101	Eukaryotic translation initiation factor 2 subunit 1 OS=Rattus norvegicus GN=Eif2s1 PE=1 SV=2 - [IF2A_RAT]	-1.06711	-2.32193	0.657984	-0.910353	FALSE		FALSE		Eukaryotic translation initiation factor 2 subunit 1	EUKARYOTIC TRANSLATION INITIATION FACTOR 2 SUBUNIT 1 (PTHR10602:SF0)	ribosome binding(GO:0043022);translation initiation factor activity(GO:0003743)	formation of translation initiation ternary complex(GO:0001677);translational elongation(GO:0006414);translational termination(GO:0006415)		translation initiation factor(PC00224)	Apoptosis signaling pathway->Translation initiation factor 2-alpha;;	translation initiation factor activity(GO:0003743);protein binding(GO:0005515);ribosome binding(GO:0043022)	translation(GO:0006412);translational initiation(GO:0006413);aging(GO:0007568);negative regulation of translational initiation in response to stress(GO:0032057);stress granule assembly(GO:0034063);cellular response to amino acid starvation(GO:0034198);cellular response to oxidative stress(GO:0034599);cellular response to heat(GO:0034605);cellular response to UV(GO:0034644);response to endoplasmic…	nucleus(GO:0005634);cytoplasm(GO:0005737);eukaryotic translation initiation factor 2 complex(GO:0005850);eukaryotic translation initiation factor 2B complex(GO:0005851);cytoplasmic stress granule(GO:0010494);eukaryotic 48S preinitiation complex(GO:0033290);multi-eIF complex(GO:0043614);translation initiation ternary complex(GO:0044207);synapse(GO:0045202);glial limiting end-foot(GO:0097451)	Metabolism of proteins;Transport of small molecules;Recycling of eIF2:GDP;Ribosomal scanning and start codon recognition;Unfolded Protein Response (UPR);PERK regulates gene expression;Eukaryotic Translation Initiation;Formation of the ternary complex, and subsequently, the 43S complex;ABC-family proteins mediated transport;Translation;Cap-dependent Translation Initiation
Prkcb	P68403	Protein kinase C beta type OS=Rattus norvegicus GN=Prkcb PE=1 SV=3 - [KPCB_RAT]	-1	-1	-0.702425	-0.900808	FALSE		FALSE		Protein kinase C beta type	PROTEIN KINASE C BETA TYPE (PTHR24356:SF158)	protein serine/threonine kinase activity(GO:0004674)	intracellular signal transduction(GO:0035556);peptidyl-serine phosphorylation(GO:0018105)	intracellular(GO:0005622)	annexin(PC00050);calmodulin(PC00061);non-receptor serine/threonine protein kinase(PC00167);transfer/carrier protein(PC00219)	Gonadotropin-releasing hormone receptor pathway->PKCs;;Histamine H1 receptor mediated signaling pathway->Protein kinase C;;Apoptosis signaling pathway->Protein kinase C;;Inflammation mediated by chemokine and cytokine signaling pathway->Protein kinase C;;Heterotrimeric G-protein signaling pathway-Gq alpha and Go alpha mediated pathway->Protein kinase C;;Wnt signaling pathway->Protein Kinase C;;Mu…	chromatin binding(GO:0003682);protein serine/threonine kinase activity(GO:0004674);protein kinase C activity(GO:0004697);protein kinase C binding(GO:0005080);calcium channel regulator activity(GO:0005246);protein binding(GO:0005515);ATP binding(GO:0005524);zinc ion binding(GO:0008270);nuclear receptor transcription coactivator activity(GO:0030374);histone kinase activity (H3-T6 specific)(GO:00354…	response to hypoxia(GO:0001666);adaptive immune response(GO:0002250);regulation of transcription by RNA polymerase II(GO:0006357);protein phosphorylation(GO:0006468);calcium ion transport(GO:0006816);cellular calcium ion homeostasis(GO:0006874);apoptotic process(GO:0006915);response to glucose(GO:0009749);negative regulation of glucose transmembrane transport(GO:0010829);regulation of dopamine se…	nucleus(GO:0005634);nucleoplasm(GO:0005654);cytoplasm(GO:0005737);centrosome(GO:0005813);cytosol(GO:0005829);plasma membrane(GO:0005886);membrane(GO:0016020);brush border membrane(GO:0031526);calyx of Held(GO:0044305);presynaptic cytosol(GO:0099523)	VEGFA-VEGFR2 Pathway;Downstream signaling events of B Cell Receptor (BCR);Signaling by the B Cell Receptor (BCR);Trafficking of AMPA receptors;Disinhibition of SNARE formation;Response to elevated platelet cytosolic Ca2+;Cell Cycle;Platelet activation, signaling and aggregation;Activation of NF-kappaB in B cells;Nuclear Envelope Breakdown;Signal Transduction;PCP/CE pathway;Cell Cycle, Mitotic;VEG…
Arhgap5	Q6TUE6	LRRGT00098 OS=Rattus norvegicus GN=Arhgap5 PE=1 SV=1 - [Q6TUE6_RAT]	0.656046	-2	-1.26682	-0.870258	FALSE		FALSE		Rho GTPase-activating protein 5	RHO GTPASE-ACTIVATING PROTEIN 5 (PTHR46005:SF2)					PDGF signaling pathway->GTPase-activating protein Rho;;	molecular_function(GO:0003674);GTPase activity(GO:0003924);GTP binding(GO:0005525);SH2 domain binding(GO:0042169)	positive regulation of mesenchymal cell proliferation(GO:0002053);signal transduction(GO:0007165);regulation of cell size(GO:0008361);positive regulation of cell migration(GO:0030335);mammary gland development(GO:0030879)	cellular_component(GO:0005575);endoplasmic reticulum(GO:0005783);cytosol(GO:0005829)	Signal Transduction;Signaling by Rho GTPases;Rho GTPase cycle
Afp	G3V6D0	Alpha-fetoprotein OS=Rattus norvegicus GN=Afp PE=4 SV=1 - [G3V6D0_RAT]	0	-3	0.409121	-0.863626	FALSE		FALSE		Alpha-fetoprotein	ALPHA-FETOPROTEIN (PTHR11385:SF7)		transport(GO:0006810)		transfer/carrier protein(PC00219)		molecular_function(GO:0003674);metal ion binding(GO:0046872)	ovulation from ovarian follicle(GO:0001542);liver development(GO:0001889);response to organic substance(GO:0010033);sexual reproduction(GO:0019953);pancreas development(GO:0031016);animal organ regeneration(GO:0031100);progesterone metabolic process(GO:0042448);SMAD protein signal transduction(GO:0060395)	extracellular space(GO:0005615);cytoplasm(GO:0005737)	Post-translational protein phosphorylation;Post-translational protein modification;Regulation of Insulin-like Growth Factor (IGF) transport and uptake by Insulin-like Growth Factor Binding Proteins (IGFBPs);Metabolism of proteins
Plcl2	F1M324	Phosphoinositide phospholipase C OS=Rattus norvegicus GN=Plcl2 PE=1 SV=2 - [F1M324_RAT]	-2.58496	0	0	-0.861654	FALSE		FALSE		Phosphoinositide phospholipase C	INACTIVE PHOSPHOLIPASE C-LIKE PROTEIN 2 (PTHR10336:SF84)	phospholipase C activity(GO:0004629)	alcohol metabolic process(GO:0006066);intracellular signal transduction(GO:0035556);organic hydroxy compound biosynthetic process(GO:1901617);organophosphate biosynthetic process(GO:0090407);phosphate-containing compound metabolic process(GO:0006796);release of sequestered calcium ion into cytosol(GO:0051209);sequestering of calcium ion(GO:0051208);small molecule biosynthetic process(GO:0044283)	intracellular(GO:0005622)	calcium-binding protein(PC00060);guanyl-nucleotide exchange factor(PC00113);phospholipase(PC00186);signaling molecule(PC00207)	Thyrotropin-releasing hormone receptor signaling pathway->Phospholipase C;;Oxytocin receptor mediated signaling pathway->Phospholipase C beta;;5HT2 type receptor mediated signaling pathway->Phospholipase C;;Inflammation mediated by chemokine and cytokine signaling pathway->Phospholipase C;;Histamine H1 receptor mediated signaling pathway->Phospholipase C;;;;;;	phosphatidylinositol phospholipase C activity(GO:0004435);GABA receptor binding(GO:0050811);inositol 1,4,5 trisphosphate binding(GO:0070679)	B cell proliferation involved in immune response(GO:0002322);B-1a B cell differentiation(GO:0002337);gamma-aminobutyric acid signaling pathway(GO:0007214);lipid catabolic process(GO:0016042);regulation of synaptic transmission, GABAergic(GO:0032228);inositol trisphosphate biosynthetic process(GO:0032959);regulation of peptidyl-serine phosphorylation(GO:0033135);intracellular signal transduction(G…
Twf1	Q5RJR2	Twinfilin-1 OS=Rattus norvegicus GN=Twf1 PE=1 SV=1 - [TWF1_RAT]	-1.58496	-1	0	-0.861654	FALSE		FALSE		Twinfilin-1	TWINFILIN-1 (PTHR13759:SF8)	actin filament binding(GO:0051015)	actin filament depolymerization(GO:0030042);actin filament polymerization(GO:0030041);cellular protein localization(GO:0034613);lamellipodium assembly(GO:0030032);maintenance of location(GO:0051235);negative regulation of actin filament polymerization(GO:0030837);neuron projection development(GO:0031175);positive regulation of neuron projection development(GO:0010976);regulation of cell projectio…	actin filament(GO:0005884);myofibril(GO:0030016)	non-motor actin binding protein(PC00165)		actin binding(GO:0003779);actin monomer binding(GO:0003785);protein tyrosine kinase activity(GO:0004713);ATP binding(GO:0005524);phosphatidylinositol-4,5-bisphosphate binding(GO:0005546);protein-containing complex binding(GO:0044877);actin filament binding(GO:0051015)	regulation of lamellipodium assembly(GO:0010591);positive regulation of cardiac muscle hypertrophy(GO:0010613);positive regulation of neuron projection development(GO:0010976);peptidyl-tyrosine phosphorylation(GO:0018108);actin filament depolymerization(GO:0030042);negative regulation of actin filament polymerization(GO:0030837);sequestering of actin monomers(GO:0042989);regulation of actin phosp…	cytoplasm(GO:0005737);cytosol(GO:0005829);actin filament(GO:0005884);cell-cell junction(GO:0005911);actin cytoskeleton(GO:0015629);myofibril(GO:0030016);filopodium(GO:0030175);ruffle membrane(GO:0032587);perinuclear region of cytoplasm(GO:0048471)
Sipa1l1	A0A0G2KAW2	Signal-induced proliferation-associated 1 like 1, isoform CRA_b OS=Rattus norvegicus GN=Sipa1l1 PE=1 SV=1 - [A0A0G2KAW2_RAT]	-1.58496	-1	0	-0.861654	FALSE		FALSE		Signal-induced proliferation-associated 1-like protein 1	SIGNAL-INDUCED PROLIFERATION-ASSOCIATED 1-LIKE PROTEIN 1 (PTHR15711:SF10)	enzyme regulator activity(GO:0030234);protein binding(GO:0005515)	cell adhesion(GO:0007155);cellular process(GO:0009987)		G-protein modulator(PC00022)		GTPase activator activity(GO:0005096);protein binding(GO:0005515);protein kinase binding(GO:0019901);ubiquitin protein ligase binding(GO:0031625);protein-containing complex binding(GO:0044877);ephrin receptor binding(GO:0046875);actin filament binding(GO:0051015)	actin cytoskeleton reorganization(GO:0031532);regulation of GTPase activity(GO:0043087);positive regulation of GTPase activity(GO:0043547);ephrin receptor signaling pathway(GO:0048013);regulation of synaptic plasticity(GO:0048167);regulation of dendrite morphogenesis(GO:0048814);regulation of axonogenesis(GO:0050770);regulation of small GTPase mediated signal transduction(GO:0051056);regulation o…	cytosol(GO:0005829);cytoskeleton(GO:0005856);postsynaptic density(GO:0014069);cell junction(GO:0030054);protein-containing complex(GO:0032991);neuronal cell body(GO:0043025);dendritic spine(GO:0043197);postsynaptic membrane(GO:0045211);postsynapse(GO:0098794);glutamatergic synapse(GO:0098978)
Rundc3a	A1L117	Rap2ip protein (Fragment) OS=Rattus norvegicus GN=Rundc3a PE=2 SV=1 - [A1L117_RAT]	-1.58496	-1	0	-0.861654	FALSE		FALSE		RUN domain-containing 3A	RUN DOMAIN-CONTAINING PROTEIN 3A (PTHR46251:SF4)							positive regulation of cGMP-mediated signaling(GO:0010753)	cytosol(GO:0005829);plasma membrane(GO:0005886)
S100a16	B0BMX3	Protein S100a16 OS=Rattus norvegicus GN=S100a16 PE=1 SV=1 - [B0BMX3_RAT]	-1.58496	-1	0	-0.861654	FALSE		FALSE		S100 calcium binding protein A16 (Predicted), isoform CRA_a	PROTEIN S100-A16 (PTHR11639:SF76)	calcium ion binding(GO:0005509);calmodulin binding(GO:0005516);signaling receptor binding(GO:0005102)	DNA replication(GO:0006260);cell cycle(GO:0007049)		calmodulin(PC00061);signaling molecule(PC00207)		calcium ion binding(GO:0005509);protein homodimerization activity(GO:0042803)	response to calcium ion(GO:0051592)	extracellular space(GO:0005615);nucleus(GO:0005634);nucleolus(GO:0005730);cytoplasm(GO:0005737);cytosol(GO:0005829);plasma membrane(GO:0005886)
Atpif1	Q03344	ATPase inhibitor, mitochondrial OS=Rattus norvegicus GN=Atpif1 PE=3 SV=2 - [ATIF1_RAT]	-1	-1.58496	0	-0.861654	FALSE		FALSE		ATPase inhibitor, mitochondrial	ATPASE INHIBITOR, MITOCHONDRIAL (PTHR23407:SF6)	ATPase activity(GO:0016887);enzyme binding(GO:0019899);enzyme inhibitor activity(GO:0004857);ligase activity(GO:0016874);nucleoside-triphosphatase regulator activity(GO:0060589)	folic acid-containing compound biosynthetic process(GO:0009396);heme biosynthetic process(GO:0006783);negative regulation of hydrolase activity(GO:0051346);regulation of ATPase activity(GO:0043462)	mitochondrion(GO:0005739)	ligase(PC00142)		calmodulin binding(GO:0005516);enzyme binding(GO:0019899);ATPase inhibitor activity(GO:0042030);protein homodimerization activity(GO:0042803);angiostatin binding(GO:0043532);ATPase binding(GO:0051117);mitochondrial proton-transporting ATP synthase complex binding(GO:0140260)	negative regulation of endothelial cell proliferation(GO:0001937);heme biosynthetic process(GO:0006783);erythrocyte differentiation(GO:0030218);negative regulation of ATPase activity(GO:0032780);protein homooligomerization(GO:0051260);protein homotetramerization(GO:0051289);negative regulation of hydrolase activity(GO:0051346);mitochondrial depolarization(GO:0051882);reactive oxygen species metab…	mitochondrion(GO:0005739);cell surface(GO:0009986)
Huwe1	P51593	E3 ubiquitin-protein ligase HUWE1 (Fragment) OS=Rattus norvegicus GN=Huwe1 PE=1 SV=2 - [HUWE1_RAT]	-1	0	-1.58496	-0.861654	FALSE		FALSE		E3 ubiquitin-protein ligase HUWE1 (Fragment)	E3 UBIQUITIN-PROTEIN LIGASE HUWE1 (PTHR11254:SF291)	ubiquitin protein ligase activity(GO:0061630)		cytoplasm(GO:0005737)	ubiquitin-protein ligase(PC00234)	Ubiquitin proteasome pathway->Ubiquitin protein ligase E3;;	DNA binding(GO:0003677);ubiquitin-protein transferase activity(GO:0004842);protein binding(GO:0005515);ubiquitin protein ligase activity(GO:0061630)	protein polyubiquitination(GO:0000209);base-excision repair(GO:0006284);ubiquitin-dependent protein catabolic process(GO:0006511);protein monoubiquitination(GO:0006513);protein ubiquitination(GO:0016567);histone ubiquitination(GO:0016574);cell differentiation(GO:0030154)	nucleus(GO:0005634);nucleoplasm(GO:0005654);cytoplasm(GO:0005737);cytosol(GO:0005829)
Tpt1	P63029	Translationally-controlled tumor protein OS=Rattus norvegicus GN=Tpt1 PE=1 SV=1 - [TCTP_RAT]	-1	-1.58496	0	-0.861654	FALSE		FALSE		Translationally-controlled tumor protein	TRANSLATIONALLY-CONTROLLED TUMOR PROTEIN (PTHR11991:SF0)	calcium ion binding(GO:0005509)		cytoplasm(GO:0005737)	non-motor microtubule binding protein(PC00166)		calcium ion binding(GO:0005509);transcription factor binding(GO:0008134)	spermatogenesis(GO:0007283);cell population proliferation(GO:0008283);response to virus(GO:0009615);stem cell population maintenance(GO:0019827);negative regulation of intrinsic apoptotic signaling pathway in response to DNA damage(GO:1902230);negative regulation of ectoderm development(GO:2000384)	spindle pole(GO:0000922);extracellular space(GO:0005615);nucleus(GO:0005634);nucleoplasm(GO:0005654);cytoplasm(GO:0005737);multivesicular body(GO:0005771);cytosol(GO:0005829);cytoplasmic microtubule(GO:0005881)
Ablim1	F1LWK7	Protein Ablim1 (Fragment) OS=Rattus norvegicus GN=Ablim1 PE=1 SV=3 - [F1LWK7_RAT]	-1.58496	-1	0	-0.861654	FALSE		FALSE		Actin-binding LIM protein 1 (Fragment)	ACTIN-BINDING LIM PROTEIN 1 (PTHR24213:SF18)	actin filament binding(GO:0051015)	lamellipodium assembly(GO:0030032)	actin cytoskeleton(GO:0015629)	actin family cytoskeletal protein(PC00041);structural protein(PC00211)	Axon guidance mediated by netrin->Actin binding LIM protein 1;;	actin binding(GO:0003779);protein binding(GO:0005515);actin filament binding(GO:0051015)	axon guidance(GO:0007411);biological_process(GO:0008150);lamellipodium assembly(GO:0030032);positive regulation of transcription by RNA polymerase II(GO:0045944);cilium assembly(GO:0060271)	stress fiber(GO:0001725);cellular_component(GO:0005575);postsynaptic density(GO:0014069);actin cytoskeleton(GO:0015629);lamellipodium(GO:0030027)
Flnc	D3ZHA0	Filamin-C OS=Rattus norvegicus GN=Flnc PE=1 SV=1 - [FLNC_RAT]	0	-1	-1.58496	-0.861654	FALSE		FALSE		Filamin-C	FILAMIN-C (PTHR38537:SF6)						cytoskeletal protein binding(GO:0008092);ankyrin binding(GO:0030506);identical protein binding(GO:0042802);actin filament binding(GO:0051015)	muscle fiber development(GO:0048747)	cytoplasm(GO:0005737);cytosol(GO:0005829);cytoskeleton(GO:0005856);plasma membrane(GO:0005886);sarcoplasm(GO:0016528);Z disc(GO:0030018);sarcolemma(GO:0042383);costamere(GO:0043034)	Cell-Cell communication;Cell junction organization;Cell-extracellular matrix interactions
Sema3a	Q63548	Semaphorin-3A OS=Rattus norvegicus GN=Sema3a PE=2 SV=1 - [SEM3A_RAT]	-1.58496	-1	0	-0.861654	FALSE		FALSE		Semaphorin-3A	SEMAPHORIN-3A (PTHR11036:SF23)	receptor ligand activity(GO:0048018);signaling receptor activity(GO:0038023)	ameboidal-type cell migration(GO:0001667);animal organ development(GO:0048513);axon extension(GO:0048675);axon guidance(GO:0007411);cell surface receptor signaling pathway(GO:0007166);negative regulation of cell growth(GO:0030308);negative regulation of neuron projection development(GO:0010977);negative regulation of response to external stimulus(GO:0032102);positive regulation of cell migration(…	extracellular space(GO:0005615);integral component of plasma membrane(GO:0005887)	membrane-bound signaling molecule(PC00152)	Axon guidance mediated by semaphorins->Semaphorin 3A;;	semaphorin receptor binding(GO:0030215);neuropilin binding(GO:0038191);chemorepellent activity(GO:0045499)	neural crest cell migration(GO:0001755);neuron migration(GO:0001764);regulation of heart rate(GO:0002027);apoptotic process(GO:0006915);axon guidance(GO:0007411);axonal fasciculation(GO:0007413);motor neuron axon guidance(GO:0008045);negative regulation of epithelial cell migration(GO:0010633);negative regulation of neuron projection development(GO:0010977);facial nerve structural organization(GO…	extracellular space(GO:0005615);integral component of plasma membrane(GO:0005887);axon(GO:0030424);dendrite(GO:0030425)	Developmental Biology;CRMPs in Sema3A signaling;SEMA3A-Plexin repulsion signaling by inhibiting Integrin adhesion;Sema3A PAK dependent Axon repulsion;Axon guidance;Semaphorin interactions
Dsg1	D3ZQ45	Protein Dsg1 OS=Rattus norvegicus GN=Dsg1 PE=4 SV=1 - [D3ZQ45_RAT]	-1.58496	0	-1	-0.861654	FALSE		FALSE		Desmoglein 1	DESMOGLEIN-1 (PTHR24025:SF9)	calcium ion binding(GO:0005509)	cellular process(GO:0009987)	plasma membrane(GO:0005886)	cadherin(PC00057);cell junction protein(PC00070)		molecular_function(GO:0003674);calcium ion binding(GO:0005509);gamma-catenin binding(GO:0045295)	homophilic cell adhesion via plasma membrane adhesion molecules(GO:0007156);response to progesterone(GO:0032570);protein stabilization(GO:0050821);maternal process involved in female pregnancy(GO:0060135)	plasma membrane(GO:0005886);cell-cell junction(GO:0005911);cytoplasmic side of plasma membrane(GO:0009898);integral component of membrane(GO:0016021);apical plasma membrane(GO:0016324);lateral plasma membrane(GO:0016328);desmosome(GO:0030057)	Immune System;Apoptosis;Apoptotic execution phase;Innate Immune System;Keratinization;Programmed Cell Death;Apoptotic cleavage of cellular proteins;Developmental Biology;Neutrophil degranulation;Formation of the cornified envelope;Apoptotic cleavage of cell adhesion proteins
Acsf2	Q499N5	Acyl-CoA synthetase family member 2, mitochondrial OS=Rattus norvegicus GN=Acsf2 PE=2 SV=1 - [ACSF2_RAT]	-1	-1.58496	0	-0.861654	FALSE		FALSE		Acyl-CoA synthetase family member 2, mitochondrial	ACYL-COA SYNTHETASE FAMILY MEMBER 2, MITOCHONDRIAL (PTHR43201:SF9)	ligase activity(GO:0016874);oxidoreductase activity(GO:0016491)	cellular amino acid biosynthetic process(GO:0008652);coenzyme metabolic process(GO:0006732);fatty acid metabolic process(GO:0006631)		dehydrogenase(PC00092);ligase(PC00142)		ATP binding(GO:0005524);ligase activity(GO:0016874)	fatty acid metabolic process(GO:0006631)	mitochondrion(GO:0005739)	Metabolism of lipids;Mitochondrial Fatty Acid Beta-Oxidation;Fatty acid metabolism;Metabolism
Snrpf	D4AAT4	Protein Snrpf OS=Rattus norvegicus GN=Snrpf PE=1 SV=1 - [D4AAT4_RAT]	-1.58496	-1	0	-0.861654	FALSE		FALSE		RCG48672	SMALL NUCLEAR RIBONUCLEOPROTEIN F (PTHR11021:SF6)	RNA binding(GO:0003723)		Prp19 complex(GO:0000974);U1 snRNP(GO:0005685);U5 snRNP(GO:0005682);catalytic step 2 spliceosome(GO:0071013)	mRNA splicing factor(PC00148)		molecular_function(GO:0003674);RNA binding(GO:0003723)	spliceosomal snRNP assembly(GO:0000387);mRNA splicing, via spliceosome(GO:0000398);biological_process(GO:0008150);RNA splicing(GO:0008380)	cellular_component(GO:0005575);nucleus(GO:0005634);spliceosomal complex(GO:0005681);U7 snRNP(GO:0005683);U1 snRNP(GO:0005685);U4 snRNP(GO:0005687);U12-type spliceosomal complex(GO:0005689);small nucleolar ribonucleoprotein complex(GO:0005732);cytosol(GO:0005829);small nuclear ribonucleoprotein complex(GO:0030532);methylosome(GO:0034709);pICln-Sm protein complex(GO:0034715);SMN-Sm protein complex(…	Metabolism of RNA;Processing of Capped Intron-Containing Pre-mRNA;Cleavage of Growing Transcript in the Termination Region ;RNA Polymerase II Transcription;RNA Polymerase II Transcription Termination;SLBP independent Processing of Histone Pre-mRNAs;Gene expression (Transcription);SLBP Dependent Processing of Replication-Dependent Histone Pre-mRNAs;mRNA Splicing;Processing of Capped Intronless Pre…
Braf	F1M9C3	Protein kinase C OS=Rattus norvegicus GN=Braf PE=1 SV=3 - [F1M9C3_RAT]	-1.58496	-1	0	-0.861654	FALSE		FALSE		B-Raf proto-oncogene, serine/threonine kinase	SERINE/THREONINE-PROTEIN KINASE B-RAF (PTHR44329:SF51)	protein serine/threonine kinase activity(GO:0004674)		cytosol(GO:0005829);mitochondrion(GO:0005739)		VEGF signaling pathway->Raf Oncogene;;Integrin signalling pathway->B-Raf;;Interleukin signaling pathway->Raf Oncogene;;CCKR signaling map->B-Raf;;B cell activation->Raf Oncogene;;EGF receptor signaling pathway->RAF proto-oncogene serine/threonine-protein kinase;;Ras Pathway->Raf Oncogene;;Integrin signalling pathway->Raf Oncogene;;T cell activation->Raf Oncogene;;Inflammation mediated by chemokin…	protein kinase activity(GO:0004672);protein serine/threonine kinase activity(GO:0004674);MAP kinase kinase kinase activity(GO:0004709);calcium ion binding(GO:0005509);protein binding(GO:0005515);ATP binding(GO:0005524);Ras GTPase binding(GO:0017016);mitogen-activated protein kinase kinase binding(GO:0031434);identical protein binding(GO:0042802);protein heterodimerization activity(GO:0046982)	MAPK cascade(GO:0000165);activation of MAPKK activity(GO:0000186);myeloid progenitor cell differentiation(GO:0002318);protein phosphorylation(GO:0006468);visual learning(GO:0008542);positive regulation of gene expression(GO:0010628);negative regulation of fibroblast migration(GO:0010764);positive regulation of glucose transmembrane transport(GO:0010828);cell differentiation(GO:0030154);thyroid gl…	nucleus(GO:0005634);cytoplasm(GO:0005737);mitochondrion(GO:0005739);cytosol(GO:0005829);plasma membrane(GO:0005886);membrane(GO:0016020);neuron projection(GO:0043005);intracellular membrane-bounded organelle(GO:0043231);cell body(GO:0044297)	Negative regulation of FGFR4 signaling;Negative regulation of FGFR3 signaling;CREB phosphorylation through the activation of Ras;RAF/MAP kinase cascade;RAF activation;Post NMDA receptor activation events;Spry regulation of FGF signaling;Negative regulation of MAPK pathway;Signal Transduction;Signaling by FGFR4;Signaling by FGFR3;MAPK family signaling cascades;Signaling by FGFR;Negative feedback r…
Mlycd	Q920F5	Malonyl-CoA decarboxylase, mitochondrial OS=Rattus norvegicus GN=Mlycd PE=1 SV=1 - [DCMC_RAT]	-1	-1.58496	0	-0.861654	FALSE		FALSE		Malonyl-CoA decarboxylase, mitochondrial	MALONYL-COA DECARBOXYLASE, MITOCHONDRIAL (PTHR28641:SF1)						signaling receptor binding(GO:0005102);identical protein binding(GO:0042802);malonyl-CoA decarboxylase activity(GO:0050080)	response to ischemia(GO:0002931);acetyl-CoA biosynthetic process(GO:0006085);fatty acid biosynthetic process(GO:0006633);regulation of glucose metabolic process(GO:0010906);fatty acid oxidation(GO:0019395);regulation of fatty acid beta-oxidation(GO:0031998);regulation of fatty acid oxidation(GO:0046320);positive regulation of fatty acid oxidation(GO:0046321);malonyl-CoA catabolic process(GO:20012…	cytoplasm(GO:0005737);mitochondrion(GO:0005739);mitochondrial matrix(GO:0005759);peroxisome(GO:0005777);peroxisomal matrix(GO:0005782);cytosol(GO:0005829)	Peroxisomal protein import;Metabolism of lipids;Beta-oxidation of very long chain fatty acids;Fatty acid metabolism;Metabolism of proteins;Metabolism;Peroxisomal lipid metabolism
Sos1	D4A3T0	Protein Sos1 OS=Rattus norvegicus GN=Sos1 PE=1 SV=2 - [D4A3T0_RAT]	-1.58496	0	-1	-0.861654	FALSE		FALSE		SOS Ras/Rac guanine nucleotide exchange factor 1	SON OF SEVENLESS HOMOLOG 1 (PTHR23113:SF168)	enzyme regulator activity(GO:0030234);guanyl-nucleotide exchange factor activity(GO:0005085)	G-protein coupled receptor signaling pathway(GO:0007186);MAPK cascade(GO:0000165);cell cycle(GO:0007049);transmembrane receptor protein tyrosine kinase signaling pathway(GO:0007169)		guanyl-nucleotide exchange factor(PC00113)	FGF signaling pathway->Son of sevenless;;T cell activation->Son of sevenless;;Insulin/IGF pathway-mitogen activated protein kinase kinase/MAP kinase cascade->Son of sevenless;;Interleukin signaling pathway->Son of sevenless;;Angiogenesis->Son of Sevenless, Drosophila, Homolog 1;;CCKR signaling map->SOS1;;Integrin signalling pathway->Son of sevenless;;PI3 kinase pathway->Son of sevenless;;B cell a…	DNA binding(GO:0003677);guanyl-nucleotide exchange factor activity(GO:0005085);Ras guanyl-nucleotide exchange factor activity(GO:0005088);Rho guanyl-nucleotide exchange factor activity(GO:0005089);SH3 domain binding(GO:0017124);protein heterodimerization activity(GO:0046982)	B cell homeostasis(GO:0001782);hair follicle development(GO:0001942);lymphocyte homeostasis(GO:0002260);heart morphogenesis(GO:0003007);cardiac atrium morphogenesis(GO:0003209);pericardium morphogenesis(GO:0003344);epidermal growth factor receptor signaling pathway(GO:0007173);small GTPase mediated signal transduction(GO:0007264);Ras protein signal transduction(GO:0007265);vitellogenesis(GO:00072…	nucleosome(GO:0000786);cytoplasm(GO:0005737);cytosol(GO:0005829);plasma membrane(GO:0005886);postsynaptic density(GO:0014069);neuronal cell body(GO:0043025)	Signaling by NTRKs;SOS-mediated signalling;DAP12 interactions;EGFR Transactivation by Gastrin;Signaling by the B Cell Receptor (BCR);Interleukin receptor SHC signaling;Signaling by ERBB4;Signaling by FGFR;FCERI mediated Ca+2 mobilization;SHC-related events triggered by IGF1R;Hemostasis;Signaling by FGFR4;Fc epsilon receptor (FCERI) signaling;Signaling by FGFR3;Signaling by ERBB2;DAP12 signaling;G…
Rictor	F1M4J0	Protein Rictor OS=Rattus norvegicus GN=Rictor PE=1 SV=3 - [F1M4J0_RAT]	-1.58496	-1	0	-0.861654	FALSE		FALSE		RPTOR-independent companion of MTOR, complex 2	RAPAMYCIN-INSENSITIVE COMPANION OF MTOR (PTHR13298:SF11)	catalytic activity(GO:0003824);enzyme activator activity(GO:0008047)	actin cytoskeleton reorganization(GO:0031532);establishment of cell polarity(GO:0030010);phosphorylation(GO:0016310);positive regulation of intracellular signal transduction(GO:1902533);protein kinase B signaling(GO:0043491);regulation of actin cytoskeleton organization(GO:0032956);regulation of phosphorylation(GO:0042325)	TORC2 complex(GO:0031932)			molecular_function(GO:0003674);enzyme activator activity(GO:0008047);protein kinase binding(GO:0019901);ribosome binding(GO:0043022)	regulation of protein phosphorylation(GO:0001932);positive regulation of endothelial cell proliferation(GO:0001938);embryo development ending in birth or egg hatching(GO:0009792);regulation of gene expression(GO:0010468);peptidyl-serine phosphorylation(GO:0018105);establishment of cell polarity(GO:0030010);positive regulation of actin filament polymerization(GO:0030838);establishment or maintenan…	TORC2 complex(GO:0031932)	VEGFA-VEGFR2 Pathway;Generic Transcription Pathway;Costimulation by the CD28 family;Signal Transduction;Signaling by VEGF;Intracellular signaling by second messengers;VEGFR2 mediated vascular permeability;Immune System;Adaptive Immune System;Regulation of TP53 Expression and Degradation;Gene expression (Transcription);CD28 dependent PI3K/Akt signaling;PIP3 activates AKT signaling;Regulation of TP…
Ankrd29	F1M3B1	Protein Ankrd29 OS=Rattus norvegicus GN=Ankrd29 PE=4 SV=2 - [F1M3B1_RAT]	-1	-1.58496	0	-0.861654	FALSE		FALSE
Pcbd2	M0RCX0	Protein Pcbd2 OS=Rattus norvegicus GN=Pcbd2 PE=1 SV=1 - [M0RCX0_RAT]	-1.58496	-1	0	-0.861654	FALSE		FALSE
Tbc1d9b	F1LRL4	Protein Tbc1d9b OS=Rattus norvegicus GN=Tbc1d9b PE=1 SV=2 - [F1LRL4_RAT]	-1	0	-1.58496	-0.861654	FALSE		FALSE
Cplx2	P84087	Complexin-2 OS=Rattus norvegicus GN=Cplx2 PE=1 SV=1 - [CPLX2_RAT]	-2.32193	-0.291554	0.0551096	-0.852791	FALSE		FALSE		Complexin-2	COMPLEXIN-2 (PTHR16705:SF9)	SNARE binding(GO:0000149)	modulation of chemical synaptic transmission(GO:0050804);regulation of secretion by cell(GO:1903530);synaptic vesicle exocytosis(GO:0016079);vesicle fusion to plasma membrane(GO:0099500)	SNARE complex(GO:0031201);plasma membrane region(GO:0098590);terminal bouton(GO:0043195)			SNARE binding(GO:0000149);syntaxin-1 binding(GO:0017075);calcium-dependent protein binding(GO:0048306)	vesicle docking involved in exocytosis(GO:0006904);synaptic vesicle exocytosis(GO:0016079);regulation of synaptic vesicle fusion to presynaptic active zone membrane(GO:0031630);positive regulation of synaptic plasticity(GO:0031915);mast cell degranulation(GO:0043303);regulation of neurotransmitter secretion(GO:0046928)	nucleus(GO:0005634);cytosol(GO:0005829);cell junction(GO:0030054);dendrite(GO:0030425);SNARE complex(GO:0031201);mast cell granule(GO:0042629);neuronal cell body(GO:0043025);terminal bouton(GO:0043195);calyx of Held(GO:0044305);synapse(GO:0045202);synaptobrevin 2-SNAP-25-syntaxin-1a-complexin II complex(GO:0070033);presynapse(GO:0098793);postsynapse(GO:0098794);glutamatergic synapse(GO:0098978)
Numbl	A1L1I3	Numb-like protein OS=Rattus norvegicus GN=Numbl PE=1 SV=1 - [NUMBL_RAT]	-2.32193	1.3583	-1.58496	-0.84953	FALSE		FALSE		Numb-like protein	NUMB-LIKE PROTEIN (PTHR11232:SF32)	signaling receptor binding(GO:0005102)	MAPK cascade(GO:0000165);apoptotic process(GO:0006915);immune system process(GO:0002376);transmembrane receptor protein tyrosine kinase signaling pathway(GO:0007169)		signaling molecule(PC00207)		protein binding(GO:0005515)	nervous system development(GO:0007399);neuroblast proliferation(GO:0007405);axonogenesis(GO:0007409);cytokine-mediated signaling pathway(GO:0019221);protein metabolic process(GO:0019538);lateral ventricle development(GO:0021670);neuroblast division in subventricular zone(GO:0021849);forebrain development(GO:0030900);adherens junction organization(GO:0034332);positive regulation of neurogenesis(GO…	cellular_component(GO:0005575);cytoplasm(GO:0005737)
Sssca1	D3ZG88	Mammary tumor virus receptor 2, isoform CRA_a OS=Rattus norvegicus GN=Sssca1 PE=4 SV=1 - [D3ZG88_RAT]	-1	-1.58496	0.0551096	-0.843284	FALSE		FALSE		Mammary tumor virus receptor 2, isoform CRA_a	SJOEGREN SYNDROME/SCLERODERMA AUTOANTIGEN 1 (PTHR16537:SF1)						identical protein binding(GO:0042802)
Dot1l	D3ZCP0	Histone-lysine N-methyltransferase, H3 lysine-79 specific OS=Rattus norvegicus GN=Dot1l PE=1 SV=1 - [D3ZCP0_RAT]	-1	-1	-0.529853	-0.843284	FALSE		FALSE		Histone-lysine N-methyltransferase, H3 lysine-79 specific	HISTONE-LYSINE N-METHYLTRANSFERASE, H3 LYSINE-79 SPECIFIC (PTHR21451:SF0)	histone-lysine N-methyltransferase activity(GO:0018024);transcription regulatory region DNA binding(GO:0044212)	DNA damage checkpoint(GO:0000077);cell cycle(GO:0007049);chromatin silencing at telomere(GO:0006348);regulation of molecular function(GO:0065009);signal transduction(GO:0007165);transcription, DNA-templated(GO:0006351)	chromosome, telomeric region(GO:0000781);nucleus(GO:0005634)	methyltransferase(PC00155)		molecular_function(GO:0003674);transcription factor binding(GO:0008134);histone-lysine N-methyltransferase activity(GO:0018024);histone methyltransferase activity (H3-K79 specific)(GO:0031151);histone methyltransferase activity(GO:0042054)	DNA damage checkpoint(GO:0000077);chromatin silencing at telomere(GO:0006348);biological_process(GO:0008150);positive regulation of cell population proliferation(GO:0008284);histone H3-K79 methylation(GO:0034729);positive regulation of transcription by RNA polymerase II(GO:0045944);regulation of receptor signaling pathway via JAK-STAT(GO:0046425);regulation of transcription regulatory region DNA …	chromosome, telomeric region(GO:0000781);cellular_component(GO:0005575);nucleus(GO:0005634);nucleoplasm(GO:0005654);protein-containing complex(GO:0032991);intracellular membrane-bounded organelle(GO:0043231)	Chromatin modifying enzymes;PKMTs methylate histone lysines;Chromatin organization
Hnrnpa1	Q6P6G9	Heterogeneous nuclear ribonucleoprotein A1 OS=Rattus norvegicus GN=Hnrnpa1 PE=1 SV=1 - [Q6P6G9_RAT]	-1.58496	-1	0.0551096	-0.843284	FALSE		FALSE		Heterogeneous nuclear ribonucleoprotein A1	HETEROGENEOUS NUCLEAR RIBONUCLEOPROTEIN A1 (PTHR15241:SF116)	mRNA binding(GO:0003729)		nucleus(GO:0005634);ribonucleoprotein complex(GO:1990904)			single-stranded DNA binding(GO:0003697);RNA binding(GO:0003723);single-stranded RNA binding(GO:0003727);mRNA binding(GO:0003729);mRNA 3'-UTR binding(GO:0003730);protein binding(GO:0005515);transcription factor binding(GO:0008134);protein domain specific binding(GO:0019904);RNA strand annealing activity(GO:0033592);miRNA binding(GO:0035198);pre-mRNA binding(GO:0036002);annealing helicase activity(…	alternative mRNA splicing, via spliceosome(GO:0000380);regulation of alternative mRNA splicing, via spliceosome(GO:0000381);DNA strand renaturation(GO:0000733);mRNA processing(GO:0006397);RNA splicing(GO:0008380);male gonad development(GO:0008584);positive regulation of gene expression(GO:0010628);RNA metabolic process(GO:0016070);transformation of host cell by virus(GO:0019087);lung development(…	nucleus(GO:0005634);nucleoplasm(GO:0005654);spliceosomal complex(GO:0005681);cytoplasm(GO:0005737);cytosol(GO:0005829);catalytic step 2 spliceosome(GO:0071013);nucleoplasmic periphery of the nuclear pore complex(GO:1990826);ribonucleoprotein complex(GO:1990904)	Metabolism of RNA;Processing of Capped Intron-Containing Pre-mRNA;FGFR2 alternative splicing;Signaling by Receptor Tyrosine Kinases;mRNA Splicing;Signal Transduction;Signaling by FGFR2;Signaling by FGFR;mRNA Splicing - Major Pathway
Cat	P04762	Catalase OS=Rattus norvegicus GN=Cat PE=1 SV=3 - [CATA_RAT]	-1	-1	-0.529853	-0.843284	FALSE		FALSE		Catalase	CATALASE (PTHR11465:SF9)	heme binding(GO:0020037);oxidoreductase activity(GO:0016491)	cellular catabolic process(GO:0044248);cellular response to chemical stimulus(GO:0070887);cofactor metabolic process(GO:0051186);drug metabolic process(GO:0017144);reactive oxygen species metabolic process(GO:0072593);response to antibiotic(GO:0046677);response to drug(GO:0042493);response to inorganic substance(GO:0010035);response to reactive oxygen species(GO:0000302);response to toxic substan…	cytoplasm(GO:0005737)	peroxidase(PC00180)		aminoacylase activity(GO:0004046);catalase activity(GO:0004096);signaling receptor binding(GO:0005102);antioxidant activity(GO:0016209);oxidoreductase activity, acting on peroxide as acceptor(GO:0016684);enzyme binding(GO:0019899);heme binding(GO:0020037);identical protein binding(GO:0042802);protein homodimerization activity(GO:0042803);metal ion binding(GO:0046872);NADP binding(GO:0050661)	response to reactive oxygen species(GO:0000302);ureteric bud development(GO:0001657);response to hypoxia(GO:0001666);kidney development(GO:0001822);triglyceride metabolic process(GO:0006641);response to oxidative stress(GO:0006979);aging(GO:0007568);cholesterol metabolic process(GO:0008203);aerobic respiration(GO:0009060);response to radiation(GO:0009314);response to UV(GO:0009411);response to to…	extracellular space(GO:0005615);mitochondrial intermembrane space(GO:0005758);lysosome(GO:0005764);peroxisome(GO:0005777);peroxisomal membrane(GO:0005778);endoplasmic reticulum(GO:0005783);Golgi apparatus(GO:0005794);cytosol(GO:0005829);plasma membrane(GO:0005886);intracellular membrane-bounded organelle(GO:0043231)	Peroxisomal protein import;Innate Immune System;Cellular responses to external stimuli;Cellular responses to stress;Metabolism of proteins;Neutrophil degranulation;Immune System;Detoxification of Reactive Oxygen Species
Nup214	D4ACK1	Protein Nup214 OS=Rattus norvegicus GN=Nup214 PE=1 SV=2 - [D4ACK1_RAT]	-1	-1	-0.529853	-0.843284	FALSE		FALSE		Nucleoporin 214 (Fragment)	NUCLEAR PORE COMPLEX PROTEIN NUP214 (PTHR23193:SF21)	nuclear localization sequence binding(GO:0008139);structural constituent of nuclear pore(GO:0017056)	protein import into nucleus(GO:0006606)	nuclear pore central transport channel(GO:0044613);plasma membrane(GO:0005886);vacuole(GO:0005773)	RNA binding protein(PC00031);structural protein(PC00211)		nuclear export signal receptor activity(GO:0005049);protein binding(GO:0005515);nuclear localization sequence binding(GO:0008139);structural constituent of nuclear pore(GO:0017056)	mitotic cell cycle(GO:0000278);mRNA export from nucleus(GO:0006406);protein import into nucleus(GO:0006606);protein export from nucleus(GO:0006611);regulation of nucleocytoplasmic transport(GO:0046822);regulation of cell cycle(GO:0051726)	nucleus(GO:0005634);nuclear envelope(GO:0005635);nuclear pore(GO:0005643);focal adhesion(GO:0005925);intracellular membrane-bounded organelle(GO:0043231);cytoplasmic side of nuclear pore(GO:1990876)	Processing of Capped Intron-Containing Pre-mRNA;Transport of Mature Transcript to Cytoplasm;Gene expression (Transcription);Glycolysis;Regulation of mRNA stability by proteins that bind AU-rich elements;Gene Silencing by RNA;SUMO E3 ligases SUMOylate target proteins;Cellular responses to external stimuli;SUMOylation of ubiquitinylation proteins;Cell Cycle;Nuclear Envelope Breakdown;Metabolism;Tra…
Ndrg3	Q6AYR2	Protein NDRG3 OS=Rattus norvegicus GN=Ndrg3 PE=2 SV=1 - [NDRG3_RAT]	-1.58496	-1.58496	0.675676	-0.831416	FALSE		FALSE		Protein NDRG3	PROTEIN NDRG3 (PTHR11034:SF20)		signal transduction(GO:0007165)	cytoplasm(GO:0005737)	serine protease(PC00203)			signal transduction(GO:0007165)	cytoplasm(GO:0005737)
Hp	A0A0H2UHM3	Haptoglobin OS=Rattus norvegicus GN=Hp PE=1 SV=1 - [A0A0H2UHM3_RAT]	-0.482152	-2	0	-0.827384	FALSE		FALSE		Haptoglobin	HAPTOGLOBIN (PTHR24255:SF27)	serine-type endopeptidase activity(GO:0004252)	cell death(GO:0008219);inflammatory response(GO:0006954);positive regulation of cell death(GO:0010942);response to organic substance(GO:0010033)	extracellular space(GO:0005615)	serine protease(PC00203)		serine-type endopeptidase activity(GO:0004252);antioxidant activity(GO:0016209);hemoglobin binding(GO:0030492);protein homodimerization activity(GO:0042803)	response to hypoxia(GO:0001666);liver development(GO:0001889);immune system process(GO:0002376);acute inflammatory response(GO:0002526);proteolysis(GO:0006508);acute-phase response(GO:0006953);Notch signaling pathway(GO:0007219);spermatogenesis(GO:0007283);aging(GO:0007568);response to heat(GO:0009408);response to bacterium(GO:0009617);response to organic substance(GO:0010033);response to X-ray(G…	extracellular region(GO:0005576);extracellular space(GO:0005615);endoplasmic reticulum(GO:0005783);Golgi apparatus(GO:0005794);haptoglobin-hemoglobin complex(GO:0031838);blood microparticle(GO:0072562)	Scavenging of heme from plasma;Innate Immune System;Binding and Uptake of Ligands by Scavenger Receptors;Neutrophil degranulation;Immune System;Vesicle-mediated transport
Sf3b1	G3V7T6	Protein Sf3b1 OS=Rattus norvegicus GN=Sf3b1 PE=1 SV=1 - [G3V7T6_RAT]	-0.343954	-1.58496	-0.529853	-0.81959	FALSE		FALSE		Splicing factor 3b, subunit 1	SPLICING FACTOR 3B SUBUNIT 1 (PTHR12097:SF0)	mRNA binding(GO:0003729)		Prp19 complex(GO:0000974);U1 snRNP(GO:0005685);U12-type spliceosomal complex(GO:0005689);U2 snRNP(GO:0005686);U2-type prespliceosome(GO:0071004);U5 snRNP(GO:0005682);catalytic step 2 spliceosome(GO:0071013)	mRNA splicing factor(PC00148)		molecular_function(GO:0003674);chromatin binding(GO:0003682);mRNA binding(GO:0003729)	spliceosomal complex assembly(GO:0000245);mRNA splicing, via spliceosome(GO:0000398);blastocyst formation(GO:0001825);biological_process(GO:0008150);anterior/posterior pattern specification(GO:0009952)	chromatin(GO:0000785);nucleus(GO:0005634);U2 snRNP(GO:0005686);U12-type spliceosomal complex(GO:0005689);nuclear matrix(GO:0016363);nuclear speck(GO:0016607);small nuclear ribonucleoprotein complex(GO:0030532);U11/U12 snRNP(GO:0034693);U2-type prespliceosome(GO:0071004);U2-type precatalytic spliceosome(GO:0071005);catalytic step 2 spliceosome(GO:0071013)	Metabolism of RNA;Processing of Capped Intron-Containing Pre-mRNA;Gene expression (Transcription);B-WICH complex positively regulates rRNA expression;mRNA Splicing;mRNA Splicing - Minor Pathway;mRNA Splicing - Major Pathway;Positive epigenetic regulation of rRNA expression;Epigenetic regulation of gene expression
Fuk	D3ZDZ7	Fucokinase (Predicted) OS=Rattus norvegicus GN=Fuk PE=1 SV=1 - [D3ZDZ7_RAT]	0.720477	-1.58496	-1.58496	-0.816483	FALSE		FALSE		Fucokinase	L-FUCOSE KINASE (PTHR32463:SF0)	kinase activity(GO:0016301);phosphotransferase activity, alcohol group as acceptor(GO:0016773)	nucleotide biosynthetic process(GO:0009165);nucleotide-sugar biosynthetic process(GO:0009226)				ATP binding(GO:0005524);fucokinase activity(GO:0050201)	phosphorylation(GO:0016310);GDP-L-fucose salvage(GO:0042352);carbohydrate phosphorylation(GO:0046835);response to dopamine(GO:1903350)		Post-translational protein modification;Asparagine N-linked glycosylation;Biosynthesis of the N-glycan precursor (dolichol lipid-linked oligosaccharide, LLO) and transfer to a nascent protein;Metabolism of proteins;Synthesis of substrates in N-glycan biosythesis;GDP-fucose biosynthesis
Ivns1abp	D4A0T2	Influenza virus NS1A binding protein (Predicted), isoform CRA_d OS=Rattus norvegicus GN=Ivns1abp PE=1 SV=1 - [D4A0T2_RAT]	0.656046	-1.58496	-1.51194	-0.813619	FALSE		FALSE		Influenza virus NS1A binding protein (Predicted), isoform CRA_b	INFLUENZA VIRUS NS1A-BINDING PROTEIN (PTHR24412:SF396)							RNA splicing(GO:0008380);response to virus(GO:0009615);negative regulation of protein ubiquitination(GO:0031397);negative regulation of intrinsic apoptotic signaling pathway(GO:2001243)	nucleus(GO:0005634);cytosol(GO:0005829);actin cytoskeleton(GO:0015629)
Rps28	P62859	40S ribosomal protein S28 OS=Rattus norvegicus GN=Rps28 PE=1 SV=1 - [RS28_RAT]	0.517848	-1	-1.94489	-0.809014	FALSE		FALSE		40S ribosomal protein S28	40S RIBOSOMAL PROTEIN S28 (PTHR10769:SF3)	structural constituent of ribosome(GO:0003735)	maturation of SSU-rRNA(GO:0030490);organelle assembly(GO:0070925);ribonucleoprotein complex assembly(GO:0022618)	cytosolic small ribosomal subunit(GO:0022627)	ribosomal protein(PC00202)		RNA binding(GO:0003723);structural constituent of ribosome(GO:0003735);protein binding(GO:0005515)	ribosomal small subunit assembly(GO:0000028);cytoplasmic translation(GO:0002181);rRNA processing(GO:0006364);translation(GO:0006412);biological_process(GO:0008150);maturation of SSU-rRNA(GO:0030490);ribosome biogenesis(GO:0042254);ribosomal small subunit biogenesis(GO:0042274)	cytosolic small ribosomal subunit(GO:0022627);polysomal ribosome(GO:0042788);cytoplasmic side of rough endoplasmic reticulum membrane(GO:0098556)	rRNA processing;Metabolism of proteins;Metabolism of RNA;Major pathway of rRNA processing in the nucleolus and cytosol;Ribosomal scanning and start codon recognition;Nonsense-Mediated Decay (NMD);rRNA processing in the nucleus and cytosol;Eukaryotic Translation Initiation;Formation of the ternary complex, and subsequently, the 43S complex;Nonsense Mediated Decay (NMD) enhanced by the Exon Junctio…
Arhgap35	P81128	Rho GTPase-activating protein 35 OS=Rattus norvegicus GN=Arhgap35 PE=1 SV=2 - [RHG35_RAT]	-0.08092	-2.32193	0	-0.800949	FALSE		FALSE		Rho GTPase-activating protein 35	RHO GTPASE-ACTIVATING PROTEIN 35 (PTHR46005:SF1)						RNA polymerase II regulatory region sequence-specific DNA binding(GO:0000977);DNA-binding transcription repressor activity, RNA polymerase II-specific(GO:0001227);DNA binding(GO:0003677);GTPase activity(GO:0003924);GTPase activator activity(GO:0005096);GTP binding(GO:0005525);phospholipid binding(GO:0005543);GTPase activating protein binding(GO:0032794);protein-containing complex binding(GO:00448…	negative regulation of transcription by RNA polymerase II(GO:0000122);neural tube closure(GO:0001843);signal transduction(GO:0007165);axon guidance(GO:0007411);axonal fasciculation(GO:0007413);regulation of actin polymerization or depolymerization(GO:0008064);regulation of cell shape(GO:0008360);positive regulation of neuron projection development(GO:0010976);cell migration(GO:0016477);central ne…	nucleus(GO:0005634);cytoplasm(GO:0005737);cytosol(GO:0005829);plasma membrane(GO:0005886);actin cytoskeleton(GO:0015629);ciliary basal body(GO:0036064)	Signaling by PTK6;Semaphorin interactions;Signal Transduction;Signaling by Non-Receptor Tyrosine Kinases;Sema4D in semaphorin signaling;Developmental Biology;Signaling by Rho GTPases;Axon guidance;PTK6 Regulates RHO GTPases, RAS GTPase and MAP kinases;Rho GTPase cycle;Sema4D mediated inhibition of cell attachment and migration
Ptprd	M0RB22	Protein Ptprd OS=Rattus norvegicus GN=Ptprd PE=1 SV=2 - [M0RB22_RAT]	-0.80408	-1.58496	0	-0.796347	FALSE		FALSE		Protein tyrosine phosphatase, receptor type, D	RECEPTOR-TYPE TYROSINE-PROTEIN PHOSPHATASE DELTA (PTHR19134:SF430)	phosphoprotein phosphatase activity(GO:0004721)		cytoplasm(GO:0005737)	protein phosphatase(PC00195);receptor(PC00197)		protein tyrosine phosphatase activity(GO:0004725);signaling receptor binding(GO:0005102);cell adhesion molecule binding(GO:0050839)	heterophilic cell-cell adhesion via plasma membrane cell adhesion molecules(GO:0007157);neuron differentiation(GO:0030182);peptidyl-tyrosine dephosphorylation(GO:0035335);negative regulation of receptor signaling pathway via JAK-STAT(GO:0046426);positive regulation of dendrite morphogenesis(GO:0050775);regulation of immune response(GO:0050776);modulation of chemical synaptic transmission(GO:00508…	integral component of membrane(GO:0016021);Schaffer collateral - CA1 synapse(GO:0098685);hippocampal mossy fiber to CA3 synapse(GO:0098686);glutamatergic synapse(GO:0098978);integral component of presynaptic membrane(GO:0099056)	Synaptic adhesion-like molecules;Receptor-type tyrosine-protein phosphatases;Neuronal System;Protein-protein interactions at synapses
Synrg	Q9JKC9	Synergin gamma OS=Rattus norvegicus GN=Synrg PE=1 SV=3 - [SYNRG_RAT]	-1	0	-1.37754	-0.792512	FALSE		FALSE		Synergin gamma	SYNERGIN GAMMA (PTHR15463:SF2)							endocytosis(GO:0006897);protein transport(GO:0015031)	clathrin coat of trans-Golgi network vesicle(GO:0030130)
Ttc37	D3ZL50	Protein Ttc37 OS=Rattus norvegicus GN=Ttc37 PE=1 SV=3 - [D3ZL50_RAT]	0.241008	-2.58496	0	-0.781318	FALSE		FALSE		Tetratricopeptide repeat domain 37	TETRATRICOPEPTIDE REPEAT PROTEIN 37 (PTHR15704:SF7)							RNA catabolic process(GO:0006401)	nucleus(GO:0005634);nucleoplasm(GO:0005654);cytoplasm(GO:0005737);cytosol(GO:0005829);transcriptionally active chromatin(GO:0035327);Ski complex(GO:0055087)	mRNA decay by 3' to 5' exoribonuclease;Metabolism of RNA;Deadenylation-dependent mRNA decay
Eif2b3	P70541	Translation initiation factor eIF-2B subunit gamma OS=Rattus norvegicus GN=Eif2b3 PE=2 SV=2 - [EI2BG_RAT]	-1	-1	-0.342016	-0.780672	FALSE		TRUE	RNA	Translation initiation factor eIF-2B subunit gamma	TRANSLATION INITIATION FACTOR EIF-2B SUBUNIT GAMMA (PTHR45989:SF1)						translation initiation factor activity(GO:0003743);guanyl-nucleotide exchange factor activity(GO:0005085);translation factor activity, RNA binding(GO:0008135);nucleotidyltransferase activity(GO:0016779)	translation(GO:0006412);translational initiation(GO:0006413);response to heat(GO:0009408);response to glucose(GO:0009749);oligodendrocyte development(GO:0014003);hippocampus development(GO:0021766);response to peptide hormone(GO:0043434);T cell receptor signaling pathway(GO:0050852)	cytoplasm(GO:0005737);eukaryotic translation initiation factor 2B complex(GO:0005851)	Cap-dependent Translation Initiation;Eukaryotic Translation Initiation;Metabolism of proteins;Recycling of eIF2:GDP;Translation
Rps9	P29314	40S ribosomal protein S9 OS=Rattus norvegicus GN=Rps9 PE=1 SV=4 - [RS9_RAT]	-0.64127	-0.354449	-1.34202	-0.779245	FALSE		FALSE		40S ribosomal protein S9	40S RIBOSOMAL PROTEIN S9 (PTHR11831:SF5)	rRNA binding(GO:0019843);structural constituent of ribosome(GO:0003735)	formation of translation initiation ternary complex(GO:0001677);positive regulation of translation(GO:0045727);regulation of biological quality(GO:0065008);translational elongation(GO:0006414);translational termination(GO:0006415)		ribosomal protein(PC00202)		structural constituent of ribosome(GO:0003735);rRNA binding(GO:0019843);translation regulator activity(GO:0045182);5.8S rRNA binding(GO:1990932)	translation(GO:0006412);biological_process(GO:0008150);positive regulation of cell population proliferation(GO:0008284);positive regulation of translational fidelity(GO:0045903)	nucleolus(GO:0005730);cytoplasm(GO:0005737);small ribosomal subunit(GO:0015935);cytosolic small ribosomal subunit(GO:0022627);synapse(GO:0045202);ribonucleoprotein complex(GO:1990904)	rRNA processing;Metabolism of proteins;Metabolism of RNA;Major pathway of rRNA processing in the nucleolus and cytosol;Ribosomal scanning and start codon recognition;Nonsense-Mediated Decay (NMD);rRNA processing in the nucleus and cytosol;Eukaryotic Translation Initiation;Formation of the ternary complex, and subsequently, the 43S complex;Nonsense Mediated Decay (NMD) enhanced by the Exon Junctio…
Fxr1	Q5XI81	Fragile X mental retardation syndrome-related protein 1 OS=Rattus norvegicus GN=Fxr1 PE=1 SV=1 - [FXR1_RAT]	-0.80408	-1.58496	0.0551096	-0.777978	FALSE		FALSE		Fragile X mental retardation syndrome-related protein 1	FRAGILE X MENTAL RETARDATION SYNDROME-RELATED PROTEIN 1 (PTHR10603:SF6)	mRNA 3'-UTR binding(GO:0003730);protein homodimerization activity(GO:0042803);translation regulator activity(GO:0045182)	alternative mRNA splicing, via spliceosome(GO:0000380);axo-dendritic transport(GO:0008088);cellular response to DNA damage stimulus(GO:0006974);central nervous system development(GO:0007417);chemical synaptic transmission(GO:0007268);dendrite morphogenesis(GO:0048813);formation of translation initiation ternary complex(GO:0001677);mRNA catabolic process(GO:0006402);modulation of chemical synaptic…	actin filament(GO:0005884);cytoplasmic ribonucleoprotein granule(GO:0036464);dendritic spine(GO:0043197);filopodium(GO:0030175);growth cone(GO:0030426);neuronal cell body(GO:0043025);nucleus(GO:0005634);plasma membrane bounded cell projection cytoplasm(GO:0032838);plasma membrane region(GO:0098590);polysome(GO:0005844);postsynaptic density(GO:0014069);presynapse(GO:0098793)	RNA binding protein(PC00031)		G-quadruplex RNA binding(GO:0002151);mRNA binding(GO:0003729);mRNA 3'-UTR binding(GO:0003730);RNA strand annealing activity(GO:0033592);protein homodimerization activity(GO:0042803);translation regulator activity(GO:0045182);protein heterodimerization activity(GO:0046982)	regulation of translation(GO:0006417);muscle organ development(GO:0007517);negative regulation of translation(GO:0017148);cell differentiation(GO:0030154);regulation of mRNA stability(GO:0043488);positive regulation of translation(GO:0045727);positive regulation of gene silencing by miRNA(GO:2000637)	nucleus(GO:0005634);cytoplasm(GO:0005737);cytosol(GO:0005829);polysome(GO:0005844);postsynaptic density(GO:0014069);axon(GO:0030424);dendrite(GO:0030425);ribonucleoprotein granule(GO:0035770);cytoplasmic ribonucleoprotein granule(GO:0036464);neuronal cell body(GO:0043025);costamere(GO:0043034);dendritic spine(GO:0043197);perinuclear region of cytoplasm(GO:0048471);postsynapse(GO:0098794);glutamat…
Dgkg	P49620	Diacylglycerol kinase gamma OS=Rattus norvegicus GN=Dgkg PE=2 SV=1 - [DGKG_RAT]	0	0	-2.32193	-0.773976	FALSE		TRUE	Phospho	Diacylglycerol kinase gamma	DIACYLGLYCEROL KINASE GAMMA (PTHR11255:SF36)	kinase activity(GO:0016301);phosphotransferase activity, alcohol group as acceptor(GO:0016773)	acylglycerol metabolic process(GO:0006639);intracellular signal transduction(GO:0035556)	intracellular(GO:0005622);plasma membrane(GO:0005886)	kinase(PC00137)		NAD+ kinase activity(GO:0003951);diacylglycerol kinase activity(GO:0004143);calcium ion binding(GO:0005509);ATP binding(GO:0005524)	protein kinase C-activating G protein-coupled receptor signaling pathway(GO:0007205);intracellular signal transduction(GO:0035556);diacylglycerol metabolic process(GO:0046339);glycerolipid metabolic process(GO:0046486);lipid phosphorylation(GO:0046834);neuron development(GO:0048666)	plasma membrane(GO:0005886)	Signaling by GPCR;Signal Transduction;Platelet activation, signaling and aggregation;G alpha (q) signalling events;Effects of PIP2 hydrolysis;GPCR downstream signalling;Hemostasis
Mpdz	O55164	Multiple PDZ domain protein OS=Rattus norvegicus GN=Mpdz PE=1 SV=1 - [MPDZ_RAT]	0	0	-2.32193	-0.773976	FALSE		FALSE		Multiple PDZ domain protein	MULTIPLE PDZ DOMAIN PROTEIN (PTHR19964:SF10)		cellular process(GO:0009987)				protein binding(GO:0005515);protein C-terminus binding(GO:0008022)	cell adhesion(GO:0007155);intracellular signal transduction(GO:0035556);myelination(GO:0042552)	cytoplasm(GO:0005737);bicellular tight junction(GO:0005923);endomembrane system(GO:0012505);postsynaptic density(GO:0014069);apical plasma membrane(GO:0016324);apicolateral plasma membrane(GO:0016327);dendrite(GO:0030425);cytoplasmic vesicle(GO:0031410);Schmidt-Lanterman incisure(GO:0043220);postsynaptic membrane(GO:0045211)
Mark2	O08679	Serine/threonine-protein kinase MARK2 OS=Rattus norvegicus GN=Mark2 PE=1 SV=1 - [MARK2_RAT]	0	0	-2.32193	-0.773976	FALSE		FALSE		Serine/threonine-protein kinase MARK2	SERINE/THREONINE-PROTEIN KINASE MARK2 (PTHR24346:SF56)	protein serine/threonine kinase activity(GO:0004674)	intracellular signal transduction(GO:0035556);microtubule cytoskeleton organization(GO:0000226)	cytoplasm(GO:0005737)	non-receptor serine/threonine protein kinase(PC00167)		magnesium ion binding(GO:0000287);protein serine/threonine kinase activity(GO:0004674);protein binding(GO:0005515);ATP binding(GO:0005524);lipid binding(GO:0008289);protein N-terminus binding(GO:0047485);tau protein binding(GO:0048156);tau-protein kinase activity(GO:0050321)	microtubule cytoskeleton organization(GO:0000226);neuron migration(GO:0001764);protein phosphorylation(GO:0006468);positive regulation of neuron projection development(GO:0010976);Wnt signaling pathway(GO:0016055);peptidyl-serine phosphorylation(GO:0018105);establishment of cell polarity(GO:0030010);intracellular signal transduction(GO:0035556);establishment or maintenance of epithelial cell apic…	nucleus(GO:0005634);nucleoplasm(GO:0005654);cytoplasm(GO:0005737);actin filament(GO:0005884);plasma membrane(GO:0005886);membrane(GO:0016020);lateral plasma membrane(GO:0016328);dendrite(GO:0030425);basal cortex(GO:0045180);microtubule bundle(GO:0097427)
Sart1	Q5XIW8	U4/U6.U5 tri-snRNP-associated protein 1 OS=Rattus norvegicus GN=Sart1 PE=2 SV=1 - [SNUT1_RAT]	0	0	-2.32193	-0.773976	FALSE		FALSE		U4/U6.U5 tri-snRNP-associated protein 1	U4/U6.U5 TRI-SNRNP-ASSOCIATED PROTEIN 1 (PTHR14152:SF5)		mRNA cis splicing, via spliceosome(GO:0045292);rRNA processing(GO:0006364)	Lsm2-8 complex(GO:0120115);U4 snRNP(GO:0005687);U4/U6 x U5 tri-snRNP complex(GO:0046540);U5 snRNP(GO:0005682);U6 snRNP(GO:0005688)	extracellular matrix protein(PC00102)			mRNA splicing, via spliceosome(GO:0000398);maturation of 5S rRNA(GO:0000481);mRNA cis splicing, via spliceosome(GO:0045292);positive regulation of cytotoxic T cell differentiation(GO:0045585)	nucleus(GO:0005634);nucleoplasm(GO:0005654);Golgi apparatus(GO:0005794);Cajal body(GO:0015030);nuclear speck(GO:0016607);U4/U6 x U5 tri-snRNP complex(GO:0046540);U2-type precatalytic spliceosome(GO:0071005);catalytic step 2 spliceosome(GO:0071013)	mRNA Splicing - Major Pathway;mRNA Splicing;Processing of Capped Intron-Containing Pre-mRNA;Metabolism of RNA
Nop14	D4A5G2	Protein Nop14 OS=Rattus norvegicus GN=Nop14 PE=4 SV=1 - [D4A5G2_RAT]	0	0	-2.32193	-0.773976	FALSE		FALSE		NOP14 nucleolar protein	NUCLEOLAR PROTEIN 14 (PTHR23183:SF0)			90S preribosome(GO:0030686);preribosome, small subunit precursor(GO:0030688);small-subunit processome(GO:0032040);t-UTP complex(GO:0034455)	ribosomal protein(PC00202)		enzyme binding(GO:0019899)		nucleus(GO:0005634);nucleolus(GO:0005730);Noc4p-Nop14p complex(GO:0030692);small-subunit processome(GO:0032040)	rRNA processing;Major pathway of rRNA processing in the nucleolus and cytosol;Metabolism of RNA;rRNA processing in the nucleus and cytosol
Iqgap2	F1LW74	Protein Iqgap2 OS=Rattus norvegicus GN=Iqgap2 PE=4 SV=2 - [F1LW74_RAT]	0	0	-2.32193	-0.773976	FALSE		FALSE		IQ motif-containing GTPase-activating protein 2	RAS GTPASE-ACTIVATING-LIKE PROTEIN IQGAP2 (PTHR14149:SF12)	enzyme regulator activity(GO:0030234);protein binding(GO:0005515)	cell cycle(GO:0007049);intracellular signal transduction(GO:0035556)		G-protein modulator(PC00022)		calmodulin binding(GO:0005516);phosphatidylinositol-3,4,5-trisphosphate binding(GO:0005547);Rho GTPase binding(GO:0017048);Rac GTPase binding(GO:0048365);actin filament binding(GO:0051015);Arp2/3 complex binding(GO:0071933)	Arp2/3 complex-mediated actin nucleation(GO:0034314);regulation of GTPase activity(GO:0043087);thrombin-activated receptor signaling pathway(GO:0070493)	cytoplasm(GO:0005737);microtubule(GO:0005874);microvillus(GO:0005902);cell surface(GO:0009986);lamellipodium(GO:0030027);filopodium(GO:0030175);exocytic vesicle(GO:0070382)	Signal Transduction;Innate Immune System;RHO GTPases activate IQGAPs;Signaling by Rho GTPases;Neutrophil degranulation;Immune System;RHO GTPase Effectors
Gpd1l	D3ZAP9	Glycerol-3-phosphate dehydrogenase [NAD(+)] OS=Rattus norvegicus GN=Gpd1l PE=1 SV=1 - [D3ZAP9_RAT]	0.272372	-3	0.409121	-0.772836	FALSE		FALSE		Glycerol-3-phosphate dehydrogenase [NAD(+)]	GLYCEROL-3-PHOSPHATE DEHYDROGENASE 1-LIKE PROTEIN (PTHR11728:SF7)	glycerol-3-phosphate dehydrogenase [NAD+] activity(GO:0004367)	carbohydrate derivative metabolic process(GO:1901135);coenzyme metabolic process(GO:0006732);nucleotide metabolic process(GO:0009117);organonitrogen compound metabolic process(GO:1901564)	cytosol(GO:0005829)	dehydrogenase(PC00092)		molecular_function(GO:0003674);glycerol-3-phosphate dehydrogenase [NAD+] activity(GO:0004367);sodium channel regulator activity(GO:0017080);protein homodimerization activity(GO:0042803);ion channel binding(GO:0044325);NAD binding(GO:0051287)	action potential(GO:0001508);regulation of heart rate(GO:0002027);carbohydrate metabolic process(GO:0005975);NADH metabolic process(GO:0006734);biological_process(GO:0008150);positive regulation of sodium ion transport(GO:0010765);NAD metabolic process(GO:0019674);negative regulation of peptidyl-serine phosphorylation(GO:0033137);glycerol-3-phosphate catabolic process(GO:0046168);oxidation-reduct…	cellular_component(GO:0005575);cytosol(GO:0005829);plasma membrane(GO:0005886);glycerol-3-phosphate dehydrogenase complex(GO:0009331);membrane(GO:0016020)	Metabolism of lipids;Phospholipid metabolism;Glycerophospholipid biosynthesis;Synthesis of PA;Metabolism
Rpl23	P62832	60S ribosomal protein L23 OS=Rattus norvegicus GN=Rpl23 PE=2 SV=1 - [RL23_RAT]	-0.343954	0.0303736	-2	-0.771194	FALSE		FALSE		60S ribosomal protein L23	60S RIBOSOMAL PROTEIN L23 (PTHR11761:SF8)	rRNA binding(GO:0019843);structural constituent of ribosome(GO:0003735)		cytosolic large ribosomal subunit(GO:0022625)	ribosomal protein(PC00202)		transcription coactivator binding(GO:0001223);molecular_function(GO:0003674);structural constituent of ribosome(GO:0003735);ubiquitin protein ligase binding(GO:0031625);large ribosomal subunit rRNA binding(GO:0070180);ubiquitin ligase inhibitor activity(GO:1990948)	negative regulation of transcription by RNA polymerase II(GO:0000122);translation(GO:0006412);biological_process(GO:0008150);positive regulation of cell population proliferation(GO:0008284);positive regulation of gene expression(GO:0010628);protein-DNA complex disassembly(GO:0032986);protein stabilization(GO:0050821);negative regulation of cell cycle arrest(GO:0071157);positive regulation of cell…	nucleoplasm(GO:0005654);nucleolus(GO:0005730);cytoplasm(GO:0005737);ribosome(GO:0005840);postsynaptic density(GO:0014069);cytosolic large ribosomal subunit(GO:0022625);protein-containing complex(GO:0032991)	Nonsense-Mediated Decay (NMD);Nonsense Mediated Decay (NMD) enhanced by the Exon Junction Complex (EJC);Nonsense Mediated Decay (NMD) independent of the Exon Junction Complex (EJC);Metabolism of RNA
Rasgrf2	Q99JE4	Ras-specific guanine nucleotide-releasing factor 2 OS=Rattus norvegicus GN=Rasgrf2 PE=1 SV=1 - [RGRF2_RAT]	-0.482152	-1.58496	-0.240033	-0.769049	FALSE		FALSE		Ras-specific guanine nucleotide-releasing factor 2	RAS-SPECIFIC GUANINE NUCLEOTIDE-RELEASING FACTOR 2 (PTHR23113:SF187)	enzyme regulator activity(GO:0030234);guanyl-nucleotide exchange factor activity(GO:0005085)	cell cycle(GO:0007049);intracellular signal transduction(GO:0035556)		guanyl-nucleotide exchange factor(PC00113)		Ras guanyl-nucleotide exchange factor activity(GO:0005088);Rho guanyl-nucleotide exchange factor activity(GO:0005089);protein binding(GO:0005515);calmodulin binding(GO:0005516)	small GTPase mediated signal transduction(GO:0007264);biological_process(GO:0008150);response to endoplasmic reticulum stress(GO:0034976);regulation of Rho protein signal transduction(GO:0035023);long-term synaptic potentiation(GO:0060291);regulation of NMDA receptor activity(GO:2000310)	cellular_component(GO:0005575);endoplasmic reticulum(GO:0005783);endoplasmic reticulum membrane(GO:0005789);plasma membrane(GO:0005886)
Hcfc1	D3ZN95	Protein Hcfc1 OS=Rattus norvegicus GN=Hcfc1 PE=1 SV=1 - [D3ZN95_RAT]	-0.80408	-1	-0.503068	-0.769049	FALSE		FALSE		Host cell factor C1	HOST CELL FACTOR 1 (PTHR46003:SF3)		spermatogenesis(GO:0007283)				DNA-binding transcription activator activity, RNA polymerase II-specific(GO:0001228);molecular_function(GO:0003674);chromatin binding(GO:0003682);transcription coactivator activity(GO:0003713);protein binding, bridging(GO:0030674);activating transcription factor binding(GO:0033613);identical protein binding(GO:0042802);histone acetyltransferase activity (H4-K5 specific)(GO:0043995);histone acetyl…	negative regulation of transcription by RNA polymerase II(GO:0000122);blastocyst hatching(GO:0001835);regulation of transcription, DNA-templated(GO:0006355);positive regulation of gene expression(GO:0010628);release from viral latency(GO:0019046);regulation of protein complex assembly(GO:0043254);histone H4-K5 acetylation(GO:0043981);histone H4-K8 acetylation(GO:0043982);histone H4-K16 acetylatio…	histone acetyltransferase complex(GO:0000123);nucleus(GO:0005634);Ada2/Gcn5/Ada3 transcription activator complex(GO:0005671);cytoplasm(GO:0005737);axon(GO:0030424);dendrite(GO:0030425);protein-containing complex(GO:0032991);neuronal cell body(GO:0043025);Set1C/COMPASS complex(GO:0048188);SAGA-type complex(GO:0070461);MLL1 complex(GO:0071339)	Post-translational protein modification;UCH proteinases;Chromatin modifying enzymes;HATs acetylate histones;Deubiquitination;Metabolism of proteins;Chromatin organization
Usp32	D3ZBB7	Protein Usp32 OS=Rattus norvegicus GN=Usp32 PE=1 SV=1 - [D3ZBB7_RAT]	-0.0671142	-2	-0.240033	-0.769049	FALSE		FALSE		Ubiquitin-specific peptidase 32	UBIQUITIN CARBOXYL-TERMINAL HYDROLASE 32 (PTHR21646:SF26)	thiol-dependent ubiquitin-specific protease activity(GO:0004843)		Golgi apparatus(GO:0005794);plasma membrane(GO:0005886);vacuole(GO:0005773)			thiol-dependent ubiquitin-specific protease activity(GO:0004843);calcium ion binding(GO:0005509)	ubiquitin-dependent protein catabolic process(GO:0006511);protein deubiquitination(GO:0016579)	Golgi apparatus(GO:0005794);cytosol(GO:0005829)
Mob2	D3ZLX3	Protein Mob2 OS=Rattus norvegicus GN=Mob2 PE=4 SV=1 - [D3ZLX3_RAT]	0	0	-2.26682	-0.755606	FALSE		FALSE		MOB kinase activator 2	MOB KINASE ACTIVATOR 2 (PTHR22599:SF21)	kinase activator activity(GO:0019209);protein binding(GO:0005515)	cytokinesis(GO:0000910)		kinase activator(PC00138)			positive regulation of protein phosphorylation(GO:0001934);positive regulation of neuron projection development(GO:0010976);actin cytoskeleton organization(GO:0030036)	nucleus(GO:0005634);nucleolus(GO:0005730);cytoplasm(GO:0005737);cytosol(GO:0005829);neuron projection terminus(GO:0044306)
Dgkz	O08560	Diacylglycerol kinase zeta OS=Rattus norvegicus GN=Dgkz PE=1 SV=1 - [DGKZ_RAT]	0	-1	-1.26682	-0.755606	FALSE		FALSE		Diacylglycerol kinase zeta	DIACYLGLYCEROL KINASE ZETA (PTHR11255:SF43)	kinase activity(GO:0016301);phosphotransferase activity, alcohol group as acceptor(GO:0016773)	acylglycerol metabolic process(GO:0006639);intracellular signal transduction(GO:0035556);regulation of synaptic transmission, glutamatergic(GO:0051966);synaptic transmission, glutamatergic(GO:0035249)	nucleus(GO:0005634)	kinase(PC00137)	Gonadotropin-releasing hormone receptor pathway->DGK-zeta;;	lipid kinase activity(GO:0001727);NAD+ kinase activity(GO:0003951);diacylglycerol kinase activity(GO:0004143);enzyme inhibitor activity(GO:0004857);protein binding(GO:0005515);ATP binding(GO:0005524);protein C-terminus binding(GO:0008022);kinase activity(GO:0016301);metal ion binding(GO:0046872)	phosphatidic acid biosynthetic process(GO:0006654);protein kinase C-activating G protein-coupled receptor signaling pathway(GO:0007205);phosphorylation(GO:0016310);mitotic G1 DNA damage checkpoint(GO:0031571);intracellular signal transduction(GO:0035556);negative regulation of mitotic cell cycle(GO:0045930);diacylglycerol metabolic process(GO:0046339);glycerolipid metabolic process(GO:0046486);ne…	nucleus(GO:0005634);cytoplasm(GO:0005737);plasma membrane(GO:0005886);postsynaptic density(GO:0014069);nuclear speck(GO:0016607);lamellipodium(GO:0030027);Schaffer collateral - CA1 synapse(GO:0098685);glutamatergic synapse(GO:0098978)	Signaling by GPCR;Signal Transduction;Platelet activation, signaling and aggregation;G alpha (q) signalling events;Effects of PIP2 hydrolysis;GPCR downstream signalling;Hemostasis
Cplx1	P63041	Complexin-1 OS=Rattus norvegicus GN=Cplx1 PE=1 SV=1 - [CPLX1_RAT]	-2.58496	-0.291554	0.657984	-0.739511	FALSE		FALSE		Complexin-1	COMPLEXIN-1 (PTHR16705:SF6)	SNARE binding(GO:0000149)	modulation of chemical synaptic transmission(GO:0050804);regulation of secretion by cell(GO:1903530);synaptic vesicle exocytosis(GO:0016079);vesicle fusion to plasma membrane(GO:0099500)	SNARE complex(GO:0031201);plasma membrane region(GO:0098590);terminal bouton(GO:0043195)			SNARE binding(GO:0000149);neurotransmitter transporter activity(GO:0005326);syntaxin-1 binding(GO:0017075)	synaptic vesicle exocytosis(GO:0016079);insulin secretion(GO:0030073);regulation of synaptic vesicle fusion to presynaptic active zone membrane(GO:0031630);regulation of neurotransmitter secretion(GO:0046928);exocytic insertion of neurotransmitter receptor to postsynaptic membrane(GO:0098967);vesicle-mediated transport in synapse(GO:0099003)	cytosol(GO:0005829);dendrite(GO:0030425);SNARE complex(GO:0031201);protein-containing complex(GO:0032991);neuronal cell body(GO:0043025);terminal bouton(GO:0043195);calyx of Held(GO:0044305);synapse(GO:0045202);synaptobrevin 2-SNAP-25-syntaxin-1a-complexin I complex(GO:0070032);Schaffer collateral - CA1 synapse(GO:0098685);presynapse(GO:0098793);postsynapse(GO:0098794);glutamatergic synapse(GO:00…	Neurotransmitter release cycle;Serotonin Neurotransmitter Release Cycle;Norepinephrine Neurotransmitter Release Cycle;GABA synthesis, release, reuptake and degradation;Glutamate Neurotransmitter Release Cycle;Dopamine Neurotransmitter Release Cycle;Neuronal System;Transmission across Chemical Synapses;Acetylcholine Neurotransmitter Release Cycle
Clpx	Q5U2U0	ATP-dependent Clp protease ATP-binding subunit clpX-like, mitochondrial OS=Rattus norvegicus GN=Clpx PE=2 SV=1 - [CLPX_RAT]	-1.28951	-2.58496	1.65798	-0.738828	FALSE		FALSE		ATP-dependent Clp protease ATP-binding subunit clpX-like, mitochondrial	ATP-DEPENDENT CLP PROTEASE ATP-BINDING SUBUNIT CLPX-LIKE, MITOCHONDRIAL (PTHR11262:SF4)	ATP binding(GO:0005524);ATPase activity, coupled(GO:0042623);peptidase activity, acting on L-amino acid peptides(GO:0070011)	protein catabolic process(GO:0030163)	mitochondrial matrix(GO:0005759)	chaperone(PC00072)		molecular_function(GO:0003674);ATP-dependent peptidase activity(GO:0004176);ATP binding(GO:0005524);peptidase activator activity(GO:0016504);ATPase activity(GO:0016887);metal ion binding(GO:0046872);unfolded protein binding(GO:0051082)	protein folding(GO:0006457);biological_process(GO:0008150);positive regulation of peptidase activity(GO:0010952);protein catabolic process(GO:0030163);ATP metabolic process(GO:0046034);proteolysis involved in cellular protein catabolic process(GO:0051603)	cellular_component(GO:0005575);nucleoplasm(GO:0005654);mitochondrion(GO:0005739);mitochondrial matrix(GO:0005759);cytosol(GO:0005829);endopeptidase Clp complex(GO:0009368);mitochondrial endopeptidase Clp complex(GO:0009841);mitochondrial nucleoid(GO:0042645)
Rabep1	O35550	Rab GTPase-binding effector protein 1 OS=Rattus norvegicus GN=Rabep1 PE=1 SV=1 - [RABE1_RAT]	0.757799	-2.32193	-0.637487	-0.733872	FALSE		FALSE		Rab GTPase-binding effector protein 1	RAB GTPASE-BINDING EFFECTOR PROTEIN 1 (PTHR31179:SF5)						GTPase activator activity(GO:0005096);protein binding(GO:0005515);growth factor activity(GO:0008083);protein domain specific binding(GO:0019904);protein homodimerization activity(GO:0042803)	Golgi to plasma membrane transport(GO:0006893);endocytosis(GO:0006897);apoptotic process(GO:0006915);regulation of signaling receptor activity(GO:0010469);protein transport(GO:0015031);vesicle-mediated transport(GO:0016192);positive regulation of GTPase activity(GO:0043547);protein localization to ciliary membrane(GO:1903441)	endosome(GO:0005768);early endosome(GO:0005769);endocytic vesicle(GO:0030139);protein-containing complex(GO:0032991);intracellular membrane-bounded organelle(GO:0043231);recycling endosome(GO:0055037)
Rabgap1l	D3ZKH6	Protein Rabgap1l OS=Rattus norvegicus GN=Rabgap1l PE=1 SV=1 - [D3ZKH6_RAT]	-0.0671142	-2	-0.131679	-0.732931	FALSE		FALSE		RAB GTPase-activating protein 1-like	RAB GTPASE-ACTIVATING PROTEIN 1-LIKE (PTHR22957:SF205)	GTPase activator activity(GO:0005096);GTPase activity(GO:0003924);Rab GTPase binding(GO:0017137)	intracellular protein transport(GO:0006886)	intracellular(GO:0005622)	G-protein modulator(PC00022);cysteine protease(PC00081)		GTPase activator activity(GO:0005096);Rab GTPase binding(GO:0017137)	intracellular protein transport(GO:0006886);regulation of protein localization(GO:0032880);activation of GTPase activity(GO:0090630)	nucleus(GO:0005634);early endosome(GO:0005769);Golgi apparatus(GO:0005794);cilium(GO:0005929)
Gpcpd1	Q80VJ4	Glycerophosphocholine phosphodiesterase GPCPD1 OS=Rattus norvegicus GN=Gpcpd1 PE=2 SV=1 - [GPCP1_RAT]	-2.32193	0.0303736	0.0932234	-0.732777	FALSE		FALSE		Glycerophosphocholine phosphodiesterase GPCPD1	GLYCEROPHOSPHOCHOLINE PHOSPHODIESTERASE GPCPD1 (PTHR22958:SF1)		glycerolipid catabolic process(GO:0046503);glycerophospholipid metabolic process(GO:0006650);organophosphate catabolic process(GO:0046434)		phosphodiesterase(PC00185);phospholipase(PC00186)		glycerophosphocholine phosphodiesterase activity(GO:0047389);starch binding(GO:2001070)	skeletal muscle tissue development(GO:0007519);glycerophospholipid catabolic process(GO:0046475)	cytoplasm(GO:0005737);cytosol(GO:0005829)
Snx1	Q99N27	Sorting nexin-1 OS=Rattus norvegicus GN=Snx1 PE=1 SV=1 - [SNX1_RAT]	-2	-0.291554	0.0932234	-0.732777	TRUE	Various	FALSE		Sorting nexin-1	SORTING NEXIN-1 (PTHR10555:SF129)	phosphatidylinositol binding(GO:0035091)	Golgi vesicle transport(GO:0048193);retrograde transport, endosome to Golgi(GO:0042147)	cytosol(GO:0005829);endosome membrane(GO:0010008);plasma membrane(GO:0005886);vacuole(GO:0005773)	membrane trafficking regulatory protein(PC00151)		epidermal growth factor receptor binding(GO:0005154);insulin receptor binding(GO:0005158);protein binding(GO:0005515);phosphatidylinositol binding(GO:0035091);identical protein binding(GO:0042802);protein homodimerization activity(GO:0042803);protein heterodimerization activity(GO:0046982);transferrin receptor binding(GO:1990459);leptin receptor binding(GO:1990460)	intracellular protein transport(GO:0006886);endosomal transport(GO:0016197);negative regulation of transforming growth factor beta receptor signaling pathway(GO:0030512);neuron projection development(GO:0031175);receptor internalization(GO:0031623);early endosome to Golgi transport(GO:0034498);retrograde transport, endosome to Golgi(GO:0042147);positive regulation of protein catabolic process(GO:…	cytoplasm(GO:0005737);lysosome(GO:0005764);endosome(GO:0005768);early endosome(GO:0005769);Golgi apparatus(GO:0005794);cytosol(GO:0005829);endosome membrane(GO:0010008);postsynaptic density(GO:0014069);membrane(GO:0016020);lamellipodium(GO:0030027);retromer complex(GO:0030904);retromer, tubulation complex(GO:0030905);early endosome membrane(GO:0031901);vesicle(GO:0031982);protein-containing compl…
Cntn2	G3V758	Contactin 2 OS=Rattus norvegicus GN=Cntn2 PE=4 SV=1 - [G3V758_RAT]	0.398549	-2.58496	0	-0.728804	FALSE		FALSE		Contactin-2	ROUNDABOUT HOMOLOG 2 (PTHR44170:SF9)						carbohydrate binding(GO:0030246);protein self-association(GO:0043621)	microtubule cytoskeleton organization(GO:0000226);neuron migration(GO:0001764);cell-matrix adhesion(GO:0007160);axonogenesis(GO:0007409);axon guidance(GO:0007411);axonal fasciculation(GO:0007413);learning(GO:0007612);adult walking behavior(GO:0007628);regulation of cell morphogenesis involved in differentiation(GO:0010769);positive regulation of protein processing(GO:0010954);cerebral cortex GABA…	plasma membrane(GO:0005886);voltage-gated potassium channel complex(GO:0008076);cell surface(GO:0009986);axon(GO:0030424);anchored component of membrane(GO:0031225);node of Ranvier(GO:0033268);neuron projection(GO:0043005);neuronal cell body(GO:0043025);myelin sheath(GO:0043209);juxtaparanode region of axon(GO:0044224);synapse(GO:0045202);anchored component of postsynaptic membrane(GO:0099025)
Csnk2a2	B4F7A9	Casein kinase 2, alpha prime polypeptide OS=Rattus norvegicus GN=Csnk2a2 PE=1 SV=1 - [B4F7A9_RAT]	0.207993	-1.47991	-0.912808	-0.728242	FALSE		FALSE		Casein kinase 2 alpha 2	CASEIN KINASE II SUBUNIT ALPHA' (PTHR24054:SF34)					Cadherin signaling pathway->Casein kinase II;;Parkinson disease->Casein kinase II;;Wnt signaling pathway->Casein Kinase 2;;;;	molecular_function(GO:0003674);protein kinase activity(GO:0004672);protein serine/threonine kinase activity(GO:0004674);ATP binding(GO:0005524);protein N-terminus binding(GO:0047485)	protein phosphorylation(GO:0006468);spermatogenesis(GO:0007283);peptidyl-serine phosphorylation(GO:0018105);cerebral cortex development(GO:0021987);regulation of cell cycle(GO:0051726);liver regeneration(GO:0097421);regulation of chromosome separation(GO:1905818);negative regulation of ubiquitin-dependent protein catabolic process(GO:2000059)	chromatin(GO:0000785);acrosomal vesicle(GO:0001669);nucleus(GO:0005634);cytoplasm(GO:0005737);plasma membrane(GO:0005886);PcG protein complex(GO:0031519)	Condensation of Prometaphase Chromosomes;Regulation of PTEN stability and activity;Receptor Mediated Mitophagy;WNT mediated activation of DVL;Generic Transcription Pathway;L1CAM interactions;Regulation of TP53 Activity;Gene expression (Transcription);TCF dependent signaling in response to WNT;RNA Polymerase II Transcription;Cell Cycle;Metabolism;Cooperation of PDCL (PhLP1) and TRiC/CCT in G-prote…
Srp68	B2RYI2	Signal recognition particle subunit SRP68 OS=Rattus norvegicus GN=Srp68 PE=1 SV=1 - [B2RYI2_RAT]	-0.0671142	-1.58496	-0.529853	-0.72731	FALSE		FALSE		Signal recognition particle subunit SRP68	SIGNAL RECOGNITION PARTICLE SUBUNIT SRP68 (PTHR12860:SF0)	ribonucleoprotein complex binding(GO:0043021)		cytoplasmic part(GO:0044444);ribonucleoprotein complex(GO:1990904)	nucleic acid binding(PC00171)		signal recognition particle binding(GO:0005047);7S RNA binding(GO:0008312);protein domain specific binding(GO:0019904);endoplasmic reticulum signal peptide binding(GO:0030942);ribosome binding(GO:0043022)	SRP-dependent cotranslational protein targeting to membrane(GO:0006614);response to drug(GO:0042493)	signal recognition particle, endoplasmic reticulum targeting(GO:0005786);cytosol(GO:0005829);focal adhesion(GO:0005925);signal recognition particle(GO:0048500)
Zc2hc1a	B5DF95	Family with sequence similarity 164, member A OS=Rattus norvegicus GN=Zc2hc1a PE=1 SV=1 - [B5DF95_RAT]	-1.58496	1.03037	-1.58496	-0.713184	FALSE		FALSE		Zinc finger, C2HC-type-containing 1A	ZINC FINGER C2HC DOMAIN-CONTAINING PROTEIN 1A (PTHR13555:SF25)
Habp4	A1L1K8	Hyaluronan binding protein 4 OS=Rattus norvegicus GN=Habp4 PE=1 SV=1 - [A1L1K8_RAT]	-1	-1	-0.131679	-0.71056	FALSE		FALSE		Intracellular hyaluronan-binding protein 4	INTRACELLULAR HYALURONAN-BINDING PROTEIN 4 (PTHR12299:SF30)	RNA binding(GO:0003723)	primary metabolic process(GO:0044238)		RNA binding protein(PC00031)		RNA binding(GO:0003723);protein binding(GO:0005515);SUMO binding(GO:0032183)	mRNA processing(GO:0006397);RNA splicing(GO:0008380);PML body organization(GO:0030578);positive regulation of RNA splicing(GO:0033120);negative regulation of DNA binding(GO:0043392);positive regulation of translational initiation(GO:0045948);cellular response to mechanical stimulus(GO:0071260)	nucleus(GO:0005634);nucleolus(GO:0005730);cytoplasm(GO:0005737);cytoplasmic stress granule(GO:0010494);Cajal body(GO:0015030);sarcoplasm(GO:0016528);nuclear speck(GO:0016607);sarcomere(GO:0030017);Gemini of coiled bodies(GO:0097504)	Response to elevated platelet cytosolic Ca2+;Platelet activation, signaling and aggregation;Platelet degranulation ;Hemostasis
Copb2	O35142	Coatomer subunit beta' OS=Rattus norvegicus GN=Copb2 PE=1 SV=3 - [COPB2_RAT]	-0.732116	-1.25691	-0.137887	-0.70897	TRUE	COPI	FALSE		Coatomer subunit beta'	COATOMER SUBUNIT BETA' (PTHR19876:SF2)		ER to Golgi vesicle-mediated transport(GO:0006888);intra-Golgi vesicle-mediated transport(GO:0006891);intracellular protein transport(GO:0006886);retrograde vesicle-mediated transport, Golgi to ER(GO:0006890)	COPI vesicle coat(GO:0030126);plasma membrane(GO:0005886);vacuole(GO:0005773)	vesicle coat protein(PC00235)		protein kinase C binding(GO:0005080);structural molecule activity(GO:0005198);protein binding(GO:0005515)	intracellular protein transport(GO:0006886);endoplasmic reticulum to Golgi vesicle-mediated transport(GO:0006888);retrograde vesicle-mediated transport, Golgi to endoplasmic reticulum(GO:0006890);intra-Golgi vesicle-mediated transport(GO:0006891);toxin transport(GO:1901998)	Golgi membrane(GO:0000139);Golgi apparatus(GO:0005794);cytosol(GO:0005829);COPI vesicle coat(GO:0030126);exocytic vesicle(GO:0070382)
Wdr11	D3Z9L5	Protein Wdr11 OS=Rattus norvegicus GN=Wdr11 PE=1 SV=2 - [D3Z9L5_RAT]	0.197192	-2.32193	0	-0.708245	FALSE		FALSE		WD repeat domain 11	WD REPEAT-CONTAINING PROTEIN 11 (PTHR14593:SF5)			cytoplasm(GO:0005737)			molecular_function(GO:0003674)	intracellular protein transport(GO:0006886);heart development(GO:0007507);biological_process(GO:0008150);regulation of smoothened signaling pathway(GO:0008589);multicellular organism growth(GO:0035264);cilium assembly(GO:0060271);head development(GO:0060322);vesicle tethering to Golgi(GO:0099041)	cellular_component(GO:0005575);nucleus(GO:0005634);cytoplasm(GO:0005737);trans-Golgi network(GO:0005802);cytosol(GO:0005829);cilium(GO:0005929);axoneme(GO:0005930);microtubule cytoskeleton(GO:0015630);cytoplasmic vesicle(GO:0031410);ciliary basal body(GO:0036064)
Itsn1	Q9WVE9	Intersectin-1 OS=Rattus norvegicus GN=Itsn1 PE=1 SV=1 - [ITSN1_RAT]	-2.32193	-0.291554	0.496932	-0.705517	FALSE		FALSE		Intersectin-1	INTERSECTIN-1 (PTHR11216:SF68)	calcium ion binding(GO:0005509);enzyme regulator activity(GO:0030234);protein binding(GO:0005515)	endocytosis(GO:0006897);intracellular protein transport(GO:0006886);nervous system process(GO:0050877);neurotransmitter secretion(GO:0007269)		G-protein modulator(PC00022);calcium-binding protein(PC00060);membrane traffic protein(PC00150)		Rho guanyl-nucleotide exchange factor activity(GO:0005089);calcium ion binding(GO:0005509);protein binding(GO:0005515);kinase activator activity(GO:0019209);protein-containing complex scaffold activity(GO:0032947);proline-rich region binding(GO:0070064)	endocytosis(GO:0006897);small GTPase mediated signal transduction(GO:0007264);brain development(GO:0007420);regulation of Rho protein signal transduction(GO:0035023);intracellular signal transduction(GO:0035556);negative regulation of neuron apoptotic process(GO:0043524);synaptic vesicle endocytosis(GO:0048488);positive regulation of protein kinase B signaling(GO:0051897);positive regulation of g…	nuclear envelope(GO:0005635);cytoplasm(GO:0005737);plasma membrane(GO:0005886);clathrin-coated pit(GO:0005905);lamellipodium(GO:0030027);cell junction(GO:0030054);endocytic vesicle(GO:0030139);neuronal cell body(GO:0043025);terminal bouton(GO:0043195);dendritic spine(GO:0043197);calyx of Held(GO:0044305);synapse(GO:0045202);apical dendrite(GO:0097440);intracellular vesicle(GO:0097708);presynaptic…	Clathrin-mediated endocytosis;EPH-Ephrin signaling;Cargo recognition for clathrin-mediated endocytosis;EPHB-mediated forward signaling;Axon guidance;Signal Transduction;NRAGE signals death through JNK;Cell death signalling via NRAGE, NRIF and NADE;Developmental Biology;G alpha (12/13) signalling events;p75 NTR receptor-mediated signalling;Signaling by GPCR;Membrane Trafficking;Rho GTPase cycle;De…
Plcg1	G3V845	Phosphoinositide phospholipase C OS=Rattus norvegicus GN=Plcg1 PE=1 SV=1 - [G3V845_RAT]	-1.58496	0	-0.529853	-0.704938	FALSE		FALSE		1-phosphatidylinositol 4,5-bisphosphate phosphodiesterase gamma-1	1-PHOSPHATIDYLINOSITOL 4,5-BISPHOSPHATE PHOSPHODIESTERASE GAMMA-1 (PTHR10336:SF173)	phospholipase C activity(GO:0004629)	alcohol metabolic process(GO:0006066);epithelial cell migration(GO:0010631);intracellular signal transduction(GO:0035556);organic hydroxy compound biosynthetic process(GO:1901617);organophosphate biosynthetic process(GO:0090407);phosphate-containing compound metabolic process(GO:0006796);positive regulation of cell migration(GO:0030335);positive regulation of multicellular organismal process(GO:0…	intracellular(GO:0005622)	calcium-binding protein(PC00060);guanyl-nucleotide exchange factor(PC00113);phospholipase(PC00186);signaling molecule(PC00207)	Thyrotropin-releasing hormone receptor signaling pathway->Phospholipase C;;CCKR signaling map->PLCgamma1;;Oxytocin receptor mediated signaling pathway->Phospholipase C beta;;Angiogenesis->Phospholipase C-gamma;;VEGF signaling pathway->Phospholipase C-gamma;;EGF receptor signaling pathway->phospholipase c gamma;;PDGF signaling pathway->Phospholipase C, gamma;;Axon guidance mediated by netrin->Phos…	phosphatidylinositol phospholipase C activity(GO:0004435);insulin receptor binding(GO:0005158);neurotrophin TRKA receptor binding(GO:0005168);calcium ion binding(GO:0005509);protein binding(GO:0005515);protein kinase binding(GO:0019901);receptor tyrosine kinase binding(GO:0030971);glutamate receptor binding(GO:0035254);phosphoprotein binding(GO:0051219)	in utero embryonic development(GO:0001701);calcium ion transport(GO:0006816);signal transduction(GO:0007165);epidermal growth factor receptor signaling pathway(GO:0007173);protein secretion(GO:0009306);phospholipid catabolic process(GO:0009395);response to gravity(GO:0009629);response to organonitrogen compound(GO:0010243);positive regulation of epithelial cell migration(GO:0010634);cell migratio…	ruffle(GO:0001726);cytoplasm(GO:0005737);cytosol(GO:0005829);plasma membrane(GO:0005886);cell-cell junction(GO:0005911);COP9 signalosome(GO:0008180);lamellipodium(GO:0030027);clathrin-coated vesicle(GO:0030136);cell projection(GO:0042995);neuron projection(GO:0043005);Schaffer collateral - CA1 synapse(GO:0098685);glutamatergic synapse(GO:0098978)	Interferon Signaling;Signaling by Receptor Tyrosine Kinases;Phospholipase C-mediated cascade; FGFR4;Phospholipase C-mediated cascade; FGFR3;Signaling by NTRK3 (TRKC);Signaling by NTRKs;Inositol phosphate metabolism;Downstream signaling of activated FGFR3;Phospholipase C-mediated cascade; FGFR2;Signaling by NTRK1 (TRKA);VEGFA-VEGFR2 Pathway;Signaling by FGFR2;Signaling by FGFR1;Synthesis of IP3 an…
Lrrc47	F1LT49	Protein Lrrc47 OS=Rattus norvegicus GN=Lrrc47 PE=1 SV=2 - [F1LT49_RAT]	-1.58496	-1	0.496932	-0.69601	FALSE		FALSE		Leucine-rich repeat-containing 47	LEUCINE-RICH REPEAT-CONTAINING PROTEIN 47 (PTHR10947:SF3)	catalytic activity, acting on RNA(GO:0140098);ligase activity(GO:0016874)	cellular amino acid metabolic process(GO:0006520);formation of translation initiation ternary complex(GO:0001677);tRNA metabolic process(GO:0006399);translational elongation(GO:0006414);translational termination(GO:0006415)	catalytic complex(GO:1902494);cytoplasmic part(GO:0044444)	aminoacyl-tRNA synthetase(PC00047);nucleic acid binding(PC00171)		RNA binding(GO:0003723);phenylalanine-tRNA ligase activity(GO:0004826)
Vcpip1	Q8CF97	Deubiquitinating protein VCIP135 OS=Rattus norvegicus GN=Vcpip1 PE=1 SV=2 - [VCIP1_RAT]	-1.58496	-1	0.496932	-0.69601	FALSE		FALSE		Deubiquitinating protein VCIP135	DEUBIQUITINATING PROTEIN VCIP135 (PTHR14843:SF2)	thiol-dependent ubiquitin-specific protease activity(GO:0004843)	Golgi organization(GO:0007030);cellular component assembly(GO:0022607);organelle membrane fusion(GO:0090174);protein K48-linked deubiquitination(GO:0071108)		cysteine protease(PC00081)		thiol-dependent ubiquitin-specific protease activity(GO:0004843)	mitotic cell cycle(GO:0000278);Golgi organization(GO:0007030);endoplasmic reticulum membrane fusion(GO:0016320);protein ubiquitination(GO:0016567);protein K11-linked deubiquitination(GO:0035871);protein K48-linked deubiquitination(GO:0071108);Golgi reassembly(GO:0090168)	cytoplasm(GO:0005737);endoplasmic reticulum(GO:0005783);Golgi stack(GO:0005795);synapse(GO:0045202)	Post-translational protein modification;Deubiquitination;Metabolism of proteins;Ovarian tumor domain proteases
Blmh	P70645	Bleomycin hydrolase OS=Rattus norvegicus GN=Blmh PE=1 SV=1 - [BLMH_RAT]	1.72048	-2.80735	-1	-0.695626	FALSE		FALSE		Bleomycin hydrolase	BLEOMYCIN HYDROLASE (PTHR10363:SF2)	cysteine-type peptidase activity(GO:0008234)	cellular amino acid catabolic process(GO:0009063);response to toxic substance(GO:0009636);sulfur compound metabolic process(GO:0006790)	cytoplasm(GO:0005737)	cysteine protease(PC00081)		aminopeptidase activity(GO:0004177);cysteine-type endopeptidase activity(GO:0004197);peptidase activity(GO:0008233);cysteine-type peptidase activity(GO:0008234);identical protein binding(GO:0042802)	proteolysis(GO:0006508);response to toxic substance(GO:0009636);response to drug(GO:0042493);homocysteine catabolic process(GO:0043418)	cytoplasm(GO:0005737)	Adaptive Immune System;Class I MHC mediated antigen processing & presentation;Immune System;Antigen processing: Ubiquitination & Proteasome degradation
Timm50	D3ZJX5	Protein Timm50 OS=Rattus norvegicus GN=Timm50 PE=1 SV=2 - [D3ZJX5_RAT]	-0.0868775	-2	0	-0.695626	FALSE		FALSE		RCG54610, isoform CRA_a	MITOCHONDRIAL IMPORT INNER MEMBRANE TRANSLOCASE SUBUNIT TIM50 (PTHR12210:SF3)	phosphoprotein phosphatase activity(GO:0004721)	protein import into mitochondrial matrix(GO:0030150)	mitochondrial inner membrane presequence translocase complex(GO:0005744)			molecular_function(GO:0003674);phosphoprotein phosphatase activity(GO:0004721);protein serine/threonine phosphatase activity(GO:0004722);protein tyrosine phosphatase activity(GO:0004725);interleukin-2 receptor binding(GO:0005134);ribonucleoprotein complex binding(GO:0043021)	release of cytochrome c from mitochondria(GO:0001836);protein dephosphorylation(GO:0006470);mitochondrial membrane organization(GO:0007006);biological_process(GO:0008150);protein import into mitochondrial matrix(GO:0030150);peptidyl-tyrosine dephosphorylation(GO:0035335)	cellular_component(GO:0005575);nucleoplasm(GO:0005654);mitochondrion(GO:0005739);mitochondrial inner membrane(GO:0005743);TIM23 mitochondrial import inner membrane translocase complex(GO:0005744);integral component of membrane(GO:0016021);nuclear speck(GO:0016607)
Rics	B5DEI5	Rics protein (Fragment) OS=Rattus norvegicus GN=Rics PE=2 SV=1 - [B5DEI5_RAT]	0.241008	-2	-0.324324	-0.694439	FALSE		FALSE
Dfna5	A0A0G2K6Y3	Protein Dfna5 OS=Rattus norvegicus GN=Dfna5 PE=4 SV=1 - [A0A0G2K6Y3_RAT]	-0.08092	-2	0	-0.69364	FALSE		FALSE
Sec24b	D3ZW15	Protein Sec24b OS=Rattus norvegicus GN=Sec24b PE=1 SV=1 - [D3ZW15_RAT]	0.517848	-1.58496	-1	-0.689038	FALSE		FALSE		SEC24 homolog B, COPII coat complex component	PROTEIN TRANSPORT PROTEIN SEC24B (PTHR13803:SF4)		intracellular protein transport(GO:0006886);vesicle-mediated transport(GO:0016192)	cytoplasm(GO:0005737)	vesicle coat protein(PC00235)		zinc ion binding(GO:0008270)	neural tube closure(GO:0001843);auditory receptor cell morphogenesis(GO:0002093);outflow tract morphogenesis(GO:0003151);intracellular protein transport(GO:0006886);endoplasmic reticulum to Golgi vesicle-mediated transport(GO:0006888);cochlear nucleus development(GO:0021747);aorta morphogenesis(GO:0035909);auditory receptor cell stereocilium organization(GO:0060088);lung morphogenesis(GO:0060425)…	Golgi membrane(GO:0000139);cytosol(GO:0005829);COPII vesicle coat(GO:0030127);COPII-coated ER to Golgi transport vesicle(GO:0030134)	Membrane Trafficking;Metabolism of proteins;Class I MHC mediated antigen processing & presentation;Antigen Presentation: Folding, assembly and peptide loading of class I MHC;Vesicle-mediated transport;Immune System;Cargo concentration in the ER;MHC class II antigen presentation;COPII-mediated vesicle transport;ER to Golgi Anterograde Transport;Adaptive Immune System;Transport to the Golgi and sub…
Shmt2	Q5U3Z7	Serine hydroxymethyltransferase OS=Rattus norvegicus GN=Shmt2 PE=1 SV=1 - [Q5U3Z7_RAT]	-0.482152	-1.58496	0	-0.689038	FALSE		FALSE		Serine hydroxymethyltransferase	SERINE HYDROXYMETHYLTRANSFERASE, MITOCHONDRIAL (PTHR11680:SF28)	amino acid binding(GO:0016597);cofactor binding(GO:0048037);drug binding(GO:0008144);heterocyclic compound binding(GO:1901363);organic cyclic compound binding(GO:0097159);transferase activity, transferring one-carbon groups(GO:0016741);zinc ion binding(GO:0008270)	cellular amino acid biosynthetic process(GO:0008652);cellular amino acid catabolic process(GO:0009063);cellular response to organic cyclic compound(GO:0071407);cellular response to organonitrogen compound(GO:0071417);cellular response to oxygen-containing compound(GO:1901701);drug metabolic process(GO:0017144);folic acid-containing compound metabolic process(GO:0006760);regulation of neurotransmi…		methyltransferase(PC00155)	Serine glycine biosynthesis->Glycine hydroxymethyltransferase;;	chromatin binding(GO:0003682);glycine hydroxymethyltransferase activity(GO:0004372);methyltransferase activity(GO:0008168);zinc ion binding(GO:0008270);L-allo-threonine aldolase activity(GO:0008732);amino acid binding(GO:0016597);pyridoxal phosphate binding(GO:0030170);identical protein binding(GO:0042802);cobalt ion binding(GO:0050897);serine binding(GO:0070905)	regulation of oxidative phosphorylation(GO:0002082);glycine metabolic process(GO:0006544);glycine biosynthetic process(GO:0006545);L-serine metabolic process(GO:0006563);L-serine biosynthetic process(GO:0006564);L-serine catabolic process(GO:0006565);one-carbon metabolic process(GO:0006730);positive regulation of cell population proliferation(GO:0008284);glycine biosynthetic process from serine(G…	nucleus(GO:0005634);cytoplasm(GO:0005737);mitochondrion(GO:0005739);mitochondrial inner membrane(GO:0005743);mitochondrial intermembrane space(GO:0005758);mitochondrial matrix(GO:0005759);microtubule cytoskeleton(GO:0015630);mitochondrial nucleoid(GO:0042645);BRISC complex(GO:0070552)	Metabolism of water-soluble vitamins and cofactors;Metabolism;Metabolism of vitamins and cofactors;Metabolism of folate and pterines
Tmem132a	G3V963	RCG47487, isoform CRA_b OS=Rattus norvegicus GN=Tmem132a PE=4 SV=1 - [G3V963_RAT]	0.517848	-1	-1.58496	-0.689038	FALSE		FALSE		Transmembrane protein 132A	TRANSMEMBRANE PROTEIN 132A (PTHR13388:SF9)			Golgi apparatus(GO:0005794);endoplasmic reticulum(GO:0005783);plasma membrane(GO:0005886);vacuole(GO:0005773)			protein binding(GO:0005515)	brain development(GO:0007420);negative regulation of programmed cell death(GO:0043069)	Golgi membrane(GO:0000139);endoplasmic reticulum(GO:0005783);endoplasmic reticulum membrane(GO:0005789);Golgi apparatus(GO:0005794);integral component of membrane(GO:0016021)	Post-translational protein phosphorylation;Post-translational protein modification;Regulation of Insulin-like Growth Factor (IGF) transport and uptake by Insulin-like Growth Factor Binding Proteins (IGFBPs);Metabolism of proteins
Mllt4	O35889	Afadin OS=Rattus norvegicus GN=Mllt4 PE=1 SV=1 - [AFAD_RAT]	0.517848	-1	-1.58496	-0.689038	FALSE		FALSE
Ppa1	F7EPH4	Protein Sar1a OS=Rattus norvegicus GN=Ppa1 PE=1 SV=1 - [F7EPH4_RAT]	-0.0671142	-2	0	-0.689038	FALSE		FALSE
Smc1a	Q9Z1M9	Structural maintenance of chromosomes protein 1A OS=Rattus norvegicus GN=Smc1a PE=1 SV=1 - [SMC1A_RAT]	-2	0.445411	-0.503068	-0.685886	FALSE		FALSE		Structural maintenance of chromosomes protein 1A	STRUCTURAL MAINTENANCE OF CHROMOSOMES PROTEIN 1A (PTHR18937:SF170)		chromatin organization(GO:0006325);chromosome segregation(GO:0007059)				chromatin binding(GO:0003682);ATP binding(GO:0005524);mediator complex binding(GO:0036033);protein heterodimerization activity(GO:0046982)	DNA repair(GO:0006281);sister chromatid cohesion(GO:0007062);mitotic sister chromatid cohesion(GO:0007064);response to radiation(GO:0009314);stem cell population maintenance(GO:0019827);negative regulation of DNA endoreduplication(GO:0032876);cell division(GO:0051301);meiotic cell cycle(GO:0051321);response to DNA damage checkpoint signaling(GO:0072423);regulation of mitotic spindle assembly(GO:1…	kinetochore(GO:0000776);nucleus(GO:0005634);nucleoplasm(GO:0005654);cytosol(GO:0005829);cohesin complex(GO:0008278);nuclear matrix(GO:0016363);meiotic cohesin complex(GO:0030893);mitotic spindle pole(GO:0097431)	S Phase;M Phase;Metabolism of proteins;Mitotic Telophase/Cytokinesis;Mitotic Anaphase;Cell Cycle;SUMOylation of DNA damage response and repair proteins;Mitotic Prometaphase;Establishment of Sister Chromatid Cohesion;Resolution of Sister Chromatid Cohesion;Cohesin Loading onto Chromatin;SUMO E3 ligases SUMOylate target proteins;Mitotic Metaphase and Anaphase;SUMOylation;Cell Cycle, Mitotic;Separat…
Vps13c	D4A4K4	Protein Vps13c OS=Rattus norvegicus GN=Vps13c PE=1 SV=2 - [D4A4K4_RAT]	-0.566347	-1.13955	-0.342016	-0.682638	FALSE		FALSE		Vacuolar protein sorting 13C	VACUOLAR PROTEIN SORTING-ASSOCIATED PROTEIN 13C (PTHR16166:SF69)		cellular process(GO:0009987);maintenance of location(GO:0051235);protein localization to Golgi apparatus(GO:0034067);protein targeting to vacuole(GO:0006623)	extrinsic component of membrane(GO:0019898);intracellular(GO:0005622)				protein targeting to vacuole(GO:0006623);mitochondrion organization(GO:0007005);protein retention in Golgi apparatus(GO:0045053);negative regulation of parkin-mediated stimulation of mitophagy in response to mitochondrial depolarization(GO:1905090)	mitochondrial outer membrane(GO:0005741);cytosol(GO:0005829);extrinsic component of membrane(GO:0019898)
Hnrnpul2	D4ABT8	Protein Hnrnpul2 OS=Rattus norvegicus GN=Hnrnpul2 PE=1 SV=1 - [D4ABT8_RAT]	0.494765	-1.77698	-0.760804	-0.681007	FALSE		TRUE	RNA	Heterogeneous nuclear ribonucleoprotein U-like 2	HCG2044799-RELATED (PTHR12381:SF66)								nucleus(GO:0005634);nucleoplasm(GO:0005654)
Coro2b	F1LMV9	Coronin OS=Rattus norvegicus GN=Coro2b PE=3 SV=3 - [F1LMV9_RAT]	0.559762	-2.58496	0	-0.675067	FALSE		TRUE	Various	Coronin	CORONIN-2B (PTHR10856:SF17)	actin binding(GO:0003779)	cytoskeleton organization(GO:0007010)	actin cytoskeleton(GO:0015629)	non-motor actin binding protein(PC00165)		actin filament binding(GO:0051015)	actin cytoskeleton organization(GO:0030036)	membrane(GO:0016020)
Snrpd2	B5DES0	Protein Snrpd2 OS=Rattus norvegicus GN=Snrpd2 PE=1 SV=1 - [B5DES0_RAT]	-0.0868775	-0.342139	-1.58496	-0.671326	FALSE		FALSE		RCG54604	SMALL NUCLEAR RIBONUCLEOPROTEIN SM D2 (PTHR12777:SF0)		spliceosomal snRNP assembly(GO:0000387)	Lsm2-8 complex(GO:0120115);Prp19 complex(GO:0000974);U1 snRNP(GO:0005685);U2 snRNP(GO:0005686);U4 snRNP(GO:0005687);U4/U6 x U5 tri-snRNP complex(GO:0046540);U5 snRNP(GO:0005682);U6 snRNP(GO:0005688);catalytic step 2 spliceosome(GO:0071013)	mRNA processing factor(PC00147)		U1 snRNP binding(GO:1990446)	spliceosomal snRNP assembly(GO:0000387);mRNA splicing, via spliceosome(GO:0000398);biological_process(GO:0008150)	nucleus(GO:0005634);U5 snRNP(GO:0005682);U1 snRNP(GO:0005685);U2 snRNP(GO:0005686);U4 snRNP(GO:0005687);U12-type spliceosomal complex(GO:0005689);cytosol(GO:0005829);methylosome(GO:0034709);pICln-Sm protein complex(GO:0034715);SMN-Sm protein complex(GO:0034719);U4/U6 x U5 tri-snRNP complex(GO:0046540);U2-type precatalytic spliceosome(GO:0071005);U2-type catalytic step 2 spliceosome(GO:0071007);ca…	mRNA Splicing - Minor Pathway;mRNA Splicing - Major Pathway;mRNA Splicing;Processing of Capped Intron-Containing Pre-mRNA;snRNP Assembly;Metabolism of RNA;Metabolism of non-coding RNA
Dstn	Q7M0E3	Destrin OS=Rattus norvegicus GN=Dstn PE=1 SV=3 - [DEST_RAT]	-0.482152	-1.58496	0.0551096	-0.670668	FALSE		FALSE		Destrin	DESTRIN (PTHR11913:SF18)		anatomical structure morphogenesis(GO:0009653)				actin filament binding(GO:0051015)	actin filament depolymerization(GO:0030042);actin filament fragmentation(GO:0030043);positive regulation of actin filament depolymerization(GO:0030836);actin filament severing(GO:0051014)	cytoplasm(GO:0005737);actin cytoskeleton(GO:0015629);cortical actin cytoskeleton(GO:0030864)
Trappc6b	D3ZES2	Protein Trappc6b OS=Rattus norvegicus GN=Trappc6b PE=4 SV=1 - [D3ZES2_RAT]	0.517848	-2.58496	0.0551096	-0.670668	FALSE		FALSE		Trafficking protein particle complex 6B	TRAFFICKING PROTEIN PARTICLE COMPLEX SUBUNIT 6B (PTHR12817:SF3)		ER to Golgi vesicle-mediated transport(GO:0006888)	cis-Golgi network(GO:0005801);plasma membrane(GO:0005886);trans-Golgi network(GO:0005802);vacuole(GO:0005773)				endoplasmic reticulum to Golgi vesicle-mediated transport(GO:0006888);regulation of GTPase activity(GO:0043087)	cis-Golgi network(GO:0005801);trans-Golgi network(GO:0005802)	Membrane Trafficking;Metabolism of proteins;Vesicle-mediated transport;COPII-mediated vesicle transport;ER to Golgi Anterograde Transport;Rab regulation of trafficking;Transport to the Golgi and subsequent modification;Asparagine N-linked glycosylation;RAB GEFs exchange GTP for GDP on RABs;Post-translational protein modification
Safb2	M0R6E6	Protein Safb2 OS=Rattus norvegicus GN=Safb2 PE=1 SV=2 - [M0R6E6_RAT]	-1	-1	0	-0.666667	FALSE		TRUE	RNA
Prr36	D3ZPT0	Protein Prr36 OS=Rattus norvegicus GN=Prr36 PE=4 SV=2 - [D3ZPT0_RAT]	-1	-1	0	-0.666667	FALSE		FALSE		Proline-rich 36	PROLINE-RICH PROTEIN 36 (PTHR22427:SF8)
Hddc2	D3ZKT8	HD domain containing 2 (Predicted), isoform CRA_b OS=Rattus norvegicus GN=Hddc2 PE=1 SV=1 - [D3ZKT8_RAT]	-1	-1	0	-0.666667	FALSE		FALSE		HD domain containing 2 (Predicted), isoform CRA_b	HD DOMAIN-CONTAINING PROTEIN 2 (PTHR11845:SF13)		carbohydrate derivative biosynthetic process(GO:1901137);nucleoside monophosphate biosynthetic process(GO:0009124);nucleotide biosynthetic process(GO:0009165);organonitrogen compound biosynthetic process(GO:1901566);pyrimidine nucleotide metabolic process(GO:0006220)	cytoplasm(GO:0005737)			5'-deoxynucleotidase activity(GO:0002953)	dUMP biosynthetic process(GO:0006226);pyrimidine deoxyribonucleotide salvage(GO:0010139);dephosphorylation(GO:0016311)
Aldh16a1	Q3T1L0	Aldehyde dehydrogenase family 16 member A1 OS=Rattus norvegicus GN=Aldh16a1 PE=2 SV=1 - [A16A1_RAT]	-1	-1	0	-0.666667	FALSE		FALSE		Aldehyde dehydrogenase family 16 member A1	ALDEHYDE DEHYDROGENASE FAMILY 16 MEMBER A1 (PTHR11699:SF98)				dehydrogenase(PC00092)	5-Hydroxytryptamine degredation->Aldehyde Dehydrogenase;;	oxidoreductase activity(GO:0016491);oxidoreductase activity, acting on the aldehyde or oxo group of donors, NAD or NADP as acceptor(GO:0016620)	oxidation-reduction process(GO:0055114)
Atxn2	B5DFB6	Atxn2 protein (Fragment) OS=Rattus norvegicus GN=Atxn2 PE=2 SV=1 - [B5DFB6_RAT]	-1	0	-1	-0.666667	FALSE		FALSE		Ataxin 2	ATAXIN-2 (PTHR12854:SF11)	RNA binding(GO:0003723)	cytoplasmic mRNA processing body assembly(GO:0033962);regulation of organelle organization(GO:0033043);regulation of protein complex assembly(GO:0043254)	cytoplasmic stress granule(GO:0010494)	RNA binding protein(PC00031)		molecular_function(GO:0003674);epidermal growth factor receptor binding(GO:0005154);protein C-terminus binding(GO:0008022)	negative regulation of receptor internalization(GO:0002091);biological_process(GO:0008150);regulation of cytoplasmic mRNA processing body assembly(GO:0010603);cerebellar Purkinje cell differentiation(GO:0021702);cytoplasmic mRNA processing body assembly(GO:0033962);stress granule assembly(GO:0034063);negative regulation of multicellular organism growth(GO:0040015);neuron projection morphogenesis(…	cellular_component(GO:0005575);cytoplasm(GO:0005737);Golgi apparatus(GO:0005794);trans-Golgi network(GO:0005802);cytosol(GO:0005829);polysome(GO:0005844);cytoplasmic stress granule(GO:0010494);perinuclear region of cytoplasm(GO:0048471);ribonucleoprotein complex(GO:1990904)
Adgrl3	D3ZH59	Adhesion G protein-coupled receptor L3 OS=Rattus norvegicus GN=Adgrl3 PE=1 SV=3 - [D3ZH59_RAT]	-1	-1	0	-0.666667	FALSE		FALSE		Adhesion G protein-coupled receptor L3	ADHESION G PROTEIN-COUPLED RECEPTOR L3 (PTHR12011:SF60)	G-protein coupled receptor activity(GO:0004930);adenylate cyclase activity(GO:0004016)	activation of adenylate cyclase activity(GO:0007190);adenylate cyclase-activating G-protein coupled receptor signaling pathway(GO:0007189);regulation of adenylate cyclase activity(GO:0045761);regulation of cAMP-mediated signaling(GO:0043949)	integral component of plasma membrane(GO:0005887);intracellular(GO:0005622)	G-protein coupled receptor(PC00021);antibacterial response protein(PC00051);protease(PC00190)		G protein-coupled receptor activity(GO:0004930);calcium ion binding(GO:0005509);carbohydrate binding(GO:0030246)	neuron migration(GO:0001764);cell surface receptor signaling pathway(GO:0007166);G protein-coupled receptor signaling pathway(GO:0007186);adenylate cyclase-activating G protein-coupled receptor signaling pathway(GO:0007189);synapse assembly(GO:0007416);brain development(GO:0007420);locomotion involved in locomotory behavior(GO:0031987);response to cocaine(GO:0042220);synapse organization(GO:00508…	cellular_component(GO:0005575);integral component of plasma membrane(GO:0005887);cell-cell junction(GO:0005911);integral component of membrane(GO:0016021);axon(GO:0030424);glutamatergic synapse(GO:0098978)
Aspscr1	F1LR71	Protein Aspscr1 OS=Rattus norvegicus GN=Aspscr1 PE=1 SV=2 - [F1LR71_RAT]	-1	-1	0	-0.666667	FALSE		FALSE		ASPSCR1, UBX domain-containing tether for SLC2A4	TETHER CONTAINING UBX DOMAIN FOR GLUT4 (PTHR46467:SF1)						molecular_function(GO:0003674)	intracellular protein transport(GO:0006886);biological_process(GO:0008150);positive regulation of protein modification process(GO:0031401);glucose homeostasis(GO:0042593);regulation of glucose import(GO:0046324)	cellular_component(GO:0005575);nucleoplasm(GO:0005654);cytosol(GO:0005829);plasma membrane(GO:0005886);cytoplasmic side of plasma membrane(GO:0009898);vesicle membrane(GO:0012506);extrinsic component of membrane(GO:0019898);intracellular membrane-bounded organelle(GO:0043231);perinuclear region of cytoplasm(GO:0048471)
Map4k3	Q924I2	Mitogen-activated protein kinase kinase kinase kinase 3 OS=Rattus norvegicus GN=Map4k3 PE=1 SV=2 - [M4K3_RAT]	0	0	-2	-0.666667	FALSE		FALSE		Mitogen-activated protein kinase kinase kinase kinase 3	MITOGEN-ACTIVATED PROTEIN KINASE KINASE KINASE KINASE 3 (PTHR24361:SF205)	MAP kinase activity(GO:0004707);MAP kinase kinase activity(GO:0004708)	activation of MAPKK activity(GO:0000186);stress-activated protein kinase signaling cascade(GO:0031098)	cytoplasm(GO:0005737)		Apoptosis signaling pathway->Germinal center kinase related;;Gonadotropin-releasing hormone receptor pathway->MAP4Ks;;;	protein serine/threonine kinase activity(GO:0004674);ATP binding(GO:0005524);MAP kinase kinase kinase kinase activity(GO:0008349);SH3 domain binding(GO:0017124)	MAPK cascade(GO:0000165);activation of MAPKKK activity(GO:0000185);protein phosphorylation(GO:0006468);response to UV(GO:0009411);signal transduction by protein phosphorylation(GO:0023014);stress-activated protein kinase signaling cascade(GO:0031098);activation of protein kinase activity(GO:0032147);response to tumor necrosis factor(GO:0034612);intracellular signal transduction(GO:0035556)	cytoplasm(GO:0005737)
Carhsp1	Q9WU49	Calcium-regulated heat stable protein 1 OS=Rattus norvegicus GN=Carhsp1 PE=1 SV=1 - [CHSP1_RAT]	-1	-1	0	-0.666667	FALSE		FALSE		Calcium-regulated heat stable protein 1	CALCIUM-REGULATED HEAT-STABLE PROTEIN 1 (PTHR12962:SF3)	mRNA 3'-UTR binding(GO:0003730)	gene expression(GO:0010467);mRNA catabolic process(GO:0006402);regulation of mRNA stability(GO:0043488)	cytoplasm(GO:0005737)	RNA binding protein(PC00031)		mRNA 3'-UTR binding(GO:0003730)	calcium-mediated signaling(GO:0019722);regulation of mRNA stability(GO:0043488)	cytoplasmic exosome (RNase complex)(GO:0000177);P-body(GO:0000932);cytoplasm(GO:0005737);cytosol(GO:0005829);P granule(GO:0043186)
Rpl26-ps2	D4A1Z2	Uncharacterized protein OS=Rattus norvegicus GN=Rpl26-ps2 PE=3 SV=1 - [D4A1Z2_RAT]	-1	-1	0	-0.666667	FALSE		FALSE		Ribosomal protein L26, pseudogene 2	60S RIBOSOMAL PROTEIN L26 (PTHR11143:SF11)	RNA binding(GO:0003723);structural constituent of ribosome(GO:0003735)	cytoplasmic translation(GO:0002181);formation of translation initiation ternary complex(GO:0001677);ribosomal large subunit biogenesis(GO:0042273);translational elongation(GO:0006414);translational termination(GO:0006415)	cytosolic large ribosomal subunit(GO:0022625)	ribosomal protein(PC00202)		RNA binding(GO:0003723);structural constituent of ribosome(GO:0003735)	cytoplasmic translation(GO:0002181);ribosomal large subunit biogenesis(GO:0042273)	cytosolic large ribosomal subunit(GO:0022625)
Exoc6b	F1LZ53	Protein Exoc6b OS=Rattus norvegicus GN=Exoc6b PE=4 SV=2 - [F1LZ53_RAT]	0	0	-2	-0.666667	FALSE		FALSE		Exocyst complex component	EXOCYST COMPLEX COMPONENT 6B (PTHR12702:SF3)		Golgi to plasma membrane transport(GO:0006893);vesicle fusion to plasma membrane(GO:0099500)	exocyst(GO:0000145)	membrane traffic protein(PC00150)			exocytosis(GO:0006887);Golgi to plasma membrane transport(GO:0006893);vesicle docking involved in exocytosis(GO:0006904)	exocyst(GO:0000145);membrane(GO:0016020)
Plbd2	Q4QQW8	Putative phospholipase B-like 2 OS=Rattus norvegicus GN=Plbd2 PE=1 SV=2 - [PLBL2_RAT]	-1	-1	0	-0.666667	FALSE		FALSE		Putative phospholipase B-like 2	PHOSPHOLIPASE B-LIKE 2-RELATED (PTHR12370:SF3)				cysteine protease(PC00081)		hydrolase activity(GO:0016787)	lipid catabolic process(GO:0016042)	lysosome(GO:0005764);lysosomal lumen(GO:0043202)
Lrrc59	Q5RJR8	Leucine-rich repeat-containing protein 59 OS=Rattus norvegicus GN=Lrrc59 PE=1 SV=1 - [LRC59_RAT]	-1	-1	0	-0.666667	FALSE		FALSE		Leucine-rich repeat-containing protein 59	LEUCINE-RICH REPEAT-CONTAINING PROTEIN 59 (PTHR45752:SF4)								nuclear envelope(GO:0005635);cytoplasm(GO:0005737);endoplasmic reticulum(GO:0005783);endoplasmic reticulum membrane(GO:0005789);integral component of membrane(GO:0016021);organelle membrane(GO:0031090);mitochondrial nucleoid(GO:0042645)
Rbm6	D4ACW0	Protein Rbm6 OS=Rattus norvegicus GN=Rbm6 PE=1 SV=1 - [D4ACW0_RAT]	0	0	-2	-0.666667	FALSE		FALSE		RNA-binding motif protein 6	RNA-BINDING PROTEIN 6 (PTHR13948:SF22)						RNA binding(GO:0003723)		nucleus(GO:0005634)
Phactr3	Q6RFY2	Phosphatase and actin regulator 3 OS=Rattus norvegicus GN=Phactr3 PE=1 SV=1 - [PHAR3_RAT]	-1	0	-1	-0.666667	FALSE		FALSE		Phosphatase and actin regulator 3	PHOSPHATASE AND ACTIN REGULATOR 3 (PTHR12751:SF7)	phosphatase regulator activity(GO:0019208);protein binding(GO:0005515)	anatomical structure morphogenesis(GO:0009653);cellular process(GO:0009987);nervous system process(GO:0050877)		phosphatase modulator(PC00184)		actin binding(GO:0003779);protein phosphatase inhibitor activity(GO:0004864);protein phosphatase 1 binding(GO:0008157)	negative regulation of phosphoprotein phosphatase activity(GO:0032515)	nucleus(GO:0005634);nucleoplasm(GO:0005654);nuclear matrix(GO:0016363)
Fubp1	Q32PX7	Far upstream element-binding protein 1 OS=Rattus norvegicus GN=Fubp1 PE=1 SV=1 - [FUBP1_RAT]	-1	-1	0	-0.666667	FALSE		FALSE		Far upstream element-binding protein 1	FAR UPSTREAM ELEMENT-BINDING PROTEIN 1 (PTHR10288:SF99)	catalytic activity(GO:0003824);mRNA binding(GO:0003729);protein binding(GO:0005515)	apoptotic process(GO:0006915);intracellular protein transport(GO:0006886);mRNA splicing, via spliceosome(GO:0000398);nervous system process(GO:0050877);nuclear transport(GO:0051169);protein metabolic process(GO:0019538);signal transduction(GO:0007165);transcription by RNA polymerase II(GO:0006366)		enzyme modulator(PC00095);mRNA splicing factor(PC00148);ribonucleoprotein(PC00201);serine protease(PC00203)		DNA-binding transcription activator activity, RNA polymerase II-specific(GO:0001228);DNA binding(GO:0003677);RNA binding(GO:0003723);sequence-specific double-stranded DNA binding(GO:1990837)	regulation of transcription, DNA-templated(GO:0006355);regulation of transcription by RNA polymerase II(GO:0006357);positive regulation of gene expression(GO:0010628);somatic stem cell division(GO:0048103);developmental cell growth(GO:0048588);cellular response to lipopolysaccharide(GO:0071222);hematopoietic stem cell proliferation(GO:0071425);positive regulation of Schwann cell migration(GO:1900…	nucleus(GO:0005634);nucleoplasm(GO:0005654);synapse(GO:0045202)
Inf2	E9PT22	Protein Inf2 OS=Rattus norvegicus GN=Inf2 PE=1 SV=3 - [E9PT22_RAT]	-1	-1	0	-0.666667	FALSE		FALSE		Inverted formin, FH2 and WH2 domain containing	INVERTED FORMIN-2 (PTHR46345:SF1)							regulation of cellular component size(GO:0032535);regulation of mitochondrial fission(GO:0090140)	perinuclear region of cytoplasm(GO:0048471)
Tjp2	Q3ZB99	Protein Tjp2 OS=Rattus norvegicus GN=Tjp2 PE=1 SV=1 - [Q3ZB99_RAT]	-1	0	-1	-0.666667	FALSE		FALSE		Tight junction protein 2	TIGHT JUNCTION PROTEIN ZO-2 (PTHR13865:SF26)		anatomical structure morphogenesis(GO:0009653);cellular process(GO:0009987)	plasma membrane(GO:0005886)	tight junction(PC00214)		protein C-terminus binding(GO:0008022);protein domain specific binding(GO:0019904);protein binding, bridging(GO:0030674)	response to organic substance(GO:0010033);intestinal absorption(GO:0050892);TNFSF11-mediated signaling pathway(GO:0071847);establishment of endothelial intestinal barrier(GO:0090557);regulation of membrane permeability(GO:0090559);negative regulation of osteoclast development(GO:2001205)	nucleus(GO:0005634);nucleoplasm(GO:0005654);cytosol(GO:0005829);plasma membrane(GO:0005886);cell-cell junction(GO:0005911);bicellular tight junction(GO:0005923);cell surface(GO:0009986);cell junction(GO:0030054);tight junction(GO:0070160)	Apoptosis;Signaling by Hippo;Signal Transduction;Apoptotic execution phase;Apoptotic cleavage of cell adhesion proteins;Apoptotic cleavage of cellular proteins;Programmed Cell Death
Maob	P19643	Amine oxidase [flavin-containing] B OS=Rattus norvegicus GN=Maob PE=1 SV=3 - [AOFB_RAT]	0	-1	-1	-0.666667	FALSE		FALSE		Amine oxidase [flavin-containing] B	AMINE OXIDASE [FLAVIN-CONTAINING] B (PTHR43563:SF5)	methyltransferase activity(GO:0008168);nucleic acid binding(GO:0003676);oxidoreductase activity(GO:0016491)	apoptotic process(GO:0006915);cellular amino acid metabolic process(GO:0006520);nucleobase-containing compound metabolic process(GO:0006139);porphyrin-containing compound metabolic process(GO:0006778);respiratory electron transport chain(GO:0022904)		DNA methyltransferase(PC00013);oxidase(PC00175)	Dopamine receptor mediated signaling pathway->Monoamine Oxidase;;5-Hydroxytryptamine degredation->Monoamine Oxidase;;Adrenaline and noradrenaline biosynthesis->Monoamine Oxidase;;;;	primary amine oxidase activity(GO:0008131);protein homodimerization activity(GO:0042803);flavin adenine dinucleotide binding(GO:0050660)	response to toxic substance(GO:0009636);response to aluminum ion(GO:0010044);response to selenium ion(GO:0010269);negative regulation of serotonin secretion(GO:0014063);response to lipopolysaccharide(GO:0032496);neurotransmitter catabolic process(GO:0042135);response to drug(GO:0042493);response to ethanol(GO:0045471);positive regulation of dopamine metabolic process(GO:0045964);response to stero…	mitochondrial outer membrane(GO:0005741);integral component of membrane(GO:0016021)	Biogenic amines are oxidatively deaminated to aldehydes by MAOA and MAOB;Phase I - Functionalization of compounds;Amine Oxidase reactions;Biological oxidations;Metabolism
Eif2b5	Q64350	Translation initiation factor eIF-2B subunit epsilon OS=Rattus norvegicus GN=Eif2b5 PE=1 SV=2 - [EI2BE_RAT]	-1	0	-1	-0.666667	FALSE		FALSE		Translation initiation factor eIF-2B subunit epsilon	TRANSLATION INITIATION FACTOR EIF-2B SUBUNIT EPSILON (PTHR45887:SF1)	GDP binding(GO:0019003);GTP binding(GO:0005525);guanyl-nucleotide exchange factor activity(GO:0005085);translation initiation factor activity(GO:0003743);translation initiation factor binding(GO:0031369)	formation of translation initiation ternary complex(GO:0001677);translational elongation(GO:0006414);translational termination(GO:0006415)	cytoplasmic part(GO:0044444);protein-containing complex(GO:0032991)			translation initiation factor activity(GO:0003743);guanyl-nucleotide exchange factor activity(GO:0005085);protein binding(GO:0005515);translation initiation factor binding(GO:0031369)	ovarian follicle development(GO:0001541);translational initiation(GO:0006413);aging(GO:0007568);response to heat(GO:0009408);response to glucose(GO:0009749);response to lithium ion(GO:0010226);astrocyte development(GO:0014002);oligodendrocyte development(GO:0014003);hippocampus development(GO:0021766);response to endoplasmic reticulum stress(GO:0034976);myelination(GO:0042552);positive regulation…	nucleus(GO:0005634);cytoplasm(GO:0005737);cytosol(GO:0005829);eukaryotic translation initiation factor 2B complex(GO:0005851)	Cap-dependent Translation Initiation;Eukaryotic Translation Initiation;Metabolism of proteins;Recycling of eIF2:GDP;Translation
Cops7b	D3ZU52	COP9 (Constitutive photomorphogenic) homolog, subunit 7b (Arabidopsis thaliana) (Predicted), isoform CRA_b OS=Rattus norvegicus GN=Cops7b PE=1 SV=1 - [D3ZU52_RAT]	0	-1	-1	-0.666667	FALSE		FALSE		COP9 (Constitutive photomorphogenic) homolog, subunit 7b (Arabidopsis thaliana) (Predicted), isoform CRA_b	COP9 SIGNALOSOME COMPLEX SUBUNIT 7B (PTHR15350:SF8)			COP9 signalosome(GO:0008180)				protein deneddylation(GO:0000338);COP9 signalosome assembly(GO:0010387)	nucleoplasm(GO:0005654);COP9 signalosome(GO:0008180)	Cargo recognition for clathrin-mediated endocytosis;Membrane Trafficking;Metabolism of proteins;DNA Damage Recognition in GG-NER;Vesicle-mediated transport;Transcription-Coupled Nucleotide Excision Repair (TC-NER);Formation of TC-NER Pre-Incision Complex;Global Genome Nucleotide Excision Repair (GG-NER);Neddylation;Nucleotide Excision Repair;Post-translational protein modification;Clathrin-mediat…
Arhgef11	Q9ES67	Rho guanine nucleotide exchange factor 11 OS=Rattus norvegicus GN=Arhgef11 PE=1 SV=1 - [ARHGB_RAT]	0	0	-2	-0.666667	FALSE		FALSE		Rho guanine nucleotide exchange factor 11	RHO GUANINE NUCLEOTIDE EXCHANGE FACTOR 11 (PTHR45872:SF1)						G protein-coupled receptor binding(GO:0001664);Rho guanyl-nucleotide exchange factor activity(GO:0005089);GTPase activator activity(GO:0005096);protein binding(GO:0005515)	regulation of neurotransmitter levels(GO:0001505);G protein-coupled receptor signaling pathway(GO:0007186);Rho protein signal transduction(GO:0007266);regulation of Rho protein signal transduction(GO:0035023);positive regulation of GTPase activity(GO:0043547);positive regulation of transcription, DNA-templated(GO:0045893)	cytoplasm(GO:0005737);membrane(GO:0016020)	Cell death signalling via NRAGE, NRIF and NADE;Semaphorin interactions;p75 NTR receptor-mediated signalling;Death Receptor Signalling;Sema4D induced cell migration and growth-cone collapse;Signaling by GPCR;NRAGE signals death through JNK;GPCR downstream signalling;Signal Transduction;Sema4D in semaphorin signaling;Developmental Biology;G alpha (12/13) signalling events;Signaling by Rho GTPases;A…
Pdcl	Q63737	Phosducin-like protein OS=Rattus norvegicus GN=Pdcl PE=1 SV=1 - [PHLP_RAT]	-1	-1	0	-0.666667	FALSE		FALSE		Phosducin-like protein	PHOSDUCIN-LIKE PROTEIN (PTHR46052:SF4)						protein-containing complex binding(GO:0044877)	protein folding(GO:0006457);visual perception(GO:0007601);cell projection organization(GO:0030030);positive regulation of smoothened signaling pathway(GO:0045880);negative regulation of protein refolding(GO:0061084);heterotrimeric G-protein complex assembly(GO:1902605)	cytoplasm(GO:0005737);cilium(GO:0005929)	Cooperation of PDCL (PhLP1) and TRiC/CCT in G-protein beta folding;Metabolism of proteins;Protein folding;Chaperonin-mediated protein folding
Paip1	D3ZZF8	Polyadenylate binding protein-interacting protein 1 (Predicted) OS=Rattus norvegicus GN=Paip1 PE=1 SV=2 - [D3ZZF8_RAT]	-1	-1	0	-0.666667	FALSE		FALSE		Poly(A)-binding protein-interacting protein 1	POLYADENYLATE-BINDING PROTEIN-INTERACTING PROTEIN 1 (PTHR23254:SF15)	nucleic acid binding(GO:0003676);translation regulator activity(GO:0045182)	formation of translation initiation ternary complex(GO:0001677);positive regulation of translation(GO:0045727);regulation of translational initiation(GO:0006446);translational elongation(GO:0006414);translational termination(GO:0006415)		RNA binding protein(PC00031)		RNA binding(GO:0003723);translation activator activity(GO:0008494)	regulation of translational initiation(GO:0006446);positive regulation of translation(GO:0045727)		Deadenylation of mRNA;Metabolism of RNA;Deadenylation-dependent mRNA decay
Tkfc	Q4KLZ6	Triokinase/FMN cyclase OS=Rattus norvegicus GN=Tkfc PE=1 SV=1 - [TKFC_RAT]	-1	-1	0	-0.666667	FALSE		FALSE		Triokinase/FMN cyclase	TRIOKINASE/FMN CYCLASE (PTHR28629:SF4)	kinase activity(GO:0016301);phosphotransferase activity, alcohol group as acceptor(GO:0016773)	alcohol metabolic process(GO:0006066);cellular carbohydrate metabolic process(GO:0044262);cellular catabolic process(GO:0044248);organic substance catabolic process(GO:1901575);small molecule catabolic process(GO:0044282)	cytosol(GO:0005829)			glycerone kinase activity(GO:0004371);ATP binding(GO:0005524);FAD-AMP lyase (cyclizing) activity(GO:0034012);metal ion binding(GO:0046872);triokinase activity(GO:0050354)	glycerol catabolic process(GO:0019563);negative regulation of MDA-5 signaling pathway(GO:0039534);cellular carbohydrate metabolic process(GO:0044262);regulation of innate immune response(GO:0045088);carbohydrate phosphorylation(GO:0046835)	cytosol(GO:0005829)	Fructose catabolism;Fructose metabolism;Metabolism;Metabolism of carbohydrates
Cep76	A0A0G2K779	Protein Cep76 OS=Rattus norvegicus GN=Cep76 PE=1 SV=1 - [A0A0G2K779_RAT]	-1	-1	0	-0.666667	FALSE		FALSE		Centrosomal protein 76	CENTROSOMAL PROTEIN OF 76 KDA (PTHR46436:SF1)							regulation of centriole replication(GO:0046599)	centrosome(GO:0005813);centriole(GO:0005814);protein-containing complex(GO:0032991)	M Phase;AURKA Activation by TPX2;Cell Cycle;Recruitment of NuMA to mitotic centrosomes;Recruitment of mitotic centrosome proteins and complexes;Mitotic Prometaphase;Anchoring of the basal body to the plasma membrane;Organelle biogenesis and maintenance;Loss of Nlp from mitotic centrosomes;Centrosome maturation;Cilium Assembly;Cell Cycle, Mitotic;Loss of proteins required for interphase microtubul…
Tubg1	P83888	Tubulin gamma-1 chain OS=Rattus norvegicus GN=Tubg1 PE=2 SV=1 - [TBG1_RAT]	-1	-1	0	-0.666667	FALSE		FALSE		Tubulin gamma-1 chain	TUBULIN GAMMA-1 CHAIN (PTHR11588:SF62)	GTP binding(GO:0005525);structural molecule activity(GO:0005198)	meiotic nuclear division(GO:0140013);microtubule nucleation(GO:0007020);mitotic sister chromatid segregation(GO:0000070);mitotic spindle organization(GO:0007052)	centriole(GO:0005814);centrosome(GO:0005813);gamma-tubulin complex(GO:0000930);microtubule(GO:0005874);nucleus(GO:0005634);spindle(GO:0005819)	tubulin(PC00228)		GTPase activity(GO:0003924);structural constituent of cytoskeleton(GO:0005200);protein binding(GO:0005515);GTP binding(GO:0005525);identical protein binding(GO:0042802)	mitotic sister chromatid segregation(GO:0000070);meiotic spindle organization(GO:0000212);microtubule cytoskeleton organization(GO:0000226);mitotic cell cycle(GO:0000278);microtubule-based process(GO:0007017);microtubule nucleation(GO:0007020);mitotic spindle organization(GO:0007052);cytoplasmic microtubule organization(GO:0031122)	pericentriolar material(GO:0000242);condensed nuclear chromosome(GO:0000794);gamma-tubulin complex(GO:0000930);nucleus(GO:0005634);cytoplasm(GO:0005737);centrosome(GO:0005813);centriole(GO:0005814);microtubule organizing center(GO:0005815);spindle(GO:0005819);polar microtubule(GO:0005827);microtubule(GO:0005874);spindle microtubule(GO:0005876);cytoplasmic microtubule(GO:0005881);cilium(GO:0005929…	M Phase;AURKA Activation by TPX2;Cell Cycle;Recruitment of NuMA to mitotic centrosomes;Recruitment of mitotic centrosome proteins and complexes;Mitotic Prometaphase;Anchoring of the basal body to the plasma membrane;Organelle biogenesis and maintenance;Loss of Nlp from mitotic centrosomes;Centrosome maturation;Cilium Assembly;Cell Cycle, Mitotic;Loss of proteins required for interphase microtubul…
Vta1	Q4KM55	Protein Vta1 OS=Rattus norvegicus GN=Vta1 PE=1 SV=1 - [Q4KM55_RAT]	0	-2	0	-0.666667	FALSE		FALSE		Similar to RIKEN cDNA 1110059P08	VACUOLAR PROTEIN SORTING-ASSOCIATED PROTEIN VTA1 HOMOLOG (PTHR46009:SF1)						protein C-terminus binding(GO:0008022)	viral budding(GO:0046755);multivesicular body sorting pathway(GO:0071985)	nucleoplasm(GO:0005654);cytoplasm(GO:0005737);cytosol(GO:0005829);intracellular membrane-bounded organelle(GO:0043231)	Membrane Trafficking;Endosomal Sorting Complex Required For Transport (ESCRT);Vesicle-mediated transport
Osbp	D4A9D8	Oxysterol-binding protein OS=Rattus norvegicus GN=Osbp PE=1 SV=2 - [D4A9D8_RAT]	0	-1	-1	-0.666667	FALSE		FALSE		Oxysterol-binding protein	OXYSTEROL-BINDING PROTEIN 1 (PTHR10972:SF52)	lipid transporter activity(GO:0005319);steroid binding(GO:0005496)	organic hydroxy compound transport(GO:0015850)	cytosol(GO:0005829);intracellular membrane-bounded organelle(GO:0043231)			lipid binding(GO:0008289);sterol transporter activity(GO:0015248);protein domain specific binding(GO:0019904);sterol binding(GO:0032934);phosphatidylinositol-4-phosphate binding(GO:0070273)	sterol transport(GO:0015918);intracellular cholesterol transport(GO:0032367);positive regulation of growth of symbiont in host(GO:0044128)	Golgi membrane(GO:0000139);nucleus(GO:0005634);nucleoplasm(GO:0005654);nucleolus(GO:0005730);cytoplasm(GO:0005737);Golgi apparatus(GO:0005794);trans-Golgi network(GO:0005802);cytosol(GO:0005829);plasma membrane(GO:0005886);membrane(GO:0016020);cell junction(GO:0030054);intracellular membrane-bounded organelle(GO:0043231);perinuclear region of cytoplasm(GO:0048471);perinuclear endoplasmic reticulu…	Metabolism of lipids;Bile acid and bile salt metabolism;Metabolism of steroids;Sphingolipid metabolism;Synthesis of bile acids and bile salts;Metabolism;Sphingolipid de novo biosynthesis
Mrpl36	B2RZ39	39S ribosomal protein L36, mitochondrial OS=Rattus norvegicus GN=Mrpl36 PE=3 SV=1 - [RM36_RAT]	-1	-1	0	-0.666667	FALSE		FALSE		39S ribosomal protein L36, mitochondrial	39S RIBOSOMAL PROTEIN L36, MITOCHONDRIAL (PTHR46909:SF1)		ribosome biogenesis(GO:0042254)	mitochondrial large ribosomal subunit(GO:0005762)			structural constituent of ribosome(GO:0003735)	translation(GO:0006412);ribosome biogenesis(GO:0042254)	mitochondrion(GO:0005739);mitochondrial large ribosomal subunit(GO:0005762);nuclear body(GO:0016604)	Mitochondrial translation termination;Mitochondrial translation;Metabolism of proteins;Translation;Mitochondrial translation elongation
Rbm5	B2GV05	RNA-binding protein 5 OS=Rattus norvegicus GN=Rbm5 PE=1 SV=1 - [RBM5_RAT]	-1	-1	0	-0.666667	FALSE		FALSE		RNA-binding protein 5	RNA-BINDING PROTEIN 5 (PTHR13948:SF21)						mRNA binding(GO:0003729);metal ion binding(GO:0046872)	spliceosomal complex assembly(GO:0000245);regulation of alternative mRNA splicing, via spliceosome(GO:0000381);apoptotic process(GO:0006915);positive regulation of apoptotic process(GO:0043065)	nucleus(GO:0005634);nucleoplasm(GO:0005654);spliceosomal complex(GO:0005681)	mRNA Splicing - Major Pathway;mRNA Splicing;Processing of Capped Intron-Containing Pre-mRNA;Metabolism of RNA
Unc13b	F1M3B4	Uncharacterized protein (Fragment) OS=Rattus norvegicus GN=Unc13b PE=4 SV=2 - [F1M3B4_RAT]	0	0	-2	-0.666667	FALSE		FALSE		Protein unc-13 homolog B	PROTEIN UNC-13 HOMOLOG B (PTHR10480:SF8)	calmodulin binding(GO:0005516);syntaxin binding(GO:0019905)	cellular protein-containing complex assembly(GO:0034622);developmental process(GO:0032502);neuromuscular junction development(GO:0007528);organelle localization by membrane tethering(GO:0140056);synaptic transmission, glutamatergic(GO:0035249);synaptic vesicle exocytosis(GO:0016079);vesicle fusion to plasma membrane(GO:0099500)	cell cortex part(GO:0044448);neuromuscular junction(GO:0031594);presynaptic active zone(GO:0048786);presynaptic membrane(GO:0042734);synaptic vesicle membrane(GO:0030672);terminal bouton(GO:0043195);vacuole(GO:0005773)		Synaptic vesicle trafficking->Munc13;;	calcium ion binding(GO:0005509);protein binding(GO:0005515);calmodulin binding(GO:0005516);phospholipid binding(GO:0005543);syntaxin-1 binding(GO:0017075);syntaxin binding(GO:0019905);diacylglycerol binding(GO:0019992);GTP-dependent protein binding(GO:0030742)	chemical synaptic transmission(GO:0007268);neuromuscular junction development(GO:0007528);positive regulation of synaptic vesicle priming(GO:0010808);synaptic vesicle exocytosis(GO:0016079);synaptic vesicle docking(GO:0016081);synaptic vesicle priming(GO:0016082);synaptic vesicle maturation(GO:0016188);negative regulation of synaptic plasticity(GO:0031914);synaptic transmission, glutamatergic(GO:…	Golgi apparatus(GO:0005794);cytosol(GO:0005829);plasma membrane(GO:0005886);membrane(GO:0016020);cell junction(GO:0030054);synaptic vesicle membrane(GO:0030672);neuromuscular junction(GO:0031594);early phagosome(GO:0032009);presynaptic membrane(GO:0042734);terminal bouton(GO:0043195);calyx of Held(GO:0044305);presynaptic active zone(GO:0048786);synaptic membrane(GO:0097060);ribbon synapse(GO:0097…	Neurotransmitter release cycle;Norepinephrine Neurotransmitter Release Cycle;Serotonin Neurotransmitter Release Cycle;Acetylcholine Neurotransmitter Release Cycle;Dopamine Neurotransmitter Release Cycle;Neuronal System;Glutamate Neurotransmitter Release Cycle;Transmission across Chemical Synapses
Eci2	Q5XIC0	Enoyl-CoA delta isomerase 2, mitochondrial OS=Rattus norvegicus GN=Eci2 PE=1 SV=1 - [ECI2_RAT]	-1	-1	0	-0.666667	FALSE		FALSE		Enoyl-CoA delta isomerase 2, mitochondrial	ENOYL-COA DELTA ISOMERASE 2, MITOCHONDRIAL (PTHR23310:SF72)	enzyme inhibitor activity(GO:0004857);protein binding(GO:0005515)	lipid metabolic process(GO:0006629);lipid transport(GO:0006869)		enzyme modulator(PC00095);transfer/carrier protein(PC00219)		fatty-acyl-CoA binding(GO:0000062);catalytic activity(GO:0003824);dodecenoyl-CoA delta-isomerase activity(GO:0004165);signaling receptor binding(GO:0005102);intramolecular oxidoreductase activity, transposing C=C bonds(GO:0016863)	fatty acid beta-oxidation(GO:0006635);fatty acid catabolic process(GO:0009062)	nucleoplasm(GO:0005654);mitochondrion(GO:0005739);peroxisome(GO:0005777);peroxisomal matrix(GO:0005782);intracellular membrane-bounded organelle(GO:0043231)	Peroxisomal protein import;Metabolism of lipids;Beta-oxidation of very long chain fatty acids;Fatty acid metabolism;Metabolism of proteins;Metabolism;Peroxisomal lipid metabolism
Igfbp5	A0A0G2JVW1	Insulin-like growth factor-binding protein 5 OS=Rattus norvegicus GN=Igfbp5 PE=4 SV=1 - [A0A0G2JVW1_RAT]	-1	-1	0	-0.666667	FALSE		FALSE		Insulin-like growth factor-binding protein 5	INSULIN-LIKE GROWTH FACTOR-BINDING PROTEIN 5 (PTHR11551:SF4)	growth factor binding(GO:0019838)	regulation of signal transduction(GO:0009966);transmembrane receptor protein tyrosine kinase signaling pathway(GO:0007169)	extracellular space(GO:0005615)	protease inhibitor(PC00191)		fibronectin binding(GO:0001968);insulin-like growth factor binding(GO:0005520);insulin-like growth factor I binding(GO:0031994);insulin-like growth factor II binding(GO:0031995)	regulation of cell growth(GO:0001558);osteoblast differentiation(GO:0001649);glucose metabolic process(GO:0006006);female pregnancy(GO:0007565);aging(GO:0007568);regulation of glucose metabolic process(GO:0010906);negative regulation of smooth muscle cell migration(GO:0014912);negative regulation of translation(GO:0017148);negative regulation of cell migration(GO:0030336);hair follicle morphogene…	extracellular region(GO:0005576);extracellular space(GO:0005615);insulin-like growth factor ternary complex(GO:0042567)	Post-translational protein phosphorylation;Post-translational protein modification;Regulation of Insulin-like Growth Factor (IGF) transport and uptake by Insulin-like Growth Factor Binding Proteins (IGFBPs);Metabolism of proteins
Wfs1	E9PT53	Protein Wfs1 OS=Rattus norvegicus GN=Wfs1 PE=4 SV=2 - [E9PT53_RAT]	0	0	-2	-0.666667	FALSE		FALSE		Wolfram syndrome 1 homolog (Human)	WOLFRAMIN (PTHR13098:SF3)						calmodulin binding(GO:0005516);ubiquitin protein ligase binding(GO:0031625);activating transcription factor binding(GO:0033613);calcium-dependent protein binding(GO:0048306);ATPase binding(GO:0051117)	negative regulation of transcription by RNA polymerase II(GO:0000122);kidney development(GO:0001822);renal water homeostasis(GO:0003091);visual perception(GO:0007601);sensory perception of sound(GO:0007605);ubiquitin-dependent ERAD pathway(GO:0030433);endoplasmic reticulum unfolded protein response(GO:0030968);pancreas development(GO:0031016);positive regulation of protein ubiquitination(GO:00313…	proteasome complex(GO:0000502);cellular_component(GO:0005575);endoplasmic reticulum(GO:0005783);integral component of endoplasmic reticulum membrane(GO:0030176);integral component of synaptic vesicle membrane(GO:0030285)	Post-translational protein phosphorylation;Post-translational protein modification;Regulation of Insulin-like Growth Factor (IGF) transport and uptake by Insulin-like Growth Factor Binding Proteins (IGFBPs);Metabolism of proteins
Eif3m	D3ZAZ0	Eukaryotic translation initiation factor 3 subunit M OS=Rattus norvegicus GN=Eif3m PE=1 SV=1 - [D3ZAZ0_RAT]	-1	-1	0	-0.666667	FALSE		FALSE		Eukaryotic translation initiation factor 3 subunit M	EUKARYOTIC TRANSLATION INITIATION FACTOR 3 SUBUNIT M (PTHR15350:SF2)		cytoplasmic translation(GO:0002181);formation of translation initiation ternary complex(GO:0001677);translational elongation(GO:0006414);translational termination(GO:0006415)	eukaryotic translation initiation factor 3 complex(GO:0005852)			molecular_function(GO:0003674);translation initiation factor activity(GO:0003743);translation initiation factor binding(GO:0031369)	formation of cytoplasmic translation initiation complex(GO:0001732);cytoplasmic translational initiation(GO:0002183);translation(GO:0006412);biological_process(GO:0008150)	cellular_component(GO:0005575);eukaryotic translation initiation factor 3 complex(GO:0005852);eukaryotic 43S preinitiation complex(GO:0016282);eukaryotic 48S preinitiation complex(GO:0033290);eukaryotic translation initiation factor 3 complex, eIF3m(GO:0071541)	Ribosomal scanning and start codon recognition;Cap-dependent Translation Initiation;Formation of a pool of free 40S subunits;Eukaryotic Translation Initiation;Metabolism of proteins;Translation;Formation of the ternary complex, and subsequently, the 43S complex
Plxnb1	D3ZDX5	Protein Plxnb1 OS=Rattus norvegicus GN=Plxnb1 PE=1 SV=1 - [D3ZDX5_RAT]	-1	0	-1	-0.666667	FALSE		FALSE		Plexin B1	PLEXIN-B1 (PTHR22625:SF36)	GTPase activity(GO:0003924);transmembrane signaling receptor activity(GO:0004888)	axon guidance(GO:0007411);cell adhesion(GO:0007155);cell migration(GO:0016477);cell surface receptor signaling pathway(GO:0007166);negative regulation of cell adhesion(GO:0007162);positive regulation of axonogenesis(GO:0050772);regulation of GTPase activity(GO:0043087);regulation of cell migration(GO:0030334);regulation of cell shape(GO:0008360)	integral component of plasma membrane(GO:0005887);receptor complex(GO:0043235)		Axon guidance mediated by semaphorins->Plexin B1;;	semaphorin receptor activity(GO:0017154);GTPase activating protein binding(GO:0032794)	negative regulation of cell adhesion(GO:0007162);regulation of cell shape(GO:0008360);positive regulation of phosphatidylinositol 3-kinase signaling(GO:0014068);regulation of cell migration(GO:0030334);negative regulation of osteoblast proliferation(GO:0033689);regulation of GTPase activity(GO:0043087);positive regulation of GTPase activity(GO:0043547);ossification involved in bone maturation(GO:…	semaphorin receptor complex(GO:0002116);integral component of plasma membrane(GO:0005887)	Semaphorin interactions;Sema4D induced cell migration and growth-cone collapse;Signaling by GPCR;GPCR downstream signalling;Signal Transduction;Sema4D in semaphorin signaling;Developmental Biology;G alpha (12/13) signalling events;Axon guidance;Sema4D mediated inhibition of cell attachment and migration
Pea15	Q5U318	Astrocytic phosphoprotein PEA-15 OS=Rattus norvegicus GN=Pea15 PE=1 SV=1 - [PEA15_RAT]	-1	-1	0	-0.666667	FALSE		FALSE		Astrocytic phosphoprotein PEA-15							molecular_function(GO:0003674)	DNA damage checkpoint(GO:0000077);apoptotic process(GO:0006915);carbohydrate transport(GO:0008643);response to morphine(GO:0043278);negative regulation of glucose import(GO:0046325);negative regulation of extrinsic apoptotic signaling pathway via death domain receptors(GO:1902042);positive regulation of extrinsic apoptotic signaling pathway via death domain receptors(GO:1902043)	cellular_component(GO:0005575);nucleus(GO:0005634);cytosol(GO:0005829)	Signal Transduction;MAPK family signaling cascades;RAF-independent MAPK1/3 activation;RAF/MAP kinase cascade;MAPK1/MAPK3 signaling
Prex2	D3ZW14	DEP domain containing 2 (Predicted) OS=Rattus norvegicus GN=Prex2 PE=1 SV=1 - [D3ZW14_RAT]	-1	-1	0	-0.666667	FALSE		FALSE		Phosphatidylinositol-3,4,5-trisphosphate-dependent Rac exchange factor 2	PHOSPHATIDYLINOSITOL 3,4,5-TRISPHOSPHATE-DEPENDENT RAC EXCHANGER 2 PROTEIN (PTHR22829:SF1)	G-protein coupled receptor activity(GO:0004930);GDP binding(GO:0019003);GTP binding(GO:0005525);Rho GTPase binding(GO:0017048);guanyl-nucleotide exchange factor activity(GO:0005085)		plasma membrane(GO:0005886)	guanyl-nucleotide exchange factor(PC00113)		GTPase activator activity(GO:0005096);Rac guanyl-nucleotide exchange factor activity(GO:0030676)	G protein-coupled receptor signaling pathway(GO:0007186);adult locomotory behavior(GO:0008344);phosphatidylinositol 3-kinase signaling(GO:0014065);regulation of Rho protein signal transduction(GO:0035023);intracellular signal transduction(GO:0035556);positive regulation of GTPase activity(GO:0043547);dendrite morphogenesis(GO:0048813)	plasma membrane(GO:0005886)	Signal Transduction;PTEN Regulation;Intracellular signaling by second messengers;PIP3 activates AKT signaling;Regulation of PTEN stability and activity
Pcp2	D3ZXP8	Protein Pcp2 OS=Rattus norvegicus GN=Pcp2 PE=1 SV=1 - [D3ZXP8_RAT]	-1	-1	0	-0.666667	FALSE		FALSE		Purkinje cell protein 2	PURKINJE CELL PROTEIN 2 HOMOLOG (PTHR47503:SF1)	GDP binding(GO:0019003);GTP binding(GO:0005525);guanyl-nucleotide exchange factor activity(GO:0005085)					guanyl-nucleotide exchange factor activity(GO:0005085);GTPase regulator activity(GO:0030695)	rhodopsin mediated signaling pathway(GO:0016056);regulation of catalytic activity(GO:0050790)	neuronal cell body(GO:0043025)	Signaling by GPCR;Signal Transduction;G alpha (i) signalling events;GPCR downstream signalling
Sdsl	D3ZHV7	Protein Sdsl OS=Rattus norvegicus GN=Sdsl PE=1 SV=3 - [D3ZHV7_RAT]	-1	-1	0	-0.666667	FALSE		FALSE		Serine dehydratase-like	SERINE DEHYDRATASE-LIKE (PTHR43419:SF12)	lyase activity(GO:0016829)	cellular amino acid catabolic process(GO:0009063)		deaminase(PC00088);dehydratase(PC00091);epimerase/racemase(PC00096)		molecular_function(GO:0003674);L-serine ammonia-lyase activity(GO:0003941);L-threonine ammonia-lyase activity(GO:0004794);identical protein binding(GO:0042802)	L-serine catabolic process(GO:0006565);threonine catabolic process(GO:0006567);biological_process(GO:0008150)	cellular_component(GO:0005575)	Threonine catabolism;Metabolism;Metabolism of amino acids and derivatives
LOC100911576	A0A0G2K7B3	Heterogeneous nuclear ribonucleoprotein C OS=Rattus norvegicus GN=LOC100911576 PE=1 SV=1 - [A0A0G2K7B3_RAT]	-1	-1	0	-0.666667	FALSE		FALSE
NEWGENE_1308361	B2RZA9	Ube2l3 protein OS=Rattus norvegicus GN=NEWGENE_1308361 PE=2 SV=1 - [B2RZA9_RAT]	-1	-1	0	-0.666667	FALSE		FALSE
Srp72	D4A7R0	Signal recognition particle subunit SRP72 OS=Rattus norvegicus GN=Srp72 PE=1 SV=2 - [D4A7R0_RAT]	-1	-1	0	-0.666667	FALSE		FALSE
#VALUE!	D3ZET9	Uncharacterized protein OS=Rattus norvegicus PE=4 SV=2 - [D3ZET9_RAT]	0	0	-2	-0.666667	FALSE		FALSE
Fam21c	F1LPG9	Protein Fam21c OS=Rattus norvegicus GN=Fam21c PE=4 SV=2 - [F1LPG9_RAT]	0	0	-2	-0.666667	FALSE		FALSE
Tfa	Q9ES32	Transcription factor A (Fragment) OS=Rattus norvegicus GN=Tfa PE=2 SV=1 - [Q9ES32_RAT]	-2	0	0	-0.666667	FALSE		FALSE
LOC100362366	D3ZFA8	Protein LOC100362366 OS=Rattus norvegicus GN=LOC100362366 PE=3 SV=1 - [D3ZFA8_RAT]	-0.482152	-1.58496	0.0871925	-0.659974	FALSE		FALSE
Camsap1	D3Z8E6	Calmodulin-regulated spectrin-associated protein 1 OS=Rattus norvegicus GN=Camsap1 PE=1 SV=2 - [CAMP1_RAT]	-1	1.03037	-2	-0.656542	FALSE		FALSE		Calmodulin-regulated spectrin-associated protein 1	CALMODULIN-REGULATED SPECTRIN-ASSOCIATED PROTEIN 1 (PTHR21595:SF3)	microtubule binding(GO:0008017)	cytoplasmic microtubule organization(GO:0031122);microtubule depolymerization(GO:0007019);negative regulation of organelle organization(GO:0010639);regulation of microtubule polymerization or depolymerization(GO:0031110);regulation of supramolecular fiber organization(GO:1902903)	microtubule(GO:0005874)			calmodulin binding(GO:0005516);microtubule binding(GO:0008017);spectrin binding(GO:0030507);microtubule minus-end binding(GO:0051011)	microtubule cytoskeleton organization(GO:0000226);cytoskeleton organization(GO:0007010);negative regulation of microtubule depolymerization(GO:0007026);regulation of cell morphogenesis(GO:0022604);regulation of microtubule polymerization(GO:0031113);cytoplasmic microtubule organization(GO:0031122);neuron projection development(GO:0031175)	cytoplasm(GO:0005737);microtubule(GO:0005874);microtubule minus-end(GO:0036449)
Fmr1	Q80WE1	Fragile X mental retardation protein 1 homolog OS=Rattus norvegicus GN=Fmr1 PE=1 SV=2 - [FMR1_RAT]	-1	-1	0.0551096	-0.648297	FALSE		FALSE		Synaptic functional regulator FMR1	SYNAPTIC FUNCTIONAL REGULATOR FMR1 (PTHR10603:SF4)	mRNA 3'-UTR binding(GO:0003730);protein homodimerization activity(GO:0042803);translation regulator activity(GO:0045182)	alternative mRNA splicing, via spliceosome(GO:0000380);axo-dendritic transport(GO:0008088);cellular response to DNA damage stimulus(GO:0006974);central nervous system development(GO:0007417);chemical synaptic transmission(GO:0007268);dendrite morphogenesis(GO:0048813);formation of translation initiation ternary complex(GO:0001677);mRNA catabolic process(GO:0006402);modulation of chemical synaptic…	actin filament(GO:0005884);cytoplasmic ribonucleoprotein granule(GO:0036464);dendritic spine(GO:0043197);filopodium(GO:0030175);growth cone(GO:0030426);neuronal cell body(GO:0043025);nucleus(GO:0005634);plasma membrane bounded cell projection cytoplasm(GO:0032838);plasma membrane region(GO:0098590);polysome(GO:0005844);postsynaptic density(GO:0014069);presynapse(GO:0098793)	RNA binding protein(PC00031)		RNA 7-methylguanosine cap binding(GO:0000340);G-quadruplex RNA binding(GO:0002151);chromatin binding(GO:0003682);RNA binding(GO:0003723);mRNA binding(GO:0003729);mRNA 3'-UTR binding(GO:0003730);protein binding(GO:0005515);microtubule binding(GO:0008017);poly(U) RNA binding(GO:0008266);protein kinase binding(GO:0019901);protein phosphatase binding(GO:0019903);protein domain specific binding(GO:001…	regulation of alternative mRNA splicing, via spliceosome(GO:0000381);ovarian follicle development(GO:0001541);positive regulation of protein phosphorylation(GO:0001934);negative regulation of receptor internalization(GO:0002091);positive regulation of receptor internalization(GO:0002092);mRNA processing(GO:0006397);regulation of translation(GO:0006417);cellular response to DNA damage stimulus(GO:…	chromosome, centromeric region(GO:0000775);nucleus(GO:0005634);nucleoplasm(GO:0005654);chromosome(GO:0005694);nucleolus(GO:0005730);cytoplasm(GO:0005737);smooth endoplasmic reticulum(GO:0005790);rough endoplasmic reticulum(GO:0005791);cytosol(GO:0005829);polysome(GO:0005844);mRNA cap binding complex(GO:0005845);microtubule(GO:0005874);chromocenter(GO:0010369);cytoplasmic stress granule(GO:0010494…
Synrg	A0A096MKI1	Uncharacterized protein OS=Rattus norvegicus GN=Synrg PE=4 SV=1 - [A0A096MKI1_RAT]	0	0	-1.94489	-0.648297	FALSE		FALSE		Synergin gamma	SYNERGIN GAMMA (PTHR15463:SF2)							endocytosis(GO:0006897);protein transport(GO:0015031)	clathrin coat of trans-Golgi network vesicle(GO:0030130)
Fxr2	B1H2A6	Fxr2 protein OS=Rattus norvegicus GN=Fxr2 PE=1 SV=1 - [B1H2A6_RAT]	-1	-1	0.0551096	-0.648297	FALSE		FALSE		FMR1 autosomal homolog 2	FRAGILE X MENTAL RETARDATION SYNDROME-RELATED PROTEIN 2 (PTHR10603:SF3)	mRNA 3'-UTR binding(GO:0003730);protein homodimerization activity(GO:0042803);translation regulator activity(GO:0045182)	alternative mRNA splicing, via spliceosome(GO:0000380);axo-dendritic transport(GO:0008088);cellular response to DNA damage stimulus(GO:0006974);central nervous system development(GO:0007417);chemical synaptic transmission(GO:0007268);dendrite morphogenesis(GO:0048813);formation of translation initiation ternary complex(GO:0001677);mRNA catabolic process(GO:0006402);modulation of chemical synaptic…	actin filament(GO:0005884);cytoplasmic ribonucleoprotein granule(GO:0036464);dendritic spine(GO:0043197);filopodium(GO:0030175);growth cone(GO:0030426);neuronal cell body(GO:0043025);nucleus(GO:0005634);plasma membrane bounded cell projection cytoplasm(GO:0032838);plasma membrane region(GO:0098590);polysome(GO:0005844);postsynaptic density(GO:0014069);presynapse(GO:0098793)	RNA binding protein(PC00031)		mRNA binding(GO:0003729);mRNA 3'-UTR binding(GO:0003730);identical protein binding(GO:0042802);protein homodimerization activity(GO:0042803);translation regulator activity(GO:0045182);protein heterodimerization activity(GO:0046982)	negative regulation of translation(GO:0017148);regulation of mRNA stability(GO:0043488);positive regulation of translation(GO:0045727)	nucleus(GO:0005634);cytoplasm(GO:0005737);cytosol(GO:0005829);polysome(GO:0005844);postsynaptic density(GO:0014069);axon(GO:0030424);dendrite(GO:0030425);ribonucleoprotein granule(GO:0035770);cytoplasmic ribonucleoprotein granule(GO:0036464);neuronal cell body(GO:0043025);dendritic spine(GO:0043197);postsynapse(GO:0098794);glutamatergic synapse(GO:0098978)
Rpl17	P24049	60S ribosomal protein L17 OS=Rattus norvegicus GN=Rpl17 PE=2 SV=3 - [RL17_RAT]	-1	0	-0.94489	-0.648297	FALSE		FALSE		60S ribosomal protein L17	60S RIBOSOMAL PROTEIN L17-RELATED (PTHR11593:SF11)	structural constituent of ribosome(GO:0003735)	cytoplasmic translation(GO:0002181);formation of translation initiation ternary complex(GO:0001677);translational elongation(GO:0006414);translational termination(GO:0006415)	cytosolic large ribosomal subunit(GO:0022625)			structural constituent of ribosome(GO:0003735);large ribosomal subunit rRNA binding(GO:0070180)	cytoplasmic translation(GO:0002181);translation(GO:0006412);cellular response to amino acid starvation(GO:0034198);positive regulation of G1/S transition of mitotic cell cycle(GO:1900087);response to amino acid starvation(GO:1990928)	nucleus(GO:0005634);polysome(GO:0005844);large ribosomal subunit(GO:0015934);cytosolic large ribosomal subunit(GO:0022625);A band(GO:0031672);synapse(GO:0045202)
Cacnb3	P54287	Voltage-dependent L-type calcium channel subunit beta-3 OS=Rattus norvegicus GN=Cacnb3 PE=1 SV=1 - [CACB3_RAT]	-1	0	-0.94489	-0.648297	FALSE		FALSE		Voltage-dependent L-type calcium channel subunit beta-3	VOLTAGE-DEPENDENT L-TYPE CALCIUM CHANNEL SUBUNIT BETA-3 (PTHR11824:SF8)	voltage-gated calcium channel activity(GO:0005245)	chemical synaptic transmission(GO:0007268);neuromuscular junction development(GO:0007528);regulation of calcium ion transmembrane transport(GO:1903169);regulation of ion transmembrane transporter activity(GO:0032412)	voltage-gated calcium channel complex(GO:0005891)	voltage-gated calcium channel(PC00240)	Beta2 adrenergic receptor signaling pathway->Ca2+ channel;;Oxytocin receptor mediated signaling pathway->Ca2+ channel;;Thyrotropin-releasing hormone receptor signaling pathway->Ca2+ channel;;Beta1 adrenergic receptor signaling pathway->Ca2+ channel;;5HT2 type receptor mediated signaling pathway->Ca2+ channel;;;;;;	voltage-gated calcium channel activity(GO:0005245);calcium channel regulator activity(GO:0005246);protein binding(GO:0005515);high voltage-gated calcium channel activity(GO:0008331);protein kinase binding(GO:0019901)	calcium ion transport(GO:0006816);chemical synaptic transmission(GO:0007268);neuromuscular junction development(GO:0007528);T cell receptor signaling pathway(GO:0050852);detection of mechanical stimulus involved in sensory perception of pain(GO:0050966);calcium ion transport into cytosol(GO:0060402);calcium ion transmembrane transport via high voltage-gated calcium channel(GO:0061577);calcium ion…	cytoplasm(GO:0005737);voltage-gated calcium channel complex(GO:0005891);membrane(GO:0016020);apical plasma membrane(GO:0016324);L-type voltage-gated calcium channel complex(GO:1990454)	Phase 2 - plateau phase;Phase 0 - rapid depolarisation;Presynaptic depolarization and calcium channel opening;Cardiac conduction;Regulation of insulin secretion;Metabolism;Integration of energy metabolism;Neuronal System;Transmission across Chemical Synapses;Muscle contraction
Coprs	D3ZB92	Protein Coprs OS=Rattus norvegicus GN=Coprs PE=1 SV=1 - [D3ZB92_RAT]	1.24101	-1.58496	-1.58496	-0.642972	FALSE		FALSE		Coordinator of PRMT5 and differentiation stimulator	COORDINATOR OF PRMT5 AND DIFFERENTIATION STIMULATOR (PTHR36461:SF1)	histone binding(GO:0042393)	histone arginine methylation(GO:0034969)	nucleus(GO:0005634)			histone binding(GO:0042393)	blastocyst hatching(GO:0001835);muscle organ development(GO:0007517);histone H4-R3 methylation(GO:0043985)	nucleus(GO:0005634);cytosol(GO:0005829);plasma membrane(GO:0005886)	Chromatin modifying enzymes;RMTs methylate histone arginines;Chromatin organization
Macf1	D3ZHV2	Microtubule-actin cross-linking factor 1 OS=Rattus norvegicus GN=Macf1 PE=1 SV=1 - [MACF1_RAT]	-1	0	-0.926979	-0.642326	FALSE		FALSE		Microtubule-actin cross-linking factor 1	MICROTUBULE-ACTIN CROSS-LINKING FACTOR 1, ISOFORMS 1/2/3/5 (PTHR23169:SF25)	cadherin binding(GO:0045296)	adherens junction organization(GO:0034332);cell-matrix adhesion(GO:0007160);cellular component assembly(GO:0022607);cytoskeleton organization(GO:0007010);microtubule-based process(GO:0007017);regulation of cell-matrix adhesion(GO:0001952);regulation of cellular component biogenesis(GO:0044087);regulation of cellular component organization(GO:0051128);regulation of microtubule-based process(GO:003…	actin cytoskeleton(GO:0015629);cytoplasm(GO:0005737);microtubule(GO:0005874)	intermediate filament binding protein(PC00130)		actin binding(GO:0003779);structural molecule activity(GO:0005198);calcium ion binding(GO:0005509);protein binding(GO:0005515);microtubule binding(GO:0008017);ATPase activity(GO:0016887);microtubule minus-end binding(GO:0051011);actin filament binding(GO:0051015)	mesoderm formation(GO:0001707);posttranslational protein targeting to endoplasmic reticulum membrane(GO:0006620);cytoskeleton organization(GO:0007010);establishment or maintenance of cell polarity(GO:0007163);regulation of epithelial cell migration(GO:0010632);Wnt signaling pathway(GO:0016055);positive regulation of Wnt signaling pathway(GO:0030177);regulation of cell migration(GO:0030334);regula…	cytoplasm(GO:0005737);Golgi apparatus(GO:0005794);cytoskeleton(GO:0005856);microtubule(GO:0005874);intermediate filament(GO:0005882);plasma membrane(GO:0005886);postsynaptic density(GO:0014069);actin cytoskeleton(GO:0015629);microtubule cytoskeleton(GO:0015630);membrane(GO:0016020);cell junction(GO:0030054);ruffle membrane(GO:0032587)
Panx1	P60570	Pannexin-1 OS=Rattus norvegicus GN=Panx1 PE=1 SV=1 - [PANX1_RAT]	-1	-1	0.0730214	-0.642326	FALSE		FALSE		Pannexin-1	PANNEXIN-1 (PTHR15759:SF5)	channel activity(GO:0015267)	cation transport(GO:0006812);cell-cell signaling(GO:0007267)	plasma membrane(GO:0005886)			protease binding(GO:0002020);actin binding(GO:0003779);signaling receptor binding(GO:0005102);gap junction channel activity(GO:0005243);calcium channel activity(GO:0005262);protein binding(GO:0005515);channel activity(GO:0015267);wide pore channel activity(GO:0022829);leak channel activity(GO:0022840);ion channel binding(GO:0044325);protein heterodimerization activity(GO:0046982);actin filament b…	response to ischemia(GO:0002931);cation transport(GO:0006812);calcium ion transport(GO:0006816);cell-cell signaling(GO:0007267);response to ATP(GO:0033198);protein hexamerization(GO:0034214);positive regulation of cytokine secretion(GO:0050715);positive regulation of interleukin-1 secretion(GO:0050716);positive regulation of interleukin-1 alpha secretion(GO:0050717);positive regulation of interle…	endoplasmic reticulum(GO:0005783);endoplasmic reticulum membrane(GO:0005789);plasma membrane(GO:0005886);gap junction(GO:0005921);integral component of membrane(GO:0016021);bleb(GO:0032059);protein-containing complex(GO:0032991)	Innate Immune System;Transmission across Electrical Synapses ;The NLRP3 inflammasome;Nucleotide-binding domain, leucine rich repeat containing receptor (NLR) signaling pathways;Neuronal System;Electric Transmission Across Gap Junctions;Immune System;Inflammasomes
Bcas3	B0BN06	Bcas3 protein (Fragment) OS=Rattus norvegicus GN=Bcas3 PE=2 SV=1 - [B0BN06_RAT]	-1	-1	0.0730214	-0.642326	FALSE		FALSE
Rpl37a-ps1	P61515	Putative 60S ribosomal protein L37a OS=Rattus norvegicus GN=Rpl37a-ps1 PE=5 SV=2 - [RL37P_RAT]	0.398549	-2.32193	0	-0.641126	FALSE		FALSE		Putative 60S ribosomal protein L37a							structural constituent of ribosome(GO:0003735);metal ion binding(GO:0046872)	translation(GO:0006412)	ribosome(GO:0005840)	Nonsense-Mediated Decay (NMD);Nonsense Mediated Decay (NMD) enhanced by the Exon Junction Complex (EJC);Nonsense Mediated Decay (NMD) independent of the Exon Junction Complex (EJC);Metabolism of RNA
Tbc1d17	B1H264	Protein Tbc1d17 OS=Rattus norvegicus GN=Tbc1d17 PE=1 SV=1 - [B1H264_RAT]	0	-2	0.0871925	-0.637603	FALSE		FALSE		TBC1 domain family, member 17	TBC1 DOMAIN FAMILY MEMBER 17 (PTHR22957:SF360)	GTPase activator activity(GO:0005096);GTPase activity(GO:0003924);Rab GTPase binding(GO:0017137)	intracellular protein transport(GO:0006886)	intracellular(GO:0005622)	G-protein modulator(PC00022);cysteine protease(PC00081)		GTPase activator activity(GO:0005096);Rab GTPase binding(GO:0017137)	intracellular protein transport(GO:0006886);retrograde transport, endosome to Golgi(GO:0042147);activation of GTPase activity(GO:0090630)	cytosol(GO:0005829)	TBC/RABGAPs;Membrane Trafficking;Rab regulation of trafficking;Vesicle-mediated transport
Adrm1	Q9JMB5	Proteasomal ubiquitin receptor ADRM1 OS=Rattus norvegicus GN=Adrm1 PE=1 SV=2 - [ADRM1_RAT]	-1	-1	0.0907136	-0.636429	FALSE		FALSE		Proteasomal ubiquitin receptor ADRM1	PROTEASOMAL UBIQUITIN RECEPTOR ADRM1 (PTHR12225:SF0)	endopeptidase activity(GO:0004175);endopeptidase regulator activity(GO:0061135);enzyme activator activity(GO:0008047);protease binding(GO:0002020);proteasome binding(GO:0070628);ubiquitin binding(GO:0043130)	positive regulation of endopeptidase activity(GO:0010950);protein ubiquitination(GO:0016567);ubiquitin-dependent protein catabolic process(GO:0006511)	proteasome regulatory particle, lid subcomplex(GO:0008541)			protease binding(GO:0002020);ubiquitin binding(GO:0043130);endopeptidase activator activity(GO:0061133);proteasome binding(GO:0070628)	ovarian follicle development(GO:0001541);transcription elongation from RNA polymerase II promoter(GO:0006368);ubiquitin-dependent protein catabolic process(GO:0006511);spermatid development(GO:0007286);positive regulation of endopeptidase activity(GO:0010950);regulation of T cell differentiation in thymus(GO:0033081);follicle-stimulating hormone signaling pathway(GO:0042699);proteasome assembly(G…	proteasome complex(GO:0000502);nucleoplasm(GO:0005654);cytosol(GO:0005829);plasma membrane(GO:0005886);proteasome regulatory particle, lid subcomplex(GO:0008541)	Post-translational protein modification;Ub-specific processing proteases;UCH proteinases;Deubiquitination;Metabolism of proteins
Rbm3	G3V6P6	RNA binding motif protein 3, isoform CRA_a OS=Rattus norvegicus GN=Rbm3 PE=1 SV=1 - [G3V6P6_RAT]	0.656046	-2	-0.529853	-0.624602	FALSE		FALSE		RNA-binding protein 3	RNA-BINDING PROTEIN 3 (PTHR15241:SF94)	RNA binding(GO:0003723);ribonucleoprotein complex binding(GO:0043021)	formation of translation initiation ternary complex(GO:0001677);mRNA splicing, via spliceosome(GO:0000398);positive regulation of RNA metabolic process(GO:0051254);positive regulation of gene expression(GO:0010628);regulation of RNA splicing(GO:0043484);regulation of mRNA processing(GO:0050684);regulation of translation(GO:0006417);translational elongation(GO:0006414);translational termination(GO…	large ribosomal subunit(GO:0015934);spliceosomal complex(GO:0005681)	mRNA splicing factor(PC00148)		RNA binding(GO:0003723);mRNA 3'-UTR binding(GO:0003730);protein binding(GO:0005515);poly(U) RNA binding(GO:0008266);translation repressor activity(GO:0030371);ribosomal large subunit binding(GO:0043023);small ribosomal subunit rRNA binding(GO:0070181)	translation(GO:0006412);regulation of translation(GO:0006417);response to cold(GO:0009409);negative regulation of translation(GO:0017148);production of miRNAs involved in gene silencing by miRNA(GO:0035196);positive regulation of translation(GO:0045727);positive regulation of mRNA splicing, via spliceosome(GO:0048026)	nucleus(GO:0005634);nucleoplasm(GO:0005654);spliceosomal complex(GO:0005681);nucleolus(GO:0005730);cytoplasm(GO:0005737);large ribosomal subunit(GO:0015934);dendrite(GO:0030425);ribonucleoprotein complex(GO:1990904)
Cpsf7	Q5XI29	Cleavage and polyadenylation specificity factor subunit 7 OS=Rattus norvegicus GN=Cpsf7 PE=1 SV=1 - [CPSF7_RAT]	0.656046	-1.58496	-0.926979	-0.618632	FALSE		FALSE		Cleavage and polyadenylation specificity factor subunit 7	CLEAVAGE AND POLYADENYLATION SPECIFICITY FACTOR SUBUNIT 7 (PTHR23204:SF2)	RNA binding(GO:0003723)			RNA binding protein(PC00031)		molecular_function(GO:0003674);RNA binding(GO:0003723)	biological_process(GO:0008150);protein tetramerization(GO:0051262);protein heterotetramerization(GO:0051290);pre-mRNA cleavage required for polyadenylation(GO:0098789);mRNA alternative polyadenylation(GO:0110104);messenger ribonucleoprotein complex assembly(GO:1990120)	cellular_component(GO:0005575);nucleus(GO:0005634);cytoplasm(GO:0005737);mRNA cleavage and polyadenylation specificity factor complex(GO:0005847);mRNA cleavage factor complex(GO:0005849)	Metabolism of RNA;Processing of Capped Intron-Containing Pre-mRNA;Cleavage of Growing Transcript in the Termination Region ;Processing of Intronless Pre-mRNAs;RNA Polymerase II Transcription;RNA Polymerase II Transcription Termination;Gene expression (Transcription);mRNA Splicing;Processing of Capped Intronless Pre-mRNA;mRNA Splicing - Major Pathway;mRNA 3'-end processing
Tnrc6b	F1LV37	Protein Tnrc6b OS=Rattus norvegicus GN=Tnrc6b PE=1 SV=2 - [F1LV37_RAT]	1.07973	-1.58496	-1.34202	-0.61575	FALSE		FALSE		Trinucleotide repeat-containing 6B	TRINUCLEOTIDE REPEAT-CONTAINING GENE 6B PROTEIN (PTHR13020:SF32)		gene expression(GO:0010467);gene silencing by miRNA(GO:0035195);nuclear-transcribed mRNA poly(A) tail shortening(GO:0000289);positive regulation of RNA metabolic process(GO:0051254);positive regulation of cellular catabolic process(GO:0031331);regulation of mRNA metabolic process(GO:1903311)	P-body(GO:0000932);nucleoplasm(GO:0005654)			molecular_function(GO:0003674);nucleic acid binding(GO:0003676)	biological_process(GO:0008150);gene silencing by RNA(GO:0031047);gene silencing by miRNA(GO:0035195);miRNA mediated inhibition of translation(GO:0035278);positive regulation of nuclear-transcribed mRNA poly(A) tail shortening(GO:0060213);positive regulation of nuclear-transcribed mRNA catabolic process, deadenylation-dependent decay(GO:1900153)	P-body(GO:0000932);cellular_component(GO:0005575);nucleoplasm(GO:0005654);cytosol(GO:0005829);micro-ribonucleoprotein complex(GO:0035068)	Gene Silencing by RNA;Post-transcriptional silencing by small RNAs;Gene expression (Transcription)
Bgn	P47853	Biglycan OS=Rattus norvegicus GN=Bgn PE=2 SV=1 - [PGS1_RAT]	-2.32193	-1.58496	2.08189	-0.608332	FALSE		FALSE		Biglycan	BIGLYCAN (PTHR45712:SF11)						glycosaminoglycan binding(GO:0005539);extracellular matrix binding(GO:0050840)	blood vessel remodeling(GO:0001974);peptide cross-linking via chondroitin 4-sulfate glycosaminoglycan(GO:0019800)	cell surface(GO:0009986);transport vesicle(GO:0030133);extracellular matrix(GO:0031012);sarcolemma(GO:0042383)	A tetrasaccharide linker sequence is required for GAG synthesis;Dermatan sulfate biosynthesis;Heparan sulfate/heparin (HS-GAG) metabolism;Chondroitin sulfate biosynthesis;Metabolism;Extracellular matrix organization;ECM proteoglycans;Glycosaminoglycan metabolism;CS/DS degradation;Metabolism of carbohydrates;Chondroitin sulfate/dermatan sulfate metabolism
Cdc42bpb	Q7TT49	Serine/threonine-protein kinase MRCK beta OS=Rattus norvegicus GN=Cdc42bpb PE=1 SV=1 - [MRCKB_RAT]	-0.758992	-0.554589	-0.487232	-0.600271	FALSE		FALSE		Serine/threonine-protein kinase MRCK beta	SERINE/THREONINE-PROTEIN KINASE MRCK BETA (PTHR22988:SF34)	protein kinase activity(GO:0004672)	anatomical structure morphogenesis(GO:0009653);cell cycle(GO:0007049);embryo development(GO:0009790);intracellular signal transduction(GO:0035556)		non-receptor serine/threonine protein kinase(PC00167)		magnesium ion binding(GO:0000287);protein kinase activity(GO:0004672);protein serine/threonine kinase activity(GO:0004674);protein binding(GO:0005515);ATP binding(GO:0005524);Rho GTPase binding(GO:0017048);protein-containing complex binding(GO:0044877);metal ion binding(GO:0046872)	protein phosphorylation(GO:0006468);cell migration(GO:0016477);actin cytoskeleton organization(GO:0030036);actomyosin structure organization(GO:0031032);actin cytoskeleton reorganization(GO:0031532);intracellular signal transduction(GO:0035556)	cytoplasm(GO:0005737);plasma membrane(GO:0005886);cell-cell junction(GO:0005911);lamellipodium(GO:0030027);cell leading edge(GO:0031252);actomyosin(GO:0042641)
Ago2	Q9QZ81	Protein argonaute-2 OS=Rattus norvegicus GN=Ago2 PE=2 SV=2 - [AGO2_RAT]	0.398549	-0.776981	-1.41179	-0.59674	FALSE		FALSE		Protein argonaute-2	PROTEIN ARGONAUTE-2 (PTHR22891:SF59)						RNA 7-methylguanosine cap binding(GO:0000340);RNA polymerase II complex binding(GO:0000993);core promoter binding(GO:0001047);molecular_function(GO:0003674);RNA binding(GO:0003723);double-stranded RNA binding(GO:0003725);single-stranded RNA binding(GO:0003727);mRNA binding(GO:0003729);translation initiation factor activity(GO:0003743);endoribonuclease activity(GO:0004521);protein binding(GO:00055…	regulation of transcription, DNA-templated(GO:0006355);translational initiation(GO:0006413);biological_process(GO:0008150);post-embryonic development(GO:0009791);RNA secondary structure unwinding(GO:0010501);miRNA metabolic process(GO:0010586);positive regulation of gene expression(GO:0010628);cell differentiation(GO:0030154);gene silencing by RNA(GO:0031047);pre-miRNA processing(GO:0031054);siRN…	P-body(GO:0000932);cellular_component(GO:0005575);nucleus(GO:0005634);nucleoplasm(GO:0005654);cytoplasm(GO:0005737);mitochondrion(GO:0005739);cytosol(GO:0005829);polysome(GO:0005844);mRNA cap binding complex(GO:0005845);RISC complex(GO:0016442);cell junction(GO:0030054);dendrite(GO:0030425);micro-ribonucleoprotein complex(GO:0035068);extracellular exosome(GO:0070062);RISC-loading complex(GO:00705…	Gene Silencing by RNA;MicroRNA (miRNA) biogenesis;Small interfering RNA (siRNA) biogenesis;Post-transcriptional silencing by small RNAs;Gene expression (Transcription);Transcriptional regulation by small RNAs
Phactr1	P62024	Phosphatase and actin regulator 1 OS=Rattus norvegicus GN=Phactr1 PE=1 SV=1 - [PHAR1_RAT]	-1	0.445411	-1.22027	-0.591618	FALSE		TRUE	Phospho	Phosphatase and actin regulator 1	PHOSPHATASE AND ACTIN REGULATOR 1 (PTHR12751:SF6)	phosphatase regulator activity(GO:0019208);protein binding(GO:0005515)	anatomical structure morphogenesis(GO:0009653);cellular process(GO:0009987);nervous system process(GO:0050877)		phosphatase modulator(PC00184)		actin binding(GO:0003779);protein phosphatase inhibitor activity(GO:0004864);protein phosphatase 1 binding(GO:0008157)	actomyosin structure organization(GO:0031032);actin cytoskeleton reorganization(GO:0031532);negative regulation of phosphoprotein phosphatase activity(GO:0032515);regulation of phosphorylation(GO:0042325);stress fiber assembly(GO:0043149);cell motility(GO:0048870)	nucleus(GO:0005634);cytosol(GO:0005829);cell junction(GO:0030054);synapse(GO:0045202)
Eif4g3	D4A554	Eukaryotic translation initiation factor 4 gamma, 3 (Predicted), isoform CRA_a OS=Rattus norvegicus GN=Eif4g3 PE=1 SV=2 - [D4A554_RAT]	-0.08092	-1.58496	-0.0994217	-0.588435	FALSE		FALSE		Eukaryotic translation initiation factor 4 gamma, 3	EUKARYOTIC TRANSLATION INITIATION FACTOR 4 GAMMA 3 (PTHR23253:SF23)	mRNA binding(GO:0003729);translation initiation factor activity(GO:0003743)	formation of translation initiation ternary complex(GO:0001677);translational elongation(GO:0006414);translational termination(GO:0006415)	cytoplasmic part(GO:0044444);protein-containing complex(GO:0032991)	translation initiation factor(PC00224)		RNA cap binding(GO:0000339);mRNA binding(GO:0003729);translation initiation factor activity(GO:0003743)	positive regulation of protein phosphorylation(GO:0001934);translational initiation(GO:0006413);spermatogenesis(GO:0007283);positive regulation of translation(GO:0045727);positive regulation of meiosis I(GO:0060903)	eukaryotic translation initiation factor 4F complex(GO:0016281)	Cytokine Signaling in Immune system;Interferon Signaling;Immune System;Antiviral mechanism by IFN-stimulated genes;ISG15 antiviral mechanism
Trappc2	D3ZVF4	Trafficking protein particle complex subunit 2 OS=Rattus norvegicus GN=Trappc2 PE=3 SV=1 - [TPPC2_RAT]	0.241008	-2	0	-0.586331	FALSE		FALSE		Trafficking protein particle complex subunit 2	MCG6979, ISOFORM CRA_A (PTHR12403:SF12)	DNA binding(GO:0003677);DNA-binding transcription factor activity(GO:0003700)			transcription factor(PC00218)					Membrane Trafficking;Metabolism of proteins;Vesicle-mediated transport;COPII-mediated vesicle transport;ER to Golgi Anterograde Transport;Rab regulation of trafficking;Transport to the Golgi and subsequent modification;Asparagine N-linked glycosylation;RAB GEFs exchange GTP for GDP on RABs;Post-translational protein modification
Pclo	Q9JKS6	Protein piccolo OS=Rattus norvegicus GN=Pclo PE=1 SV=1 - [PCLO_RAT]	-0.539774	-0.157984	-1.03977	-0.579177	FALSE		FALSE		Protein piccolo	PROTEIN PICCOLO (PTHR14113:SF6)						transcription corepressor binding(GO:0001222);calcium ion binding(GO:0005509);protein binding(GO:0005515);profilin binding(GO:0005522);calcium-dependent phospholipid binding(GO:0005544);structural constituent of presynaptic active zone(GO:0098882)	cytoskeleton organization(GO:0007010);synapse assembly(GO:0007416);biological_process(GO:0008150);synaptic vesicle targeting(GO:0016080);regulation of exocytosis(GO:0017157);cAMP-mediated signaling(GO:0019933);insulin secretion(GO:0030073);protein localization to synapse(GO:0035418);synaptic vesicle clustering(GO:0097091);presynapse to nucleus signaling pathway(GO:0099526)	trans-Golgi network(GO:0005802);postsynaptic density(GO:0014069);cell junction(GO:0030054);transport vesicle(GO:0030133);axon(GO:0030424);dendrite(GO:0030425);growth cone(GO:0030426);neuromuscular junction(GO:0031594);neuron projection(GO:0043005);neuronal cell body(GO:0043025);terminal bouton(GO:0043195);cone cell pedicle(GO:0044316);rod spherule(GO:0044317);synapse(GO:0045202);perinuclear regio…
Tbck	D3ZA89	Protein Tbck OS=Rattus norvegicus GN=Tbck PE=1 SV=1 - [D3ZA89_RAT]	0.517848	-2	-0.240033	-0.574062	FALSE		FALSE		TBC1 domain-containing kinase	TBC DOMAIN-CONTAINING PROTEIN KINASE-LIKE PROTEIN (PTHR22957:SF168)	GTPase activator activity(GO:0005096);GTPase activity(GO:0003924);Rab GTPase binding(GO:0017137)	intracellular protein transport(GO:0006886)	intracellular(GO:0005622)	G-protein modulator(PC00022);cysteine protease(PC00081)		protein kinase activity(GO:0004672);GTPase activator activity(GO:0005096);ATP binding(GO:0005524);Rab GTPase binding(GO:0017137)	protein phosphorylation(GO:0006468);intracellular protein transport(GO:0006886);cell population proliferation(GO:0008283);actin cytoskeleton organization(GO:0030036);regulation of TOR signaling(GO:0032006);activation of GTPase activity(GO:0090630)	cell(GO:0005623);cytoplasm(GO:0005737);midbody(GO:0030496);mitotic spindle(GO:0072686)
Thrap3	Q5M7V8	Thyroid hormone receptor-associated protein 3 OS=Rattus norvegicus GN=Thrap3 PE=1 SV=1 - [TR150_RAT]	0.0569438	-0.502021	-1.26682	-0.570632	FALSE		FALSE		Thyroid hormone receptor-associated protein 3	THYROID HORMONE RECEPTOR-ASSOCIATED PROTEIN 3 (PTHR15268:SF16)	DNA binding(GO:0003677);DNA-binding transcription factor activity(GO:0003700)	regulation of transcription by RNA polymerase II(GO:0006357);transcription by RNA polymerase II(GO:0006366)		transcription factor(PC00218)		RNA polymerase II distal enhancer sequence-specific DNA binding(GO:0000980);transcription coregulator activity(GO:0003712);transcription coactivator activity(GO:0003713);ATP binding(GO:0005524);nuclear receptor transcription coactivator activity(GO:0030374);signaling receptor activity(GO:0038023);thyroid hormone receptor binding(GO:0046966);phosphoprotein binding(GO:0051219)	regulation of alternative mRNA splicing, via spliceosome(GO:0000381);nuclear-transcribed mRNA catabolic process(GO:0000956);transcription initiation from RNA polymerase II promoter(GO:0006367);mRNA processing(GO:0006397);circadian rhythm(GO:0007623);RNA splicing(GO:0008380);intracellular steroid hormone receptor signaling pathway(GO:0030518);androgen receptor signaling pathway(GO:0030521);positiv…	nucleus(GO:0005634);nucleoplasm(GO:0005654);mediator complex(GO:0016592);nuclear speck(GO:0016607);exon-exon junction complex(GO:0035145)
Rabgap1	D3ZX42	G protein-coupled receptor 21 (Predicted), isoform CRA_a OS=Rattus norvegicus GN=Rabgap1 PE=1 SV=1 - [D3ZX42_RAT]	0.757799	-2.32193	-0.142324	-0.568818	FALSE		FALSE		G protein-coupled receptor 21 (Predicted), isoform CRA_a	RAB GTPASE-ACTIVATING PROTEIN 1 (PTHR22957:SF439)	GTPase activator activity(GO:0005096);GTPase activity(GO:0003924);Rab GTPase binding(GO:0017137)	intracellular protein transport(GO:0006886)	intracellular(GO:0005622)	G-protein modulator(PC00022);cysteine protease(PC00081)		GTPase activator activity(GO:0005096);Rab GTPase binding(GO:0017137)	intracellular protein transport(GO:0006886);regulation of GTPase activity(GO:0043087);activation of GTPase activity(GO:0090630)	cytosol(GO:0005829)	TBC/RABGAPs;Membrane Trafficking;Rab regulation of trafficking;Vesicle-mediated transport
Vps52	O55166	Vacuolar protein sorting-associated protein 52 homolog OS=Rattus norvegicus GN=Vps52 PE=2 SV=2 - [VPS52_RAT]	0.241008	-2	0.0907136	-0.556093	FALSE		FALSE		Vacuolar protein sorting-associated protein 52 homolog	VACUOLAR PROTEIN SORTING-ASSOCIATED PROTEIN 52 HOMOLOG (PTHR14190:SF7)	Rab GTPase binding(GO:0017137);syntaxin binding(GO:0019905)	Golgi to vacuole transport(GO:0006896);endocytic recycling(GO:0032456);retrograde transport, endosome to Golgi(GO:0042147)	Golgi apparatus part(GO:0044431);cytoplasmic vesicle part(GO:0044433);cytosol(GO:0005829);plasma membrane(GO:0005886);tethering complex(GO:0099023);vacuole(GO:0005773)	membrane traffic protein(PC00150)		protein binding(GO:0005515);Rab GTPase binding(GO:0017137);syntaxin binding(GO:0019905)	Golgi to vacuole transport(GO:0006896);lysosomal transport(GO:0007041);ectodermal cell differentiation(GO:0010668);protein transport(GO:0015031);endocytic recycling(GO:0032456);retrograde transport, endosome to Golgi(GO:0042147);embryonic ectodermal digestive tract development(GO:0048611)	GARP complex(GO:0000938);Golgi apparatus(GO:0005794);cytosol(GO:0005829);endosome membrane(GO:0010008);membrane(GO:0016020);perinuclear region of cytoplasm(GO:0048471);recycling endosome(GO:0055037);EARP complex(GO:1990745)	Intra-Golgi and retrograde Golgi-to-ER traffic;Retrograde transport at the Trans-Golgi-Network;Membrane Trafficking;Vesicle-mediated transport
Smcr8	D3ZJR6	Protein Smcr8 OS=Rattus norvegicus GN=Smcr8 PE=1 SV=1 - [D3ZJR6_RAT]	-1	0	-0.663944	-0.554648	FALSE		FALSE		Smith-Magenis syndrome chromosome region, candidate 8	GUANINE NUCLEOTIDE EXCHANGE PROTEIN SMCR8 (PTHR31334:SF1)						protein kinase inhibitor activity(GO:0004860);Rab guanyl-nucleotide exchange factor activity(GO:0017112);protein kinase binding(GO:0019901)	negative regulation of protein kinase activity(GO:0006469);regulation of autophagy(GO:0010506);negative regulation of gene expression(GO:0010629);negative regulation of macroautophagy(GO:0016242);positive regulation of TOR signaling(GO:0032008);positive regulation of autophagosome maturation(GO:1901098);negative regulation of autophagosome assembly(GO:1902902);regulation of TORC1 signaling(GO:190…	chromatin(GO:0000785);nucleoplasm(GO:0005654);cytoplasm(GO:0005737);guanyl-nucleotide exchange factor complex(GO:0032045);Atg1/ULK1 kinase complex(GO:1990316)
Sez6l2	D4A6P1	Protein Sez6l2 OS=Rattus norvegicus GN=Sez6l2 PE=4 SV=1 - [D4A6P1_RAT]	-0.0671142	-1.58496	0	-0.550692	FALSE		FALSE		RCG40132, isoform CRA_a	C4B-BINDING PROTEIN BETA CHAIN-RELATED (PTHR45656:SF2)							adult locomotory behavior(GO:0008344);cerebellar Purkinje cell layer development(GO:0021680);synapse maturation(GO:0060074);regulation of protein kinase C signaling(GO:0090036)	endoplasmic reticulum(GO:0005783);integral component of membrane(GO:0016021);neuronal cell body(GO:0043025)
Usp46	F1M625	Protein Usp46 OS=Rattus norvegicus GN=Usp46 PE=1 SV=2 - [F1M625_RAT]	-0.0671142	-1.58496	0	-0.550692	FALSE		FALSE		Ubiquitin carboxyl-terminal hydrolase 46	UBIQUITIN CARBOXYL-TERMINAL HYDROLASE 46 (PTHR24006:SF714)	cysteine-type endopeptidase activity(GO:0004197);thiol-dependent ubiquitin-specific protease activity(GO:0004843)	protein deubiquitination(GO:0016579)		cysteine protease(PC00081)		cysteine-type endopeptidase activity(GO:0004197);thiol-dependent ubiquitin-specific protease activity(GO:0004843);thiol-dependent ubiquitinyl hydrolase activity(GO:0036459);metal ion binding(GO:0046872);ubiquitinyl hydrolase activity(GO:0101005)	behavioral fear response(GO:0001662);ubiquitin-dependent protein catabolic process(GO:0006511);adult feeding behavior(GO:0008343);protein deubiquitination(GO:0016579);regulation of synaptic transmission, GABAergic(GO:0032228);behavioral response to ethanol(GO:0048149);righting reflex(GO:0060013);regulation of postsynaptic neurotransmitter receptor internalization(GO:0099149)	synapse(GO:0045202);glutamatergic synapse(GO:0098978)
Wdr48	D3Z8C7	Protein Wdr48 OS=Rattus norvegicus GN=Wdr48 PE=1 SV=1 - [D3Z8C7_RAT]	-0.0671142	0	-1.58496	-0.550692	FALSE		FALSE		WD repeat domain 48	WD REPEAT-CONTAINING PROTEIN 48 (PTHR19862:SF14)	thiol-dependent ubiquitin-specific protease activity(GO:0004843);ubiquitin binding(GO:0043130)	positive regulation of protein modification process(GO:0031401);positive regulation of proteolysis(GO:0045862);protein deubiquitination(GO:0016579)				ubiquitin binding(GO:0043130)	double-strand break repair via homologous recombination(GO:0000724);cellular response to DNA damage stimulus(GO:0006974);spermatogenesis(GO:0007283);single fertilization(GO:0007338);male gonad development(GO:0008584);protein deubiquitination(GO:0016579);multicellular organism growth(GO:0035264);skin development(GO:0043588);embryonic organ development(GO:0048568);skeletal system morphogenesis(GO:0…	nucleus(GO:0005634);intracellular membrane-bounded organelle(GO:0043231)	Post-translational protein modification;Recognition of DNA damage by PCNA-containing replication complex;Ub-specific processing proteases;Deubiquitination;Metabolism of proteins;Fanconi Anemia Pathway;DNA Repair;DNA Damage Bypass
Otud4	F1M7Q7	Protein Otud4 OS=Rattus norvegicus GN=Otud4 PE=1 SV=2 - [F1M7Q7_RAT]	-1.06711	0.0303736	-0.605337	-0.547359	FALSE		FALSE		OTU deubiquitinase 4	OTU DOMAIN-CONTAINING PROTEIN 4 (PTHR12419:SF9)	thiol-dependent ubiquitin-specific protease activity(GO:0004843)	cytokine-mediated signaling pathway(GO:0019221);innate immune response(GO:0045087);negative regulation of signal transduction(GO:0009968);protein K48-linked deubiquitination(GO:0071108);protein K63-linked deubiquitination(GO:0070536);regulation of protein modification process(GO:0031399);regulation of proteolysis(GO:0030162);toll-like receptor signaling pathway(GO:0002224)		cysteine protease(PC00081);nucleic acid binding(PC00171)		thiol-dependent ubiquitin-specific protease activity(GO:0004843);protein-containing complex scaffold activity(GO:0032947);Lys63-specific deubiquitinase activity(GO:0061578)	protein deubiquitination(GO:0016579);negative regulation of toll-like receptor signaling pathway(GO:0034122);protein K63-linked deubiquitination(GO:0070536);protein K48-linked deubiquitination(GO:0071108);positive regulation of DNA demethylation(GO:1901537);regulation of protein K48-linked deubiquitination(GO:1903093);negative regulation of interleukin-1-mediated signaling pathway(GO:2000660)
Ivns1abp	A0A0G2K427	Influenza virus NS1A binding protein (Predicted), isoform CRA_b OS=Rattus norvegicus GN=Ivns1abp PE=1 SV=1 - [A0A0G2K427_RAT]	0.367117	-2	0	-0.544294	FALSE		FALSE		Influenza virus NS1A binding protein (Predicted), isoform CRA_b	INFLUENZA VIRUS NS1A-BINDING PROTEIN (PTHR24412:SF396)							RNA splicing(GO:0008380);response to virus(GO:0009615);negative regulation of protein ubiquitination(GO:0031397);negative regulation of intrinsic apoptotic signaling pathway(GO:2001243)	nucleus(GO:0005634);cytosol(GO:0005829);actin cytoskeleton(GO:0015629)
Evl	F1M8I7	Ena/VASP-like protein OS=Rattus norvegicus GN=Evl PE=1 SV=1 - [F1M8I7_RAT]	-0.343954	0.257053	-1.52985	-0.538918	FALSE		TRUE	Various	Ena/VASP-like protein	ENA/VASP-LIKE PROTEIN (PTHR11202:SF4)					Cytoskeletal regulation by Rho GTPase->Enabled/vasodialator stimulated phosphoprotein;;	actin binding(GO:0003779);profilin binding(GO:0005522);SH3 domain binding(GO:0017124)	axon guidance(GO:0007411);central nervous system development(GO:0007417);actin polymerization or depolymerization(GO:0008154);negative regulation of epithelial cell migration(GO:0010633);positive regulation of actin filament polymerization(GO:0030838);actin nucleation(GO:0045010);protein homotetramerization(GO:0051289);positive regulation of stress fiber assembly(GO:0051496);cellular response to …	cytoplasm(GO:0005737);cytoskeleton(GO:0005856);focal adhesion(GO:0005925);lamellipodium(GO:0030027);cell projection(GO:0042995);phagocytic vesicle(GO:0045335)	Developmental Biology;Signal Transduction;Signaling by ROBO receptors;Signaling by Rho GTPases;Axon guidance;RHO GTPases Activate Formins;RHO GTPase Effectors
Wipf3	Q9Z0G8	WAS/WASL-interacting protein family member 3 OS=Rattus norvegicus GN=Wipf3 PE=1 SV=1 - [WIPF3_RAT]	-0.343954	-2.32193	1.05511	-0.536924	FALSE		FALSE		WAS/WASL-interacting protein family member 3	WAS/WASL-INTERACTING PROTEIN FAMILY MEMBER 3 (PTHR23202:SF31)	actin filament binding(GO:0051015)	actin filament polymerization(GO:0030041);cellular localization(GO:0051641);cortical actin cytoskeleton organization(GO:0030866);endocytosis(GO:0006897);membrane invagination(GO:0010324);movement of cell or subcellular component(GO:0006928);positive regulation of actin filament polymerization(GO:0030838);vesicle budding from membrane(GO:0006900)	actin filament(GO:0005884);cortical actin cytoskeleton(GO:0030864)			SH3 domain binding(GO:0017124);actin filament binding(GO:0051015)	actin cortical patch assembly(GO:0000147);endocytosis(GO:0006897);multicellular organism development(GO:0007275);spermatogenesis(GO:0007283);actin filament-based movement(GO:0030048);cell differentiation(GO:0030154);positive regulation of actin nucleation(GO:0051127);actin cortical patch localization(GO:0051666)	actin filament(GO:0005884);actin cortical patch(GO:0030479)	Regulation of actin dynamics for phagocytic cup formation;Signal Transduction;Innate Immune System;Fcgamma receptor (FCGR) dependent phagocytosis;Signaling by Rho GTPases;RHO GTPases Activate WASPs and WAVEs;Immune System;RHO GTPase Effectors
Hp1bp3	Q6P747	Heterochromatin protein 1-binding protein 3 OS=Rattus norvegicus GN=Hp1bp3 PE=1 SV=1 - [HP1B3_RAT]	0.398549	-1	-1	-0.533817	FALSE		FALSE		Heterochromatin protein 1-binding protein 3	HETEROCHROMATIN PROTEIN 1-BINDING PROTEIN 3 (PTHR15832:SF1)						DNA binding(GO:0003677);chromatin binding(GO:0003682);nucleosome binding(GO:0031491)	nucleosome assembly(GO:0006334);regulation of transcription, DNA-templated(GO:0006355);regulation of cell population proliferation(GO:0042127);heterochromatin organization(GO:0070828);cellular response to hypoxia(GO:0071456);regulation of nucleus size(GO:0097298)	nucleosome(GO:0000786);nucleus(GO:0005634);chromosome(GO:0005694);nuclear speck(GO:0016607)
Rps8	P62243	40S ribosomal protein S8 OS=Rattus norvegicus GN=Rps8 PE=1 SV=2 - [RS8_RAT]	0.720477	-2.32193	0	-0.533817	FALSE		FALSE		40S ribosomal protein S8	40S RIBOSOMAL PROTEIN S8 (PTHR10394:SF3)	structural constituent of ribosome(GO:0003735)	maturation of SSU-rRNA from tricistronic rRNA transcript (SSU-rRNA, 5.8S rRNA, LSU-rRNA)(GO:0000462)	cytosolic small ribosomal subunit(GO:0022627)			molecular_function(GO:0003674);structural constituent of ribosome(GO:0003735)	maturation of SSU-rRNA from tricistronic rRNA transcript (SSU-rRNA, 5.8S rRNA, LSU-rRNA)(GO:0000462);translation(GO:0006412);biological_process(GO:0008150)	endoplasmic reticulum(GO:0005783);cytosol(GO:0005829);membrane(GO:0016020);cytosolic small ribosomal subunit(GO:0022627);ribonucleoprotein complex(GO:1990904)	rRNA processing;Metabolism of proteins;Metabolism of RNA;Major pathway of rRNA processing in the nucleolus and cytosol;Ribosomal scanning and start codon recognition;Nonsense-Mediated Decay (NMD);rRNA processing in the nucleus and cytosol;Eukaryotic Translation Initiation;Formation of the ternary complex, and subsequently, the 43S complex;Nonsense Mediated Decay (NMD) enhanced by the Exon Junctio…
Htt	G3V9P7	Huntingtin OS=Rattus norvegicus GN=Htt PE=4 SV=1 - [G3V9P7_RAT]	-1.06711	-1.58496	1.05511	-0.532322	FALSE		FALSE		Huntingtin	HUNTINGTIN (PTHR10170:SF10)					Huntington disease->Huntingtin;;Huntington disease->Disease-associated mutant huntingtin containing polyglutamine expansion;;Huntington disease->Polyglutamine expanded mutant huntingtin;;Huntington disease->Huntingtin;;Huntington disease->Truncated Htt;;;;;;	p53 binding(GO:0002039);signaling receptor binding(GO:0005102);protein binding(GO:0005515);profilin binding(GO:0005522);transcription factor binding(GO:0008134);kinase binding(GO:0019900);heat shock protein binding(GO:0031072);dynactin binding(GO:0034452);identical protein binding(GO:0042802);ion channel binding(GO:0044325);dynein intermediate chain binding(GO:0045505);beta-tubulin binding(GO:004…	urea cycle(GO:0000050);citrulline metabolic process(GO:0000052);establishment of mitotic spindle orientation(GO:0000132);mitochondrial transport(GO:0006839);endoplasmic reticulum to Golgi vesicle-mediated transport(GO:0006888);retrograde vesicle-mediated transport, Golgi to endoplasmic reticulum(GO:0006890);apoptotic process(GO:0006915);mitochondrion organization(GO:0007005);endoplasmic reticulum…	nucleus(GO:0005634);nucleoplasm(GO:0005654);cytoplasm(GO:0005737);late endosome(GO:0005770);autophagosome(GO:0005776);endoplasmic reticulum(GO:0005783);Golgi apparatus(GO:0005794);centriole(GO:0005814);cytosol(GO:0005829);postsynaptic density(GO:0014069);inclusion body(GO:0016234);clathrin-coated vesicle(GO:0030136);axon(GO:0030424);dendrite(GO:0030425);cytoplasmic vesicle membrane(GO:0030659);cy…
Hsp90b1	Q7M079	Calcium-binding protein 4 (Fragment) OS=Rattus norvegicus GN=Hsp90b1 PE=1 SV=1 - [Q7M079_RAT]	-0.0671142	-1.58496	0.0551096	-0.532322	FALSE		FALSE		Endoplasmin	ENDOPLASMIN (PTHR11528:SF97)	unfolded protein binding(GO:0051082)	protein folding(GO:0006457);response to stress(GO:0006950)	endoplasmic reticulum(GO:0005783);perinuclear region of cytoplasm(GO:0048471);plasma membrane(GO:0005886);vacuole(GO:0005773)	Hsp90 family chaperone(PC00028)		RNA binding(GO:0003723);protein binding(GO:0005515);ATP binding(GO:0005524);protein phosphatase binding(GO:0019903);low-density lipoprotein particle receptor binding(GO:0050750);unfolded protein binding(GO:0051082)	response to hypoxia(GO:0001666);protein folding(GO:0006457);ubiquitin-dependent ERAD pathway(GO:0030433);retrograde protein transport, ER to cytosol(GO:0030970);actin rod assembly(GO:0031247);negative regulation of apoptotic process(GO:0043066);regulation of phosphoprotein phosphatase activity(GO:0043666);cellular response to manganese ion(GO:0071287);cellular response to ATP(GO:0071318)	endoplasmic reticulum(GO:0005783);endoplasmic reticulum lumen(GO:0005788);endoplasmic reticulum membrane(GO:0005789);smooth endoplasmic reticulum(GO:0005790);cytosol(GO:0005829);plasma membrane(GO:0005886);midbody(GO:0030496);protein-containing complex(GO:0032991);endoplasmic reticulum chaperone complex(GO:0034663);melanosome(GO:0042470);perinuclear region of cytoplasm(GO:0048471)	Post-translational protein phosphorylation;Metabolism of proteins;Toll-Like Receptors Cascades;Vesicle-mediated transport;Signaling by Interleukins;Scavenging by Class A Receptors;Interleukin-4 and Interleukin-13 signaling;Immune System;Binding and Uptake of Ligands by Scavenger Receptors;Innate Immune System;Cytokine Signaling in Immune system;Post-translational protein modification;Trafficking …
Dlg1	F1LNM0	Disks large homolog 1 OS=Rattus norvegicus GN=Dlg1 PE=1 SV=1 - [F1LNM0_RAT]	-0.200697	-1.29155	-0.0994217	-0.530558	FALSE		FALSE		Disks large homolog 1	DISKS LARGE HOMOLOG 1 (PTHR23119:SF5)	signaling receptor binding(GO:0005102)	cell-cell adhesion(GO:0098609);chemical synaptic transmission(GO:0007268);establishment or maintenance of epithelial cell apical/basal polarity(GO:0045197);protein localization to membrane(GO:0072657);protein localization to synapse(GO:0035418);receptor localization to synapse(GO:0097120)	basolateral plasma membrane(GO:0016323);ionotropic glutamate receptor complex(GO:0008328);neuromuscular junction(GO:0031594);neuron projection(GO:0043005);organelle part(GO:0044422);postsynaptic density(GO:0014069);postsynaptic membrane(GO:0045211)	transmembrane receptor regulatory/adaptor protein(PC00226)		protein binding(GO:0005515);protein C-terminus binding(GO:0008022);potassium channel regulator activity(GO:0015459);kinesin binding(GO:0019894);protein kinase binding(GO:0019901);phosphatase binding(GO:0019902);PDZ domain binding(GO:0030165);mitogen-activated protein kinase kinase binding(GO:0031434);protein-containing complex scaffold activity(GO:0032947);ionotropic glutamate receptor binding(GO…	negative regulation of transcription by RNA polymerase II(GO:0000122);ureteric bud development(GO:0001657);branching involved in ureteric bud morphogenesis(GO:0001658);immunological synapse formation(GO:0001771);endothelial cell proliferation(GO:0001935);lens development in camera-type eye(GO:0002088);T cell cytokine production(GO:0002369);actin filament organization(GO:0007015);cell adhesion(GO:…	immunological synapse(GO:0001772);basement membrane(GO:0005604);nucleus(GO:0005634);cytoplasm(GO:0005737);endoplasmic reticulum(GO:0005783);endoplasmic reticulum membrane(GO:0005789);Golgi apparatus(GO:0005794);cytosol(GO:0005829);microtubule(GO:0005874);plasma membrane(GO:0005886);microvillus(GO:0005902);cell-cell junction(GO:0005911);bicellular tight junction(GO:0005923);ionotropic glutamate re…	Activation of kainate receptors upon glutamate binding;Synaptic adhesion-like molecules;Protein-protein interactions at synapses;Glutamate binding, activation of AMPA receptors and synaptic plasticity;Trafficking of AMPA receptors;Neuronal System;Transmission across Chemical Synapses;Neurotransmitter receptors and postsynaptic signal transmission;Activation of Ca-permeable Kainate Receptor;Ionotr…
RGD1310819	D3ZEA1	Protein RGD1310819 OS=Rattus norvegicus GN=RGD1310819 PE=4 SV=2 - [D3ZEA1_RAT]	0	0	-1.58496	-0.528321	FALSE		FALSE		Similar to putative protein (5S487)	RIKEN CDNA 2010300C02 GENE (PTHR47743:SF1)
RGD1565641	D3ZXR6	Protein RGD1565641 OS=Rattus norvegicus GN=RGD1565641 PE=4 SV=1 - [D3ZXR6_RAT]	0	0	-1.58496	-0.528321	FALSE		FALSE		RGD1565641	SI:CH211-282B22.1 (PTHR35544:SF4)
Cobll1	F1M124	Protein Cobll1 (Fragment) OS=Rattus norvegicus GN=Cobll1 PE=1 SV=1 - [F1M124_RAT]	0	0	-1.58496	-0.528321	FALSE		FALSE		Cordon-bleu WH2 repeat protein-like 1	CORDON-BLEU PROTEIN-LIKE 1 (PTHR21557:SF2)	actin binding(GO:0003779)	cellular component biogenesis(GO:0044085);cytoskeleton organization(GO:0007010)				actin monomer binding(GO:0003785)
Dip2c	D3ZZB0	Protein Dip2c OS=Rattus norvegicus GN=Dip2c PE=1 SV=2 - [D3ZZB0_RAT]	0	-1.58496	0	-0.528321	FALSE		FALSE		Disco-interacting protein 2 homolog C	DISCO-INTERACTING PROTEIN 2 HOMOLOG C (PTHR22754:SF33)						catalytic activity(GO:0003824)
Ppp1r37	B2RYF1	Protein phosphatase 1 regulatory subunit 37 OS=Rattus norvegicus GN=Ppp1r37 PE=1 SV=1 - [PPR37_RAT]	0	0	-1.58496	-0.528321	FALSE		FALSE		Protein phosphatase 1 regulatory subunit 37	PROTEIN PHOSPHATASE 1 REGULATORY SUBUNIT 37 (PTHR24112:SF9)						protein phosphatase inhibitor activity(GO:0004864)	negative regulation of phosphatase activity(GO:0010923);negative regulation of phosphoprotein phosphatase activity(GO:0032515)
Dhx35	D4AEG5	DEAH (Asp-Glu-Ala-His) box polypeptide 35 (Predicted), isoform CRA_b OS=Rattus norvegicus GN=Dhx35 PE=4 SV=1 - [D4AEG5_RAT]	0	0	-1.58496	-0.528321	FALSE		FALSE		DEAH-box helicase 35	ATP-DEPENDENT RNA HELICASE DHX35-RELATED (PTHR18934:SF136)	ATP-dependent helicase activity(GO:0008026);RNA binding(GO:0003723);catalytic activity, acting on RNA(GO:0140098)			RNA helicase(PC00032)		RNA binding(GO:0003723);ATP binding(GO:0005524);ATP-dependent 3'-5' RNA helicase activity(GO:0034459)		catalytic step 2 spliceosome(GO:0071013)
Raph1	D4ADX8	Protein Raph1 OS=Rattus norvegicus GN=Raph1 PE=4 SV=2 - [D4ADX8_RAT]	0	0	-1.58496	-0.528321	FALSE		FALSE		Ras association (RalGDS/AF-6) and pleckstrin homology domains 1	RAS-ASSOCIATED AND PLECKSTRIN HOMOLOGY DOMAINS-CONTAINING PROTEIN 1 (PTHR11243:SF15)		cell surface receptor signaling pathway(GO:0007166)		transmembrane receptor regulatory/adaptor protein(PC00226)		molecular_function(GO:0003674)	signal transduction(GO:0007165);biological_process(GO:0008150);axon extension(GO:0048675)	cellular_component(GO:0005575);cytosol(GO:0005829);plasma membrane(GO:0005886);nuclear body(GO:0016604);cell leading edge(GO:0031252)
Fam96b	D3Z8Q7	Protein Fam96b OS=Rattus norvegicus GN=Fam96b PE=1 SV=1 - [D3Z8Q7_RAT]	0	-1.58496	0	-0.528321	FALSE		FALSE		Family with sequence similarity 96, member B	MITOTIC SPINDLE-ASSOCIATED MMXD COMPLEX SUBUNIT MIP18 (PTHR12377:SF0)		iron-sulfur cluster assembly(GO:0016226)				molecular_function(GO:0003674)	chromosome segregation(GO:0007059);biological_process(GO:0008150);iron-sulfur cluster assembly(GO:0016226);protein maturation by iron-sulfur cluster transfer(GO:0097428);protein maturation by [4Fe-4S] cluster transfer(GO:0106035)	cellular_component(GO:0005575);nucleus(GO:0005634);nucleoplasm(GO:0005654);cytoplasm(GO:0005737);spindle(GO:0005819);cytosol(GO:0005829);MMXD complex(GO:0071817);CIA complex(GO:0097361)
Ppp1r12c	D4A5D7	Protein Ppp1r12c OS=Rattus norvegicus GN=Ppp1r12c PE=4 SV=2 - [D4A5D7_RAT]	0	0	-1.58496	-0.528321	FALSE		FALSE		Protein phosphatase 1, regulatory subunit 12C	PROTEIN PHOSPHATASE 1 REGULATORY SUBUNIT 12C (PTHR24179:SF27)	enzyme inhibitor activity(GO:0004857);phosphatase activity(GO:0016791);phosphatase binding(GO:0019902);phosphatase regulator activity(GO:0019208)		cytoplasm(GO:0005737)			enzyme inhibitor activity(GO:0004857);phosphatase regulator activity(GO:0019208);protein kinase binding(GO:0019901)	signal transduction(GO:0007165);negative regulation of catalytic activity(GO:0043086)	cytoplasm(GO:0005737)
Twf2	B0BMY7	Protein Twf2 OS=Rattus norvegicus GN=Twf2 PE=1 SV=1 - [B0BMY7_RAT]	-1.58496	0	0	-0.528321	FALSE		FALSE		Protein tyrosine kinase 9-like (A6-related protein) (Predicted), isoform CRA_b	TWINFILIN-2 (PTHR13759:SF9)	actin filament binding(GO:0051015)	actin filament depolymerization(GO:0030042);actin filament polymerization(GO:0030041);cellular protein localization(GO:0034613);lamellipodium assembly(GO:0030032);maintenance of location(GO:0051235);negative regulation of actin filament polymerization(GO:0030837);neuron projection development(GO:0031175);positive regulation of neuron projection development(GO:0010976);regulation of cell projectio…	actin filament(GO:0005884);myofibril(GO:0030016)	non-motor actin binding protein(PC00165)		actin monomer binding(GO:0003785);protein kinase C binding(GO:0005080);ATP binding(GO:0005524);phosphatidylinositol-4,5-bisphosphate binding(GO:0005546);kinase activity(GO:0016301);actin filament binding(GO:0051015)	regulation of lamellipodium assembly(GO:0010591);positive regulation of lamellipodium assembly(GO:0010592);positive regulation of neuron projection development(GO:0010976);phosphorylation(GO:0016310);actin filament depolymerization(GO:0030042);negative regulation of actin filament polymerization(GO:0030837);regulation of actin cytoskeleton organization(GO:0032956);sequestering of actin monomers(G…	cytoplasm(GO:0005737);actin filament(GO:0005884);myofibril(GO:0030016);lamellipodium(GO:0030027);filopodium(GO:0030175);growth cone(GO:0030426);stereocilium(GO:0032420);perinuclear region of cytoplasm(GO:0048471)
Cdc42ep1	A1A5P0	Cdc42 effector protein 1 OS=Rattus norvegicus GN=Cdc42ep1 PE=2 SV=1 - [BORG5_RAT]	0	0	-1.58496	-0.528321	FALSE		FALSE		Cdc42 effector protein 1	CDC42 EFFECTOR PROTEIN 1 (PTHR15344:SF7)	GTP-Rho binding(GO:0017049)	Rho protein signal transduction(GO:0007266);actin filament polymerization(GO:0030041);cell morphogenesis(GO:0000902);plasma membrane bounded cell projection assembly(GO:0120031);positive regulation of actin filament polymerization(GO:0030838);positive regulation of cell projection organization(GO:0031346);regulation of cell projection assembly(GO:0060491);regulation of cell shape(GO:0008360);regu…	cytoplasm(GO:0005737);plasma membrane(GO:0005886)			GTP-Rho binding(GO:0017049)	Rho protein signal transduction(GO:0007266);regulation of cell shape(GO:0008360);positive regulation of actin filament polymerization(GO:0030838);positive regulation of pseudopodium assembly(GO:0031274)	cytoplasm(GO:0005737);cytoskeleton(GO:0005856);plasma membrane(GO:0005886);endomembrane system(GO:0012505)
Spock1	Q562B0	Spock1 protein (Fragment) OS=Rattus norvegicus GN=Spock1 PE=2 SV=1 - [Q562B0_RAT]	0	0	-1.58496	-0.528321	FALSE		FALSE		Sparc/osteonectin, cwcv and kazal-like domains proteoglycan 1	PROTEOGLYCAN COW (PTHR12352:SF25)	calcium ion binding(GO:0005509)			calcium-binding protein(PC00060)		cysteine-type endopeptidase inhibitor activity(GO:0004869);calcium ion binding(GO:0005509);metalloendopeptidase inhibitor activity(GO:0008191)	neuron migration(GO:0001764);negative regulation of cell-substrate adhesion(GO:0010812);negative regulation of endopeptidase activity(GO:0010951);negative regulation of neuron projection development(GO:0010977);central nervous system neuron differentiation(GO:0021953);neurogenesis(GO:0022008)	extracellular space(GO:0005615);cytoplasm(GO:0005737);sarcoplasm(GO:0016528);neuromuscular junction(GO:0031594);node of Ranvier(GO:0033268)
Focad	F1LU27	Protein Focad (Fragment) OS=Rattus norvegicus GN=Focad PE=4 SV=1 - [F1LU27_RAT]	0	0	-1.58496	-0.528321	FALSE		FALSE		Focadhesin	FOCADHESIN (PTHR16212:SF4)								focal adhesion(GO:0005925)
Dnajb4	Q5XIP0	DnaJ (Hsp40) homolog, subfamily B, member 4 OS=Rattus norvegicus GN=Dnajb4 PE=1 SV=1 - [Q5XIP0_RAT]	-1.58496	0	0	-0.528321	FALSE		FALSE		DnaJ (Hsp40) homolog, subfamily B, member 4	DNAJ HOMOLOG SUBFAMILY B MEMBER 4 (PTHR24078:SF288)	chaperone binding(GO:0051087);unfolded protein binding(GO:0051082)	chaperone-mediated protein folding(GO:0061077)	cytosol(GO:0005829)			ATPase activator activity(GO:0001671);unfolded protein binding(GO:0051082);chaperone binding(GO:0051087)	negative regulation of transcription by RNA polymerase II(GO:0000122);positive regulation of ATPase activity(GO:0032781);chaperone cofactor-dependent protein refolding(GO:0051085)	nucleoplasm(GO:0005654);cytosol(GO:0005829);plasma membrane(GO:0005886)
Luzp1	Q9ESV1	Leucine zipper protein 1 OS=Rattus norvegicus GN=Luzp1 PE=1 SV=1 - [LUZP1_RAT]	0	0	-1.58496	-0.528321	FALSE		FALSE		Leucine zipper protein 1	LEUCINE ZIPPER PROTEIN 1 (PTHR23166:SF7)							ventricular septum development(GO:0003281);neural fold bending(GO:0021503);artery development(GO:0060840)	nucleus(GO:0005634)
Pbxip1	A2VD12	Pre-B-cell leukemia transcription factor-interacting protein 1 OS=Rattus norvegicus GN=Pbxip1 PE=2 SV=1 - [PBIP1_RAT]	0	0	-1.58496	-0.528321	FALSE		FALSE		Pre-B-cell leukemia transcription factor-interacting protein 1	PRE-B-CELL LEUKEMIA TRANSCRIPTION FACTOR-INTERACTING PROTEIN 1 (PTHR28638:SF1)						transcription corepressor activity(GO:0003714)	cell differentiation(GO:0030154);negative regulation of transcription, DNA-templated(GO:0045892)	nucleus(GO:0005634);cytoplasm(GO:0005737);microtubule(GO:0005874)
Ccnl1	Q9R1Q2	Cyclin-L1 OS=Rattus norvegicus GN=Ccnl1 PE=1 SV=1 - [CCNL1_RAT]	0	0	-1.58496	-0.528321	FALSE		FALSE		Cyclin-L1	CYCLIN-L1 (PTHR10026:SF64)	cyclin-dependent protein serine/threonine kinase activity(GO:0004693);molecular transducer activity(GO:0060089);protein kinase binding(GO:0019901);protein kinase regulator activity(GO:0019887)	cell cycle(GO:0007049);phosphorylation of RNA polymerase II C-terminal domain(GO:0070816);regulation of cyclin-dependent protein serine/threonine kinase activity(GO:0000079);transcription by RNA polymerase II(GO:0006366)	nucleus(GO:0005634)	kinase activator(PC00138);mRNA processing factor(PC00147);transcription cofactor(PC00217)		protein binding(GO:0005515);cyclin-dependent protein serine/threonine kinase regulator activity(GO:0016538)	regulation of cyclin-dependent protein serine/threonine kinase activity(GO:0000079);regulation of transcription by RNA polymerase II(GO:0006357);RNA processing(GO:0006396)	nucleus(GO:0005634);nuclear speck(GO:0016607)
Mycn	G3V6T6	N-myc proto-oncogene protein OS=Rattus norvegicus GN=Mycn PE=4 SV=1 - [G3V6T6_RAT]	0	0	-1.58496	-0.528321	FALSE		FALSE		N-myc proto-oncogene protein	N-MYC PROTO-ONCOGENE PROTEIN (PTHR45851:SF2)	DNA binding(GO:0003677);DNA-binding transcription factor activity(GO:0003700)	cell cycle(GO:0007049);regulation of transcription by RNA polymerase II(GO:0006357);transcription by RNA polymerase II(GO:0006366)		basic helix-loop-helix transcription factor(PC00055);nucleic acid binding(PC00171)	Wnt signaling pathway->Wnt Target Genes;;	RNA polymerase II proximal promoter sequence-specific DNA binding(GO:0000978);DNA-binding transcription activator activity, RNA polymerase II-specific(GO:0001228);DNA binding(GO:0003677);DNA-binding transcription factor activity(GO:0003700);kinase binding(GO:0019900);protein dimerization activity(GO:0046983)	cartilage condensation(GO:0001502);positive regulation of mesenchymal cell proliferation(GO:0002053);regulation of transcription, DNA-templated(GO:0006355);positive regulation of cell population proliferation(GO:0008284);positive regulation of gene expression(GO:0010628);negative regulation of gene expression(GO:0010629);positive regulation of cell death(GO:0010942);lung development(GO:0030324);e…	nucleus(GO:0005634);nucleolus(GO:0005730)
Cactin	A1L014	Cactin OS=Rattus norvegicus GN=Cactin PE=2 SV=1 - [A1L014_RAT]	0	0	-1.58496	-0.528321	FALSE		FALSE		Cactin, spliceosome C complex subunit	CACTIN (PTHR21737:SF6)							negative regulation of protein phosphorylation(GO:0001933);negative regulation of lipopolysaccharide-mediated signaling pathway(GO:0031665);negative regulation of NF-kappaB transcription factor activity(GO:0032088);negative regulation of interferon-beta production(GO:0032688);negative regulation of interleukin-8 production(GO:0032717);negative regulation of tumor necrosis factor production(GO:003…	nucleus(GO:0005634);nucleoplasm(GO:0005654);cytosol(GO:0005829);nuclear speck(GO:0016607);catalytic step 2 spliceosome(GO:0071013)
Morc3	A0A096MIX0	Protein Morc3 OS=Rattus norvegicus GN=Morc3 PE=4 SV=1 - [A0A096MIX0_RAT]	0	0	-1.58496	-0.528321	FALSE		FALSE		MORC family CW-type zinc finger 3	MORC FAMILY CW-TYPE ZINC FINGER PROTEIN 3 (PTHR23336:SF17)						zinc ion binding(GO:0008270)	protein phosphorylation(GO:0006468);cell aging(GO:0007569);post-embryonic development(GO:0009791);peptidyl-serine phosphorylation(GO:0018105);negative regulation of fibroblast proliferation(GO:0048147);protein stabilization(GO:0050821);maintenance of protein location in nucleus(GO:0051457)	nucleus(GO:0005634);nucleoplasm(GO:0005654);PML body(GO:0016605)
Unc13a	Q62768	Protein unc-13 homolog A OS=Rattus norvegicus GN=Unc13a PE=1 SV=1 - [UN13A_RAT]	0	0	-1.58496	-0.528321	FALSE		FALSE		Protein unc-13 homolog A	PROTEIN UNC-13 HOMOLOG A (PTHR10480:SF1)	calmodulin binding(GO:0005516);syntaxin binding(GO:0019905)	cellular protein-containing complex assembly(GO:0034622);developmental process(GO:0032502);neuromuscular junction development(GO:0007528);organelle localization by membrane tethering(GO:0140056);synaptic transmission, glutamatergic(GO:0035249);synaptic vesicle exocytosis(GO:0016079);vesicle fusion to plasma membrane(GO:0099500)	cell cortex part(GO:0044448);neuromuscular junction(GO:0031594);presynaptic active zone(GO:0048786);presynaptic membrane(GO:0042734);synaptic vesicle membrane(GO:0030672);terminal bouton(GO:0043195);vacuole(GO:0005773)			SNARE binding(GO:0000149);calcium ion binding(GO:0005509);protein binding(GO:0005515);calmodulin binding(GO:0005516);phospholipid binding(GO:0005543);syntaxin-1 binding(GO:0017075);protein domain specific binding(GO:0019904);syntaxin binding(GO:0019905);diacylglycerol binding(GO:0019992);spectrin binding(GO:0030507);identical protein binding(GO:0042802);protein homodimerization activity(GO:004280…	positive regulation of neurotransmitter secretion(GO:0001956);neurotransmitter secretion(GO:0007269);neuromuscular junction development(GO:0007528);synaptic vesicle exocytosis(GO:0016079);synaptic vesicle docking(GO:0016081);synaptic vesicle priming(GO:0016082);synaptic vesicle maturation(GO:0016188);cell differentiation(GO:0030154);positive regulation of synaptic plasticity(GO:0031915);synaptic …	plasma membrane(GO:0005886);cell junction(GO:0030054);axon(GO:0030424);synaptic vesicle membrane(GO:0030672);neuromuscular junction(GO:0031594);protein-containing complex(GO:0032991);presynaptic membrane(GO:0042734);neuron projection(GO:0043005);terminal bouton(GO:0043195);calyx of Held(GO:0044305);synapse(GO:0045202);presynaptic active zone(GO:0048786);excitatory synapse(GO:0060076);synaptic mem…
Mpp5	B4F7E7	Membrane protein, palmitoylated 5 (MAGUK p55 subfamily member 5) OS=Rattus norvegicus GN=Mpp5 PE=2 SV=1 - [B4F7E7_RAT]	0	0	-1.58496	-0.528321	FALSE		FALSE		Membrane palmitoylated protein 5	MAGUK P55 SUBFAMILY MEMBER 5 (PTHR23122:SF14)	kinase activity(GO:0016301)	protein localization(GO:0008104)	plasma membrane(GO:0005886)	cell junction protein(PC00070);nucleotide kinase(PC00172)		protein domain specific binding(GO:0019904)	morphogenesis of an epithelial sheet(GO:0002011);plasma membrane organization(GO:0007009);peripheral nervous system myelin maintenance(GO:0032287);myelin assembly(GO:0032288);protein localization to myelin sheath abaxonal region(GO:0035750);bicellular tight junction assembly(GO:0070830);protein localization to plasma membrane(GO:0072659);establishment of epithelial cell polarity(GO:0090162)	cytoplasm(GO:0005737);plasma membrane(GO:0005886);cell-cell adherens junction(GO:0005913);protein-containing complex(GO:0032991);myelin sheath adaxonal region(GO:0035749);lateral loop(GO:0043219);Schmidt-Lanterman incisure(GO:0043220)	Cell-cell junction organization;Cell-Cell communication;Cell junction organization;Tight junction interactions
Grm2	P31421	Metabotropic glutamate receptor 2 OS=Rattus norvegicus GN=Grm2 PE=1 SV=1 - [GRM2_RAT]	0	0	-1.58496	-0.528321	FALSE		FALSE		Metabotropic glutamate receptor 2	METABOTROPIC GLUTAMATE RECEPTOR 2 (PTHR24060:SF147)	G-protein coupled receptor activity(GO:0004930);adenylate cyclase activity(GO:0004016);glutamate binding(GO:0016595);glutamate receptor activity(GO:0008066)	adenylate cyclase-inhibiting G-protein coupled receptor signaling pathway(GO:0007193);cAMP-mediated signaling(GO:0019933);glutamate receptor signaling pathway(GO:0007215);negative regulation of catalytic activity(GO:0043086);negative regulation of intracellular signal transduction(GO:1902532);regulation of adenylate cyclase activity(GO:0045761);regulation of cAMP-mediated signaling(GO:0043949);re…	integral component of plasma membrane(GO:0005887);intracellular(GO:0005622)	G-protein coupled receptor(PC00021)	Heterotrimeric G-protein signaling pathway-Gi alpha and Gs alpha mediated pathway->Gi protein coupled receptor;;Heterotrimeric G-protein signaling pathway-Gq alpha and Go alpha mediated pathway->Go-protein coupled receptor;;Metabotropic glutamate receptor group II pathway->Metabotropic Glutamate Receptor 2 and 3;;Ionotropic glutamate receptor pathway->Metabotropic Glutamate Receptor 2 and 3;;Hete…	group II metabotropic glutamate receptor activity(GO:0001641);calcium channel regulator activity(GO:0005246);protein binding(GO:0005515);glutamate receptor activity(GO:0008066)	adenylate cyclase-inhibiting G protein-coupled glutamate receptor signaling pathway(GO:0007196);G protein-coupled glutamate receptor signaling pathway(GO:0007216);chemical synaptic transmission(GO:0007268);glutamate secretion(GO:0014047);regulation of neurotransmitter secretion(GO:0046928);regulation of synaptic transmission, glutamatergic(GO:0051966);glutamate homeostasis(GO:0090461)	integral component of plasma membrane(GO:0005887);cell junction(GO:0030054);axon(GO:0030424);dendrite(GO:0030425);presynaptic membrane(GO:0042734);neuron projection(GO:0043005);integral component of postsynaptic membrane(GO:0099055)	Class C/3 (Metabotropic glutamate/pheromone receptors);Signaling by GPCR;Signal Transduction;GPCR ligand binding;G alpha (i) signalling events;GPCR downstream signalling
Dnajc13	D3ZN27	Protein Dnajc13 OS=Rattus norvegicus GN=Dnajc13 PE=4 SV=2 - [D3ZN27_RAT]	0	0	-1.58496	-0.528321	FALSE		FALSE		DnaJ heat shock protein family (Hsp40) member C13	DNAJ HOMOLOG SUBFAMILY C MEMBER 13 (PTHR36983:SF2)		membrane invagination(GO:0010324);receptor-mediated endocytosis(GO:0006898);vesicle budding from membrane(GO:0006900)	endosome membrane(GO:0010008);plasma membrane(GO:0005886);vacuole(GO:0005773)			molecular_function(GO:0003674)	receptor-mediated endocytosis(GO:0006898);endosome organization(GO:0007032);biological_process(GO:0008150);regulation of early endosome to recycling endosome transport(GO:1902954);regulation of early endosome to late endosome transport(GO:2000641)	cellular_component(GO:0005575);cytosol(GO:0005829);endosome membrane(GO:0010008);early endosome membrane(GO:0031901);intracellular membrane-bounded organelle(GO:0043231);WASH complex(GO:0071203)	Innate Immune System;Neutrophil degranulation;Immune System
Sh3gl3	Q9JKT0	Endophilin-A3 OS=Rattus norvegicus GN=Sh3gl3 PE=1 SV=1 - [Q9JKT0_RAT]	0	-1.58496	0	-0.528321	FALSE		FALSE		Endophilin-A3	ENDOPHILIN-A3 (PTHR14167:SF45)					Huntington disease->Src homology region 3-containing Grb2-like protein 3;;	protein binding(GO:0005515);protein C-terminus binding(GO:0008022);lipid binding(GO:0008289);identical protein binding(GO:0042802)	endocytosis(GO:0006897);synaptic vesicle uncoating(GO:0016191);positive regulation of neuron differentiation(GO:0045666);negative regulation of clathrin-dependent endocytosis(GO:1900186);regulation of clathrin-dependent endocytosis(GO:2000369)	acrosomal vesicle(GO:0001669);cytoplasm(GO:0005737);early endosome(GO:0005769);early endosome membrane(GO:0031901);synapse(GO:0045202);presynapse(GO:0098793);postsynaptic endosome(GO:0098845);glutamatergic synapse(GO:0098978);postsynaptic density, intracellular component(GO:0099092)	Membrane Trafficking;Signaling by MET;Cargo recognition for clathrin-mediated endocytosis;Negative regulation of MET activity;Vesicle-mediated transport;Signaling by Receptor Tyrosine Kinases;Signal Transduction;EGFR downregulation;Signaling by EGFR;Clathrin-mediated endocytosis
Myo6	D4A5I9	Protein Myo6 OS=Rattus norvegicus GN=Myo6 PE=1 SV=3 - [D4A5I9_RAT]	-1.58496	0	0	-0.528321	FALSE		FALSE		Myosin VI	UNCONVENTIONAL MYOSIN-VI (PTHR13140:SF745)	enzyme regulator activity(GO:0030234);motor activity(GO:0003774);protein binding(GO:0005515);structural molecule activity(GO:0005198)	cellular component organization(GO:0016043);cytokinesis(GO:0000910);intracellular protein transport(GO:0006886);movement of cell or subcellular component(GO:0006928);vesicle-mediated transport(GO:0016192)	actin cytoskeleton(GO:0015629);plasma membrane(GO:0005886)	G-protein modulator(PC00022);actin binding motor protein(PC00040);cell junction protein(PC00070)	Nicotinic acetylcholine receptor signaling pathway->Myosin;;	motor activity(GO:0003774);protein binding(GO:0005515);ATP binding(GO:0005524);cargo receptor activity(GO:0038024);identical protein binding(GO:0042802);actin filament binding(GO:0051015)	protein targeting(GO:0006605);endocytosis(GO:0006897);chemical synaptic transmission(GO:0007268);synapse assembly(GO:0007416);sensory perception of sound(GO:0007605);locomotory behavior(GO:0007626);glutamate secretion(GO:0014047);dendrite development(GO:0016358);DNA damage response, signal transduction by p53 class mediator(GO:0030330);inner ear morphogenesis(GO:0042472);inner ear auditory recept…	ruffle(GO:0001726);nucleus(GO:0005634);nucleoplasm(GO:0005654);cytoplasm(GO:0005737);Golgi apparatus(GO:0005794);plasma membrane(GO:0005886);microvillus(GO:0005902);brush border(GO:0005903);vesicle membrane(GO:0012506);postsynaptic density(GO:0014069);membrane(GO:0016020);myosin complex(GO:0016459);RNA polymerase II, holoenzyme(GO:0016591);endocytic vesicle(GO:0030139);axon(GO:0030424);cytoplasmi…	Membrane Trafficking;Vesicle-mediated transport;Gap junction trafficking;Glutamate binding, activation of AMPA receptors and synaptic plasticity;Trafficking of AMPA receptors;Gap junction degradation;Gap junction trafficking and regulation;Neuronal System;Transmission across Chemical Synapses;Neurotransmitter receptors and postsynaptic signal transmission
Rad23b	Q4KMA2	UV excision repair protein RAD23 homolog B OS=Rattus norvegicus GN=Rad23b PE=1 SV=1 - [RD23B_RAT]	0	-1.58496	0	-0.528321	FALSE		FALSE		UV excision repair protein RAD23 homolog B	UV EXCISION REPAIR PROTEIN RAD23 HOMOLOG B (PTHR10621:SF13)	polyubiquitin modification-dependent protein binding(GO:0031593);proteasome binding(GO:0070628);ubiquitin binding(GO:0043130)	proteasome-mediated ubiquitin-dependent protein catabolic process(GO:0043161);protein ubiquitination(GO:0016567)	cytosol(GO:0005829);nucleoplasm(GO:0005654);proteasome complex(GO:0000502)	damaged DNA-binding protein(PC00086)		molecular_function(GO:0003674);damaged DNA binding(GO:0003684);polyubiquitin modification-dependent protein binding(GO:0031593);ubiquitin binding(GO:0043130);proteasome binding(GO:0070628)	nucleotide-excision repair, DNA damage recognition(GO:0000715);nucleotide-excision repair(GO:0006289);cellular response to DNA damage stimulus(GO:0006974);spermatogenesis(GO:0007283);regulation of proteasomal ubiquitin-dependent protein catabolic process(GO:0032434);proteasome-mediated ubiquitin-dependent protein catabolic process(GO:0043161);embryonic organ development(GO:0048568);cellular respo…	proteasome complex(GO:0000502);cellular_component(GO:0005575);nucleoplasm(GO:0005654);cytosol(GO:0005829);XPC complex(GO:0071942)	Metabolism of proteins;DNA Damage Recognition in GG-NER;N-glycan trimming in the ER and Calnexin/Calreticulin cycle;Asparagine N-linked glycosylation;Global Genome Nucleotide Excision Repair (GG-NER);Nucleotide Excision Repair;Post-translational protein modification;DNA Repair;Formation of Incision Complex in GG-NER
Tp53bp1	F1M9K1	Protein Tp53bp1 OS=Rattus norvegicus GN=Tp53bp1 PE=4 SV=2 - [F1M9K1_RAT]	0	0	-1.58496	-0.528321	FALSE		FALSE		Tumor protein p53-binding protein 1	TP53-BINDING PROTEIN 1 (PTHR15321:SF3)	histone binding(GO:0042393)	DNA damage checkpoint(GO:0000077);cell cycle(GO:0007049);positive regulation of transcription by RNA polymerase II(GO:0045944);signal transduction(GO:0007165);transcription by RNA polymerase II(GO:0006366)	nucleus(GO:0005634)			RNA polymerase II activating transcription factor binding(GO:0001102);p53 binding(GO:0002039);molecular_function(GO:0003674);damaged DNA binding(GO:0003684);transcription coregulator activity(GO:0003712);methylated histone binding(GO:0035064);telomeric DNA binding(GO:0042162);histone binding(GO:0042393);sequence-specific DNA binding(GO:0043565);ubiquitin modification-dependent histone binding(GO:…	DNA damage checkpoint(GO:0000077);DNA repair(GO:0006281);double-strand break repair via nonhomologous end joining(GO:0006303);cellular response to DNA damage stimulus(GO:0006974);positive regulation of isotype switching(GO:0045830);positive regulation of transcription by RNA polymerase II(GO:0045944);protein homooligomerization(GO:0051260);cellular response to X-ray(GO:0071481);negative regulatio…	kinetochore(GO:0000776);chromosome, telomeric region(GO:0000781);nuclear chromosome, telomeric region(GO:0000784);nucleus(GO:0005634);nucleoplasm(GO:0005654);replication fork(GO:0005657);cytoplasm(GO:0005737);nuclear body(GO:0016604);site of double-strand break(GO:0035861);DNA repair complex(GO:1990391)	Metabolism of proteins;Nonhomologous End-Joining (NHEJ);G2/M Checkpoints;Cell Cycle;Recruitment and ATM-mediated phosphorylation of repair and signaling proteins at DNA double strand breaks;G2/M DNA damage checkpoint;SUMOylation of transcription factors;DNA Double-Strand Break Repair;DNA Double Strand Break Response;SUMO E3 ligases SUMOylate target proteins;Cell Cycle Checkpoints;SUMOylation;Post…
Mrps22	Q0D2L2	Protein Mrps22 OS=Rattus norvegicus GN=Mrps22 PE=1 SV=1 - [Q0D2L2_RAT]	-1.58496	0	0	-0.528321	FALSE		FALSE		Mitochondrial ribosomal protein S22	28S RIBOSOMAL PROTEIN S22, MITOCHONDRIAL (PTHR13071:SF4)	structural constituent of ribosome(GO:0003735)		mitochondrial small ribosomal subunit(GO:0005763)			structural constituent of ribosome(GO:0003735)		mitochondrion(GO:0005739);mitochondrial small ribosomal subunit(GO:0005763)	Mitochondrial translation termination;Mitochondrial translation;Metabolism of proteins;Translation;Mitochondrial translation elongation
Hnrnpul1	D4A962	Heterogeneous nuclear ribonucleoprotein U-like 1 (Predicted) OS=Rattus norvegicus GN=Hnrnpul1 PE=4 SV=1 - [D4A962_RAT]	0	0	-1.58496	-0.528321	FALSE		FALSE		Heterogeneous nuclear ribonucleoprotein U-like 1	HETEROGENEOUS NUCLEAR RIBONUCLEOPROTEIN U-LIKE PROTEIN 1 (PTHR12381:SF41)						enzyme binding(GO:0019899)	RNA processing(GO:0006396);response to virus(GO:0009615)	nucleus(GO:0005634);nucleoplasm(GO:0005654)	mRNA Splicing - Major Pathway;mRNA Splicing;Processing of Capped Intron-Containing Pre-mRNA;Metabolism of RNA
Rnf8	Q4KLN8	E3 ubiquitin-protein ligase RNF8 OS=Rattus norvegicus GN=Rnf8 PE=2 SV=1 - [RNF8_RAT]	0	-1.58496	0	-0.528321	FALSE		FALSE		E3 ubiquitin-protein ligase RNF8	E3 UBIQUITIN-PROTEIN LIGASE RNF8 (PTHR15067:SF4)						molecular_function(GO:0003674);chromatin binding(GO:0003682);ubiquitin-protein transferase activity(GO:0004842);zinc ion binding(GO:0008270);ubiquitin protein ligase binding(GO:0031625);histone binding(GO:0042393);identical protein binding(GO:0042802);protein homodimerization activity(GO:0042803);ubiquitin binding(GO:0043130);metal ion binding(GO:0046872);ubiquitin protein ligase activity(GO:0061…	double-strand break repair(GO:0006302);double-strand break repair via nonhomologous end joining(GO:0006303);ubiquitin-dependent protein catabolic process(GO:0006511);cellular response to DNA damage stimulus(GO:0006974);spermatid development(GO:0007286);biological_process(GO:0008150);response to ionizing radiation(GO:0010212);histone H2A ubiquitination(GO:0033522);histone H2B ubiquitination(GO:003…	ubiquitin ligase complex(GO:0000151);chromosome, telomeric region(GO:0000781);cellular_component(GO:0005575);nucleus(GO:0005634);cytoplasm(GO:0005737);cytosol(GO:0005829);midbody(GO:0030496);site of double-strand break(GO:0035861)	Nonhomologous End-Joining (NHEJ);G2/M Checkpoints;Cell Cycle;Recruitment and ATM-mediated phosphorylation of repair and signaling proteins at DNA double strand breaks;G2/M DNA damage checkpoint;DNA Double-Strand Break Repair;DNA Double Strand Break Response;Cell Cycle Checkpoints;DNA Repair
Ppp6r1	D3ZG37	Protein Ppp6r1 OS=Rattus norvegicus GN=Ppp6r1 PE=1 SV=1 - [D3ZG37_RAT]	0	0	-1.58496	-0.528321	FALSE		FALSE		Protein phosphatase 6, regulatory subunit 1	SERINE/THREONINE-PROTEIN PHOSPHATASE 6 REGULATORY SUBUNIT 1 (PTHR12634:SF13)	phosphatase regulator activity(GO:0019208);protein binding(GO:0005515)			phosphatase modulator(PC00184)		Rho GTPase binding(GO:0017048);protein phosphatase binding(GO:0019903)	regulation of phosphoprotein phosphatase activity(GO:0043666)	cytosol(GO:0005829)	Post-translational protein modification;Asparagine N-linked glycosylation;COPII-mediated vesicle transport;Transport to the Golgi and subsequent modification;Metabolism of proteins;Membrane Trafficking;ER to Golgi Anterograde Transport;Vesicle-mediated transport
Commd10	Q68FS9	COMM domain containing 10 OS=Rattus norvegicus GN=Commd10 PE=1 SV=1 - [Q68FS9_RAT]	0	-1.58496	0	-0.528321	FALSE		FALSE		COMM domain containing 10, isoform CRA_a	COMM DOMAIN-CONTAINING PROTEIN 10 (PTHR12333:SF0)									Post-translational protein modification;Neddylation;Metabolism of proteins
Usp14	Q5U2N2	Protein Usp14 OS=Rattus norvegicus GN=Usp14 PE=1 SV=1 - [Q5U2N2_RAT]	0	0	-1.58496	-0.528321	FALSE		FALSE		Ubiquitin specific protease 14	UBIQUITIN CARBOXYL-TERMINAL HYDROLASE 14 (PTHR43982:SF1)			nucleus(GO:0005634)	cysteine protease(PC00081)		thiol-dependent ubiquitin-specific protease activity(GO:0004843);endopeptidase inhibitor activity(GO:0004866);thiol-dependent ubiquitinyl hydrolase activity(GO:0036459);proteasome binding(GO:0070628)	ubiquitin-dependent protein catabolic process(GO:0006511);chemical synaptic transmission(GO:0007268);negative regulation of endopeptidase activity(GO:0010951);protein deubiquitination(GO:0016579);regulation of chemotaxis(GO:0050920);regulation of proteasomal protein catabolic process(GO:0061136);negative regulation of ER-associated ubiquitin-dependent protein catabolic process(GO:1903070)	cytosol(GO:0005829);cell surface(GO:0009986);cytoplasmic vesicle(GO:0031410);synapse(GO:0045202)	Post-translational protein modification;Ub-specific processing proteases;Deubiquitination;Metabolism of proteins
Uchl5	Q5HZY3	Ubiquitin carboxyl-terminal hydrolase OS=Rattus norvegicus GN=Uchl5 PE=1 SV=1 - [Q5HZY3_RAT]	-1.58496	0	0	-0.528321	FALSE		FALSE		Ubiquitin carboxyl-terminal hydrolase	UBIQUITIN CARBOXYL-TERMINAL HYDROLASE ISOZYME L5 (PTHR10589:SF16)	thiol-dependent ubiquitin-specific protease activity(GO:0004843)	protein deubiquitination(GO:0016579)	cytoplasm(GO:0005737)	cysteine protease(PC00081)	Ubiquitin proteasome pathway->26S proteasome;;	molecular_function(GO:0003674);thiol-dependent ubiquitin-specific protease activity(GO:0004843);endopeptidase inhibitor activity(GO:0004866);proteasome binding(GO:0070628)	ubiquitin-dependent protein catabolic process(GO:0006511);biological_process(GO:0008150);negative regulation of endopeptidase activity(GO:0010951);protein deubiquitination(GO:0016579);lateral ventricle development(GO:0021670);midbrain development(GO:0030901);negative regulation of proteasomal ubiquitin-dependent protein catabolic process(GO:0032435);forebrain morphogenesis(GO:0048853);regulation …	nucleus(GO:0005634);nucleoplasm(GO:0005654);cytoplasm(GO:0005737);mitochondrion(GO:0005739);cytosol(GO:0005829);Ino80 complex(GO:0031011);cytosolic proteasome complex(GO:0031597)	Post-translational protein modification;UCH proteinases;Deubiquitination;Metabolism of proteins
Riok1	Q6AY66	Riok1 protein (Fragment) OS=Rattus norvegicus GN=Riok1 PE=2 SV=1 - [Q6AY66_RAT]	0	0	-1.58496	-0.528321	FALSE		FALSE		Serine/threonine-protein kinase RIO1	SERINE/THREONINE-PROTEIN KINASE RIO1 (PTHR45723:SF2)						molecular_function(GO:0003674);protein serine/threonine kinase activity(GO:0004674);ATP binding(GO:0005524)	protein phosphorylation(GO:0006468);biological_process(GO:0008150);maturation of SSU-rRNA(GO:0030490);ribosomal small subunit biogenesis(GO:0042274);positive regulation of rRNA processing(GO:2000234)	cellular_component(GO:0005575);cytosol(GO:0005829);preribosome, small subunit precursor(GO:0030688);methyltransferase complex(GO:0034708)	rRNA processing;Major pathway of rRNA processing in the nucleolus and cytosol;Metabolism of RNA;rRNA processing in the nucleus and cytosol
Las1l	B5DFD9	Las1l protein OS=Rattus norvegicus GN=Las1l PE=2 SV=1 - [B5DFD9_RAT]	0	0	-1.58496	-0.528321	FALSE		FALSE		LAS1-like, ribosome biogenesis factor	RIBOSOMAL BIOGENESIS PROTEIN LAS1L (PTHR15002:SF0)		maturation of 5.8S rRNA(GO:0000460);maturation of LSU-rRNA(GO:0000470)	preribosome, large subunit precursor(GO:0030687)				maturation of 5.8S rRNA(GO:0000460);maturation of LSU-rRNA(GO:0000470)	preribosome, large subunit precursor(GO:0030687);MLL1 complex(GO:0071339)	rRNA processing;Major pathway of rRNA processing in the nucleolus and cytosol;Metabolism of RNA;rRNA processing in the nucleus and cytosol
Adgre5	A0A0G2JSI4	Protein Adgre5 OS=Rattus norvegicus GN=Adgre5 PE=1 SV=1 - [A0A0G2JSI4_RAT]	0	-1.58496	0	-0.528321	FALSE		FALSE		Adhesion G protein-coupled receptor E5	CD97 ANTIGEN (PTHR12011:SF348)	G-protein coupled receptor activity(GO:0004930);adenylate cyclase activity(GO:0004016)	activation of adenylate cyclase activity(GO:0007190);adenylate cyclase-activating G-protein coupled receptor signaling pathway(GO:0007189);regulation of adenylate cyclase activity(GO:0045761);regulation of cAMP-mediated signaling(GO:0043949)	integral component of plasma membrane(GO:0005887);intracellular(GO:0005622)	G-protein coupled receptor(PC00021);antibacterial response protein(PC00051);protease(PC00190)		molecular_function(GO:0003674);G protein-coupled receptor activity(GO:0004930);calcium ion binding(GO:0005509)	cell surface receptor signaling pathway(GO:0007166);adenylate cyclase-activating G protein-coupled receptor signaling pathway(GO:0007189);biological_process(GO:0008150);positive regulation of synapse assembly(GO:0051965)	cellular_component(GO:0005575);integral component of plasma membrane(GO:0005887)	Signaling by GPCR;Signal Transduction;Class B/2 (Secretin family receptors);Innate Immune System;GPCR ligand binding;Neutrophil degranulation;Immune System
Tbc1d15	F7EZ89	Protein Tbc1d15 OS=Rattus norvegicus GN=Tbc1d15 PE=4 SV=1 - [F7EZ89_RAT]	0	0	-1.58496	-0.528321	FALSE		FALSE		TBC1 domain family, member 15	TBC1 DOMAIN FAMILY MEMBER 15 (PTHR22957:SF300)	GTPase activator activity(GO:0005096);GTPase activity(GO:0003924);Rab GTPase binding(GO:0017137)	intracellular protein transport(GO:0006886)	intracellular(GO:0005622)	G-protein modulator(PC00022);cysteine protease(PC00081)		GTPase activator activity(GO:0005096);Rab GTPase binding(GO:0017137)	intracellular protein transport(GO:0006886);regulation of GTPase activity(GO:0043087);activation of GTPase activity(GO:0090630)	extracellular region(GO:0005576);cytoplasm(GO:0005737)	TBC/RABGAPs;Membrane Trafficking;Rab regulation of trafficking;Vesicle-mediated transport
Them4	Q566R0	Acyl-coenzyme A thioesterase THEM4 OS=Rattus norvegicus GN=Them4 PE=2 SV=1 - [THEM4_RAT]	0	-1.58496	0	-0.528321	FALSE		FALSE		Acyl-coenzyme A thioesterase THEM4	ACYL-COENZYME A THIOESTERASE THEM4 (PTHR12418:SF19)						palmitoyl-CoA hydrolase activity(GO:0016290);myristoyl-CoA hydrolase activity(GO:0102991)	fatty acid metabolic process(GO:0006631);protein kinase B signaling(GO:0043491);regulation of mitochondrial membrane permeability involved in apoptotic process(GO:1902108)	mitochondrion(GO:0005739);mitochondrial inner membrane(GO:0005743);mitochondrial intermembrane space(GO:0005758);cytosol(GO:0005829);ruffle membrane(GO:0032587)	VEGFA-VEGFR2 Pathway;Fatty acid metabolism;PI3K Cascade;Costimulation by the CD28 family;Mitochondrial Fatty Acid Beta-Oxidation;Signaling by Type 1 Insulin-like Growth Factor 1 Receptor (IGF1R);Negative regulation of the PI3K/AKT network;IRS-mediated signalling;Signal Transduction;Activation of AKT2;Signaling by VEGF;Intracellular signaling by second messengers;VEGFR2 mediated vascular permeabil…
#VALUE!	F1M5H4	Uncharacterized protein OS=Rattus norvegicus PE=3 SV=2 - [F1M5H4_RAT]	0	0	-1.58496	-0.528321	FALSE		FALSE
Map3k9	A0A0G2JUN9;F1LRA7	Protein Map3k9 OS=Rattus norvegicus GN=Map3k9 PE=4 SV=1 - [A0A0G2JUN9_RAT]	-1.58496	0	0	-0.528321	FALSE		FALSE
Tars	Q5XHY5	Threonine--tRNA ligase, cytoplasmic OS=Rattus norvegicus GN=Tars PE=1 SV=1 - [SYTC_RAT]	0.757799	-2	-0.342016	-0.528072	FALSE		FALSE		Threonine--tRNA ligase, cytoplasmic	THREONINE--TRNA LIGASE, CYTOPLASMIC (PTHR11451:SF36)	catalytic activity, acting on RNA(GO:0140098);ligase activity(GO:0016874)	cellular amino acid metabolic process(GO:0006520);formation of translation initiation ternary complex(GO:0001677);tRNA metabolic process(GO:0006399);translational elongation(GO:0006414);translational termination(GO:0006415)	cytoplasm(GO:0005737)	ligase(PC00142)		threonine-tRNA ligase activity(GO:0004829);ATP binding(GO:0005524)	threonyl-tRNA aminoacylation(GO:0006435)	cytoplasm(GO:0005737);cytosol(GO:0005829);actin cytoskeleton(GO:0015629)
Rps3a	P49242	40S ribosomal protein S3a OS=Rattus norvegicus GN=Rps3a PE=1 SV=2 - [RS3A_RAT]	-1.30023	0.0976586	-0.359355	-0.520643	FALSE		TRUE	RNA	40S ribosomal protein S3a	40S RIBOSOMAL PROTEIN S3A (PTHR11830:SF0)			cytosol(GO:0005829)	cysteine protease(PC00081);ribosomal protein(PC00202)		mRNA binding(GO:0003729);structural constituent of ribosome(GO:0003735);protein binding(GO:0005515);translation initiation factor binding(GO:0031369);mRNA 5'-UTR binding(GO:0048027)	translation(GO:0006412);cell differentiation(GO:0030154);negative regulation of apoptotic process(GO:0043066);response to ethanol(GO:0045471);positive regulation of translation(GO:0045727);positive regulation of fibroblast proliferation(GO:0048146)	nucleus(GO:0005634);nucleolus(GO:0005730);cytoplasm(GO:0005737);endoplasmic reticulum(GO:0005783);cytosol(GO:0005829);small ribosomal subunit(GO:0015935);cytosolic small ribosomal subunit(GO:0022627);synapse(GO:0045202);ribonucleoprotein complex(GO:1990904)	rRNA processing;Metabolism of proteins;Metabolism of RNA;Major pathway of rRNA processing in the nucleolus and cytosol;Ribosomal scanning and start codon recognition;Nonsense-Mediated Decay (NMD);rRNA processing in the nucleus and cytosol;Eukaryotic Translation Initiation;Formation of the ternary complex, and subsequently, the 43S complex;Nonsense Mediated Decay (NMD) enhanced by the Exon Junctio…
Lypla2	Q9QYL8	Acyl-protein thioesterase 2 OS=Rattus norvegicus GN=Lypla2 PE=1 SV=1 - [LYPA2_RAT]	-1.58496	1.03037	-1	-0.518196	FALSE		FALSE		Acyl-protein thioesterase 2	ACYL-PROTEIN THIOESTERASE 2 (PTHR10655:SF13)	carboxylic ester hydrolase activity(GO:0052689);catalytic activity, acting on a protein(GO:0140096)	lipoprotein metabolic process(GO:0042157);protein catabolic process(GO:0030163);protein deacylation(GO:0035601)	cytoplasm(GO:0005737)			palmitoyl-(protein) hydrolase activity(GO:0008474);carboxylic ester hydrolase activity(GO:0052689)	protein depalmitoylation(GO:0002084);fatty acid metabolic process(GO:0006631)	cytoplasm(GO:0005737);Golgi stack(GO:0005795)	Developmental Biology;L1CAM interactions;Axon guidance
Srsf2	Q6PDU1	Serine/arginine-rich splicing factor 2 OS=Rattus norvegicus GN=Srsf2 PE=1 SV=3 - [SRSF2_RAT]	-1	1.03037	-1.58496	-0.518196	FALSE		FALSE		Serine/arginine-rich splicing factor 2	SERINE/ARGININE-RICH SPLICING FACTOR 2 (PTHR23147:SF119)	RNA binding(GO:0003723)	alternative mRNA splicing, via spliceosome(GO:0000380);mRNA cis splicing, via spliceosome(GO:0045292);regulation of alternative mRNA splicing, via spliceosome(GO:0000381)	cytoplasm(GO:0005737);nuclear speck(GO:0016607)	mRNA splicing factor(PC00148)		RNA binding(GO:0003723);protein kinase C binding(GO:0005080);pre-mRNA binding(GO:0036002)	mitotic cell cycle(GO:0000278);regulation of alternative mRNA splicing, via spliceosome(GO:0000381);response to vitamin E(GO:0033197);mRNA cis splicing, via spliceosome(GO:0045292)	nucleus(GO:0005634);spliceosomal complex(GO:0005681);cytoplasm(GO:0005737);cytosol(GO:0005829);nuclear speck(GO:0016607);interchromatin granule(GO:0035061)	Metabolism of RNA;Processing of Capped Intron-Containing Pre-mRNA;Transport of Mature Transcript to Cytoplasm;Cleavage of Growing Transcript in the Termination Region ;RNA Polymerase II Transcription;RNA Polymerase II Transcription Termination;Gene expression (Transcription);mRNA Splicing;Transport of Mature mRNA derived from an Intron-Containing Transcript;mRNA Splicing - Minor Pathway;mRNA Spli…
Rasa1	P50904	Ras GTPase-activating protein 1 OS=Rattus norvegicus GN=Rasa1 PE=3 SV=1 - [RASA1_RAT]	-1.58496	0	0.0551096	-0.509951	FALSE		FALSE		Ras GTPase-activating protein 1	RAS GTPASE-ACTIVATING PROTEIN 1 (PTHR10194:SF19)	GTPase activity(GO:0003924);enzyme activator activity(GO:0008047)	catabolic process(GO:0009056);intracellular signal transduction(GO:0035556);nucleobase-containing compound metabolic process(GO:0006139);phosphate-containing compound metabolic process(GO:0006796);regulation of nucleobase-containing compound metabolic process(GO:0019219);regulation of phosphate metabolic process(GO:0019220)	cytoplasm(GO:0005737);plasma membrane(GO:0005886)	G-protein modulator(PC00022)	Insulin/IGF pathway-mitogen activated protein kinase kinase/MAP kinase cascade->Ras;;Interleukin signaling pathway->Ras GTPase-Activating Protein;;Angiogenesis->Ras GTPase-Activating Protein;;PDGF signaling pathway->Ras GTPase-Activating Protein;;FGF signaling pathway->Ras GTPase-Activating Protein;;Angiogenesis->GTPase-Activating Protein;;EGF receptor signaling pathway->GTPase-Activating Protein…	phosphotyrosine residue binding(GO:0001784);GTPase activator activity(GO:0005096);signaling receptor binding(GO:0005102);platelet-derived growth factor receptor binding(GO:0005161);protein binding(GO:0005515);transcription factor binding(GO:0008134);kinase binding(GO:0019900);receptor tyrosine kinase binding(GO:0030971);protein kinase B binding(GO:0043422);ion channel binding(GO:0044325);protein-…	mitotic cytokinesis(GO:0000281);vasculogenesis(GO:0001570);positive regulation of protein phosphorylation(GO:0001934);negative regulation of cell-matrix adhesion(GO:0001953);cell adhesion(GO:0007155);negative regulation of cell adhesion(GO:0007162);signal transduction(GO:0007165);actin cytoskeleton organization(GO:0030036);male genitalia development(GO:0030539);regulation of actin filament polyme…	ruffle(GO:0001726);cytosol(GO:0005829);plasma membrane(GO:0005886);membrane(GO:0016020);nuclear membrane(GO:0031965)	VEGFA-VEGFR2 Pathway;EPH-Ephrin signaling;RAF/MAP kinase cascade;EPHB-mediated forward signaling;Axon guidance;Regulation of RAS by GAPs;Signal Transduction;Signaling by PTK6;Signaling by Non-Receptor Tyrosine Kinases;VEGFR2 mediated cell proliferation;MAPK family signaling cascades;Signaling by VEGF;PTK6 Regulates RHO GTPases, RAS GTPase and MAP kinases;Signaling by PDGF;Downstream signal transd…
Sars2	D3ZM09	Protein Sars2 OS=Rattus norvegicus GN=Sars2 PE=1 SV=1 - [D3ZM09_RAT]	-1.58496	-1	1.05511	-0.509951	FALSE		FALSE		Seryl-tRNA synthetase 2 (Predicted)	SERINE--TRNA LIGASE, MITOCHONDRIAL (PTHR11778:SF0)				RNA binding protein(PC00031);aminoacyl-tRNA synthetase(PC00047)		serine-tRNA ligase activity(GO:0004828);ATP binding(GO:0005524)	seryl-tRNA aminoacylation(GO:0006434)	cytoplasm(GO:0005737);mitochondrion(GO:0005739)
Cc2d1a	Q66HA5	Coiled-coil and C2 domain-containing protein 1A OS=Rattus norvegicus GN=Cc2d1a PE=1 SV=2 - [C2D1A_RAT]	-1	0	-0.529853	-0.509951	FALSE		FALSE		Coiled-coil and C2 domain-containing protein 1A	COILED-COIL AND C2 DOMAIN-CONTAINING PROTEIN 1A (PTHR13076:SF8)		negative regulation of transcription by RNA polymerase II(GO:0000122);transcription by RNA polymerase II(GO:0006366)	nucleus(GO:0005634)			RNA polymerase II proximal promoter sequence-specific DNA binding(GO:0000978);DNA-binding transcription repressor activity, RNA polymerase II-specific(GO:0001227)	negative regulation of transcription by RNA polymerase II(GO:0000122)	fibrillar center(GO:0001650);nucleus(GO:0005634);microtubule organizing center(GO:0005815);cytosol(GO:0005829);plasma membrane(GO:0005886)
Fyco1	D3Z9D2	FYVE and coiled-coil domain containing 1 (Predicted) OS=Rattus norvegicus GN=Fyco1 PE=1 SV=1 - [D3Z9D2_RAT]	0	-1	-0.529853	-0.509951	FALSE		FALSE		FYVE and coiled-coil domain containing 1 (Predicted)	FYVE AND COILED-COIL DOMAIN-CONTAINING PROTEIN 1 (PTHR46753:SF2)	Atg12 activating enzyme activity(GO:0019778);Atg12 conjugating enzyme activity(GO:0061651);Atg12 ligase activity(GO:0061660);Atg8-specific protease activity(GO:0019786)	Atg1/ULK1 kinase complex assembly(GO:1904745);autophagosome assembly(GO:0000045);positive regulation of autophagy(GO:0010508);positive regulation of organelle organization(GO:0010638);protein-containing complex disassembly(GO:0032984);transmembrane transport(GO:0055085);vesicle transport along microtubule(GO:0047496)	autophagosome(GO:0005776);late endosome(GO:0005770);lysosome(GO:0005764);plasma membrane(GO:0005886)			metal ion binding(GO:0046872)	plus-end-directed vesicle transport along microtubule(GO:0072383);positive regulation of autophagosome maturation(GO:1901098)	lysosome(GO:0005764);late endosome(GO:0005770);autophagosome(GO:0005776);Golgi apparatus(GO:0005794);intracellular membrane-bounded organelle(GO:0043231)
Efr3b	F1M5F9	Protein Efr3b (Fragment) OS=Rattus norvegicus GN=Efr3b PE=4 SV=1 - [F1M5F9_RAT]	0	0	-1.52985	-0.509951	FALSE		FALSE		EFR3 homolog B	PROTEIN EFR3 HOMOLOG B (PTHR12444:SF4)		protein localization to plasma membrane(GO:0072659)	plasma membrane(GO:0005886)				phosphatidylinositol phosphorylation(GO:0046854);protein localization to plasma membrane(GO:0072659)	plasma membrane(GO:0005886)
Sh3kbp1	Q6IRL5	SH3-domain kinase binding protein 1 OS=Rattus norvegicus GN=Sh3kbp1 PE=2 SV=1 - [Q6IRL5_RAT]	-1	0	-0.529853	-0.509951	FALSE		FALSE		SH3 domain-containing kinase-binding protein 1	SH3 DOMAIN-CONTAINING KINASE-BINDING PROTEIN 1 (PTHR14167:SF6)						protein binding(GO:0005515);SH3 domain binding(GO:0017124);ubiquitin protein ligase binding(GO:0031625)	endocytosis(GO:0006897);apoptotic process(GO:0006915);cytoskeleton organization(GO:0007010);regulation of cell shape(GO:0008360);cell migration(GO:0016477);regulation of apoptotic process(GO:0042981)	cytoplasm(GO:0005737);cytoskeleton(GO:0005856);cell-cell junction(GO:0005911);focal adhesion(GO:0005925);endocytic vesicle(GO:0030139);cytoplasmic vesicle membrane(GO:0030659);neuron projection(GO:0043005);synapse(GO:0045202)	Cargo recognition for clathrin-mediated endocytosis;Signaling by MET;Membrane Trafficking;Reelin signalling pathway;Negative regulation of MET activity;Vesicle-mediated transport;Immune System;Antigen activates B Cell Receptor (BCR) leading to generation of second messengers;Signaling by Receptor Tyrosine Kinases;Signal Transduction;Adaptive Immune System;Developmental Biology;Signaling by the B …
Ago3	F1LUS2	Protein argonaute (Fragment) OS=Rattus norvegicus GN=Ago3 PE=3 SV=2 - [F1LUS2_RAT]	0	0	-1.52985	-0.509951	FALSE		FALSE		Protein argonaute-3	PROTEIN ARGONAUTE-3 (PTHR22891:SF3)						molecular_function(GO:0003674);RNA binding(GO:0003723);double-stranded RNA binding(GO:0003725);single-stranded RNA binding(GO:0003727);endoribonuclease activity(GO:0004521);miRNA binding(GO:0035198);endoribonuclease activity, cleaving miRNA-paired mRNA(GO:0090624)	mRNA catabolic process(GO:0006402);biological_process(GO:0008150);RNA secondary structure unwinding(GO:0010501);positive regulation of gene expression(GO:0010628);pre-miRNA processing(GO:0031054);production of miRNAs involved in gene silencing by miRNA(GO:0035196);miRNA mediated inhibition of translation(GO:0035278);mRNA cleavage involved in gene silencing by miRNA(GO:0035279);miRNA loading onto …	condensed nuclear chromosome(GO:0000794);P-body(GO:0000932);cellular_component(GO:0005575);nucleoplasm(GO:0005654);cytoplasm(GO:0005737);RISC complex(GO:0016442);micro-ribonucleoprotein complex(GO:0035068);cytoplasmic ribonucleoprotein granule(GO:0036464);RISC-loading complex(GO:0070578)	Gene Silencing by RNA;MicroRNA (miRNA) biogenesis;Small interfering RNA (siRNA) biogenesis;Post-transcriptional silencing by small RNAs;Gene expression (Transcription)
#VALUE!	M0R4D8	Uncharacterized protein (Fragment) OS=Rattus norvegicus PE=4 SV=1 - [M0R4D8_RAT]	0	0	-1.52985	-0.509951	FALSE		FALSE
Vps8	D3ZH25	Protein Vps8 OS=Rattus norvegicus GN=Vps8 PE=4 SV=2 - [D3ZH25_RAT]	0	0	-1.51194	-0.50398	FALSE		FALSE		VPS8 CORVET complex subunit	VACUOLAR PROTEIN SORTING-ASSOCIATED PROTEIN 8 HOMOLOG (PTHR42968:SF11)		vesicle fusion(GO:0006906)	cytoplasmic vesicle part(GO:0044433);early endosome(GO:0005769);plasma membrane(GO:0005886);tethering complex(GO:0099023);vacuole(GO:0005773)				endosomal vesicle fusion(GO:0034058)	early endosome(GO:0005769);CORVET complex(GO:0033263)
Cttn	A0A0G2JZ13;D3ZGE6	Src substrate cortactin OS=Rattus norvegicus GN=Cttn PE=1 SV=1 - [A0A0G2JZ13_RAT]	-2	0	0.496932	-0.501023	FALSE		FALSE		Src substrate cortactin	SRC SUBSTRATE CORTACTIN (PTHR10829:SF15)	DNA binding(GO:0003677);DNA-binding transcription factor activity(GO:0003700);actin binding(GO:0003779);structural molecule activity(GO:0005198)	cellular component morphogenesis(GO:0032989);nucleobase-containing compound metabolic process(GO:0006139)	actin cytoskeleton(GO:0015629)	basic helix-loop-helix transcription factor(PC00055);non-motor actin binding protein(PC00165)		protein binding(GO:0005515);profilin binding(GO:0005522);proline-rich region binding(GO:0070064);Arp2/3 complex binding(GO:0071933)	intracellular protein transport(GO:0006886);receptor-mediated endocytosis(GO:0006898);substrate-dependent cell migration, cell extension(GO:0006930);brain development(GO:0007420);actin filament polymerization(GO:0030041);regulation of axon extension(GO:0030516);positive regulation of actin filament polymerization(GO:0030838);actin cytoskeleton reorganization(GO:0031532);positive regulation of smo…	ruffle(GO:0001726);podosome(GO:0002102);cytoplasm(GO:0005737);Golgi apparatus(GO:0005794);cytosol(GO:0005829);actin filament(GO:0005884);plasma membrane(GO:0005886);clathrin-coated pit(GO:0005905);focal adhesion(GO:0005925);cell cortex(GO:0005938);voltage-gated potassium channel complex(GO:0008076);lamellipodium(GO:0030027);cell junction(GO:0030054);growth cone(GO:0030426);cortical cytoskeleton(G…	Clathrin-mediated endocytosis;Membrane Trafficking;Vesicle-mediated transport
Snx6	B5DEY8	Protein Snx6 OS=Rattus norvegicus GN=Snx6 PE=1 SV=1 - [B5DEY8_RAT]	-1.58496	-1	1.08189	-0.501023	FALSE		FALSE		Sorting nexin	SORTING NEXIN-6 (PTHR45850:SF4)						molecular_function(GO:0003674);dynactin binding(GO:0034452);type I transforming growth factor beta receptor binding(GO:0034713);phosphatidylinositol binding(GO:0035091);protein homodimerization activity(GO:0042803)	intracellular protein transport(GO:0006886);negative regulation of transforming growth factor beta receptor signaling pathway(GO:0030512);retrograde transport, endosome to Golgi(GO:0042147);negative regulation of transcription, DNA-templated(GO:0045892);cellular response to epidermal growth factor stimulus(GO:0071364)	cytoplasm(GO:0005737);lysosome(GO:0005764);endosome(GO:0005768);retromer complex(GO:0030904);early endosome membrane(GO:0031901);tubular endosome(GO:0097422)
Pragmin	D3ZMK9	Protein Pragmin OS=Rattus norvegicus GN=Pragmin PE=1 SV=1 - [D3ZMK9_RAT]	-0.0331669	-0.132057	-1.33523	-0.500151	FALSE		FALSE
Gripap1	Q9JHZ4	GRIP1-associated protein 1 OS=Rattus norvegicus GN=Gripap1 PE=1 SV=1 - [GRAP1_RAT]	0	-1	-0.48986	-0.49662	FALSE		FALSE		GRIP1-associated protein 1	GRIP1-ASSOCIATED PROTEIN 1 (PTHR18978:SF1)					Nicotinic acetylcholine receptor signaling pathway->Myosin;;		neurotransmitter receptor transport, endosome to postsynaptic membrane(GO:0098887);regulation of neurotransmitter receptor transport, endosome to postsynaptic membrane(GO:0099152);regulation of recycling endosome localization within postsynapse(GO:0099158);regulation of modification of synaptic structure(GO:1905244)	nucleoplasm(GO:0005654);cytosol(GO:0005829);cell junction(GO:0030054);axon(GO:0030424);dendrite(GO:0030425);intracellular membrane-bounded organelle(GO:0043231);recycling endosome membrane(GO:0055038);postsynaptic recycling endosome(GO:0098837);glutamatergic synapse(GO:0098978);extrinsic component of postsynaptic early endosome membrane(GO:0098998)
RGD1310819	D3ZBU7	Protein RGD1310819 OS=Rattus norvegicus GN=RGD1310819 PE=1 SV=3 - [D3ZBU7_RAT]	-0.482152	-1	0	-0.494051	FALSE		FALSE		Similar to putative protein (5S487)	RIKEN CDNA 2010300C02 GENE (PTHR47743:SF1)
Tmx1	Q52KJ9	Protein Tmx1 OS=Rattus norvegicus GN=Tmx1 PE=1 SV=1 - [Q52KJ9_RAT]	0.517848	-1	-1	-0.494051	FALSE		FALSE		Thioredoxin domain containing 1	THIOREDOXIN-RELATED TRANSMEMBRANE PROTEIN 1 (PTHR46107:SF2)		apoptotic process(GO:0006915);intracellular signal transduction(GO:0035556);response to stress(GO:0006950)				disulfide oxidoreductase activity(GO:0015036)	response to endoplasmic reticulum stress(GO:0034976);cell redox homeostasis(GO:0045454);oxidation-reduction process(GO:0055114)	endoplasmic reticulum membrane(GO:0005789);integral component of membrane(GO:0016021)
Tcp11l1	F1M9Y7	Protein Tcp11l1 OS=Rattus norvegicus GN=Tcp11l1 PE=1 SV=3 - [F1M9Y7_RAT]	-0.482152	-1	0	-0.494051	FALSE		FALSE		T-complex 11-like 1	T-COMPLEX PROTEIN 11-LIKE PROTEIN 1 (PTHR12832:SF15)		spermatogenesis(GO:0007283)		receptor(PC00197)				microtubule(GO:0005874)
Zfyve27	Q6P7B7	Protrudin OS=Rattus norvegicus GN=Zfyve27 PE=1 SV=2 - [ZFY27_RAT]	-0.482152	0	-1	-0.494051	FALSE		FALSE		Protrudin	PROTRUDIN (PTHR14543:SF1)	protein binding(GO:0005515)	cellular component assembly(GO:0022607);endoplasmic reticulum organization(GO:0007029);protein localization to plasma membrane(GO:0072659);vesicle-mediated transport(GO:0016192)	endoplasmic reticulum tubular network(GO:0071782);plasma membrane(GO:0005886);vacuole(GO:0005773)			protein self-association(GO:0043621);metal ion binding(GO:0046872)	vesicle-mediated transport(GO:0016192);neuron projection development(GO:0031175);positive regulation of axon extension(GO:0045773);neurotrophin TRK receptor signaling pathway(GO:0048011);endoplasmic reticulum tubular network formation(GO:0071787);protein localization to plasma membrane(GO:0072659)	nucleoplasm(GO:0005654);cytoplasm(GO:0005737);endoplasmic reticulum(GO:0005783);cytosol(GO:0005829);integral component of membrane(GO:0016021);integral component of endoplasmic reticulum membrane(GO:0030176);axon(GO:0030424);dendrite(GO:0030425);growth cone membrane(GO:0032584);recycling endosome membrane(GO:0055038);endoplasmic reticulum tubular network(GO:0071782)
Magi2	O88382	Membrane-associated guanylate kinase, WW and PDZ domain-containing protein 2 OS=Rattus norvegicus GN=Magi2 PE=1 SV=1 - [MAGI2_RAT]	0.517848	-1	-1	-0.494051	FALSE		FALSE		Membrane-associated guanylate kinase, WW and PDZ domain-containing protein 2	MEMBRANE-ASSOCIATED GUANYLATE KINASE, WW AND PDZ DOMAIN-CONTAINING PROTEIN 2 (PTHR10316:SF27)	G-protein coupled receptor binding(GO:0001664);protein-containing complex scaffold activity(GO:0032947);receptor serine/threonine kinase binding(GO:0033612)	localization within membrane(GO:0051668);protein localization to membrane(GO:0072657);signal transduction(GO:0007165)	cell-cell junction(GO:0005911);cytoplasm(GO:0005737);dendrite(GO:0030425);plasma membrane region(GO:0098590)			protein binding(GO:0005515);kinesin binding(GO:0019894);phosphatase binding(GO:0019902);receptor signaling complex scaffold activity(GO:0030159);beta-1 adrenergic receptor binding(GO:0031697);protein-containing complex scaffold activity(GO:0032947);protein-containing complex binding(GO:0044877);SMAD binding(GO:0046332);activin receptor binding(GO:0070697);type II activin receptor binding(GO:00706…	positive regulation of receptor internalization(GO:0002092);glomerular filtration(GO:0003094);signal transduction(GO:0007165);negative regulation of cell population proliferation(GO:0008285);positive regulation of neuron projection development(GO:0010976);negative regulation of cell migration(GO:0030336);positive regulation of phosphoprotein phosphatase activity(GO:0032516);negative regulation of…	nucleus(GO:0005634);cytoplasm(GO:0005737);late endosome(GO:0005770);plasma membrane(GO:0005886);cell-cell junction(GO:0005911);bicellular tight junction(GO:0005923);postsynaptic density(GO:0014069);dendrite(GO:0030425);protein-containing complex(GO:0032991);slit diaphragm(GO:0036057);synapse(GO:0045202);perinuclear region of cytoplasm(GO:0048471);extrinsic component of postsynaptic membrane(GO:00…
Eif2b2	Q6IRS8	Eukaryotic translation initiation factor 2B, subunit 2 beta OS=Rattus norvegicus GN=Eif2b2 PE=2 SV=1 - [Q6IRS8_RAT]	-0.482152	0	-1	-0.494051	FALSE		FALSE		Translation initiation factor eIF-2B subunit beta	TRANSLATION INITIATION FACTOR EIF-2B SUBUNIT BETA (PTHR45859:SF1)						translation initiation factor activity(GO:0003743);guanyl-nucleotide exchange factor activity(GO:0005085);ATP binding(GO:0005524);GTP binding(GO:0005525)	ovarian follicle development(GO:0001541);translational initiation(GO:0006413);central nervous system development(GO:0007417);response to heat(GO:0009408);response to glucose(GO:0009749);oligodendrocyte development(GO:0014003);hippocampus development(GO:0021766);myelination(GO:0042552);response to peptide hormone(GO:0043434);positive regulation of axon extension(GO:0045773);T cell receptor signali…	cytoplasm(GO:0005737);eukaryotic translation initiation factor 2B complex(GO:0005851);axon(GO:0030424)	Cap-dependent Translation Initiation;Eukaryotic Translation Initiation;Metabolism of proteins;Recycling of eIF2:GDP;Translation
Araf	P14056	Serine/threonine-protein kinase A-Raf OS=Rattus norvegicus GN=Araf PE=1 SV=1 - [ARAF_RAT]	0.517848	-1	-1	-0.494051	FALSE		FALSE		Serine/threonine-protein kinase A-Raf	SERINE/THREONINE-PROTEIN KINASE A-RAF (PTHR44329:SF55)	protein serine/threonine kinase activity(GO:0004674)		cytosol(GO:0005829);mitochondrion(GO:0005739)		VEGF signaling pathway->Raf Oncogene;;CCKR signaling map->A-Raf;;Interleukin signaling pathway->Raf Oncogene;;FGF signaling pathway->RAF proto-oncogene serine/threonine-protein kinase;;B cell activation->Raf Oncogene;;EGF receptor signaling pathway->RAF proto-oncogene serine/threonine-protein kinase;;Ras Pathway->Raf Oncogene;;Integrin signalling pathway->Raf Oncogene;;T cell activation->Raf Onco…	protein serine/threonine kinase activity(GO:0004674);MAP kinase kinase kinase activity(GO:0004709);ATP binding(GO:0005524);metal ion binding(GO:0046872)	MAPK cascade(GO:0000165);activation of MAPKK activity(GO:0000186);protein phosphorylation(GO:0006468);immortalization of host cell(GO:0020021);regulation of TOR signaling(GO:0032006);regulation of proteasomal ubiquitin-dependent protein catabolic process(GO:0032434);positive regulation of peptidyl-serine phosphorylation(GO:0033138);intracellular signal transduction(GO:0035556);negative regulation…	mitochondrion(GO:0005739);cytosol(GO:0005829)	Signal Transduction;MAP2K and MAPK activation;MAPK family signaling cascades;RAF/MAP kinase cascade;Negative regulation of MAPK pathway;RAF activation;MAPK1/MAPK3 signaling
LOC100911683	B5DEP7	Protein LOC100360635 OS=Rattus norvegicus GN=LOC100911683 PE=2 SV=1 - [B5DEP7_RAT]	0.517848	-2	0	-0.494051	FALSE		FALSE
Gnb5	Q45QL0	Guanine nucleotide binding protein beta 5 (Fragment) OS=Rattus norvegicus GN=Gnb5 PE=2 SV=1 - [Q45QL0_RAT]	-2.58496	0.445411	0.657984	-0.493856	FALSE		FALSE		Guanine nucleotide-binding protein subunit beta-5	GUANINE NUCLEOTIDE-BINDING PROTEIN SUBUNIT BETA-5 (PTHR19850:SF36)	GTPase activity(GO:0003924);protein binding(GO:0005515)	G-protein coupled receptor signaling pathway(GO:0007186);cell surface receptor signaling pathway(GO:0007166)		heterotrimeric G-protein(PC00117);hydrolase(PC00121)	Beta3 adrenergic receptor signaling pathway->G-Protein;;Thyrotropin-releasing hormone receptor signaling pathway->G-Protein;;Histamine H1 receptor mediated signaling pathway->G-Protein;;5HT1 type receptor mediated signaling pathway->G-protein;;5HT4 type receptor mediated signaling pathway->G-protein;;Muscarinic acetylcholine receptor 1 and 3 signaling pathway->Gq-protein;;Gonadotropin-releasing h…	GTPase activator activity(GO:0005096);G-protein gamma-subunit binding(GO:0031682);GTPase activating protein binding(GO:0032794);chaperone binding(GO:0051087)	signal transduction(GO:0007165);G protein-coupled receptor signaling pathway(GO:0007186);dopamine receptor signaling pathway(GO:0007212);positive regulation of GTPase activity(GO:0043547);negative regulation of voltage-gated calcium channel activity(GO:1901386)	photoreceptor outer segment(GO:0001750);photoreceptor inner segment(GO:0001917);nucleus(GO:0005634);cytosol(GO:0005829);heterotrimeric G-protein complex(GO:0005834);plasma membrane(GO:0005886);protein-containing complex(GO:0032991);cell body(GO:0044297);presynapse(GO:0098793)	Opioid Signalling;G-protein beta:gamma signalling;Beta-catenin independent WNT signaling;Class B/2 (Secretin family receptors);GPCR downstream signalling;Regulation of insulin secretion;Metabolism;Cooperation of PDCL (PhLP1) and TRiC/CCT in G-protein beta folding;Thrombin signalling through proteinase activated receptors (PARs);Metabolism of proteins;G alpha (q) signalling events;Visual phototran…
Fam32a	B2RYG1	Protein FAM32A OS=Rattus norvegicus GN=Fam32a PE=3 SV=1 - [FA32A_RAT]	-1.58496	1.25705	-1.14937	-0.492427	FALSE		FALSE		Protein FAM32A	PROTEIN FAM32A (PTHR13282:SF6)			nucleolus(GO:0005730)			molecular_function(GO:0003674)	apoptotic process(GO:0006915);biological_process(GO:0008150)	cellular_component(GO:0005575);nucleus(GO:0005634);nucleolus(GO:0005730)
Akt1	P47196	RAC-alpha serine/threonine-protein kinase OS=Rattus norvegicus GN=Akt1 PE=1 SV=1 - [AKT1_RAT]	0.656046	-1.58496	-0.529853	-0.486257	FALSE		FALSE		RAC-alpha serine/threonine-protein kinase	RAC-ALPHA SERINE/THREONINE-PROTEIN KINASE (PTHR24356:SF171)	protein serine/threonine kinase activity(GO:0004674)	intracellular signal transduction(GO:0035556);peptidyl-serine phosphorylation(GO:0018105)	intracellular(GO:0005622)	annexin(PC00050);calmodulin(PC00061);non-receptor serine/threonine protein kinase(PC00167);transfer/carrier protein(PC00219)	Interleukin signaling pathway->Protein kinase B;;PI3 kinase pathway->Protein kinase B;;Endothelin signaling pathway->protein kinase B;;T cell activation->protein kinase B;;VEGF signaling pathway->protein kinase B;;Hypoxia response via HIF activation->protein kinase B;;p53 pathway->protein kinase B;;Gonadotropin-releasing hormone receptor pathway->AKT;;p53 pathway feedback loops 2->protein kinase …	protein kinase activity(GO:0004672);protein serine/threonine kinase activity(GO:0004674);protein serine/threonine/tyrosine kinase activity(GO:0004712);protein kinase C binding(GO:0005080);protein binding(GO:0005515);ATP binding(GO:0005524);phosphatidylinositol-3,4,5-trisphosphate binding(GO:0005547);kinase activity(GO:0016301);enzyme binding(GO:0019899);protein kinase binding(GO:0019901);nitric-o…	osteoblast differentiation(GO:0001649);maternal placenta development(GO:0001893);positive regulation of protein phosphorylation(GO:0001934);positive regulation of endothelial cell proliferation(GO:0001938);cell migration involved in sprouting angiogenesis(GO:0002042);glycogen metabolic process(GO:0005977);glycogen biosynthetic process(GO:0005978);regulation of glycogen biosynthetic process(GO:000…	nucleus(GO:0005634);nucleoplasm(GO:0005654);cytoplasm(GO:0005737);mitochondrion(GO:0005739);spindle(GO:0005819);cytosol(GO:0005829);plasma membrane(GO:0005886);cell-cell junction(GO:0005911);microtubule cytoskeleton(GO:0015630);vesicle(GO:0031982);protein-containing complex(GO:0032991);ciliary basal body(GO:0036064)	Downregulation of ERBB2 signaling;VEGFA-VEGFR2 Pathway;S Phase;Metabolism of cofactors;TP53 Regulates Metabolic Genes;Vesicle-mediated transport;RAB GEFs exchange GTP for GDP on RABs;PTK6 Regulates RTKs and Their Effectors AKT1 and DOK1;PIP3 activates AKT signaling;Metabolism of nitric oxide;TCF dependent signaling in response to WNT;CTLA4 inhibitory signaling;Regulation of TP53 Activity through …
Klc4	Q5PQM2	Kinesin light chain 4 OS=Rattus norvegicus GN=Klc4 PE=1 SV=1 - [KLC4_RAT]	0.656046	-1.58496	-0.529853	-0.486257	FALSE		FALSE		Kinesin light chain 4	KINESIN LIGHT CHAIN 4 (PTHR45783:SF6)					Alzheimer disease-amyloid secretase pathway->kinesin;;	microtubule motor activity(GO:0003777)		cytoplasm(GO:0005737);kinesin complex(GO:0005871);microtubule(GO:0005874)	Membrane Trafficking;RHO GTPases activate KTN1;Intra-Golgi and retrograde Golgi-to-ER traffic;Vesicle-mediated transport;Immune System;Hemostasis;MHC class II antigen presentation;Kinesins;Golgi-to-ER retrograde transport;COPI-dependent Golgi-to-ER retrograde traffic;Signal Transduction;Adaptive Immune System;RHO GTPase Effectors;Signaling by Rho GTPases;Factors involved in megakaryocyte developm…
Iars2	A0A0G2K261	Protein Iars2 OS=Rattus norvegicus GN=Iars2 PE=1 SV=1 - [A0A0G2K261_RAT]	1.13551	-2.58496	0	-0.483149	FALSE		FALSE		Isoleucyl-tRNA synthetase 2, mitochondrial	ISOLEUCINE--TRNA LIGASE, MITOCHONDRIAL (PTHR42765:SF1)	catalytic activity, acting on RNA(GO:0140098);ligase activity(GO:0016874)	cellular amino acid metabolic process(GO:0006520);formation of translation initiation ternary complex(GO:0001677);tRNA metabolic process(GO:0006399);translational elongation(GO:0006414);translational termination(GO:0006415)	cytosol(GO:0005829)	aminoacyl-tRNA synthetase(PC00047)		tRNA binding(GO:0000049);aminoacyl-tRNA editing activity(GO:0002161);isoleucine-tRNA ligase activity(GO:0004822);ATP binding(GO:0005524)	isoleucyl-tRNA aminoacylation(GO:0006428);mitochondrial translation(GO:0032543);aminoacyl-tRNA metabolism involved in translational fidelity(GO:0106074)	mitochondrion(GO:0005739);cytosol(GO:0005829)
Vat1	Q3MIE4	Synaptic vesicle membrane protein VAT-1 homolog OS=Rattus norvegicus GN=Vat1 PE=1 SV=1 - [VAT1_RAT]	1.36712	-2.80735	0	-0.480079	FALSE		FALSE		Synaptic vesicle membrane protein VAT-1 homolog	SYNAPTIC VESICLE MEMBRANE PROTEIN VAT-1 HOMOLOG (PTHR44054:SF1)					Huntington disease->Tumor protein p53 inducible protein 3;;	zinc ion binding(GO:0008270);oxidoreductase activity(GO:0016491)	negative regulation of mitochondrial fusion(GO:0010637);oxidation-reduction process(GO:0055114)	mitochondrial outer membrane(GO:0005741)	Innate Immune System;Neutrophil degranulation;Immune System
Eif3h	Q6P9U8	Eukaryotic translation initiation factor 3 subunit H OS=Rattus norvegicus GN=Eif3h PE=1 SV=1 - [EIF3H_RAT]	0.241008	0.257053	-1.92698	-0.476306	FALSE		FALSE		Eukaryotic translation initiation factor 3 subunit H	EUKARYOTIC TRANSLATION INITIATION FACTOR 3 SUBUNIT H (PTHR10410:SF3)	metallopeptidase activity(GO:0008237);translation initiation factor activity(GO:0003743)	formation of translation initiation ternary complex(GO:0001677);translational elongation(GO:0006414);translational termination(GO:0006415)	cytosolic small ribosomal subunit(GO:0022627);eukaryotic translation initiation factor 3 complex(GO:0005852);polysome(GO:0005844)	metalloprotease(PC00153);transcription factor(PC00218)		molecular_function(GO:0003674);translation initiation factor activity(GO:0003743);metallopeptidase activity(GO:0008237)	formation of cytoplasmic translation initiation complex(GO:0001732);translational initiation(GO:0006413);proteolysis(GO:0006508);biological_process(GO:0008150)	cellular_component(GO:0005575);cytosol(GO:0005829);eukaryotic translation initiation factor 3 complex(GO:0005852);eukaryotic 43S preinitiation complex(GO:0016282);eukaryotic 48S preinitiation complex(GO:0033290);polysomal ribosome(GO:0042788);eukaryotic translation initiation factor 3 complex, eIF3m(GO:0071541)	Ribosomal scanning and start codon recognition;Cap-dependent Translation Initiation;Formation of a pool of free 40S subunits;Eukaryotic Translation Initiation;Metabolism of proteins;Translation;Formation of the ternary complex, and subsequently, the 43S complex
Plcl1	Q62688	Inactive phospholipase C-like protein 1 OS=Rattus norvegicus GN=Plcl1 PE=1 SV=1 - [PLCL1_RAT]	-0.482152	-1	0.0551096	-0.475681	FALSE		FALSE		Inactive phospholipase C-like protein 1	INACTIVE PHOSPHOLIPASE C-LIKE PROTEIN 1 (PTHR10336:SF102)	phospholipase C activity(GO:0004629)	alcohol metabolic process(GO:0006066);intracellular signal transduction(GO:0035556);organic hydroxy compound biosynthetic process(GO:1901617);organophosphate biosynthetic process(GO:0090407);phosphate-containing compound metabolic process(GO:0006796);release of sequestered calcium ion into cytosol(GO:0051209);sequestering of calcium ion(GO:0051208);small molecule biosynthetic process(GO:0044283)	intracellular(GO:0005622)	calcium-binding protein(PC00060);guanyl-nucleotide exchange factor(PC00113);phospholipase(PC00186);signaling molecule(PC00207)	Thyrotropin-releasing hormone receptor signaling pathway->Phospholipase C;;Oxytocin receptor mediated signaling pathway->Phospholipase C beta;;5HT2 type receptor mediated signaling pathway->Phospholipase C;;Inflammation mediated by chemokine and cytokine signaling pathway->Phospholipase C;;Histamine H1 receptor mediated signaling pathway->Phospholipase C;;;;;;	phosphatidylinositol phospholipase C activity(GO:0004435);GABA receptor binding(GO:0050811);inositol 1,4,5 trisphosphate binding(GO:0070679)	lipid metabolic process(GO:0006629);gamma-aminobutyric acid signaling pathway(GO:0007214);lipid catabolic process(GO:0016042);regulation of synaptic transmission, GABAergic(GO:0032228);inositol trisphosphate biosynthetic process(GO:0032959);regulation of peptidyl-serine phosphorylation(GO:0033135);intracellular signal transduction(GO:0035556);negative regulation of cold-induced thermogenesis(GO:0…	cytoplasm(GO:0005737);plasma membrane(GO:0005886)
Prune	Q6AYG3	Protein prune homolog OS=Rattus norvegicus GN=Prune PE=1 SV=1 - [PRUNE_RAT]	-0.482152	-1.58496	0.657984	-0.46971	TRUE	Various	FALSE
Smap1	M0RC57	Protein unc-45 homolog A OS=Rattus norvegicus GN=Smap1 PE=1 SV=1 - [M0RC57_RAT]	-0.482152	-1	0.0730214	-0.46971	FALSE		FALSE		Small ArfGAP 1	STROMAL MEMBRANE-ASSOCIATED PROTEIN 1 (PTHR45705:SF8)						GTPase activator activity(GO:0005096);clathrin binding(GO:0030276);metal ion binding(GO:0046872)	positive regulation of GTPase activity(GO:0043547);positive regulation of erythrocyte differentiation(GO:0045648);regulation of clathrin-dependent endocytosis(GO:2000369)	cytoplasm(GO:0005737)
Btbd8	D4A0X3	Protein Btbd8 OS=Rattus norvegicus GN=Btbd8 PE=1 SV=2 - [D4A0X3_RAT]	0.517848	-1	-0.926979	-0.46971	FALSE		FALSE		BTB (POZ) domain-containing 8	SUBFAMILY NOT NAMED (PTHR22427:SF2)							synaptic vesicle budding from endosome(GO:0016182);neuron projection development(GO:0031175);synaptic vesicle recycling via endosome(GO:0036466);synaptic vesicle endocytosis(GO:0048488);clathrin-dependent synaptic vesicle endocytosis(GO:0150007)	nucleoplasm(GO:0005654);synaptic vesicle(GO:0008021);cell junction(GO:0030054);AP-2 adaptor complex(GO:0030122);axon(GO:0030424);presynaptic membrane(GO:0042734);cell body(GO:0044297);neuron projection terminus(GO:0044306);presynapse(GO:0098793);postsynapse(GO:0098794)
Fam126a	D4AE31	Protein Fam126a OS=Rattus norvegicus GN=Fam126a PE=1 SV=1 - [D4AE31_RAT]	0.656046	0.257053	-2.32193	-0.46961	FALSE		FALSE		Family with sequence similarity 126, member A	HYCCIN (PTHR31220:SF4)		phosphatidylinositol phosphorylation(GO:0046854);protein localization to plasma membrane(GO:0072659)	plasma membrane(GO:0005886)				myelination(GO:0042552);phosphatidylinositol phosphorylation(GO:0046854);protein localization to plasma membrane(GO:0072659)	cytosol(GO:0005829);plasma membrane(GO:0005886);neuron projection(GO:0043005)
Carns1	D3Z945	Protein Carns1 OS=Rattus norvegicus GN=Carns1 PE=4 SV=2 - [D3Z945_RAT]	0.656046	1.25705	-3.32193	-0.46961	FALSE		TRUE	Various	Carnosine synthase 1	CARNOSINE SYNTHASE 1 (PTHR10578:SF57)	ligase activity(GO:0016874);oxidoreductase activity, acting on the CH-OH group of donors, NAD or NADP as acceptor(GO:0016616)	carboxylic acid biosynthetic process(GO:0046394);cellular modified amino acid metabolic process(GO:0006575);drug metabolic process(GO:0017144);monocarboxylic acid metabolic process(GO:0032787);organic hydroxy compound metabolic process(GO:1901615);peptide biosynthetic process(GO:0043043)		dehydrogenase(PC00092);isomerase(PC00135);ligase(PC00142)		ATP binding(GO:0005524);FMN binding(GO:0010181);ATPase activity(GO:0016887);metal ion binding(GO:0046872);carnosine synthase activity(GO:0047730)	carnosine biosynthetic process(GO:0035499)		Histidine catabolism;Histidine, lysine, phenylalanine, tyrosine, proline and tryptophan catabolism;Metabolism;Metabolism of amino acids and derivatives
Rps15	Q6TPJ7	S15 ribosomal protein (Fragment) OS=Rattus norvegicus GN=Rps15 PE=2 SV=1 - [Q6TPJ7_RAT]	0	0	-1.37754	-0.459179	FALSE		FALSE		40S ribosomal protein S15	40S RIBOSOMAL PROTEIN S15 (PTHR11880:SF2)	structural constituent of ribosome(GO:0003735)	organelle assembly(GO:0070925);ribonucleoprotein complex assembly(GO:0022618);ribosomal small subunit biogenesis(GO:0042274)	cytosolic small ribosomal subunit(GO:0022627)	ribosomal protein(PC00202)		RNA binding(GO:0003723);structural constituent of ribosome(GO:0003735)	ribosomal small subunit assembly(GO:0000028);ribosomal small subunit export from nucleus(GO:0000056);rRNA processing(GO:0006364);translation(GO:0006412);ribosomal small subunit biogenesis(GO:0042274);liver regeneration(GO:0097421)	nucleoplasm(GO:0005654);cytosolic small ribosomal subunit(GO:0022627);synapse(GO:0045202)
Trim46	A0A0G2JXN2	Protein Trim46 OS=Rattus norvegicus GN=Trim46 PE=1 SV=1 - [A0A0G2JXN2_RAT]	0.241008	-1.58496	0	-0.447985	FALSE		FALSE		Tripartite motif-containing protein 46	TRIPARTITE MOTIF-CONTAINING PROTEIN 46 (PTHR24099:SF20)						zinc ion binding(GO:0008270)	microtubule cytoskeleton organization(GO:0000226);microtubule bundle formation(GO:0001578);neuron migration(GO:0001764);axonogenesis(GO:0007409);negative regulation of axon extension(GO:0030517);anterograde synaptic vesicle transport(GO:0048490);protein localization to axon(GO:0099612);positive regulation of anterograde dense core granule transport(GO:1901953);regulation of cellular protein local…	cytoplasm(GO:0005737);cytoskeleton(GO:0005856);axon initial segment(GO:0043194);main axon(GO:0044304);proximal neuron projection(GO:1990769)
Pmpca	F1M964	Mitochondrial-processing peptidase subunit alpha OS=Rattus norvegicus GN=Pmpca PE=1 SV=2 - [F1M964_RAT]	0.241008	-1.58496	0	-0.447985	FALSE		FALSE		Mitochondrial-processing peptidase subunit alpha	MITOCHONDRIAL-PROCESSING PEPTIDASE SUBUNIT ALPHA (PTHR11851:SF49)	endopeptidase activity(GO:0004175)	cellular protein metabolic process(GO:0044267);protein processing(GO:0016485);protein targeting to mitochondrion(GO:0006626)	mitochondrial inner membrane(GO:0005743);mitochondrial matrix(GO:0005759);mitochondrial protein complex(GO:0098798)	metalloprotease(PC00153)		endopeptidase activity(GO:0004175);metalloendopeptidase activity(GO:0004222);metallopeptidase activity(GO:0008237);metal ion binding(GO:0046872)	proteolysis(GO:0006508);protein processing involved in protein targeting to mitochondrion(GO:0006627)	mitochondrion(GO:0005739);mitochondrial inner membrane(GO:0005743);mitochondrial matrix(GO:0005759);mitochondrial processing peptidase complex(GO:0017087)	Mitochondrial calcium ion transport;Processing of SMDT1;Transport of small molecules
Dnajc5	A0A0G2JX56	DnaJ (Hsp40) homolog, subfamily C, member 5, isoform CRA_a OS=Rattus norvegicus GN=Dnajc5 PE=1 SV=1 - [A0A0G2JX56_RAT]	0.656046	-2	0	-0.447985	FALSE		FALSE		DnaJ homolog subfamily C member 5	DNAJ HOMOLOG SUBFAMILY C MEMBER 5 (PTHR44027:SF1)						protein binding(GO:0005515);ATP-dependent protein binding(GO:0043008)	chemical synaptic transmission(GO:0007268);negative regulation of neuron apoptotic process(GO:0043524);chaperone-mediated protein folding(GO:0061077);regulation of synaptic vesicle cycle(GO:0098693)	plasma membrane(GO:0005886);synaptic vesicle(GO:0008021);neuromuscular junction(GO:0031594);melanosome(GO:0042470);terminal bouton(GO:0043195);presynapse(GO:0098793);anchored component of synaptic vesicle membrane(GO:0098993)	Neurotransmitter release cycle;Innate Immune System;GABA synthesis, release, reuptake and degradation;Neuronal System;Transmission across Chemical Synapses;Neutrophil degranulation;Immune System
Itgav	F1LZX9	Protein Itgav OS=Rattus norvegicus GN=Itgav PE=1 SV=3 - [F1LZX9_RAT]	0.241008	-1.58496	0	-0.447985	FALSE		FALSE		Integrin subunit alpha V	INTEGRIN ALPHA-V (PTHR23220:SF4)		cell adhesion(GO:0007155)			CCKR signaling map->ITGAV;;CCKR signaling map->ITGAV;;Integrin signalling pathway->Integrin alpha;;CCKR signaling map->ITGAV;;;;;	opsonin binding(GO:0001846);fibronectin binding(GO:0001968);protease binding(GO:0002020);protein kinase C binding(GO:0005080);signaling receptor binding(GO:0005102);integrin binding(GO:0005178);voltage-gated calcium channel activity(GO:0005245);protein binding(GO:0005515);fibroblast growth factor binding(GO:0017134);C-X3-C chemokine binding(GO:0019960);insulin-like growth factor I binding(GO:0031…	angiogenesis(GO:0001525);blood vessel development(GO:0001568);vasculogenesis(GO:0001570);cell adhesion(GO:0007155);cell-matrix adhesion(GO:0007160);positive regulation of cytosolic calcium ion concentration(GO:0007204);integrin-mediated signaling pathway(GO:0007229);positive regulation of cell population proliferation(GO:0008284);negative regulation of macrophage derived foam cell differentiation…	cytosol(GO:0005829);plasma membrane(GO:0005886);focal adhesion(GO:0005925);integrin complex(GO:0008305);external side of plasma membrane(GO:0009897);cell surface(GO:0009986);membrane(GO:0016020);lamellipodium membrane(GO:0031258);filopodium membrane(GO:0031527);microvillus membrane(GO:0031528);ruffle membrane(GO:0032587);integrin alphav-beta3 complex(GO:0034683);integrin alphav-beta5 complex(GO:0…	VEGFA-VEGFR2 Pathway;Innate Immune System;ECM proteoglycans;Integrin cell surface interactions;Non-integrin membrane-ECM interactions;Axon guidance;Syndecan interactions;Signal transduction by L1;Signal Transduction;Elastic fibre formation;Signaling by VEGF;Immune System;Developmental Biology;Neutrophil degranulation;Signaling by Receptor Tyrosine Kinases;Extracellular matrix organization;L1CAM i…
LOC499770	A0A0G2QC59	Protein LOC499770 OS=Rattus norvegicus GN=LOC499770 PE=1 SV=1 - [A0A0G2QC59_RAT]	0.656046	-2	0	-0.447985	FALSE		FALSE
Cep170b	D4A1G8	Protein Cep170b OS=Rattus norvegicus GN=Cep170b PE=1 SV=1 - [D4A1G8_RAT]	0	0	-1.34202	-0.447339	FALSE		FALSE		Centrosomal protein 170B	CENTROSOMAL PROTEIN OF 170 KDA PROTEIN B (PTHR15715:SF18)				chaperone(PC00072)
Arhgef6	Q5XXR3	Rho guanine nucleotide exchange factor 6 OS=Rattus norvegicus GN=Arhgef6 PE=1 SV=1 - [ARHG6_RAT]	-1	0	-0.342016	-0.447339	FALSE		FALSE		Rho guanine nucleotide exchange factor 6	RHO GUANINE NUCLEOTIDE EXCHANGE FACTOR 6 (PTHR46026:SF2)		G-protein coupled receptor signaling pathway(GO:0007186);JNK cascade(GO:0007254);calcium-mediated signaling(GO:0019722);cell surface receptor signaling pathway(GO:0007166);immune system process(GO:0002376);nervous system process(GO:0050877)				molecular_function(GO:0003674);Rho guanyl-nucleotide exchange factor activity(GO:0005089)	biological_process(GO:0008150);lamellipodium assembly(GO:0030032);regulation of Rho protein signal transduction(GO:0035023);intracellular signal transduction(GO:0035556)	cellular_component(GO:0005575);cell-cell junction(GO:0005911);lamellipodium(GO:0030027)	Cell death signalling via NRAGE, NRIF and NADE;Cell-extracellular matrix interactions;p75 NTR receptor-mediated signalling;Death Receptor Signalling;Signaling by GPCR;Cell-Cell communication;NRAGE signals death through JNK;GPCR downstream signalling;Signal Transduction;G alpha (12/13) signalling events;Signaling by Rho GTPases;Cell junction organization;Regulation of cytoskeletal remodeling and c…
Rpl11	Q4V8I6	60S ribosomal protein L11 OS=Rattus norvegicus GN=Rpl11 PE=1 SV=1 - [Q4V8I6_RAT]	-1	0.445411	-0.760804	-0.438464	FALSE		FALSE		60S ribosomal protein L11	60S RIBOSOMAL PROTEIN L11 (PTHR11994:SF23)	RNA binding(GO:0003723);structural constituent of ribosome(GO:0003735)	ribosomal large subunit assembly(GO:0000027)	cytosolic large ribosomal subunit(GO:0022625)	ribosomal protein(PC00202)		structural constituent of ribosome(GO:0003735);5S rRNA binding(GO:0008097);rRNA binding(GO:0019843);ubiquitin protein ligase binding(GO:0031625);peroxisome proliferator activated receptor binding(GO:0042975);ubiquitin ligase inhibitor activity(GO:1990948)	ribosomal large subunit assembly(GO:0000027);cytoplasmic translation(GO:0002181);rRNA processing(GO:0006364);translation(GO:0006412);protein targeting(GO:0006605);positive regulation of gene expression(GO:0010628);positive regulation of protein binding(GO:0032092);negative regulation of proteasomal ubiquitin-dependent protein catabolic process(GO:0032435);protein localization to nucleus(GO:003450…	nucleoplasm(GO:0005654);nucleolus(GO:0005730);cytoplasm(GO:0005737);ribosome(GO:0005840);cytosolic large ribosomal subunit(GO:0022625);cytosolic ribosome(GO:0022626);protein-containing complex(GO:0032991);polysomal ribosome(GO:0042788);synapse(GO:0045202)
Arhgap21	F1LXQ7	Protein Arhgap21 (Fragment) OS=Rattus norvegicus GN=Arhgap21 PE=1 SV=2 - [F1LXQ7_RAT]	0	0	-1.29721	-0.432405	FALSE		FALSE		Rho GTPase-activating protein 21	RHO GTPASE-ACTIVATING PROTEIN 21 (PTHR23175:SF16)						GTPase activator activity(GO:0005096)	Golgi organization(GO:0007030);signal transduction(GO:0007165);regulation of endocytosis(GO:0030100);positive regulation of GTPase activity(GO:0043547);establishment of Golgi localization(GO:0051683);maintenance of Golgi location(GO:0051684);organelle transport along microtubule(GO:0072384)	Golgi apparatus(GO:0005794);plasma membrane(GO:0005886);actin cytoskeleton(GO:0015629);cell junction(GO:0030054)	Signal Transduction;Signaling by Rho GTPases;Rho GTPase cycle
Skp1	Q6PEC4	S-phase kinase-associated protein 1 OS=Rattus norvegicus GN=Skp1 PE=1 SV=3 - [SKP1_RAT]	0.451153	-1.40591	-0.342016	-0.432258	FALSE		FALSE		S-phase kinase-associated protein 1	S-PHASE KINASE-ASSOCIATED PROTEIN 1 (PTHR11165:SF24)						ubiquitin-protein transferase activity(GO:0004842);protein binding(GO:0005515);beta-catenin binding(GO:0008013);protein domain specific binding(GO:0019904);ubiquitin protein ligase activity(GO:0061630);cullin family protein binding(GO:0097602)	protein ubiquitination(GO:0016567);SCF-dependent proteasomal ubiquitin-dependent protein catabolic process(GO:0031146);histone H2A monoubiquitination(GO:0035518);maintenance of protein location in nucleus(GO:0051457)	nucleus(GO:0005634);cytoplasm(GO:0005737);centrosome(GO:0005813);cytosol(GO:0005829);SCF ubiquitin ligase complex(GO:0019005);Cul7-RING ubiquitin ligase complex(GO:0031467);PcG protein complex(GO:0031519)	Degradation of beta-catenin by the destruction complex;S Phase;SCF-beta-TrCP mediated degradation of Emi1;Signaling by the B Cell Receptor (BCR);FBXL7 down-regulates AURKA during mitotic entry and in early mitosis;Regulation of APC/C activators between G1/S and early anaphase;MyD88 cascade initiated on plasma membrane;Synthesis of DNA;Toll Like Receptor TLR6:TLR2 Cascade;G1 Phase;NIK-->noncanonic…
Vps16	Q642A9	Protein Vps16 OS=Rattus norvegicus GN=Vps16 PE=1 SV=1 - [Q642A9_RAT]	0.0797272	-0.554589	-0.820975	-0.431945	FALSE		FALSE		VPS16 CORVET/HOPS core subunit	VACUOLAR PROTEIN SORTING-ASSOCIATED PROTEIN 16 HOMOLOG (PTHR12811:SF0)	actin binding(GO:0003779)	cellular protein-containing complex assembly(GO:0034622);endosomal transport(GO:0016197);regulation of organelle organization(GO:0033043);regulation of protein complex assembly(GO:0043254);regulation of vesicle-mediated transport(GO:0060627);vacuole fusion, non-autophagic(GO:0042144);vesicle fusion(GO:0006906)	endosome(GO:0005768);lysosomal membrane(GO:0005765);membrane protein complex(GO:0098796);plasma membrane(GO:0005886);tethering complex(GO:0099023)			actin binding(GO:0003779);protein binding(GO:0005515);actin filament binding(GO:0051015)	intracellular protein transport(GO:0006886);vacuole organization(GO:0007033);endosome to lysosome transport(GO:0008333);endosomal transport(GO:0016197);regulation of vacuole fusion, non-autophagic(GO:0032889);regulation of SNARE complex assembly(GO:0035542);viral entry into host cell(GO:0046718);autophagosome maturation(GO:0097352)	lysosome(GO:0005764);lysosomal membrane(GO:0005765);endosome(GO:0005768);early endosome(GO:0005769);late endosome(GO:0005770);actin filament(GO:0005884);AP-3 adaptor complex(GO:0030123);clathrin-coated vesicle(GO:0030136);axon(GO:0030424);HOPS complex(GO:0030897);early endosome membrane(GO:0031901);late endosome membrane(GO:0031902);CORVET complex(GO:0033263);neuronal cell body(GO:0043025);recycl…
Ccdc22	P86182	Coiled-coil domain-containing protein 22 OS=Rattus norvegicus GN=Ccdc22 PE=1 SV=2 - [CCD22_RAT]	-0.242201	-1.13955	0.0871925	-0.43152	FALSE		FALSE		Coiled-coil domain-containing protein 22	COILED-COIL DOMAIN-CONTAINING PROTEIN 22 (PTHR15668:SF4)	protein binding(GO:0005515)	positive regulation of ubiquitin-dependent protein catabolic process(GO:2000060);protein ubiquitination(GO:0016567);ubiquitin-dependent protein catabolic process(GO:0006511)				cullin family protein binding(GO:0097602)	cellular copper ion homeostasis(GO:0006878);Golgi to plasma membrane transport(GO:0006893);cytoplasmic sequestering of NF-kappaB(GO:0007253);protein transport(GO:0015031);endocytic recycling(GO:0032456);positive regulation of I-kappaB kinase/NF-kappaB signaling(GO:0043123);negative regulation of I-kappaB kinase/NF-kappaB signaling(GO:0043124);retrograde transport, endosome to plasma membrane(GO:1…	endosome(GO:0005768)	Post-translational protein modification;Neddylation;Metabolism of proteins
Huwe1	F1MAP9	E3 ubiquitin-protein ligase HUWE1 OS=Rattus norvegicus GN=Huwe1 PE=4 SV=2 - [F1MAP9_RAT]	0	0	-1.29132	-0.43044	FALSE		FALSE		E3 ubiquitin-protein ligase HUWE1 (Fragment)	E3 UBIQUITIN-PROTEIN LIGASE HUWE1 (PTHR11254:SF291)	ubiquitin protein ligase activity(GO:0061630)		cytoplasm(GO:0005737)	ubiquitin-protein ligase(PC00234)	Ubiquitin proteasome pathway->Ubiquitin protein ligase E3;;	DNA binding(GO:0003677);ubiquitin-protein transferase activity(GO:0004842);protein binding(GO:0005515);ubiquitin protein ligase activity(GO:0061630)	protein polyubiquitination(GO:0000209);base-excision repair(GO:0006284);ubiquitin-dependent protein catabolic process(GO:0006511);protein monoubiquitination(GO:0006513);protein ubiquitination(GO:0016567);histone ubiquitination(GO:0016574);cell differentiation(GO:0030154)	nucleus(GO:0005634);nucleoplasm(GO:0005654);cytoplasm(GO:0005737);cytosol(GO:0005829)
Mapre3	Q5XIT1	Microtubule-associated protein RP/EB family member 3 OS=Rattus norvegicus GN=Mapre3 PE=1 SV=1 - [MARE3_RAT]	-3.58496	1.84629	0.44865	-0.430007	FALSE		FALSE		Microtubule-associated protein RP/EB family member 3	MICROTUBULE-ASSOCIATED PROTEIN RP/EB FAMILY MEMBER 3 (PTHR10623:SF10)	microtubule plus-end binding(GO:0051010)	microtubule polymerization or depolymerization(GO:0031109);protein localization to organelle(GO:0033365);regulation of microtubule polymerization or depolymerization(GO:0031110);spindle assembly(GO:0051225)	cytoplasmic microtubule(GO:0005881);microtubule organizing center(GO:0005815);spindle midzone(GO:0051233)	non-motor microtubule binding protein(PC00166)		protein binding(GO:0005515);microtubule binding(GO:0008017);protein C-terminus binding(GO:0008022);protein kinase binding(GO:0019901);identical protein binding(GO:0042802);microtubule plus-end binding(GO:0051010)	regulation of microtubule polymerization or depolymerization(GO:0031110);protein localization to microtubule(GO:0035372);positive regulation of cyclin-dependent protein serine/threonine kinase activity(GO:0045737);positive regulation of protein kinase activity(GO:0045860);positive regulation of transcription, DNA-templated(GO:0045893);spindle assembly(GO:0051225);cell division(GO:0051301);positiv…	cytoplasm(GO:0005737);microtubule organizing center(GO:0005815);microtubule(GO:0005874);cytoplasmic microtubule(GO:0005881);microtubule cytoskeleton(GO:0015630);midbody(GO:0030496);microtubule plus-end(GO:0035371);perinuclear region of cytoplasm(GO:0048471);spindle midzone(GO:0051233)
Dgkb	P49621	Diacylglycerol kinase beta OS=Rattus norvegicus GN=Dgkb PE=1 SV=1 - [DGKB_RAT]	1.51785	0	-2.80735	-0.429836	FALSE		FALSE		Diacylglycerol kinase beta	DIACYLGLYCEROL KINASE BETA (PTHR11255:SF32)	kinase activity(GO:0016301);phosphotransferase activity, alcohol group as acceptor(GO:0016773)	acylglycerol metabolic process(GO:0006639);intracellular signal transduction(GO:0035556)	intracellular(GO:0005622);plasma membrane(GO:0005886)	kinase(PC00137)		NAD+ kinase activity(GO:0003951);diacylglycerol kinase activity(GO:0004143);calcium ion binding(GO:0005509);ATP binding(GO:0005524)	protein kinase C-activating G protein-coupled receptor signaling pathway(GO:0007205);response to bacterium(GO:0009617);intracellular signal transduction(GO:0035556);diacylglycerol metabolic process(GO:0046339);glycerolipid metabolic process(GO:0046486);lipid phosphorylation(GO:0046834);modulation of chemical synaptic transmission(GO:0050804);regulation of postsynapse organization(GO:0099175)	cytoplasm(GO:0005737);cytosol(GO:0005829);plasma membrane(GO:0005886);membrane(GO:0016020);Schaffer collateral - CA1 synapse(GO:0098685);glutamatergic synapse(GO:0098978)	Signaling by GPCR;Signal Transduction;Platelet activation, signaling and aggregation;G alpha (q) signalling events;Effects of PIP2 hydrolysis;GPCR downstream signalling;Hemostasis
Trim46	A0A096MKD9	Protein Trim46 (Fragment) OS=Rattus norvegicus GN=Trim46 PE=1 SV=1 - [A0A096MKD9_RAT]	0.241008	-1.58496	0.0551096	-0.429615	FALSE		FALSE		Tripartite motif-containing protein 46	TRIPARTITE MOTIF-CONTAINING PROTEIN 46 (PTHR24099:SF20)						zinc ion binding(GO:0008270)	microtubule cytoskeleton organization(GO:0000226);microtubule bundle formation(GO:0001578);neuron migration(GO:0001764);axonogenesis(GO:0007409);negative regulation of axon extension(GO:0030517);anterograde synaptic vesicle transport(GO:0048490);protein localization to axon(GO:0099612);positive regulation of anterograde dense core granule transport(GO:1901953);regulation of cellular protein local…	cytoplasm(GO:0005737);cytoskeleton(GO:0005856);axon initial segment(GO:0043194);main axon(GO:0044304);proximal neuron projection(GO:1990769)
RGD1359108	R9PXU1	Protein RGD1359108 OS=Rattus norvegicus GN=RGD1359108 PE=4 SV=1 - [R9PXU1_RAT]	0.241008	-1.58496	0.0551096	-0.429615	FALSE		FALSE
Acap2	Q5FVC7	Arf-GAP with coiled-coil, ANK repeat and PH domain-containing protein 2 OS=Rattus norvegicus GN=Acap2 PE=1 SV=1 - [ACAP2_RAT]	-0.08092	-0.291554	-0.906777	-0.426417	FALSE		FALSE		Arf-GAP with coiled-coil, ANK repeat and PH domain-containing protein 2	ARF-GAP WITH COILED-COIL, ANK REPEAT AND PH DOMAIN-CONTAINING PROTEIN 2 (PTHR23180:SF241)						GTPase activator activity(GO:0005096);Rab GTPase binding(GO:0017137);metal ion binding(GO:0046872);phosphatidylinositol-3,5-bisphosphate binding(GO:0080025)	endocytic recycling(GO:0032456);positive regulation of GTPase activity(GO:0043547);cellular response to nerve growth factor stimulus(GO:1990090)	endosome membrane(GO:0010008)
Fga	Q7TQ70	Ac1873 OS=Rattus norvegicus GN=Fga PE=1 SV=1 - [Q7TQ70_RAT]	-0.0968615	-0.432192	-0.743284	-0.424113	FALSE		FALSE		Fibrinogen alpha chain	FIBRINOGEN ALPHA CHAIN (PTHR47221:SF1)					Plasminogen activating cascade->Fibrin degradation products;;Plasminogen activating cascade->Fibrin;;Blood coagulation->Fibrin polymer cross-linked;;Blood coagulation->Fibrin monomer;;Blood coagulation->Fibrinogen;;;;;;	molecular_function(GO:0003674);signaling receptor binding(GO:0005102);structural molecule activity(GO:0005198);metal ion binding(GO:0046872);cell adhesion molecule binding(GO:0050839)	adaptive immune response(GO:0002250);acute-phase response(GO:0006953);cell-matrix adhesion(GO:0007160);blood coagulation(GO:0007596);response to toxic substance(GO:0009636);response to X-ray(GO:0010165);positive regulation of smooth muscle cell migration(GO:0014911);platelet activation(GO:0030168);plasminogen activation(GO:0031639);response to estradiol(GO:0032355);response to insulin(GO:0032868)…	fibrinogen complex(GO:0005577);extracellular space(GO:0005615);cytoplasm(GO:0005737);rough endoplasmic reticulum(GO:0005791);cell cortex(GO:0005938);external side of plasma membrane(GO:0009897);cell surface(GO:0009986);platelet alpha granule(GO:0031091);synapse(GO:0045202);blood microparticle(GO:0072562)	Regulation of Insulin-like Growth Factor (IGF) transport and uptake by Insulin-like Growth Factor Binding Proteins (IGFBPs);Formation of Fibrin Clot (Clotting Cascade);Common Pathway of Fibrin Clot Formation;Platelet Aggregation (Plug Formation);Metabolism of proteins;Response to elevated platelet cytosolic Ca2+;Integrin cell surface interactions;Platelet activation, signaling and aggregation;RAF…
Trappc9	M0R6U1	Protein Trappc9 (Fragment) OS=Rattus norvegicus GN=Trappc9 PE=4 SV=1 - [M0R6U1_RAT]	0	0	-1.26682	-0.422273	FALSE		FALSE		Trafficking protein particle complex 9	TRAFFICKING PROTEIN PARTICLE COMPLEX SUBUNIT 9 (PTHR21512:SF5)			plasma membrane(GO:0005886);trans-Golgi network(GO:0005802);vacuole(GO:0005773)			protein binding(GO:0005515)	cerebral cortex development(GO:0021987);neuron differentiation(GO:0030182);positive regulation of NF-kappaB transcription factor activity(GO:0051092)	cytoplasm(GO:0005737);trans-Golgi network(GO:0005802);TRAPP complex(GO:0030008)	Membrane Trafficking;Metabolism of proteins;Vesicle-mediated transport;COPII-mediated vesicle transport;ER to Golgi Anterograde Transport;Rab regulation of trafficking;Transport to the Golgi and subsequent modification;Asparagine N-linked glycosylation;RAB GEFs exchange GTP for GDP on RABs;Post-translational protein modification
Smarcc2	D4A510	Protein LOC685179 OS=Rattus norvegicus GN=Smarcc2 PE=4 SV=2 - [D4A510_RAT]	0	0	-1.26682	-0.422273	FALSE		FALSE		SWI/SNF-related, matrix-associated, actin-dependent regulator of chromatin, subfamily c, member 2	SWI/SNF COMPLEX SUBUNIT SMARCC2 (PTHR12802:SF105)	DNA binding(GO:0003677);DNA-binding transcription factor activity(GO:0003700);chromatin binding(GO:0003682);transcription coregulator activity(GO:0003712)	regulation of transcription by RNA polymerase II(GO:0006357);transcription by RNA polymerase II(GO:0006366)		chromatin/chromatin-binding protein(PC00077);metalloprotease(PC00153);transcription cofactor(PC00217)	Wnt signaling pathway->Switched/Sucrose Non Fermentation;;	DNA binding(GO:0003677);chromatin binding(GO:0003682);protein binding(GO:0005515)	negative regulation of transcription by RNA polymerase II(GO:0000122);nucleosome disassembly(GO:0006337);chromatin remodeling(GO:0006338);regulation of transcription from RNA polymerase II promoter involved in forebrain neuron fate commitment(GO:0021882);negative regulation of transcription, DNA-templated(GO:0045892);positive regulation of transcription, DNA-templated(GO:0045893)	cellular_component(GO:0005575);nucleoplasm(GO:0005654);SWI/SNF complex(GO:0016514);npBAF complex(GO:0071564);nBAF complex(GO:0071565)	RUNX1 interacts with co-factors whose precise effect on RUNX1 targets is not known;Chromatin modifying enzymes;RMTs methylate histone arginines;Generic Transcription Pathway;Transcriptional regulation by RUNX1;RNA Polymerase II Transcription;Gene expression (Transcription);Chromatin organization
Ankfy1	D4A1J6	Protein Ankfy1 (Fragment) OS=Rattus norvegicus GN=Ankfy1 PE=4 SV=2 - [D4A1J6_RAT]	0	0	-1.26539	-0.421797	FALSE		FALSE		Ankyrin repeat and FYVE domain-containing 1	RABANKYRIN-5 (PTHR24118:SF82)		regulation of transcription by RNA polymerase II(GO:0006357);transcription by RNA polymerase II(GO:0006366)				Rab GTPase binding(GO:0017137);metal ion binding(GO:0046872);phosphatidylinositol phosphate binding(GO:1901981)	endosomal transport(GO:0016197);endosomal vesicle fusion(GO:0034058);retrograde transport, endosome to Golgi(GO:0042147);positive regulation of pinocytosis(GO:0048549);Golgi to lysosome transport(GO:0090160)	endosome(GO:0005768);early endosome(GO:0005769);cytosol(GO:0005829);endosome membrane(GO:0010008);membrane(GO:0016020);retromer complex(GO:0030904);intracellular membrane-bounded organelle(GO:0043231);macropinosome(GO:0044354)
Itsn1	D3ZV52	Intersectin 1 OS=Rattus norvegicus GN=Itsn1 PE=1 SV=3 - [D3ZV52_RAT]	-1.28951	0.034661	0	-0.418282	FALSE		FALSE		Intersectin-1	INTERSECTIN-1 (PTHR11216:SF68)	calcium ion binding(GO:0005509);enzyme regulator activity(GO:0030234);protein binding(GO:0005515)	endocytosis(GO:0006897);intracellular protein transport(GO:0006886);nervous system process(GO:0050877);neurotransmitter secretion(GO:0007269)		G-protein modulator(PC00022);calcium-binding protein(PC00060);membrane traffic protein(PC00150)		Rho guanyl-nucleotide exchange factor activity(GO:0005089);calcium ion binding(GO:0005509);protein binding(GO:0005515);kinase activator activity(GO:0019209);protein-containing complex scaffold activity(GO:0032947);proline-rich region binding(GO:0070064)	endocytosis(GO:0006897);small GTPase mediated signal transduction(GO:0007264);brain development(GO:0007420);regulation of Rho protein signal transduction(GO:0035023);intracellular signal transduction(GO:0035556);negative regulation of neuron apoptotic process(GO:0043524);synaptic vesicle endocytosis(GO:0048488);positive regulation of protein kinase B signaling(GO:0051897);positive regulation of g…	nuclear envelope(GO:0005635);cytoplasm(GO:0005737);plasma membrane(GO:0005886);clathrin-coated pit(GO:0005905);lamellipodium(GO:0030027);cell junction(GO:0030054);endocytic vesicle(GO:0030139);neuronal cell body(GO:0043025);terminal bouton(GO:0043195);dendritic spine(GO:0043197);calyx of Held(GO:0044305);synapse(GO:0045202);apical dendrite(GO:0097440);intracellular vesicle(GO:0097708);presynaptic…	Clathrin-mediated endocytosis;EPH-Ephrin signaling;Cargo recognition for clathrin-mediated endocytosis;EPHB-mediated forward signaling;Axon guidance;Signal Transduction;NRAGE signals death through JNK;Cell death signalling via NRAGE, NRIF and NADE;Developmental Biology;G alpha (12/13) signalling events;p75 NTR receptor-mediated signalling;Signaling by GPCR;Membrane Trafficking;Rho GTPase cycle;De…
Dek	Q6AXS3	Protein DEK OS=Rattus norvegicus GN=Dek PE=2 SV=1 - [DEK_RAT]	0	-1	-0.240033	-0.413344	FALSE		TRUE	Various	Protein DEK	PROTEIN DEK (PTHR13468:SF1)	histone binding(GO:0042393)	double-strand break repair(GO:0006302);regulation of double-strand break repair(GO:2000779)	nucleus(GO:0005634)			molecular_function(GO:0003674);DNA binding(GO:0003677);histone binding(GO:0042393)	chromatin organization(GO:0006325);biological_process(GO:0008150);regulation of double-strand break repair(GO:2000779);regulation of double-strand break repair via nonhomologous end joining(GO:2001032)	cellular_component(GO:0005575);nucleus(GO:0005634);contractile fiber(GO:0043292)	Epigenetic regulation of gene expression;Generic Transcription Pathway;Positive epigenetic regulation of rRNA expression;B-WICH complex positively regulates rRNA expression;RNA Polymerase II Transcription;Transcriptional regulation by the AP-2 (TFAP2) family of transcription factors;Gene expression (Transcription)
Mapre2	Q3B8Q0	Microtubule-associated protein RP/EB family member 2 OS=Rattus norvegicus GN=Mapre2 PE=1 SV=1 - [MARE2_RAT]	-2.32193	0.0303736	1.05511	-0.412148	FALSE		FALSE		Microtubule-associated protein RP/EB family member 2	MICROTUBULE-ASSOCIATED PROTEIN RP/EB FAMILY MEMBER 2 (PTHR10623:SF7)	microtubule plus-end binding(GO:0051010)	microtubule polymerization or depolymerization(GO:0031109);protein localization to organelle(GO:0033365);regulation of microtubule polymerization or depolymerization(GO:0031110);spindle assembly(GO:0051225)	cytoplasmic microtubule(GO:0005881);microtubule organizing center(GO:0005815);spindle midzone(GO:0051233)	non-motor microtubule binding protein(PC00166)		microtubule binding(GO:0008017);protein kinase binding(GO:0019901);identical protein binding(GO:0042802);microtubule plus-end binding(GO:0051010)	regulation of microtubule polymerization or depolymerization(GO:0031110);positive regulation of ARF protein signal transduction(GO:0032014);protein localization to microtubule(GO:0035372);positive regulation of GTPase activity(GO:0043547);spindle assembly(GO:0051225);cell division(GO:0051301);positive regulation of keratinocyte migration(GO:0051549);positive regulation of adherens junction organi…	microtubule organizing center(GO:0005815);microtubule(GO:0005874);cytoplasmic microtubule(GO:0005881);focal adhesion(GO:0005925);microtubule cytoskeleton(GO:0015630);microtubule plus-end(GO:0035371);spindle midzone(GO:0051233)
Exoc1	Q4V8H2	SEC3-like 1 (S. cerevisiae) OS=Rattus norvegicus GN=Exoc1 PE=2 SV=1 - [Q4V8H2_RAT]	0	-1	-0.226825	-0.408942	FALSE		FALSE		Exocyst complex component 1	EXOCYST COMPLEX COMPONENT 1-RELATED (PTHR16092:SF28)	GTP-Rho binding(GO:0017049);phosphatidylinositol-4,5-bisphosphate binding(GO:0005546)	Golgi to plasma membrane transport(GO:0006893);cellular protein-containing complex localization(GO:0034629);vesicle fusion to plasma membrane(GO:0099500)	exocyst(GO:0000145);plasma membrane(GO:0005886)	transfer/carrier protein(PC00219)		phosphatidylinositol-4,5-bisphosphate binding(GO:0005546);GTP-Rho binding(GO:0017049)	exocytosis(GO:0006887);Golgi to plasma membrane transport(GO:0006893);phosphatidylinositol-mediated signaling(GO:0048015);positive regulation of protein secretion(GO:0050714);exocyst localization(GO:0051601)	exocyst(GO:0000145);cytoplasm(GO:0005737);plasma membrane(GO:0005886);cytoplasmic side of apical plasma membrane(GO:0098592)	Cargo trafficking to the periciliary membrane;VxPx cargo-targeting to cilium;Metabolism of proteins;Peptide hormone metabolism;Organelle biogenesis and maintenance;Cilium Assembly;Insulin processing
Ehd3	Q8R491	EH domain-containing protein 3 OS=Rattus norvegicus GN=Ehd3 PE=1 SV=2 - [EHD3_RAT]	1.0217	-2	-0.240033	-0.406113	FALSE		FALSE		EH domain-containing protein 3	EH DOMAIN-CONTAINING PROTEIN 3 (PTHR11216:SF67)	calcium ion binding(GO:0005509);enzyme regulator activity(GO:0030234);protein binding(GO:0005515)	endocytosis(GO:0006897);intracellular protein transport(GO:0006886);nervous system process(GO:0050877);neurotransmitter secretion(GO:0007269)		G-protein modulator(PC00022);calcium-binding protein(PC00060);membrane traffic protein(PC00150)		calcium ion binding(GO:0005509);ATP binding(GO:0005524);GTP binding(GO:0005525)	receptor recycling(GO:0001881);protein transport(GO:0015031);endocytic recycling(GO:0032456);early endosome to Golgi transport(GO:0034498);protein homooligomerization(GO:0051260);regulation of cardiac muscle contraction(GO:0055117);cilium assembly(GO:0060271);protein localization to plasma membrane(GO:0072659);regulation of cardiac muscle cell membrane potential(GO:0086036);Golgi to lysosome tran…	cytoplasm(GO:0005737);cytosol(GO:0005829);ciliary pocket membrane(GO:0020018);endocytic vesicle(GO:0030139);perinuclear region of cytoplasm(GO:0048471);recycling endosome membrane(GO:0055038)	Factors involved in megakaryocyte development and platelet production;Hemostasis
Srgap2	B5DEJ1	SLIT-ROBO Rho GTPase-activating protein 2 OS=Rattus norvegicus GN=Srgap2 PE=1 SV=1 - [B5DEJ1_RAT]	1.13551	-1.58496	-0.760804	-0.403417	FALSE		FALSE		SLIT-ROBO Rho GTPase-activating protein 2	SLIT-ROBO RHO GTPASE-ACTIVATING PROTEIN 2-RELATED (PTHR14166:SF6)	Rho GTPase binding(GO:0017048)	cell migration(GO:0016477);negative regulation of cell migration(GO:0030336)	cytoplasm(GO:0005737)	G-protein modulator(PC00022)	PDGF signaling pathway->GTPase-activating protein Rho;;	GTPase activator activity(GO:0005096);identical protein binding(GO:0042802);protein homodimerization activity(GO:0042803);Rac GTPase binding(GO:0048365)	lamellipodium assembly involved in ameboidal cell migration(GO:0003363);signal transduction(GO:0007165);extension of a leading process involved in cell motility in cerebral cortex radial glia guided migration(GO:0021816);negative regulation of cell migration(GO:0030336);substrate adhesion-dependent cell spreading(GO:0034446);positive regulation of GTPase activity(GO:0043547);filopodium assembly(G…	nucleus(GO:0005634);nucleoplasm(GO:0005654);cytoplasm(GO:0005737);cytosol(GO:0005829);plasma membrane(GO:0005886);postsynaptic density(GO:0014069);lamellipodium(GO:0030027);cell junction(GO:0030054);dendritic spine head(GO:0044327);postsynaptic membrane(GO:0045211);phagocytic vesicle(GO:0045335)	Signal Transduction;Signaling by Rho GTPases;Rho GTPase cycle;RHO GTPases Activate Formins;RHO GTPase Effectors
Fgb	P14480	Fibrinogen beta chain OS=Rattus norvegicus GN=Fgb PE=1 SV=4 - [FIBB_RAT]	0.494765	-0.342139	-1.35995	-0.402442	FALSE		TRUE	Phospho	Fibrinogen beta chain	FIBRINOGEN BETA CHAIN (PTHR19143:SF332)	signaling receptor binding(GO:0005102)		extracellular region(GO:0005576)	signaling molecule(PC00207)	Plasminogen activating cascade->Fibrin;;Blood coagulation->Fibrin polymer cross-linked;;Blood coagulation->Fibrin monomer;;Blood coagulation->Fibrinogen;;;;;	molecular_function(GO:0003674);signaling receptor binding(GO:0005102);structural molecule activity(GO:0005198);cell adhesion molecule binding(GO:0050839);chaperone binding(GO:0051087)	adaptive immune response(GO:0002250);cell-matrix adhesion(GO:0007160);plasminogen activation(GO:0031639);positive regulation of heterotypic cell-cell adhesion(GO:0034116);cellular protein-containing complex assembly(GO:0034622);fibrinolysis(GO:0042730);induction of bacterial agglutination(GO:0043152);cellular response to leptin stimulus(GO:0044320);innate immune response(GO:0045087);positive regu…	fibrinogen complex(GO:0005577);extracellular space(GO:0005615);cytoplasm(GO:0005737);endoplasmic reticulum(GO:0005783);cell cortex(GO:0005938);external side of plasma membrane(GO:0009897);cell surface(GO:0009986);platelet alpha granule(GO:0031091);synapse(GO:0045202);blood microparticle(GO:0072562)	Formation of Fibrin Clot (Clotting Cascade);Common Pathway of Fibrin Clot Formation;Platelet Aggregation (Plug Formation);Response to elevated platelet cytosolic Ca2+;Integrin cell surface interactions;Platelet activation, signaling and aggregation;RAF/MAP kinase cascade;Platelet degranulation ;Signal Transduction;GRB2:SOS provides linkage to MAPK signaling for Integrins ;Integrin alphaIIb beta3 …
Ppfia1	D3ZZ81	Protein Ppfia1 OS=Rattus norvegicus GN=Ppfia1 PE=1 SV=1 - [D3ZZ81_RAT]	0.517848	-1.58496	-0.131679	-0.399598	FALSE		FALSE		PTPRF-interacting protein alpha 1	LIPRIN-ALPHA-1 (PTHR12587:SF15)		cellular process(GO:0009987)					negative regulation of stress fiber assembly(GO:0051497);negative regulation of protein localization to plasma membrane(GO:1903077)	cytosol(GO:0005829);focal adhesion(GO:0005925);axon(GO:0030424);dendrite(GO:0030425);protein-containing complex(GO:0032991)	Neurotransmitter release cycle;Serotonin Neurotransmitter Release Cycle;Norepinephrine Neurotransmitter Release Cycle;Receptor-type tyrosine-protein phosphatases;Protein-protein interactions at synapses;Glutamate Neurotransmitter Release Cycle;Dopamine Neurotransmitter Release Cycle;Neuronal System;Transmission across Chemical Synapses;Acetylcholine Neurotransmitter Release Cycle
Wdr17	M0R6L2	Protein Wdr17 OS=Rattus norvegicus GN=Wdr17 PE=4 SV=1 - [M0R6L2_RAT]	0	0	-1.18712	-0.395706	FALSE		FALSE		RCG59107, isoform CRA_a	WD REPEAT-CONTAINING PROTEIN 17 (PTHR44464:SF1)
Smarcc2	D4A510	Protein Smarcc2 OS=Rattus norvegicus GN=Smarcc2 PE=1 SV=3 - [D4A510_RAT]	1.13551	-2.32193	0	-0.395471	FALSE		FALSE		SWI/SNF-related, matrix-associated, actin-dependent regulator of chromatin, subfamily c, member 2	SWI/SNF COMPLEX SUBUNIT SMARCC2 (PTHR12802:SF105)	DNA binding(GO:0003677);DNA-binding transcription factor activity(GO:0003700);chromatin binding(GO:0003682);transcription coregulator activity(GO:0003712)	regulation of transcription by RNA polymerase II(GO:0006357);transcription by RNA polymerase II(GO:0006366)		chromatin/chromatin-binding protein(PC00077);metalloprotease(PC00153);transcription cofactor(PC00217)	Wnt signaling pathway->Switched/Sucrose Non Fermentation;;	DNA binding(GO:0003677);chromatin binding(GO:0003682);protein binding(GO:0005515)	negative regulation of transcription by RNA polymerase II(GO:0000122);nucleosome disassembly(GO:0006337);chromatin remodeling(GO:0006338);regulation of transcription from RNA polymerase II promoter involved in forebrain neuron fate commitment(GO:0021882);negative regulation of transcription, DNA-templated(GO:0045892);positive regulation of transcription, DNA-templated(GO:0045893)	cellular_component(GO:0005575);nucleoplasm(GO:0005654);SWI/SNF complex(GO:0016514);npBAF complex(GO:0071564);nBAF complex(GO:0071565)	RUNX1 interacts with co-factors whose precise effect on RUNX1 targets is not known;Chromatin modifying enzymes;RMTs methylate histone arginines;Generic Transcription Pathway;Transcriptional regulation by RUNX1;RNA Polymerase II Transcription;Gene expression (Transcription);Chromatin organization
Rlc-a	P13832	Myosin regulatory light chain RLC-A OS=Rattus norvegicus GN=Rlc-a PE=2 SV=2 - [MRLCA_RAT]	0.398549	0.0303736	-1.58496	-0.385346	FALSE		FALSE		Myosin regulatory light chain RLC-A	MYOSIN REGULATORY LIGHT CHAIN 12A (PTHR23049:SF57)	calcium ion binding(GO:0005509);calmodulin binding(GO:0005516);structural molecule activity(GO:0005198)	developmental process(GO:0032502);muscle contraction(GO:0006936)	intracellular(GO:0005622)	actin family cytoskeletal protein(PC00041);calmodulin(PC00061)
Ccdc88a	D3ZAF0	Protein Ccdc88a OS=Rattus norvegicus GN=Ccdc88a PE=4 SV=2 - [D3ZAF0_RAT]	0	0	-1.14937	-0.383124	FALSE		FALSE		Coiled coil domain-containing 88A	GIRDIN (PTHR18947:SF30)	microtubule binding(GO:0008017)	cytoplasmic microtubule organization(GO:0031122);cytoskeleton-dependent intracellular transport(GO:0030705)	centriole(GO:0005814);centrosome(GO:0005813)	kinase modulator(PC00140);membrane traffic protein(PC00150)		actin binding(GO:0003779);microtubule binding(GO:0008017);G-protein gamma-subunit binding(GO:0031682);phosphatidylinositol binding(GO:0035091);protein homodimerization activity(GO:0042803);protein kinase B binding(GO:0043422);dynein light intermediate chain binding(GO:0051959)	regulation of protein phosphorylation(GO:0001932);regulation of DNA replication(GO:0006275);regulation of neuron projection development(GO:0010975);cell migration(GO:0016477);lamellipodium assembly(GO:0030032);cytoskeleton-dependent intracellular transport(GO:0030705);cytoplasmic microtubule organization(GO:0031122);TOR signaling(GO:0031929);activation of protein kinase B activity(GO:0032148);reg…	cytoplasm(GO:0005737);endoplasmic reticulum(GO:0005783);Golgi apparatus(GO:0005794);centrosome(GO:0005813);centriole(GO:0005814);cytosol(GO:0005829);plasma membrane(GO:0005886);membrane(GO:0016020);lamellipodium(GO:0030027);COPI-coated Golgi to ER transport vesicle(GO:0030142);cell leading edge(GO:0031252);cytoplasmic vesicle(GO:0031410);ciliary basal body(GO:0036064)
Jakmip1	Q3SWS9	Janus kinase and microtubule-interacting protein 1 OS=Rattus norvegicus GN=Jakmip1 PE=1 SV=1 - [JKIP1_RAT]	0	0	-1.14937	-0.383124	FALSE		FALSE		Janus kinase and microtubule-interacting protein 1	JANUS KINASE AND MICROTUBULE-INTERACTING PROTEIN 1 (PTHR18935:SF6)						RNA binding(GO:0003723);mRNA binding(GO:0003729);microtubule binding(GO:0008017);kinesin binding(GO:0019894);kinase binding(GO:0019900);translation regulator activity(GO:0045182);GABA receptor binding(GO:0050811)	protein transport(GO:0015031);striatum development(GO:0021756);cognition(GO:0050890);positive regulation of developmental process(GO:0051094);positive regulation of cytoplasmic translation(GO:2000767)	cytoplasm(GO:0005737);microtubule(GO:0005874);microtubule cytoskeleton(GO:0015630);extrinsic component of membrane(GO:0019898);ribonucleoprotein granule(GO:0035770);ribonucleoprotein complex(GO:1990904)
Rab3gap1	F1LP59	Uncharacterized protein OS=Rattus norvegicus GN=Rab3gap1 PE=4 SV=2 - [F1LP59_RAT]	0	0	-1.14937	-0.383124	FALSE		FALSE		Rab3 GTPase-activating protein catalytic subunit (Fragments)	RAB3 GTPASE-ACTIVATING PROTEIN CATALYTIC SUBUNIT (PTHR21422:SF9)	GTPase activator activity(GO:0005096);GTPase activity(GO:0003924)					GTPase activator activity(GO:0005096);Rab guanyl-nucleotide exchange factor activity(GO:0017112);Rab GTPase binding(GO:0017137);protein heterodimerization activity(GO:0046982)	brain development(GO:0007420);positive regulation of gene expression(GO:0010628);hypothalamus development(GO:0021854);regulation of Rab protein signal transduction(GO:0032483);lipid droplet organization(GO:0034389);camera-type eye development(GO:0043010);regulation of GTPase activity(GO:0043087);positive regulation of GTPase activity(GO:0043547);regulation of short-term neuronal synaptic plastici…	cytoplasm(GO:0005737);Golgi apparatus(GO:0005794);lipid droplet(GO:0005811);protein-containing complex(GO:0032991);excitatory synapse(GO:0060076);endoplasmic reticulum tubular network(GO:0071782);postsynapse(GO:0098794)	Golgi-to-ER retrograde transport;RAB GEFs exchange GTP for GDP on RABs;Intra-Golgi and retrograde Golgi-to-ER traffic;COPI-independent Golgi-to-ER retrograde traffic;Membrane Trafficking;Rab regulation of trafficking;Vesicle-mediated transport
Pycrl	Q5PQJ6	Pyrroline-5-carboxylate reductase 3 OS=Rattus norvegicus GN=Pycrl PE=2 SV=1 - [P5CR3_RAT]	-1.58496	0.445411	0	-0.37985	FALSE		FALSE
Arhgef7	A3KMH4	Arhgef7 protein (Fragment) OS=Rattus norvegicus GN=Arhgef7 PE=2 SV=1 - [A3KMH4_RAT]	-1.06711	0.0303736	-0.0748221	-0.370521	FALSE		FALSE		Rho guanine nucleotide exchange factor 7	RHO GUANINE NUCLEOTIDE EXCHANGE FACTOR 7 (PTHR46026:SF3)		G-protein coupled receptor signaling pathway(GO:0007186);JNK cascade(GO:0007254);calcium-mediated signaling(GO:0019722);cell surface receptor signaling pathway(GO:0007166);immune system process(GO:0002376);nervous system process(GO:0050877)				guanyl-nucleotide exchange factor activity(GO:0005085);Rho guanyl-nucleotide exchange factor activity(GO:0005089);protein binding(GO:0005515);protein kinase binding(GO:0019901);Rac GTPase binding(GO:0048365)	hematopoietic progenitor cell differentiation(GO:0002244);Golgi organization(GO:0007030);small GTPase mediated signal transduction(GO:0007264);lamellipodium assembly(GO:0030032);positive regulation of protein binding(GO:0032092);regulation of Rho protein signal transduction(GO:0035023);intracellular signal transduction(GO:0035556);positive regulation of apoptotic process(GO:0043065);positive regu…	storage vacuole(GO:0000322);ruffle(GO:0001726);cytoplasm(GO:0005737);cytosol(GO:0005829);plasma membrane(GO:0005886);focal adhesion(GO:0005925);cell cortex(GO:0005938);lamellipodium(GO:0030027);growth cone(GO:0030426);protein-containing complex(GO:0032991);neuron projection(GO:0043005);neuronal cell body(GO:0043025);GABA-ergic synapse(GO:0098982)	Cell death signalling via NRAGE, NRIF and NADE;p75 NTR receptor-mediated signalling;Death Receptor Signalling;Signaling by GPCR;Signaling by Receptor Tyrosine Kinases;NRAGE signals death through JNK;GPCR downstream signalling;Signal Transduction;Ephrin signaling;Developmental Biology;G alpha (12/13) signalling events;EGFR downregulation;Signaling by Rho GTPases;EPH-Ephrin signaling;Axon guidance;…
Ivns1abp	Q0IKU7	Influenza virus NS1A binding protein (Predicted), isoform CRA_a OS=Rattus norvegicus GN=Ivns1abp PE=2 SV=1 - [Q0IKU7_RAT]	0.398549	-1	-0.503068	-0.368173	FALSE		FALSE		Influenza virus NS1A binding protein (Predicted), isoform CRA_b	INFLUENZA VIRUS NS1A-BINDING PROTEIN (PTHR24412:SF396)							RNA splicing(GO:0008380);response to virus(GO:0009615);negative regulation of protein ubiquitination(GO:0031397);negative regulation of intrinsic apoptotic signaling pathway(GO:2001243)	nucleus(GO:0005634);cytosol(GO:0005829);actin cytoskeleton(GO:0015629)
Clip2	G3V949	CAP-Gly domain-containing linker protein 2 OS=Rattus norvegicus GN=Clip2 PE=1 SV=1 - [G3V949_RAT]	-0.343954	-0.291554	-0.462715	-0.366075	FALSE		FALSE		CAP-Gly domain-containing linker protein 2	CAP-GLY DOMAIN-CONTAINING LINKER PROTEIN 2 (PTHR18916:SF10)	microtubule binding(GO:0008017);structural molecule activity(GO:0005198)	anatomical structure morphogenesis(GO:0009653);cellular component organization(GO:0016043);intracellular protein transport(GO:0006886);protein folding(GO:0006457);protein metabolic process(GO:0019538);vesicle-mediated transport(GO:0016192)	microtubule(GO:0005874)	chaperone(PC00072);non-motor microtubule binding protein(PC00166)		protein binding(GO:0005515);microtubule binding(GO:0008017);microtubule plus-end binding(GO:0051010)	negative regulation of microtubule depolymerization(GO:0007026)	cytoplasmic microtubule(GO:0005881);dendrite(GO:0030425);microtubule plus-end(GO:0035371);lamellar body(GO:0042599);dendritic microtubule(GO:1901588)
Oxct1	B2GV06	Succinyl-CoA:3-ketoacid coenzyme A transferase 1, mitochondrial OS=Rattus norvegicus GN=Oxct1 PE=1 SV=1 - [SCOT1_RAT]	0.868755	-0.620702	-1.34202	-0.364654	FALSE		FALSE		Succinyl-CoA:3-ketoacid coenzyme A transferase 1, mitochondrial	SUCCINYL-COA:3-KETOACID COENZYME A TRANSFERASE 1, MITOCHONDRIAL (PTHR13707:SF30)	transferase activity(GO:0016740)	carbohydrate metabolic process(GO:0005975);coenzyme metabolic process(GO:0006732);fatty acid metabolic process(GO:0006631)		transferase(PC00220)		3-oxoacid CoA-transferase activity(GO:0008260);protein homodimerization activity(GO:0042803)	brain development(GO:0007420);heart development(GO:0007507);response to nutrient(GO:0007584);response to hormone(GO:0009725);response to activity(GO:0014823);positive regulation of insulin secretion involved in cellular response to glucose stimulus(GO:0035774);ketone catabolic process(GO:0042182);response to drug(GO:0042493);response to starvation(GO:0042594);response to ethanol(GO:0045471);cellu…	nucleoplasm(GO:0005654);mitochondrion(GO:0005739);mitochondrial matrix(GO:0005759)	Metabolism of lipids;Ketone body metabolism;Utilization of Ketone Bodies;Metabolism
Acsm3	Q6SKG1	Acyl-coenzyme A synthetase ACSM3, mitochondrial OS=Rattus norvegicus GN=Acsm3 PE=2 SV=1 - [ACSM3_RAT]	0	0	-1.09192	-0.363973	FALSE		FALSE		Acyl-coenzyme A synthetase ACSM3, mitochondrial	ACYL-COENZYME A SYNTHETASE ACSM3, MITOCHONDRIAL (PTHR43605:SF7)	ligase activity, forming carbon-sulfur bonds(GO:0016877);transferase activity, transferring acyl groups other than amino-acyl groups(GO:0016747)	acyl-CoA metabolic process(GO:0006637);fatty acid biosynthetic process(GO:0006633)	mitochondrial matrix(GO:0005759)	dehydrogenase(PC00092);ligase(PC00142)		molecular_function(GO:0003674);acyl-CoA ligase activity(GO:0003996);fatty-acyl-CoA synthase activity(GO:0004321);ATP binding(GO:0005524);fatty acid ligase activity(GO:0015645);metal ion binding(GO:0046872);butyrate-CoA ligase activity(GO:0047760)	fatty acid biosynthetic process(GO:0006633);acyl-CoA metabolic process(GO:0006637);biological_process(GO:0008150)	cellular_component(GO:0005575);mitochondrial matrix(GO:0005759)
Map9	D3ZAG3	Protein Map9 OS=Rattus norvegicus GN=Map9 PE=4 SV=1 - [D3ZAG3_RAT]	0	0	-1.08803	-0.362677	FALSE		TRUE	MAPs	Microtubule-associated protein 9	MICROTUBULE-ASSOCIATED PROTEIN 9 (PTHR14739:SF9)						microtubule binding(GO:0008017)	mitotic cytokinesis(GO:0000281);regulation of mitotic centrosome separation(GO:0046602);regulation of mitotic spindle organization(GO:0060236);mitotic spindle assembly(GO:0090307);regulation of mitotic cytokinesis(GO:1902412)	astral microtubule(GO:0000235);cytoplasm(GO:0005737);aster(GO:0005818);microtubule cytoskeleton(GO:0015630);axon(GO:0030424);spindle midzone(GO:0051233);mitotic spindle(GO:0072686);mitotic spindle midzone(GO:1990023)
RGD1309995	D4A7I6	Protein RGD1309995 OS=Rattus norvegicus GN=RGD1309995 PE=1 SV=1 - [D4A7I6_RAT]	-0.279523	-0.291554	-0.503068	-0.358048	FALSE		FALSE
Stxbp5	Q9WU70	Syntaxin-binding protein 5 OS=Rattus norvegicus GN=Stxbp5 PE=1 SV=1 - [STXB5_RAT]	1.51785	-1.58496	-1	-0.355705	FALSE		FALSE		Syntaxin-binding protein 5	SYNTAXIN-BINDING PROTEIN 5 (PTHR10241:SF22)	GTPase activator activity(GO:0005096);GTPase activity(GO:0003924);Rab GTPase binding(GO:0017137);cytoskeletal protein binding(GO:0008092);syntaxin binding(GO:0019905)	regulation of exocytosis(GO:0017157);vesicle fusion to plasma membrane(GO:0099500)	SNARE complex(GO:0031201);plasma membrane(GO:0005886)	membrane trafficking regulatory protein(PC00151)		GTPase activator activity(GO:0005096);syntaxin-1 binding(GO:0017075);Rab GTPase binding(GO:0017137);syntaxin binding(GO:0019905)	exocytosis(GO:0006887);regulation of synaptic vesicle priming(GO:0010807);protein transport(GO:0015031);regulation of exocytosis(GO:0017157);positive regulation of GTPase activity(GO:0043547);positive regulation of exocytosis(GO:0045921);synaptic vesicle cycle(GO:0099504);regulation of synaptic vesicle exocytosis(GO:2000300)	cytoplasm(GO:0005737);cytosol(GO:0005829);plasma membrane(GO:0005886);acetylcholine-gated channel complex(GO:0005892);synaptic vesicle(GO:0008021);integral component of membrane(GO:0016021);cell junction(GO:0030054);secretory granule(GO:0030141);cytoplasmic vesicle membrane(GO:0030659);SNARE complex(GO:0031201);neuromuscular junction(GO:0031594);extrinsic component of neuronal dense core vesicle …
Nceh1	B2GV54	Neutral cholesterol ester hydrolase 1 OS=Rattus norvegicus GN=Nceh1 PE=2 SV=1 - [NCEH1_RAT]	0.517848	-1.58496	0	-0.355705	FALSE		FALSE		Neutral cholesterol ester hydrolase 1	NEUTRAL CHOLESTEROL ESTER HYDROLASE 1 (PTHR23024:SF108)	carboxylic ester hydrolase activity(GO:0052689)			lipase(PC00143);serine protease(PC00203)		serine hydrolase activity(GO:0017171);phosphate ion binding(GO:0042301);carboxylic ester hydrolase activity(GO:0052689)	protein dephosphorylation(GO:0006470);xenobiotic metabolic process(GO:0006805);lipid catabolic process(GO:0016042);SMAD protein signal transduction(GO:0060395)	endoplasmic reticulum(GO:0005783);membrane(GO:0016020);integral component of membrane(GO:0016021)	LDL clearance;Transport of small molecules;Plasma lipoprotein assembly, remodeling, and clearance;Plasma lipoprotein clearance
Pnp	P85973	Purine nucleoside phosphorylase OS=Rattus norvegicus GN=Pnp PE=1 SV=1 - [PNPH_RAT]	0.517848	-1.58496	0	-0.355705	FALSE		FALSE		Purine nucleoside phosphorylase	PURINE NUCLEOSIDE PHOSPHORYLASE (PTHR11904:SF12)	transferase activity, transferring pentosyl groups(GO:0016763)		cytoplasm(GO:0005737)	phosphorylase(PC00187)	Xanthine and guanine salvage pathway->Guanosine phosphorylase;;Purine metabolism->Nucleoside Phosphorylase;;Adenine and hypoxanthine salvage pathway->Deoxyinosine phosphorylase;;Xanthine and guanine salvage pathway->Deoxyguanosine phosphorylase;;Adenine and hypoxanthine salvage pathway->Adenine phosphorylase;;Adenine and hypoxanthine salvage pathway->Inosine phosphorylase;;Adenine and hypoxanthin…	nucleoside binding(GO:0001882);purine nucleobase binding(GO:0002060);purine-nucleoside phosphorylase activity(GO:0004731);drug binding(GO:0008144);phosphate ion binding(GO:0042301)	nucleobase-containing compound metabolic process(GO:0006139);inosine catabolic process(GO:0006148);nicotinamide riboside catabolic process(GO:0006738);immune response(GO:0006955);NAD biosynthesis via nicotinamide riboside salvage pathway(GO:0034356);urate biosynthetic process(GO:0034418);positive regulation of T cell proliferation(GO:0042102);purine nucleoside metabolic process(GO:0042278);respon…	extracellular region(GO:0005576);nucleus(GO:0005634);cytoplasm(GO:0005737);cytosol(GO:0005829);cytoskeleton(GO:0005856)	Purine salvage;Immune System;Metabolism;Nucleotide salvage;Nucleobase catabolism;Innate Immune System;Purine catabolism;Metabolism of nucleotides;Neutrophil degranulation
Vps26a	A0A0G2JXT0	Vacuolar protein sorting-associated protein 26A OS=Rattus norvegicus GN=Vps26a PE=1 SV=1 - [A0A0G2JXT0_RAT]	0.517848	-1.58496	0	-0.355705	FALSE		FALSE		Vacuolar protein sorting-associated protein 26A	VACUOLAR PROTEIN SORTING-ASSOCIATED PROTEIN 26A (PTHR12233:SF4)	protein transporter activity(GO:0008565)	intracellular protein transport(GO:0006886);retrograde transport, endosome to Golgi(GO:0042147)	cytosol(GO:0005829);endosome(GO:0005768);plasma membrane(GO:0005886);retromer complex(GO:0030904);vacuole(GO:0005773)	membrane traffic protein(PC00150)		molecular_function(GO:0003674);protein transporter activity(GO:0008565)	intracellular protein transport(GO:0006886);biological_process(GO:0008150);retrograde transport, endosome to Golgi(GO:0042147);retrograde transport, endosome to plasma membrane(GO:1990126)	cellular_component(GO:0005575);lysosome(GO:0005764);endosome(GO:0005768);early endosome(GO:0005769);cytosol(GO:0005829);endosome membrane(GO:0010008);retromer complex(GO:0030904);retromer, cargo-selective complex(GO:0030906);vesicle(GO:0031982);tubular endosome(GO:0097422)	Signal Transduction;Signaling by WNT;WNT ligand biogenesis and trafficking
Olfm1	Q62609	Noelin OS=Rattus norvegicus GN=Olfm1 PE=1 SV=1 - [NOE1_RAT]	-0.0671142	-1	0	-0.355705	FALSE		FALSE		Noelin	NOELIN (PTHR23192:SF34)	structural molecule activity(GO:0005198)	anatomical structure morphogenesis(GO:0009653);phosphate-containing compound metabolic process(GO:0006796);transport(GO:0006810)		receptor(PC00197);structural protein(PC00211)		amyloid-beta binding(GO:0001540)	atrioventricular valve formation(GO:0003190);positive regulation of gene expression(GO:0010628);negative regulation of gene expression(GO:0010629);positive regulation of epithelial to mesenchymal transition(GO:0010718);neuronal signal transduction(GO:0023041);regulation of axon extension(GO:0030516);protein complex oligomerization(GO:0051259);cardiac epithelial to mesenchymal transition(GO:006031…	extracellular space(GO:0005615);cell(GO:0005623);endoplasmic reticulum(GO:0005783);cell junction(GO:0030054);axon(GO:0030424);AMPA glutamate receptor complex(GO:0032281);neuronal cell body(GO:0043025);perikaryon(GO:0043204);axonal growth cone(GO:0044295);synapse(GO:0045202);synaptic membrane(GO:0097060);glutamatergic synapse(GO:0098978);extrinsic component of synaptic membrane(GO:0099243)
Mp68	D3Z9R8	6.8 kDa mitochondrial proteolipid OS=Rattus norvegicus GN=Mp68 PE=1 SV=1 - [68MP_RAT]	-0.0671142	-1	0	-0.355705	FALSE		FALSE		6.8 kDa mitochondrial proteolipid	6.8 KDA MITOCHONDRIAL PROTEOLIPID (PTHR15233:SF1)								mitochondrial proton-transporting ATP synthase complex(GO:0005753)
Tsc22d1	D3Z8M8	TSC22 domain family protein 1 OS=Rattus norvegicus GN=Tsc22d1 PE=1 SV=1 - [D3Z8M8_RAT]	-0.0671142	-1	0	-0.355705	FALSE		FALSE		TSC22 domain family protein 1	ZGC:65895 (PTHR12348:SF23)						RNA polymerase II proximal promoter sequence-specific DNA binding(GO:0000978);DNA-binding transcription activator activity, RNA polymerase II-specific(GO:0001228);DNA-binding transcription factor activity(GO:0003700)	regulation of transcription, DNA-templated(GO:0006355);positive regulation of cell population proliferation(GO:0008284);positive regulation of apoptotic process(GO:0043065);negative regulation of apoptotic process(GO:0043066);positive regulation of transcription by RNA polymerase II(GO:0045944)	nucleus(GO:0005634);cytoplasm(GO:0005737)
Srp54	Q6AYB5	Signal recognition particle 54 kDa protein OS=Rattus norvegicus GN=Srp54 PE=2 SV=1 - [SRP54_RAT]	-0.0671142	-1	0	-0.355705	FALSE		FALSE		Signal recognition particle 54 kDa protein	SIGNAL RECOGNITION PARTICLE 54 KDA PROTEIN (PTHR11564:SF5)	GTPase activity(GO:0003924);RNA binding(GO:0003723);protein binding(GO:0005515)	protein targeting(GO:0006605);translation(GO:0006412)		G-protein(PC00020);RNA binding protein(PC00031)		molecular_function(GO:0003674);GTPase activity(GO:0003924);GTP binding(GO:0005525);drug binding(GO:0008144);7S RNA binding(GO:0008312);GDP binding(GO:0019003);endoplasmic reticulum signal peptide binding(GO:0030942);ribonucleoprotein complex binding(GO:0043021)	SRP-dependent cotranslational protein targeting to membrane(GO:0006614);SRP-dependent cotranslational protein targeting to membrane, translocation(GO:0006616);SRP-dependent cotranslational protein targeting to membrane, signal sequence recognition(GO:0006617);biological_process(GO:0008150);response to drug(GO:0042493);protein targeting to ER(GO:0045047)	nucleus(GO:0005634);cytoplasm(GO:0005737);signal recognition particle, endoplasmic reticulum targeting(GO:0005786);cytosol(GO:0005829);nuclear speck(GO:0016607)
Cand2	D4AAI5	Cullin-associated NEDD8-dissociated protein 2 OS=Rattus norvegicus GN=Cand2 PE=4 SV=1 - [D4AAI5_RAT]	-0.0671142	-1	0	-0.355705	FALSE		FALSE		Cullin-associated NEDD8-dissociated protein 2	CULLIN-ASSOCIATED NEDD8-DISSOCIATED PROTEIN 2 (PTHR12696:SF2)		protein ubiquitination(GO:0016567);protein-containing complex assembly(GO:0065003)	nucleus(GO:0005634)	transcription factor(PC00218)		TBP-class protein binding(GO:0017025)	SCF complex assembly(GO:0010265);protein ubiquitination(GO:0016567)	nucleus(GO:0005634);cytosol(GO:0005829)
Hectd1	D3ZLS5	Protein Hectd1 OS=Rattus norvegicus GN=Hectd1 PE=1 SV=3 - [D3ZLS5_RAT]	-0.0671142	-1	0	-0.355705	FALSE		FALSE		HECT domain E3 ubiquitin protein ligase 1	E3 UBIQUITIN-PROTEIN LIGASE HECTD1 (PTHR45670:SF2)						ubiquitin-protein transferase activity(GO:0004842);metal ion binding(GO:0046872);ubiquitin protein ligase activity(GO:0061630)	natural killer cell differentiation(GO:0001779);neural tube closure(GO:0001843);embryonic placenta development(GO:0001892);heart valve development(GO:0003170);ventricular septum development(GO:0003281);aorta development(GO:0035904);protein autoubiquitination(GO:0051865);trophoblast giant cell differentiation(GO:0060707);spongiotrophoblast differentiation(GO:0060708);protein K63-linked ubiquitinat…		Adaptive Immune System;Class I MHC mediated antigen processing & presentation;Immune System;Antigen processing: Ubiquitination & Proteasome degradation
[truncated: 2,819 more rows]
