# Supplementary material for: Arginine π-stacking drives binding to fibrils of the Alzheimer protein Tau
Source: Nat Commun. 2020 Jan 29;11:571. doi: 10.1038/s41467-019-13745-7 (PMC6989696; doi:10.1038/s41467-019-13745-7)
Supplement: Supplementary file 7 — Supplementary Data 4 [file 41467_2019_13745_MOESM7_ESM.xlsx]

## Sheet: Supplementary Data 4
gene name	Fasta headers	Majority protein IDs	log2(norm_Intensity A)	log2(norm_Intensity A HSP90)	log2_RATIO_EXP_A	log2(norm_Intensity B)	log2(norm_Intensity B HSP90)	log2_RATIO_EXP_B	log2(norm_Intensity C)	log2(norm_Intensity C HSP90)	log2_RATIO_EXP_C	mean_3EXP	T0vsCTR	GO_Class_T0	T4vsT0	GO_Class_T4	Name	Panther Family/Subfamily	Panther GO Molecular function	Panther GO Biological process	Panther GO Cellular component	Panther protein class	Pathway	GO MF	GO BP	GO CC	Reactome pathway
Cavin1, Ptrf	sp|P85125|CAVN1_RAT Caveolae-associated protein 1 OS=Rattus norvegicus OX=10116 GN=Cavin1 PE=1 SV=1	sp|P85125|CAVN1_RAT	29.062	20.1328	-8.92918	29.5453	19.831	-9.71435	30.0174	27.0161	-3.00125	-7.21493	FALSE		TRUE	RNA	Caveolae-associated protein 1	CAVEOLAE-ASSOCIATED PROTEIN 1 (PTHR15240:SF3)			cytoplasm(GO:0005737)	transcription factor(PC00218)	General transcription by RNA polymerase I->PTRF;;	protein binding(GO:0005515);rRNA primary transcript binding(GO:0042134);identical protein binding(GO:0042802)	transcription initiation from RNA polymerase I promoter(GO:0006361);termination of RNA polymerase I transcription(GO:0006363);rRNA transcription(GO:0009303);protein secretion(GO:0009306);positive regulation of cell motility(GO:2000147)	nucleus(GO:0005634);cytoplasm(GO:0005737);mitochondrion(GO:0005739);endoplasmic reticulum(GO:0005783);cytosol(GO:0005829);plasma membrane(GO:0005886);caveola(GO:0005901);protein-containing complex(GO:0032991);intracellular membrane-bounded organelle(GO:0043231);membrane raft(GO:0045121)	RNA Polymerase I Transcription;RNA Polymerase I Transcription Termination;Gene expression (Transcription)
Lss	tr|A0A096MK62|A0A096MK62_RAT Lanosterol synthase (Fragment) OS=Rattus norvegicus OX=10116 GN=Lss PE=1 SV=1;tr|A0A0G2JVC8|A0A0G2JVC8_RAT Terpene cyclase/mutase family member OS=Rattus norvegicus OX=10116 GN=Lss PE=1 SV=1;sp|P48450|ERG7_RAT Lanosterol syntha	tr|A0A096MK62|A0A096MK62_RAT;tr|A0A0G2JVC8|A0A0G2JVC8_RAT;sp|P48450|ERG7_RAT	28.0561	20.1328	-7.92322	19.831	19.831	0	29.7851	18.2029	-11.5822	-6.50181	FALSE		FALSE		#N/A	#N/A	#N/A	#N/A	#N/A	#N/A	#N/A	#N/A	#N/A	#N/A	#N/A
Cavin2	sp|Q66H98|CAVN2_RAT Caveolae-associated protein 2 OS=Rattus norvegicus OX=10116 GN=Cavin2 PE=1 SV=3	sp|Q66H98|CAVN2_RAT	24.7404	20.1328	-4.60754	24.1511	19.831	-4.32012	24.9402	18.2029	-6.7373	-5.22165	FALSE		FALSE		Caveolae-associated protein 2	CAVEOLAE-ASSOCIATED PROTEIN 2 (PTHR15240:SF1)			cytoplasm(GO:0005737)	transcription factor(PC00218)		phosphatidylserine binding(GO:0001786);protein kinase C binding(GO:0005080);protein binding(GO:0005515)	plasma membrane tubulation(GO:0097320)	nucleoplasm(GO:0005654);cytoplasm(GO:0005737);cytosol(GO:0005829);plasma membrane(GO:0005886);caveola(GO:0005901);actin cytoskeleton(GO:0015629);membrane raft(GO:0045121)
Coprs	tr|D3ZB92|D3ZB92_RAT Coordinator of PRMT5 and differentiation stimulator OS=Rattus norvegicus OX=10116 GN=Coprs PE=1 SV=1	tr|D3ZB92|D3ZB92_RAT	27.932	27.904	-0.0279769	27.0657	19.831	-7.23477	26.3767	18.2029	-8.17374	-5.1455	FALSE		FALSE		Coordinator of PRMT5 and differentiation stimulator	COORDINATOR OF PRMT5 AND DIFFERENTIATION STIMULATOR (PTHR36461:SF1)	histone binding(GO:0042393)	histone arginine methylation(GO:0034969)	nucleus(GO:0005634)			histone binding(GO:0042393)	blastocyst hatching(GO:0001835);muscle organ development(GO:0007517);histone H4-R3 methylation(GO:0043985)	nucleus(GO:0005634);cytosol(GO:0005829);plasma membrane(GO:0005886)	Chromatin modifying enzymes;RMTs methylate histone arginines;Chromatin organization
Cdk11b	tr|D4A3G2|D4A3G2_RAT Cyclin-dependent kinase 11B OS=Rattus norvegicus OX=10116 GN=Cdk11b PE=1 SV=3;tr|D3ZML3|D3ZML3_RAT Cyclin-dependent kinase 11B OS=Rattus norvegicus OX=10116 GN=Cdk11b PE=1 SV=2	tr|D4A3G2|D4A3G2_RAT;tr|D3ZML3|D3ZML3_RAT	28.1004	23.0354	-5.06502	28.2299	19.831	-8.39889	28.5559	27.29	-1.26591	-4.90994	FALSE		TRUE	Phospho	Cyclin-dependent kinase 11B	CYCLIN-DEPENDENT KINASE 11A-RELATED (PTHR24056:SF107)	cyclin-dependent protein serine/threonine kinase activity(GO:0004693);molecular transducer activity(GO:0060089)	cell cycle(GO:0007049)	nucleus(GO:0005634)	non-receptor serine/threonine protein kinase(PC00167);non-receptor tyrosine protein kinase(PC00168)		protein kinase activity(GO:0004672);protein serine/threonine kinase activity(GO:0004674);cyclin-dependent protein serine/threonine kinase activity(GO:0004693);ATP binding(GO:0005524)	regulation of cell growth(GO:0001558);blastocyst development(GO:0001824);protein phosphorylation(GO:0006468);regulation of mitotic nuclear division(GO:0007088);regulation of mRNA processing(GO:0050684);regulation of cell cycle(GO:0051726);negative regulation of apoptotic signaling pathway(GO:2001234)	nucleus(GO:0005634);nuclear membrane(GO:0031965);perinuclear region of cytoplasm(GO:0048471)
Cdk11b	tr|D4A3G2|D4A3G2_RAT Cyclin-dependent kinase 11B OS=Rattus norvegicus OX=10116 GN=Cdk11b PE=1 SV=3;tr|D3ZML3|D3ZML3_RAT Cyclin-dependent kinase 11B OS=Rattus norvegicus OX=10116 GN=Cdk11b PE=1 SV=2	tr|D4A3G2|D4A3G2_RAT;tr|D3ZML3|D3ZML3_RAT	28.1004	23.0354	-5.06502	28.2299	19.831	-8.39889	28.5559	27.29	-1.26591	-4.90994	FALSE		TRUE	Phospho	Cyclin-dependent kinase 11B	CYCLIN-DEPENDENT KINASE 11A-RELATED (PTHR24056:SF107)	cyclin-dependent protein serine/threonine kinase activity(GO:0004693);molecular transducer activity(GO:0060089)	cell cycle(GO:0007049)	nucleus(GO:0005634)	non-receptor serine/threonine protein kinase(PC00167);non-receptor tyrosine protein kinase(PC00168)		protein kinase activity(GO:0004672);protein serine/threonine kinase activity(GO:0004674);cyclin-dependent protein serine/threonine kinase activity(GO:0004693);ATP binding(GO:0005524)	regulation of cell growth(GO:0001558);blastocyst development(GO:0001824);protein phosphorylation(GO:0006468);regulation of mitotic nuclear division(GO:0007088);regulation of mRNA processing(GO:0050684);regulation of cell cycle(GO:0051726);negative regulation of apoptotic signaling pathway(GO:2001234)	nucleus(GO:0005634);nuclear membrane(GO:0031965);perinuclear region of cytoplasm(GO:0048471)
Aspscr1	tr|A0A0G2JWF4|A0A0G2JWF4_RAT ASPSCR1 tether for SLC2A4, UBX domain-containing OS=Rattus norvegicus OX=10116 GN=Aspscr1 PE=1 SV=1;tr|F1LR71|F1LR71_RAT ASPSCR1 tether for SLC2A4, UBX domain-containing OS=Rattus norvegicus OX=10116 GN=Aspscr1 PE=1 SV=2	tr|A0A0G2JWF4|A0A0G2JWF4_RAT;tr|F1LR71|F1LR71_RAT	23.6221	20.1328	-3.48927	24.6193	19.831	-4.78837	24.1502	18.2029	-5.94725	-4.74163	FALSE		FALSE		ASPSCR1, UBX domain-containing tether for SLC2A4	TETHER CONTAINING UBX DOMAIN FOR GLUT4 (PTHR46467:SF1)						molecular_function(GO:0003674)	intracellular protein transport(GO:0006886);biological_process(GO:0008150);positive regulation of protein modification process(GO:0031401);glucose homeostasis(GO:0042593);regulation of glucose import(GO:0046324)	cellular_component(GO:0005575);nucleoplasm(GO:0005654);cytosol(GO:0005829);plasma membrane(GO:0005886);cytoplasmic side of plasma membrane(GO:0009898);vesicle membrane(GO:0012506);extrinsic component of membrane(GO:0019898);intracellular membrane-bounded organelle(GO:0043231);perinuclear region of cytoplasm(GO:0048471)
Hnrnpm	tr|F1LV13|F1LV13_RAT Heterogeneous nuclear ribonucleoprotein M OS=Rattus norvegicus OX=10116 GN=Hnrnpm PE=1 SV=1;tr|F1M3D3|F1M3D3_RAT Heterogeneous nuclear ribonucleoprotein M OS=Rattus norvegicus OX=10116 GN=Hnrnpm PE=1 SV=1;sp|Q62826|HNRPM_RAT Heterogene	tr|F1LV13|F1LV13_RAT;tr|F1M3D3|F1M3D3_RAT;sp|Q62826|HNRPM_RAT	26.1311	20.1328	-5.99829	25.8668	19.831	-6.03586	27.6301	25.7108	-1.9193	-4.65115	FALSE		TRUE	RNA	Heterogeneous nuclear ribonucleoprotein M	HETEROGENEOUS NUCLEAR RIBONUCLEOPROTEIN M (PTHR23003:SF6)	mRNA binding(GO:0003729)	cellular response to stress(GO:0033554);gene expression(GO:0010467);mRNA catabolic process(GO:0006402);regulation of mRNA stability(GO:0043488);response to oxidative stress(GO:0006979)	U5 snRNP(GO:0005682);cytoplasm(GO:0005737);post-mRNA release spliceosomal complex(GO:0071014)	ribonucleoprotein(PC00201)		RNA binding(GO:0003723);mRNA binding(GO:0003729);protein binding(GO:0005515);protein domain specific binding(GO:0019904);calcium-dependent protein binding(GO:0048306);protein antigen binding(GO:1990405)	alternative mRNA splicing, via spliceosome(GO:0000380);mRNA splicing, via spliceosome(GO:0000398);cellular response to lipopolysaccharide(GO:0071222);positive regulation of protein localization to nucleus(GO:1900182);positive regulation of protein import(GO:1904591);cellular response to carcinoembryonic antigen(GO:1990831);regulation of mRNA stability involved in response to oxidative stress(GO:2…	nucleus(GO:0005634);nucleoplasm(GO:0005654);spliceosomal complex(GO:0005681);cytoplasm(GO:0005737);cell surface(GO:0009986);nuclear matrix(GO:0016363);paraspeckles(GO:0042382);catalytic step 2 spliceosome(GO:0071013);post-mRNA release spliceosomal complex(GO:0071014);ribonucleoprotein complex(GO:1990904)	Metabolism of RNA;Processing of Capped Intron-Containing Pre-mRNA;FGFR2 alternative splicing;Signaling by Receptor Tyrosine Kinases;mRNA Splicing;Signal Transduction;Signaling by FGFR2;Signaling by FGFR;mRNA Splicing - Major Pathway
Htatsf1	tr|D4A997|D4A997_RAT HIV TAT specific factor 1 (Predicted) OS=Rattus norvegicus OX=10116 GN=Htatsf1 PE=1 SV=2	tr|D4A997|D4A997_RAT	23.8268	20.1328	-3.69394	21.6746	19.831	-1.84366	26.0105	18.2029	-7.80759	-4.4484	FALSE		FALSE		HIV TAT specific factor 1 (Predicted)	HIV TAT-SPECIFIC FACTOR 1 (PTHR15608:SF0)	RNA binding(GO:0003723)		U2 snRNP(GO:0005686);U2-type spliceosomal complex(GO:0005684)	mRNA splicing factor(PC00148)		RNA binding(GO:0003723)	mRNA splicing, via spliceosome(GO:0000398)	nucleoplasm(GO:0005654);U2-type spliceosomal complex(GO:0005684);U2 snRNP(GO:0005686)
Map7d1	tr|D4A644|D4A644_RAT MAP7 domain-containing 1 OS=Rattus norvegicus OX=10116 GN=Map7d1 PE=1 SV=1	tr|D4A644|D4A644_RAT	26.255	21.5936	-4.66138	26.696	19.831	-6.86504	29.2874	27.7672	-1.52022	-4.34888	FALSE		TRUE	MAPs	MAP7 domain-containing 1	MAP7 DOMAIN-CONTAINING PROTEIN 1 (PTHR15073:SF2)		microtubule cytoskeleton organization(GO:0000226)	microtubule cytoskeleton(GO:0015630)	non-motor microtubule binding protein(PC00166)			microtubule cytoskeleton organization(GO:0000226)	cytosol(GO:0005829);microtubule cytoskeleton(GO:0015630)
Pithd1	tr|D4ABS5|D4ABS5_RAT PITH domain-containing 1 OS=Rattus norvegicus OX=10116 GN=Pithd1 PE=1 SV=2	tr|D4ABS5|D4ABS5_RAT	26.1528	26.2046	0.0518316	25.1341	19.831	-5.3031	25.9873	18.2029	-7.78431	-4.34519	FALSE		FALSE		PITH domain-containing 1	PITH DOMAIN-CONTAINING PROTEIN 1 (PTHR12175:SF1)								nucleus(GO:0005634)
Ccdc177	tr|D4A8V2|D4A8V2_RAT Coiled-coil domain-containing 177 OS=Rattus norvegicus OX=10116 GN=Ccdc177 PE=1 SV=1	tr|D4A8V2|D4A8V2_RAT	25.3047	20.1328	-5.17183	26.7004	19.831	-6.86946	30.3214	29.3663	-0.955138	-4.33214	FALSE		TRUE	Various	Coiled-coil domain-containing 177	COILED-COIL DOMAIN-CONTAINING PROTEIN 177 (PTHR33663:SF1)
Hdgfl3	sp|Q923W4|HDGR3_RAT Hepatoma-derived growth factor-related protein 3 OS=Rattus norvegicus OX=10116 GN=Hdgfl3 PE=1 SV=1	sp|Q923W4|HDGR3_RAT	26.2223	20.1328	-6.08944	24.7491	25.204	0.454899	24.7091	18.2029	-6.50613	-4.04689	FALSE		FALSE		Hepatoma-derived growth factor-related protein 3	HEPATOMA-DERIVED GROWTH FACTOR-RELATED PROTEIN 3 (PTHR12550:SF46)	DNA binding(GO:0003677);DNA-binding transcription factor activity(GO:0003700);growth factor activity(GO:0008083);transcription coregulator activity(GO:0003712)	cell-cell signaling(GO:0007267);regulation of transcription by RNA polymerase II(GO:0006357);signal transduction(GO:0007165);transcription by RNA polymerase II(GO:0006366)		growth factor(PC00112);transcription cofactor(PC00217)		microtubule binding(GO:0008017);growth factor activity(GO:0008083);tubulin binding(GO:0015631)	negative regulation of microtubule depolymerization(GO:0007026);regulation of signaling receptor activity(GO:0010469);neuron projection development(GO:0031175);microtubule polymerization(GO:0046785)	nucleus(GO:0005634);nucleoplasm(GO:0005654);cytoplasm(GO:0005737);cytosol(GO:0005829)
Akap17a	tr|F1MAF2|F1MAF2_RAT A-kinase-anchoring protein 17A OS=Rattus norvegicus OX=10116 GN=Akap17a PE=1 SV=1	tr|F1MAF2|F1MAF2_RAT	25.4108	20.1328	-5.278	25.6324	22.2098	-3.42259	27.5633	24.3952	-3.16811	-3.95623	FALSE		TRUE	Various	A-kinase-anchoring protein 17A	A-KINASE ANCHOR PROTEIN 17A (PTHR12484:SF2)						nucleic acid binding(GO:0003676);protein kinase A binding(GO:0051018)	regulation of RNA splicing(GO:0043484)	nucleus(GO:0005634);cytosol(GO:0005829);nuclear speck(GO:0016607)
Ppm1b	sp|P35815|PPM1B_RAT Protein phosphatase 1B OS=Rattus norvegicus OX=10116 GN=Ppm1b PE=2 SV=1	sp|P35815|PPM1B_RAT	27.4377	27.927	0.489302	26.8994	19.831	-7.06841	29.7685	24.6164	-5.15218	-3.91043	FALSE		FALSE		Protein phosphatase 1B	PROTEIN PHOSPHATASE 1B (PTHR13832:SF244)	DNA-binding transcription factor activity(GO:0003700);protein serine/threonine phosphatase activity(GO:0004722)	I-kappaB kinase/NF-kappaB signaling(GO:0007249);canonical Wnt signaling pathway(GO:0060070);negative regulation of intracellular signal transduction(GO:1902532);positive regulation of I-kappaB kinase/NF-kappaB signaling(GO:0043123);positive regulation of NF-kappaB transcription factor activity(GO:0051092);positive regulation of canonical Wnt signaling pathway(GO:0090263);transcription, DNA-templa…	cytosol(GO:0005829);nucleus(GO:0005634)	kinase inhibitor(PC00139);protein phosphatase(PC00195)		magnesium ion binding(GO:0000287);protein serine/threonine phosphatase activity(GO:0004722);magnesium-dependent protein serine/threonine phosphatase activity(GO:0004724);manganese ion binding(GO:0030145)	protein dephosphorylation(GO:0006470);N-terminal protein myristoylation(GO:0006499);negative regulation of interferon-beta production(GO:0032688);peptidyl-threonine dephosphorylation(GO:0035970);negative regulation of I-kappaB kinase/NF-kappaB signaling(GO:0043124);negative regulation of defense response to virus(GO:0050687);negative regulation of NIK/NF-kappaB signaling(GO:1901223)	nucleus(GO:0005634);nucleolus(GO:0005730);cytosol(GO:0005829);membrane(GO:0016020)	Cytokine Signaling in Immune system;Interferon Signaling;Immune System;Antiviral mechanism by IFN-stimulated genes;ISG15 antiviral mechanism
Flna	tr|C0JPT7|C0JPT7_RAT Filamin A OS=Rattus norvegicus OX=10116 GN=Flna PE=1 SV=1	tr|C0JPT7|C0JPT7_RAT	24.6504	23.4285	-1.22182	23.9566	19.831	-4.12568	24.4868	18.2029	-6.28383	-3.87711	FALSE		FALSE		Filamin A	FILAMIN-A (PTHR38537:SF5)					Dopamine receptor mediated signaling pathway->filamin A;;Nicotine pharmacodynamics pathway->Filamin A;;Integrin signalling pathway->Filamin;;;;	G protein-coupled receptor binding(GO:0001664);protein kinase C binding(GO:0005080);protein binding(GO:0005515);transcription factor binding(GO:0008134);potassium channel regulator activity(GO:0015459);Rho GTPase binding(GO:0017048);Ral GTPase binding(GO:0017160);kinase binding(GO:0019900);small GTPase binding(GO:0031267);mu-type opioid receptor binding(GO:0031852);Fc-gamma receptor I complex bin…	angiogenesis(GO:0001525);epithelial to mesenchymal transition(GO:0001837);blood vessel remodeling(GO:0001974);heart morphogenesis(GO:0003007);adenylate cyclase-inhibiting dopamine receptor signaling pathway(GO:0007195);negative regulation of neuron projection development(GO:0010977);negative regulation of transcription by RNA polymerase I(GO:0016479);formation of radial glial scaffolds(GO:0021943…	nucleus(GO:0005634);nucleolus(GO:0005730);cytoplasm(GO:0005737);trans-Golgi network(GO:0005802);cytosol(GO:0005829);actin filament(GO:0005884);plasma membrane(GO:0005886);brush border(GO:0005903);cell-cell junction(GO:0005911);cell cortex(GO:0005938);actin cytoskeleton(GO:0015629);Z disc(GO:0030018);growth cone(GO:0030426);cortical cytoskeleton(GO:0030863);Myb complex(GO:0031523);filamentous acti…	Cell-extracellular matrix interactions;Platelet degranulation ;Hemostasis;Cell-Cell communication;RHO GTPases activate PAKs;Response to elevated platelet cytosolic Ca2+;Signal Transduction;RHO GTPase Effectors;GP1b-IX-V activation signalling;Signaling by Rho GTPases;Platelet activation, signaling and aggregation;Cell junction organization
Sugct	sp|Q68FU4|SUCHY_RAT Succinate--hydroxymethylglutarate CoA-transferase OS=Rattus norvegicus OX=10116 GN=Sugct PE=2 SV=1	sp|Q68FU4|SUCHY_RAT	23.1866	20.1328	-3.0538	28.2826	19.831	-8.45165	18.2029	18.2029	0	-3.83515	FALSE		FALSE		#N/A	#N/A	#N/A	#N/A	#N/A	#N/A	#N/A	#N/A	#N/A	#N/A	#N/A
Rdx	tr|E9PT65|E9PT65_RAT Radixin OS=Rattus norvegicus OX=10116 GN=Rdx PE=1 SV=2;tr|A0A0G2K095|A0A0G2K095_RAT Radixin OS=Rattus norvegicus OX=10116 GN=Rdx PE=1 SV=1	tr|E9PT65|E9PT65_RAT;tr|A0A0G2K095|A0A0G2K095_RAT	24.6651	24.4585	-0.20662	25.1099	19.831	-5.27893	24.1518	18.2029	-5.94887	-3.81147	FALSE		TRUE	Various	Radixin	RADIXIN (PTHR23281:SF14)	structural molecule activity(GO:0005198)	anatomical structure morphogenesis(GO:0009653);cellular process(GO:0009987)	intracellular(GO:0005622)	actin family cytoskeletal protein(PC00041)		actin binding(GO:0003779);protein domain specific binding(GO:0019904);protein homodimerization activity(GO:0042803);ATPase binding(GO:0051117)	regulation of cell shape(GO:0008360);regulation of cell size(GO:0008361);positive regulation of gene expression(GO:0010628);microvillus assembly(GO:0030033);positive regulation of cell migration(GO:0030335);regulation of actin filament bundle assembly(GO:0032231);negative regulation of homotypic cell-cell adhesion(GO:0034111);negative regulation of GTPase activity(GO:0034260);cellular response to…	ruffle(GO:0001726);cytoskeleton(GO:0005856);plasma membrane(GO:0005886);microvillus(GO:0005902);cell-cell adherens junction(GO:0005913);focal adhesion(GO:0005925);apical plasma membrane(GO:0016324);lamellipodium(GO:0030027);filopodium(GO:0030175);T-tubule(GO:0030315);midbody(GO:0030496);cortical actin cytoskeleton(GO:0030864);cleavage furrow(GO:0032154);stereocilium(GO:0032420);apical part of cel…	Developmental Biology;L1CAM interactions;Recycling pathway of L1;Axon guidance
Rps9	sp|P29314|RS9_RAT 40S ribosomal protein S9 OS=Rattus norvegicus OX=10116 GN=Rps9 PE=1 SV=4;tr|A0A0G2K4C4|A0A0G2K4C4_RAT Ribosomal protein S9-like 1 OS=Rattus norvegicus OX=10116 GN=Rps9 PE=1 SV=1;tr|D3ZV50|D3ZV50_RAT Uncharacterized protein OS=Rattus norve	sp|P29314|RS9_RAT;tr|A0A0G2K4C4|A0A0G2K4C4_RAT;tr|D3ZV50|D3ZV50_RAT	28.6007	27.4296	-1.17118	28.5404	27.21	-1.33043	27.0843	18.2029	-8.88141	-3.79434	FALSE		FALSE		40S ribosomal protein S9	40S RIBOSOMAL PROTEIN S9 (PTHR11831:SF5)	rRNA binding(GO:0019843);structural constituent of ribosome(GO:0003735)	formation of translation initiation ternary complex(GO:0001677);positive regulation of translation(GO:0045727);regulation of biological quality(GO:0065008);translational elongation(GO:0006414);translational termination(GO:0006415)		ribosomal protein(PC00202)		structural constituent of ribosome(GO:0003735);rRNA binding(GO:0019843);translation regulator activity(GO:0045182);5.8S rRNA binding(GO:1990932)	translation(GO:0006412);biological_process(GO:0008150);positive regulation of cell population proliferation(GO:0008284);positive regulation of translational fidelity(GO:0045903)	nucleolus(GO:0005730);cytoplasm(GO:0005737);small ribosomal subunit(GO:0015935);cytosolic small ribosomal subunit(GO:0022627);synapse(GO:0045202);ribonucleoprotein complex(GO:1990904)	rRNA processing;Metabolism of proteins;Metabolism of RNA;Major pathway of rRNA processing in the nucleolus and cytosol;Ribosomal scanning and start codon recognition;Nonsense-Mediated Decay (NMD);rRNA processing in the nucleus and cytosol;Eukaryotic Translation Initiation;Formation of the ternary complex, and subsequently, the 43S complex;Nonsense Mediated Decay (NMD) enhanced by the Exon Junctio…
Selenom	tr|A0A0G2JZZ4|A0A0G2JZZ4_RAT Selenoprotein M OS=Rattus norvegicus OX=10116 GN=Selenom PE=1 SV=1	tr|A0A0G2JZZ4|A0A0G2JZZ4_RAT	25.792	20.1328	-5.6592	25.4898	19.831	-5.65888	18.2029	18.2029	0	-3.77269	FALSE		FALSE		Selenoprotein M	SELENOPROTEIN M (PTHR13077:SF7)							response to selenium ion(GO:0010269);multicellular organism growth(GO:0035264);corticosterone secretion(GO:0035934);hormone metabolic process(GO:0042445);adipose tissue development(GO:0060612)	endoplasmic reticulum(GO:0005783);Golgi apparatus(GO:0005794)
Kif5c	sp|P56536|KIF5C_RAT Kinesin heavy chain isoform 5C (Fragment) OS=Rattus norvegicus OX=10116 GN=Kif5c PE=1 SV=2	sp|P56536|KIF5C_RAT	22.7754	20.1328	-2.6426	23.1599	19.831	-3.32896	23.4796	18.2029	-5.27664	-3.7494	FALSE		FALSE		Kinesin heavy chain isoform 5C (Fragment)	KINESIN HEAVY CHAIN ISOFORM 5C (PTHR24115:SF380)	ATP-dependent microtubule motor activity, plus-end-directed(GO:0008574);microtubule binding(GO:0008017)	axo-dendritic transport(GO:0008088);axon guidance(GO:0007411);intracellular protein transport(GO:0006886);membrane organization(GO:0061024);protein localization to synapse(GO:0035418);receptor localization to synapse(GO:0097120);synaptic vesicle transport(GO:0048489)	dendrite(GO:0030425);microtubule associated complex(GO:0005875);microtubule(GO:0005874);plasma membrane bounded cell projection cytoplasm(GO:0032838);plasma membrane region(GO:0098590);synapse(GO:0045202)	microtubule binding motor protein(PC00156)		microtubule motor activity(GO:0003777);protein binding(GO:0005515);ATP binding(GO:0005524);microtubule binding(GO:0008017);ATPase activity(GO:0016887);apolipoprotein receptor binding(GO:0034190)	microtubule-based movement(GO:0007018);motor neuron axon guidance(GO:0008045);ATP metabolic process(GO:0046034);mRNA transport(GO:0051028);dendritic transport of messenger ribonucleoprotein complex(GO:0098963);anterograde dendritic transport of messenger ribonucleoprotein complex(GO:0098964);anterograde axonal protein transport(GO:0099641)	cytoplasm(GO:0005737);microtubule(GO:0005874);dendrite(GO:0030425);dendrite cytoplasm(GO:0032839);ciliary rootlet(GO:0035253);neuron projection(GO:0043005);neuronal cell body(GO:0043025);axonal growth cone(GO:0044295);distal axon(GO:0150034);axon cytoplasm(GO:1904115)
Rps6	tr|M0RD75|M0RD75_RAT 40S ribosomal protein S6 OS=Rattus norvegicus OX=10116 GN=Rps6 PE=1 SV=1;sp|P62755|RS6_RAT 40S ribosomal protein S6 OS=Rattus norvegicus OX=10116 GN=Rps6 PE=1 SV=1	tr|M0RD75|M0RD75_RAT;sp|P62755|RS6_RAT	26.8327	20.1328	-6.69985	26.2873	25.1236	-1.16365	25.9923	23.0868	-2.9055	-3.58966	FALSE		TRUE	RNA	40S ribosomal protein S6	40S RIBOSOMAL PROTEIN S6 (PTHR11502:SF6)		cellular component biogenesis(GO:0044085);rRNA metabolic process(GO:0016072)	cytosol(GO:0005829);ribosome(GO:0005840)			mRNA binding(GO:0003729);structural constituent of ribosome(GO:0003735);protein kinase binding(GO:0019901)	ribosomal small subunit assembly(GO:0000028);G1/S transition of mitotic cell cycle(GO:0000082);mitotic cell cycle(GO:0000278);placenta development(GO:0001890);T cell proliferation involved in immune response(GO:0002309);rRNA processing(GO:0006364);translation(GO:0006412);activation-induced cell death of T cells(GO:0006924);mitotic cell cycle checkpoint(GO:0007093);gastrulation(GO:0007369);mammali…	nucleus(GO:0005634);nucleolus(GO:0005730);cytoplasm(GO:0005737);endoplasmic reticulum(GO:0005783);cytosol(GO:0005829);ribosome(GO:0005840);polysome(GO:0005844);small ribosomal subunit(GO:0015935);cytosolic small ribosomal subunit(GO:0022627);dendrite(GO:0030425);cytoplasmic ribonucleoprotein granule(GO:0036464);cell body(GO:0044297);perinuclear region of cytoplasm(GO:0048471);ribonucleoprotein co…	rRNA processing;Metabolism of proteins;Metabolism of RNA;Major pathway of rRNA processing in the nucleolus and cytosol;Ribosomal scanning and start codon recognition;mTORC1-mediated signalling;Nonsense-Mediated Decay (NMD);rRNA processing in the nucleus and cytosol;Signal Transduction;mTOR signalling;Eukaryotic Translation Initiation;Formation of the ternary complex, and subsequently, the 43S com…
RGD1565641	tr|D3ZXR6|D3ZXR6_RAT RGD1565641 OS=Rattus norvegicus OX=10116 GN=RGD1565641 PE=4 SV=1	tr|D3ZXR6|D3ZXR6_RAT	22.0542	20.1328	-1.92135	21.5208	19.831	-1.68986	25.1766	18.2029	-6.97368	-3.5283	FALSE		FALSE		RGD1565641	SI:CH211-282B22.1 (PTHR35544:SF4)							ribosome biogenesis(GO:0042254)	nucleolus(GO:0005730)
Rpl35	sp|P17078|RL35_RAT 60S ribosomal protein L35 OS=Rattus norvegicus OX=10116 GN=Rpl35 PE=1 SV=3;tr|D3ZN79|D3ZN79_RAT Uncharacterized protein OS=Rattus norvegicus OX=10116 PE=3 SV=1	sp|P17078|RL35_RAT;tr|D3ZN79|D3ZN79_RAT	24.2213	20.1328	-4.08843	25.4608	19.831	-5.62987	28.1923	27.5823	-0.610004	-3.44277	FALSE		TRUE	RNA	60S ribosomal protein L35	60S RIBOSOMAL PROTEIN L35-RELATED (PTHR45722:SF2)	mRNA binding(GO:0003729);structural constituent of ribosome(GO:0003735)	maturation of LSU-rRNA from tricistronic rRNA transcript (SSU-rRNA, 5.8S rRNA, LSU-rRNA)(GO:0000463)	cytosolic large ribosomal subunit(GO:0022625)	ribosomal protein(PC00202)		mRNA binding(GO:0003729);structural constituent of ribosome(GO:0003735);ribonucleoprotein complex binding(GO:0043021)	maturation of LSU-rRNA from tricistronic rRNA transcript (SSU-rRNA, 5.8S rRNA, LSU-rRNA)(GO:0000463);translation(GO:0006412);cellular response to UV-B(GO:0071493)	large ribosomal subunit(GO:0015934);cytosolic large ribosomal subunit(GO:0022625);cytoplasmic side of rough endoplasmic reticulum membrane(GO:0098556)	Nonsense-Mediated Decay (NMD);Nonsense Mediated Decay (NMD) enhanced by the Exon Junction Complex (EJC);Nonsense Mediated Decay (NMD) independent of the Exon Junction Complex (EJC);Metabolism of RNA
Fam32a	sp|B2RYG1|FA32A_RAT Protein FAM32A OS=Rattus norvegicus OX=10116 GN=Fam32a PE=3 SV=1;tr|D3ZUE5|D3ZUE5_RAT RCG54360 OS=Rattus norvegicus OX=10116 GN=LOC365238 PE=4 SV=1	sp|B2RYG1|FA32A_RAT;tr|D3ZUE5|D3ZUE5_RAT	25.8637	24.6815	-1.18226	24.77	25.1701	0.400027	27.5203	18.2029	-9.31732	-3.36652	FALSE		FALSE		Protein FAM32A	PROTEIN FAM32A (PTHR13282:SF6)			nucleolus(GO:0005730)			molecular_function(GO:0003674)	apoptotic process(GO:0006915);biological_process(GO:0008150)	cellular_component(GO:0005575);nucleus(GO:0005634);nucleolus(GO:0005730)
Mapk15	sp|Q9Z2A6|MK15_RAT Mitogen-activated protein kinase 15 OS=Rattus norvegicus OX=10116 GN=Mapk15 PE=1 SV=2;tr|A0A0G2KAB2|A0A0G2KAB2_RAT Mitogen-activated protein kinase OS=Rattus norvegicus OX=10116 GN=Mapk15 PE=4 SV=1	sp|Q9Z2A6|MK15_RAT;tr|A0A0G2KAB2|A0A0G2KAB2_RAT	25.3293	20.1328	-5.19647	24.7246	19.831	-4.89366	18.2029	18.2029	0	-3.36338	FALSE		FALSE		Mitogen-activated protein kinase 15	MITOGEN-ACTIVATED PROTEIN KINASE 15 (PTHR24055:SF79)	MAP kinase activity(GO:0004707)	gene expression(GO:0010467);regulation of gene expression(GO:0010468)	cytoplasm(GO:0005737);nucleus(GO:0005634)	non-receptor serine/threonine protein kinase(PC00167)	EGF receptor signaling pathway->Extracellular signal-regulated kinase;;Interferon-gamma signaling pathway->Serine kinase;;Parkinson disease->Extracellular signal-regulated kinase;;PDGF signaling pathway->Extracellular signal-regulated kinase family;;Interleukin signaling pathway->Extracellular signal-regulated kinase family;;Alzheimer disease-amyloid secretase pathway->Mitogen activated protein k…	chromatin binding(GO:0003682);protein kinase activity(GO:0004672);MAP kinase activity(GO:0004707);protein binding(GO:0005515);ATP binding(GO:0005524);kinase activity(GO:0016301)	negative regulation of transcription by RNA polymerase II(GO:0000122);MAPK cascade(GO:0000165);positive regulation of protein phosphorylation(GO:0001934);regulation of COPII vesicle coating(GO:0003400);protein phosphorylation(GO:0006468);cellular response to DNA damage stimulus(GO:0006974);endoplasmic reticulum organization(GO:0007029);negative regulation of DNA replication(GO:0008156);positive r…	nucleus(GO:0005634);cytoplasm(GO:0005737);autophagosome(GO:0005776);Golgi apparatus(GO:0005794);centriole(GO:0005814);spindle(GO:0005819);cell-cell junction(GO:0005911);bicellular tight junction(GO:0005923);cytoplasmic vesicle(GO:0031410);ciliary basal body(GO:0036064);meiotic spindle(GO:0072687)
Psmd8	tr|F1LMQ3|F1LMQ3_RAT Proteasome 26S subunit, non-ATPase 8 OS=Rattus norvegicus OX=10116 GN=Psmd8 PE=1 SV=1	tr|F1LMQ3|F1LMQ3_RAT	20.1328	20.1328	0	23.5523	19.831	-3.72136	24.4978	18.2029	-6.29483	-3.33873	FALSE		FALSE		Proteasome 26S subunit, non-ATPase 8	26S PROTEASOME NON-ATPASE REGULATORY SUBUNIT 8 (PTHR12387:SF0)		proteasome-mediated ubiquitin-dependent protein catabolic process(GO:0043161);protein ubiquitination(GO:0016567)	cytosol(GO:0005829);nucleus(GO:0005634);proteasome regulatory particle, lid subcomplex(GO:0008541)	enzyme modulator(PC00095)	Ubiquitin proteasome pathway->26S proteasome;;		proteasome-mediated ubiquitin-dependent protein catabolic process(GO:0043161)	proteasome complex(GO:0000502);cytosol(GO:0005829);proteasome regulatory particle, lid subcomplex(GO:0008541);proteasome accessory complex(GO:0022624)	Degradation of beta-catenin by the destruction complex;RUNX1 regulates transcription of genes involved in differentiation of HSCs;Ubiquitin-dependent degradation of Cyclin D;S Phase;SCF-beta-TrCP mediated degradation of Emi1;APC/C:Cdh1 mediated degradation of Cdc20 and other APC/C:Cdh1 targeted proteins in late mitosis/early G1;Signaling by the B Cell Receptor (BCR);APC:Cdc20 mediated degradation…
Arl8a	tr|D3ZPP2|D3ZPP2_RAT ADP-ribosylation factor-like GTPase 8A OS=Rattus norvegicus OX=10116 GN=Arl8a PE=1 SV=1	tr|D3ZPP2|D3ZPP2_RAT	25.4505	20.1328	-5.31768	24.5254	19.831	-4.6944	18.2029	18.2029	0	-3.33736	FALSE		FALSE		ADP-ribosylation factor-like GTPase 8A	ADP-RIBOSYLATION FACTOR-LIKE PROTEIN 8A (PTHR45732:SF4)			lysosomal membrane(GO:0005765)		Huntington disease->ADP-ribosylation factor;;	GTP binding(GO:0005525)	anterograde axonal transport(GO:0008089)	cytoplasm(GO:0005737);lysosomal membrane(GO:0005765);vacuolar membrane(GO:0005774);midbody(GO:0030496);spindle midzone(GO:0051233);axon cytoplasm(GO:1904115)	Innate Immune System;Neutrophil degranulation;Immune System
Rbm3	sp|Q925G0|RBM3_RAT RNA-binding protein 3 OS=Rattus norvegicus OX=10116 GN=Rbm3 PE=1 SV=2	sp|Q925G0|RBM3_RAT	24.6708	20.1328	-4.53794	24.0115	19.831	-4.18049	25.6447	24.3875	-1.2572	-3.32521	FALSE		FALSE		RNA-binding protein 3	RNA-BINDING PROTEIN 3 (PTHR15241:SF94)	RNA binding(GO:0003723);ribonucleoprotein complex binding(GO:0043021)	formation of translation initiation ternary complex(GO:0001677);mRNA splicing, via spliceosome(GO:0000398);positive regulation of RNA metabolic process(GO:0051254);positive regulation of gene expression(GO:0010628);regulation of RNA splicing(GO:0043484);regulation of mRNA processing(GO:0050684);regulation of translation(GO:0006417);translational elongation(GO:0006414);translational termination(GO…	large ribosomal subunit(GO:0015934);spliceosomal complex(GO:0005681)	mRNA splicing factor(PC00148)		RNA binding(GO:0003723);mRNA 3'-UTR binding(GO:0003730);protein binding(GO:0005515);poly(U) RNA binding(GO:0008266);translation repressor activity(GO:0030371);ribosomal large subunit binding(GO:0043023);small ribosomal subunit rRNA binding(GO:0070181)	translation(GO:0006412);regulation of translation(GO:0006417);response to cold(GO:0009409);negative regulation of translation(GO:0017148);production of miRNAs involved in gene silencing by miRNA(GO:0035196);positive regulation of translation(GO:0045727);positive regulation of mRNA splicing, via spliceosome(GO:0048026)	nucleus(GO:0005634);nucleoplasm(GO:0005654);spliceosomal complex(GO:0005681);nucleolus(GO:0005730);cytoplasm(GO:0005737);large ribosomal subunit(GO:0015934);dendrite(GO:0030425);ribonucleoprotein complex(GO:1990904)
Mink1	tr|F1LN69|F1LN69_RAT Misshapen-like kinase 1 OS=Rattus norvegicus OX=10116 GN=Mink1 PE=1 SV=3;tr|A0A0G2JV77|A0A0G2JV77_RAT Misshapen-like kinase 1 OS=Rattus norvegicus OX=10116 GN=Mink1 PE=1 SV=1;tr|A0A0G2K382|A0A0G2K382_RAT Misshapen-like kinase 1 OS=Ratt	tr|F1LN69|F1LN69_RAT;tr|A0A0G2JV77|A0A0G2JV77_RAT;tr|A0A0G2K382|A0A0G2K382_RAT;sp|F1LP90|MINK1_RAT;tr|A0A0G2K7W4|A0A0G2K7W4_RAT;tr|F1M754|F1M754_RAT	23.1253	23.8947	0.769362	23.8266	19.831	-3.99564	24.7804	18.2029	-6.57746	-3.26791	FALSE		TRUE	Phospho	Misshapen-like kinase 1	MISSHAPEN-LIKE KINASE 1 (PTHR24361:SF196)	protein serine/threonine kinase activity(GO:0004674)	MAPK cascade(GO:0000165);activation of protein kinase activity(GO:0032147);neuron projection morphogenesis(GO:0048812);stress-activated protein kinase signaling cascade(GO:0031098)	cytoplasm(GO:0005737)			protein kinase activity(GO:0004672);protein serine/threonine kinase activity(GO:0004674);ATP binding(GO:0005524)	MAPK cascade(GO:0000165);regulation of cell-matrix adhesion(GO:0001952);protein phosphorylation(GO:0006468);chemical synaptic transmission(GO:0007268);multicellular organism development(GO:0007275);regulation of cell-cell adhesion(GO:0022407);signal transduction by protein phosphorylation(GO:0023014);regulation of cell migration(GO:0030334);stress-activated protein kinase signaling cascade(GO:003…	cytoplasm(GO:0005737);Golgi apparatus(GO:0005794);postsynaptic density(GO:0014069);cell junction(GO:0030054);axon(GO:0030424);dendrite(GO:0030425);postsynaptic membrane(GO:0045211)	Oxidative Stress Induced Senescence;Cellular responses to external stimuli;Cellular responses to stress;Cellular Senescence
Slain2	tr|G3V6A2|G3V6A2_RAT SLAIN motif family, member 2 OS=Rattus norvegicus OX=10116 GN=Slain2 PE=1 SV=1	tr|G3V6A2|G3V6A2_RAT	23.6171	20.1328	-3.48423	23.9394	19.831	-4.10844	24.3022	22.118	-2.1842	-3.25896	FALSE		FALSE		SLAIN motif family, member 2	SLAIN MOTIF-CONTAINING PROTEIN 2 (PTHR22406:SF4)							microtubule nucleation(GO:0007020);regulation of microtubule polymerization(GO:0031113);positive regulation of microtubule polymerization(GO:0031116);cytoplasmic microtubule organization(GO:0031122)	centrosome(GO:0005813);cytosol(GO:0005829);microtubule cytoskeleton(GO:0015630);microtubule plus-end(GO:0035371)
Nf2	sp|Q63648|MERL_RAT Merlin (Fragment) OS=Rattus norvegicus OX=10116 GN=Nf2 PE=1 SV=1;tr|G3V717|G3V717_RAT Merlin OS=Rattus norvegicus OX=10116 GN=Nf2 PE=1 SV=1	sp|Q63648|MERL_RAT;tr|G3V717|G3V717_RAT	23.721	20.1328	-3.58815	24.9843	19.831	-5.1533	23.3999	22.4228	-0.977056	-3.2395	FALSE		TRUE	Phospho	Merlin (Fragment)	MERLIN (PTHR23281:SF23)		cellular component morphogenesis(GO:0032989)				actin binding(GO:0003779);integrin binding(GO:0005178);protein binding(GO:0005515);beta-catenin binding(GO:0008013);protein domain specific binding(GO:0019904)	mesoderm formation(GO:0001707);negative regulation of protein kinase activity(GO:0006469);ectoderm development(GO:0007398);brain development(GO:0007420);negative regulation of cell population proliferation(GO:0008285);Schwann cell proliferation(GO:0014010);regulation of gliogenesis(GO:0014013);hippocampus development(GO:0021766);negative regulation of cell-cell adhesion(GO:0022408);actin cytoskel…	ruffle(GO:0001726);nucleus(GO:0005634);nucleolus(GO:0005730);cytoplasm(GO:0005737);early endosome(GO:0005769);cytosol(GO:0005829);cytoskeleton(GO:0005856);plasma membrane(GO:0005886);adherens junction(GO:0005912);lamellipodium(GO:0030027);filopodium(GO:0030175);cortical actin cytoskeleton(GO:0030864);cleavage furrow(GO:0032154);protein-containing complex(GO:0032991);cell projection(GO:0042995);ne…	Regulation of actin dynamics for phagocytic cup formation;Signal Transduction;Innate Immune System;Fcgamma receptor (FCGR) dependent phagocytosis;Signaling by Rho GTPases;Immune System;RHO GTPases activate PAKs;RHO GTPase Effectors
Sdc4	sp|P34901|SDC4_RAT Syndecan-4 OS=Rattus norvegicus OX=10116 GN=Sdc4 PE=1 SV=1	sp|P34901|SDC4_RAT	21.836	20.1328	-1.70316	21.9915	19.831	-2.16057	23.9185	18.2029	-5.71554	-3.19309	FALSE		FALSE		Syndecan-4	SYNDECAN-4 (PTHR10915:SF3)		cell migration(GO:0016477)	cell surface(GO:0009986)	cell adhesion molecule(PC00069);cytoskeletal protein(PC00085);defense/immunity protein(PC00090);extracellular matrix glycoprotein(PC00100);membrane-bound signaling molecule(PC00152)		fibronectin binding(GO:0001968);protein kinase C binding(GO:0005080);protein binding(GO:0005515);identical protein binding(GO:0042802);thrombospondin receptor activity(GO:0070053)	ureteric bud development(GO:0001657);neural tube closure(GO:0001843);cell adhesion(GO:0007155);cell-cell signaling(GO:0007267);regulation of fibroblast migration(GO:0010762);cell migration(GO:0016477);wound healing(GO:0042060);negative regulation of T cell proliferation(GO:0042130);positive regulation of protein kinase activity(GO:0045860);positive regulation of stress fiber assembly(GO:0051496);…	extracellular region(GO:0005576);plasma membrane(GO:0005886);focal adhesion(GO:0005925);cell surface(GO:0009986);integral component of membrane(GO:0016021);costamere(GO:0043034);membrane raft(GO:0045121)	Visual phototransduction;Chondroitin sulfate/dermatan sulfate metabolism;A tetrasaccharide linker sequence is required for GAG synthesis;Cell surface interactions at the vascular wall;HS-GAG degradation;Retinoid metabolism and transport;Non-integrin membrane-ECM interactions;Syndecan interactions;Signal Transduction;Metabolism of vitamins and cofactors;HS-GAG biosynthesis;Glycosaminoglycan metabo…
Rps17	tr|A0A0H2UHQ8|A0A0H2UHQ8_RAT 40S ribosomal protein S17 OS=Rattus norvegicus OX=10116 GN=Rps17 PE=3 SV=1;tr|D3ZFA8|D3ZFA8_RAT 40S ribosomal protein S17-like OS=Rattus norvegicus OX=10116 GN=LOC100362366 PE=3 SV=1;sp|P04644|RS17_RAT 40S ribosomal protein S17	tr|A0A0H2UHQ8|A0A0H2UHQ8_RAT;tr|D3ZFA8|D3ZFA8_RAT;sp|P04644|RS17_RAT;tr|D3ZHU9|D3ZHU9_RAT	25.0765	22.7867	-2.28984	24.3036	19.831	-4.47261	27.4723	24.6824	-2.78994	-3.18413	FALSE		FALSE		40S ribosomal protein S17	40S RIBOSOMAL PROTEIN S17 (PTHR10732:SF14)		cellular component biogenesis(GO:0044085);organelle organization(GO:0006996);translation(GO:0006412)	cytosol(GO:0005829);ribosome(GO:0005840)	ribosomal protein(PC00202)		molecular_function(GO:0003674);structural constituent of ribosome(GO:0003735)	rRNA processing(GO:0006364);translation(GO:0006412);biological_process(GO:0008150);erythrocyte homeostasis(GO:0034101);ribosomal small subunit biogenesis(GO:0042274)	ribosome(GO:0005840);cytosolic small ribosomal subunit(GO:0022627);synapse(GO:0045202);cytoplasmic side of rough endoplasmic reticulum membrane(GO:0098556)
Rab3gap1	tr|F1LP59|F1LP59_RAT Rab3 GTPase-activating protein catalytic subunit OS=Rattus norvegicus OX=10116 GN=Rab3gap1 PE=1 SV=3;tr|A0A0G2JXA1|A0A0G2JXA1_RAT Rab3 GTPase-activating protein catalytic subunit OS=Rattus norvegicus OX=10116 GN=Rab3gap1 PE=1 SV=1	tr|F1LP59|F1LP59_RAT;tr|A0A0G2JXA1|A0A0G2JXA1_RAT	24.8283	20.1328	-4.69545	24.2187	23.2197	-0.999064	24.5318	20.6901	-3.84164	-3.17872	FALSE		FALSE		Rab3 GTPase-activating protein catalytic subunit (Fragments)	RAB3 GTPASE-ACTIVATING PROTEIN CATALYTIC SUBUNIT (PTHR21422:SF9)	GTPase activator activity(GO:0005096);GTPase activity(GO:0003924)					GTPase activator activity(GO:0005096);Rab guanyl-nucleotide exchange factor activity(GO:0017112);Rab GTPase binding(GO:0017137);protein heterodimerization activity(GO:0046982)	brain development(GO:0007420);positive regulation of gene expression(GO:0010628);hypothalamus development(GO:0021854);regulation of Rab protein signal transduction(GO:0032483);lipid droplet organization(GO:0034389);camera-type eye development(GO:0043010);regulation of GTPase activity(GO:0043087);positive regulation of GTPase activity(GO:0043547);regulation of short-term neuronal synaptic plastici…	cytoplasm(GO:0005737);Golgi apparatus(GO:0005794);lipid droplet(GO:0005811);protein-containing complex(GO:0032991);excitatory synapse(GO:0060076);endoplasmic reticulum tubular network(GO:0071782);postsynapse(GO:0098794)	Golgi-to-ER retrograde transport;RAB GEFs exchange GTP for GDP on RABs;Intra-Golgi and retrograde Golgi-to-ER traffic;COPI-independent Golgi-to-ER retrograde traffic;Membrane Trafficking;Rab regulation of trafficking;Vesicle-mediated transport
Sik3	tr|M0RD40|M0RD40_RAT SIK family kinase 3 OS=Rattus norvegicus OX=10116 GN=Sik3 PE=1 SV=2	tr|M0RD40|M0RD40_RAT	26.5596	20.1328	-6.42675	25.9625	23.9693	-1.99316	25.5749	24.4641	-1.11074	-3.17689	FALSE		FALSE		SIK family kinase 3	SERINE/THREONINE-PROTEIN KINASE SIK3 (PTHR24346:SF42)	protein serine/threonine kinase activity(GO:0004674)	intracellular signal transduction(GO:0035556);microtubule cytoskeleton organization(GO:0000226)	cytoplasm(GO:0005737)	non-receptor serine/threonine protein kinase(PC00167)		magnesium ion binding(GO:0000287);protein serine/threonine kinase activity(GO:0004674);ATP binding(GO:0005524);tau-protein kinase activity(GO:0050321)	microtubule cytoskeleton organization(GO:0000226);endochondral ossification(GO:0001958);protein phosphorylation(GO:0006468);regulation of protein localization(GO:0032880);limb morphogenesis(GO:0035108);multicellular organism growth(GO:0035264);intracellular signal transduction(GO:0035556);skeletal system morphogenesis(GO:0048705);cartilage development involved in endochondral bone morphogenesis(G…	nucleoplasm(GO:0005654);cytoplasm(GO:0005737)
Epc1	tr|D4A6E4|D4A6E4_RAT Enhancer of polycomb homolog 1 OS=Rattus norvegicus OX=10116 GN=Epc1 PE=1 SV=3	tr|D4A6E4|D4A6E4_RAT	30.2097	29.5106	-0.699081	27.5154	19.831	-7.68446	28.3311	27.2603	-1.07077	-3.15144	FALSE		FALSE		Enhancer of polycomb homolog 1	ENHANCER OF POLYCOMB HOMOLOG 1 (PTHR14898:SF6)	histone acetyltransferase activity(GO:0004402)	regulation of transcription by RNA polymerase II(GO:0006357);transcription by RNA polymerase II(GO:0006366)	histone acetyltransferase complex(GO:0000123)	chromatin/chromatin-binding protein(PC00077)		histone acetyltransferase activity(GO:0004402);protein binding(GO:0005515)	negative regulation of transcription by RNA polymerase II(GO:0000122);regulation of transcription by RNA polymerase II(GO:0006357);vascular smooth muscle cell differentiation(GO:0035886);histone H4 acetylation(GO:0043967);histone H2A acetylation(GO:0043968);negative regulation of gene expression, epigenetic(GO:0045814);negative regulation of transcription, DNA-templated(GO:0045892);positive regul…	cellular_component(GO:0005575);nucleus(GO:0005634);nucleoplasm(GO:0005654);nuclear membrane(GO:0031965);Piccolo NuA4 histone acetyltransferase complex(GO:0032777);NuA4 histone acetyltransferase complex(GO:0035267)	Generic Transcription Pathway;Transcriptional Regulation by E2F6;RNA Polymerase II Transcription;Gene expression (Transcription)
Epb41l3	tr|G3V874|G3V874_RAT Erythrocyte membrane protein band 4.1-like 3 OS=Rattus norvegicus OX=10116 GN=Epb41l3 PE=1 SV=1	tr|G3V874|G3V874_RAT	24.1771	20.1328	-4.04423	19.831	19.831	0	23.4909	18.2029	-5.28794	-3.11073	FALSE		FALSE		Erythrocyte membrane protein band 4.1-like 3	BAND 4.1-LIKE PROTEIN 3 (PTHR23280:SF20)		actomyosin structure organization(GO:0031032)	plasma membrane(GO:0005886)		Dopamine receptor mediated signaling pathway->erythrocyte membrane protein band 4.1;;	actin binding(GO:0003779);structural molecule activity(GO:0005198)	regulation of cell growth(GO:0001558);protein localization to paranode region of axon(GO:0002175);cytoskeletal anchoring at plasma membrane(GO:0007016);regulation of cell shape(GO:0008360);cortical actin cytoskeleton organization(GO:0030866);paranodal junction assembly(GO:0030913);actomyosin structure organization(GO:0031032);myelin maintenance(GO:0043217);neuron projection morphogenesis(GO:00488…	cytoskeleton(GO:0005856);plasma membrane(GO:0005886);cell-cell junction(GO:0005911);postsynaptic density(GO:0014069);axolemma(GO:0030673);paranode region of axon(GO:0033270);juxtaparanode region of axon(GO:0044224)	Neuronal System;Protein-protein interactions at synapses;Neurexins and neuroligins
Sms	tr|Q3MIE9|Q3MIE9_RAT Spermine synthase OS=Rattus norvegicus OX=10116 GN=Sms PE=1 SV=1	tr|Q3MIE9|Q3MIE9_RAT	22.7595	20.1328	-2.62666	22.0499	19.831	-2.21893	22.6646	18.2029	-4.46163	-3.10241	TRUE	Various	FALSE		Spermine synthase	SPERMINE SYNTHASE (PTHR46315:SF1)	transferase activity, transferring alkyl or aryl (other than methyl) groups(GO:0016765)	ammonium ion metabolic process(GO:0097164);cellular nitrogen compound biosynthetic process(GO:0044271);drug metabolic process(GO:0017144);organonitrogen compound biosynthetic process(GO:1901566)				spermine synthase activity(GO:0016768)	spermine biosynthetic process(GO:0006597);spermine metabolic process(GO:0008215)		Metabolism of polyamines;Metabolism;Metabolism of amino acids and derivatives
Snrnp27	tr|D3ZR17|D3ZR17_RAT Similar to putative nucleic acid binding protein RY-1; EST AI449063 (Predicted) OS=Rattus norvegicus OX=10116 GN=Snrnp27 PE=1 SV=2	tr|D3ZR17|D3ZR17_RAT	25.6856	23.2988	-2.38677	25.4829	24.6608	-0.822123	24.2989	18.2029	-6.09591	-3.1016	FALSE		FALSE		#N/A	#N/A	#N/A	#N/A	#N/A	#N/A	#N/A	#N/A	#N/A	#N/A	#N/A
Akt2	tr|Q3HSE5|Q3HSE5_RAT Non-specific serine/threonine protein kinase OS=Rattus norvegicus OX=10116 GN=Akt2 PE=1 SV=1;sp|P47197|AKT2_RAT RAC-beta serine/threonine-protein kinase OS=Rattus norvegicus OX=10116 GN=Akt2 PE=1 SV=1	tr|Q3HSE5|Q3HSE5_RAT;sp|P47197|AKT2_RAT	26.4127	27.4033	0.990596	27.1001	25.6097	-1.49043	26.9027	18.2029	-8.69976	-3.06653	FALSE		FALSE		RAC-beta serine/threonine-protein kinase	RAC-BETA SERINE/THREONINE-PROTEIN KINASE (PTHR24356:SF176)	protein serine/threonine kinase activity(GO:0004674)	intracellular signal transduction(GO:0035556);peptidyl-serine phosphorylation(GO:0018105)	intracellular(GO:0005622)	annexin(PC00050);calmodulin(PC00061);non-receptor serine/threonine protein kinase(PC00167);transfer/carrier protein(PC00219)	PDGF signaling pathway->Protein kinase B;;Interleukin signaling pathway->Protein kinase B;;PI3 kinase pathway->Protein kinase B;;Endothelin signaling pathway->protein kinase B;;T cell activation->protein kinase B;;Hypoxia response via HIF activation->protein kinase B;;p53 pathway->protein kinase B;;FGF signaling pathway->protein kinase B;;p53 pathway feedback loops 2->protein kinase B;;Angiogenes…	protein kinase activity(GO:0004672);protein serine/threonine kinase activity(GO:0004674);protein kinase C binding(GO:0005080);protein binding(GO:0005515);ATP binding(GO:0005524);metal ion binding(GO:0046872)	response to hypoxia(GO:0001666);positive regulation of protein phosphorylation(GO:0001934);glycogen biosynthetic process(GO:0005978);glucose metabolic process(GO:0006006);regulation of translation(GO:0006417);protein phosphorylation(GO:0006468);apoptotic process(GO:0006915);response to osmotic stress(GO:0006970);multicellular organism development(GO:0007275);positive regulation of cell population…	nucleus(GO:0005634);nucleoplasm(GO:0005654);mitochondrion(GO:0005739);early endosome(GO:0005769);cytosol(GO:0005829);plasma membrane(GO:0005886);cell cortex(GO:0005938);sarcoplasmic reticulum(GO:0016529);vesicle(GO:0031982);ruffle membrane(GO:0032587);insulin-responsive compartment(GO:0032593);protein-containing complex(GO:0032991);intracellular membrane-bounded organelle(GO:0043231)	Regulation of PTEN stability and activity;Signaling by Receptor Tyrosine Kinases;AKT-mediated inactivation of FOXO1A;Generic Transcription Pathway;mTOR signalling;Regulation of TP53 Activity;Activation of AKT2;Gene expression (Transcription);Cyclin A:Cdk2-associated events at S phase entry;CTLA4 inhibitory signaling;TCF dependent signaling in response to WNT;RNA Polymerase II Transcription;VEGFA-…
Acyp2	sp|P35745|ACYP2_RAT Acylphosphatase-2 OS=Rattus norvegicus OX=10116 GN=Acyp2 PE=1 SV=2;tr|D4A1G1|D4A1G1_RAT Acylphosphatase OS=Rattus norvegicus OX=10116 GN=Acyp2 PE=1 SV=2	sp|P35745|ACYP2_RAT;tr|D4A1G1|D4A1G1_RAT	25.7457	25.4218	-0.323903	24.8654	19.831	-5.03444	21.976	18.2029	-3.77307	-3.04381	FALSE		FALSE		Acylphosphatase-2	ACYLPHOSPHATASE-2 (PTHR10029:SF20)	hydrolase activity, acting on acid anhydrides, in phosphorus-containing anhydrides(GO:0016818)			phosphatase(PC00181)		acylphosphatase activity(GO:0003998);identical protein binding(GO:0042802)
Dync2h1	tr|D3ZBB8|D3ZBB8_RAT Cytoplasmic dynein 2 heavy chain 1 OS=Rattus norvegicus OX=10116 GN=Dync2h1 PE=4 SV=3;sp|Q9JJ79|DYHC2_RAT Cytoplasmic dynein 2 heavy chain 1 OS=Rattus norvegicus OX=10116 GN=Dync2h1 PE=1 SV=1	tr|D3ZBB8|D3ZBB8_RAT;sp|Q9JJ79|DYHC2_RAT	24.7826	20.1328	-4.64979	24.2877	19.831	-4.45679	18.2029	18.2029	0	-3.03552	FALSE		FALSE		#N/A	#N/A	#N/A	#N/A	#N/A	#N/A	#N/A	#N/A	#N/A	#N/A	#N/A
C2cd2l	tr|Q5U2P5|Q5U2P5_RAT C2CD2-like OS=Rattus norvegicus OX=10116 GN=C2cd2l PE=1 SV=1;tr|A0A0G2K2V4|A0A0G2K2V4_RAT C2CD2-like OS=Rattus norvegicus OX=10116 GN=C2cd2l PE=1 SV=1	tr|Q5U2P5|Q5U2P5_RAT;tr|A0A0G2K2V4|A0A0G2K2V4_RAT	23.5187	20.1328	-3.38586	21.9367	19.831	-2.10572	21.775	18.2029	-3.57204	-3.02121	FALSE		FALSE		C2CD2-like	PHOSPHOLIPID TRANSFER PROTEIN C2CD2L (PTHR21119:SF8)						phospholipid transporter activity(GO:0005548);phosphatidylinositol transfer activity(GO:0008526);phosphatidylinositol binding(GO:0035091);insulin binding(GO:0043559)	phospholipid transport(GO:0015914);positive regulation of insulin secretion involved in cellular response to glucose stimulus(GO:0035774)	integral component of membrane(GO:0016021);cortical endoplasmic reticulum(GO:0032541);cytoplasmic side of apical plasma membrane(GO:0098592);endoplasmic reticulum-plasma membrane contact site(GO:0140268)
Flad1	tr|D4A4P4|D4A4P4_RAT FAD synthase OS=Rattus norvegicus OX=10116 GN=Flad1 PE=1 SV=2	tr|D4A4P4|D4A4P4_RAT	23.5083	20.1328	-3.3755	22.9257	19.831	-3.09477	20.7633	18.2029	-2.56031	-3.0102	TRUE	Various	FALSE		FAD synthase	FAD SYNTHASE (PTHR23293:SF9)	adenylyltransferase activity(GO:0070566)	coenzyme biosynthetic process(GO:0009108);nucleotide biosynthetic process(GO:0009165);organonitrogen compound biosynthetic process(GO:1901566)			Flavin biosynthesis->FMN adenylyltransferase;;	FMN adenylyltransferase activity(GO:0003919);ATP binding(GO:0005524)	FAD biosynthetic process(GO:0006747)	cytosol(GO:0005829);plasma membrane(GO:0005886)	Metabolism of water-soluble vitamins and cofactors;Metabolism;Vitamin B2 (riboflavin) metabolism;Metabolism of vitamins and cofactors
NA	tr|A0A0G2JW01|A0A0G2JW01_RAT Uncharacterized protein OS=Rattus norvegicus OX=10116 PE=1 SV=1;tr|A0A0G2JY49|A0A0G2JY49_RAT Uncharacterized protein (Fragment) OS=Rattus norvegicus OX=10116 PE=1 SV=1	tr|A0A0G2JW01|A0A0G2JW01_RAT;tr|A0A0G2JY49|A0A0G2JY49_RAT	24.2669	25.2261	0.95924	24.3554	19.831	-4.52442	23.6489	18.2029	-5.44591	-3.0037	FALSE		FALSE		#N/A	#N/A	#N/A	#N/A	#N/A	#N/A	#N/A	#N/A	#N/A	#N/A	#N/A
Ivns1abp	tr|A0A0G2K427|A0A0G2K427_RAT Influenza virus NS1A binding protein (Predicted), isoform CRA_b OS=Rattus norvegicus OX=10116 GN=Ivns1abp PE=1 SV=1;tr|A0A0G2QC03|A0A0G2QC03_RAT Influenza virus NS1A-binding protein OS=Rattus norvegicus OX=10116 GN=Ivns1abp PE=	tr|A0A0G2K427|A0A0G2K427_RAT;tr|A0A0G2QC03|A0A0G2QC03_RAT	26.5479	27.9267	1.37882	26.8492	19.831	-7.0182	27.536	24.3652	-3.17089	-2.93675	FALSE		FALSE		Influenza virus NS1A binding protein (Predicted), isoform CRA_b	INFLUENZA VIRUS NS1A-BINDING PROTEIN (PTHR24412:SF396)							RNA splicing(GO:0008380);response to virus(GO:0009615);negative regulation of protein ubiquitination(GO:0031397);negative regulation of intrinsic apoptotic signaling pathway(GO:2001243)	nucleus(GO:0005634);cytosol(GO:0005829);actin cytoskeleton(GO:0015629)
Sf3a3	tr|Q4KLI7|Q4KLI7_RAT Splicing factor 3a, subunit 3 OS=Rattus norvegicus OX=10116 GN=Sf3a3 PE=1 SV=1;tr|A0A0G2K2X3|A0A0G2K2X3_RAT Splicing factor 3a, subunit 3 OS=Rattus norvegicus OX=10116 GN=Sf3a3 PE=1 SV=1	tr|Q4KLI7|Q4KLI7_RAT;tr|A0A0G2K2X3|A0A0G2K2X3_RAT	24.9113	20.1328	-4.77844	24.0068	24.4891	0.482335	22.7076	18.2029	-4.50467	-2.93359	FALSE		FALSE		Splicing factor 3a, subunit 3	SPLICING FACTOR 3A SUBUNIT 3 (PTHR12786:SF2)	RNA binding(GO:0003723)	mRNA splicing, via spliceosome(GO:0000398)	spliceosomal complex(GO:0005681)	mRNA splicing factor(PC00148)		RNA binding(GO:0003723);zinc ion binding(GO:0008270)	mRNA splicing, via spliceosome(GO:0000398);mRNA processing(GO:0006397);U2-type prespliceosome assembly(GO:1903241)	nucleus(GO:0005634);nucleoplasm(GO:0005654);spliceosomal complex(GO:0005681);U2 snRNP(GO:0005686);nuclear speck(GO:0016607);U2-type precatalytic spliceosome(GO:0071005);catalytic step 2 spliceosome(GO:0071013)	mRNA Splicing - Major Pathway;mRNA Splicing;Processing of Capped Intron-Containing Pre-mRNA;Metabolism of RNA
Cops7b	tr|D3ZU52|D3ZU52_RAT COP9 (Constitutive photomorphogenic) homolog, subunit 7b (Arabidopsis thaliana) (Predicted), isoform CRA_b OS=Rattus norvegicus OX=10116 GN=Cops7b PE=1 SV=1	tr|D3ZU52|D3ZU52_RAT	20.1328	20.1328	0	23.0984	19.831	-3.26746	23.7315	18.2029	-5.52854	-2.932	FALSE		FALSE		COP9 (Constitutive photomorphogenic) homolog, subunit 7b (Arabidopsis thaliana) (Predicted), isoform CRA_b	COP9 SIGNALOSOME COMPLEX SUBUNIT 7B (PTHR15350:SF8)			COP9 signalosome(GO:0008180)				protein deneddylation(GO:0000338);COP9 signalosome assembly(GO:0010387)	nucleoplasm(GO:0005654);COP9 signalosome(GO:0008180)	Cargo recognition for clathrin-mediated endocytosis;Membrane Trafficking;Metabolism of proteins;DNA Damage Recognition in GG-NER;Vesicle-mediated transport;Transcription-Coupled Nucleotide Excision Repair (TC-NER);Formation of TC-NER Pre-Incision Complex;Global Genome Nucleotide Excision Repair (GG-NER);Neddylation;Nucleotide Excision Repair;Post-translational protein modification;Clathrin-mediat…
Cacnb4	sp|D4A055|CACB4_RAT Voltage-dependent L-type calcium channel subunit beta-4 OS=Rattus norvegicus OX=10116 GN=Cacnb4 PE=1 SV=2;tr|G3V6K8|G3V6K8_RAT Calcium channel, voltage-dependent, beta 1 subunit, isoform CRA_a OS=Rattus norvegicus OX=10116 GN=Cacnb1 PE=	sp|D4A055|CACB4_RAT;tr|G3V6K8|G3V6K8_RAT;sp|P54283|CACB1_RAT;tr|A0A0G2JSZ0|A0A0G2JSZ0_RAT;tr|D3ZWK0|D3ZWK0_RAT;tr|A0A0G2K4U4|A0A0G2K4U4_RAT;sp|Q8VGC3|CACB2_RAT;sp|P54287|CACB3_RAT	22.9744	20.1328	-2.84158	22.8096	19.831	-2.97865	21.1695	18.2029	-2.96658	-2.92893	FALSE		FALSE		Voltage-dependent L-type calcium channel subunit beta-4	VOLTAGE-DEPENDENT L-TYPE CALCIUM CHANNEL SUBUNIT BETA-4 (PTHR11824:SF7)	voltage-gated calcium channel activity(GO:0005245)	chemical synaptic transmission(GO:0007268);neuromuscular junction development(GO:0007528);regulation of calcium ion transmembrane transport(GO:1903169);regulation of ion transmembrane transporter activity(GO:0032412)	voltage-gated calcium channel complex(GO:0005891)	voltage-gated calcium channel(PC00240)	Beta2 adrenergic receptor signaling pathway->Ca2+ channel;;Oxytocin receptor mediated signaling pathway->Ca2+ channel;;Thyrotropin-releasing hormone receptor signaling pathway->Ca2+ channel;;Beta1 adrenergic receptor signaling pathway->Ca2+ channel;;5HT2 type receptor mediated signaling pathway->Ca2+ channel;;;;;;	voltage-gated calcium channel activity(GO:0005245);protein binding(GO:0005515);high voltage-gated calcium channel activity(GO:0008331);protein kinase binding(GO:0019901);voltage-gated calcium channel activity involved in positive regulation of presynaptic cytosolic calcium levels(GO:0099635)	calcium ion transport(GO:0006816);cellular calcium ion homeostasis(GO:0006874);gamma-aminobutyric acid signaling pathway(GO:0007214);chemical synaptic transmission(GO:0007268);neuromuscular junction development(GO:0007528);adult walking behavior(GO:0007628);negative regulation of cell population proliferation(GO:0008285);gamma-aminobutyric acid secretion(GO:0014051);neuronal action potential prop…	nucleolus(GO:0005730);cytoplasm(GO:0005737);plasma membrane(GO:0005886);voltage-gated calcium channel complex(GO:0005891);nuclear speck(GO:0016607);synapse(GO:0045202);presynapse(GO:0098793);glutamatergic synapse(GO:0098978)	Presynaptic depolarization and calcium channel opening;Neuronal System;Phase 2 - plateau phase;Muscle contraction;Transmission across Chemical Synapses;Phase 0 - rapid depolarisation;Cardiac conduction
Mtss2	tr|D4A3S6|D4A3S6_RAT MTSS1L, I-BAR domain containing OS=Rattus norvegicus OX=10116 GN=Mtss2 PE=1 SV=3	tr|D4A3S6|D4A3S6_RAT	20.1328	20.1328	0	19.831	19.831	0	26.9383	18.2029	-8.73537	-2.91179	FALSE		FALSE		#N/A	#N/A	#N/A	#N/A	#N/A	#N/A	#N/A	#N/A	#N/A	#N/A	#N/A
NA	tr|A0A0G2K9W1|A0A0G2K9W1_RAT Uncharacterized protein OS=Rattus norvegicus OX=10116 PE=4 SV=1	tr|A0A0G2K9W1|A0A0G2K9W1_RAT	20.1328	20.1328	0	28.5285	19.831	-8.69755	18.2029	18.2029	0	-2.89918	FALSE		FALSE		#N/A	#N/A	#N/A	#N/A	#N/A	#N/A	#N/A	#N/A	#N/A	#N/A	#N/A
Coro2b	tr|F1LMV9|F1LMV9_RAT Coronin OS=Rattus norvegicus OX=10116 GN=Coro2b PE=3 SV=3	tr|F1LMV9|F1LMV9_RAT	25.5725	25.9346	0.362107	24.6795	19.831	-4.8485	22.4135	18.2029	-4.2106	-2.899	FALSE		TRUE	Various	Coronin	CORONIN-2B (PTHR10856:SF17)	actin binding(GO:0003779)	cytoskeleton organization(GO:0007010)	actin cytoskeleton(GO:0015629)	non-motor actin binding protein(PC00165)		vinculin binding(GO:0017166);actin filament binding(GO:0051015);talin binding(GO:1990147)	regulation of glomerular filtration(GO:0003093);negative regulation of cell-substrate adhesion(GO:0010812);actin cytoskeleton organization(GO:0030036);regulation of actin cytoskeleton organization(GO:0032956);focal adhesion assembly(GO:0048041);negative regulation of stress fiber assembly(GO:0051497);regulation of cellular response to stress(GO:0080135);negative regulation of establishment of pro…	focal adhesion(GO:0005925);membrane(GO:0016020)
Cpsf7	sp|Q5XI29|CPSF7_RAT Cleavage and polyadenylation specificity factor subunit 7 OS=Rattus norvegicus OX=10116 GN=Cpsf7 PE=1 SV=1	sp|Q5XI29|CPSF7_RAT	23.3376	20.1328	-3.20473	22.8034	19.831	-2.97249	26.2098	23.7427	-2.46711	-2.88144	FALSE		FALSE		Cleavage and polyadenylation specificity factor subunit 7	CLEAVAGE AND POLYADENYLATION SPECIFICITY FACTOR SUBUNIT 7 (PTHR23204:SF2)	RNA binding(GO:0003723)			RNA binding protein(PC00031)		molecular_function(GO:0003674);RNA binding(GO:0003723)	biological_process(GO:0008150);protein tetramerization(GO:0051262);protein heterotetramerization(GO:0051290);pre-mRNA cleavage required for polyadenylation(GO:0098789);mRNA alternative polyadenylation(GO:0110104);messenger ribonucleoprotein complex assembly(GO:1990120)	cellular_component(GO:0005575);nucleus(GO:0005634);cytoplasm(GO:0005737);mRNA cleavage and polyadenylation specificity factor complex(GO:0005847);mRNA cleavage factor complex(GO:0005849)	Metabolism of RNA;Processing of Capped Intron-Containing Pre-mRNA;Cleavage of Growing Transcript in the Termination Region ;Processing of Intronless Pre-mRNAs;RNA Polymerase II Transcription;RNA Polymerase II Transcription Termination;Gene expression (Transcription);mRNA Splicing;Processing of Capped Intronless Pre-mRNA;mRNA Splicing - Major Pathway;mRNA 3'-end processing
Sh3kbp1	tr|A0A0H2UHD8|A0A0H2UHD8_RAT SH3 domain-containing kinase-binding protein 1 OS=Rattus norvegicus OX=10116 GN=Sh3kbp1 PE=1 SV=1;sp|Q925Q9|SH3K1_RAT SH3 domain-containing kinase-binding protein 1 OS=Rattus norvegicus OX=10116 GN=Sh3kbp1 PE=1 SV=2;tr|M0RBZ7|M	tr|A0A0H2UHD8|A0A0H2UHD8_RAT;sp|Q925Q9|SH3K1_RAT;tr|M0RBZ7|M0RBZ7_RAT	22.2799	20.1328	-2.14708	22.2745	19.831	-2.44356	22.231	18.2029	-4.02804	-2.87289	FALSE		FALSE		SH3 domain-containing kinase-binding protein 1	SH3 DOMAIN-CONTAINING KINASE-BINDING PROTEIN 1 (PTHR14167:SF6)						protein binding(GO:0005515);SH3 domain binding(GO:0017124);ubiquitin protein ligase binding(GO:0031625)	endocytosis(GO:0006897);apoptotic process(GO:0006915);cytoskeleton organization(GO:0007010);regulation of cell shape(GO:0008360);cell migration(GO:0016477);regulation of apoptotic process(GO:0042981)	cytoplasm(GO:0005737);cytoskeleton(GO:0005856);cell-cell junction(GO:0005911);focal adhesion(GO:0005925);endocytic vesicle(GO:0030139);cytoplasmic vesicle membrane(GO:0030659);neuron projection(GO:0043005);synapse(GO:0045202)	Cargo recognition for clathrin-mediated endocytosis;Signaling by MET;Membrane Trafficking;Reelin signalling pathway;Negative regulation of MET activity;Vesicle-mediated transport;Immune System;Antigen activates B Cell Receptor (BCR) leading to generation of second messengers;Signaling by Receptor Tyrosine Kinases;Signal Transduction;Adaptive Immune System;Developmental Biology;Signaling by the B …
Trappc6b	tr|D3ZES2|D3ZES2_RAT Trafficking protein particle complex 6B OS=Rattus norvegicus OX=10116 GN=Trappc6b PE=1 SV=1	tr|D3ZES2|D3ZES2_RAT	23.9298	20.1328	-3.79693	24.6237	19.831	-4.7927	18.2029	18.2029	0	-2.86321	FALSE		FALSE		Trafficking protein particle complex 6B	TRAFFICKING PROTEIN PARTICLE COMPLEX SUBUNIT 6B (PTHR12817:SF3)		ER to Golgi vesicle-mediated transport(GO:0006888)	cis-Golgi network(GO:0005801);plasma membrane(GO:0005886);trans-Golgi network(GO:0005802);vacuole(GO:0005773)				endoplasmic reticulum to Golgi vesicle-mediated transport(GO:0006888);regulation of GTPase activity(GO:0043087)	cis-Golgi network(GO:0005801);trans-Golgi network(GO:0005802)	Membrane Trafficking;Metabolism of proteins;Vesicle-mediated transport;COPII-mediated vesicle transport;ER to Golgi Anterograde Transport;Rab regulation of trafficking;Transport to the Golgi and subsequent modification;Asparagine N-linked glycosylation;RAB GEFs exchange GTP for GDP on RABs;Post-translational protein modification
Eif2b3	sp|P70541|EI2BG_RAT Translation initiation factor eIF-2B subunit gamma OS=Rattus norvegicus OX=10116 GN=Eif2b3 PE=2 SV=2	sp|P70541|EI2BG_RAT	21.2047	20.1328	-1.0719	21.3536	19.831	-1.52261	24.1877	18.2029	-5.98478	-2.85976	FALSE		TRUE	RNA	Translation initiation factor eIF-2B subunit gamma	TRANSLATION INITIATION FACTOR EIF-2B SUBUNIT GAMMA (PTHR45989:SF1)						translation initiation factor activity(GO:0003743);guanyl-nucleotide exchange factor activity(GO:0005085);translation factor activity, RNA binding(GO:0008135);nucleotidyltransferase activity(GO:0016779)	translation(GO:0006412);translational initiation(GO:0006413);response to heat(GO:0009408);response to glucose(GO:0009749);oligodendrocyte development(GO:0014003);hippocampus development(GO:0021766);response to peptide hormone(GO:0043434);T cell receptor signaling pathway(GO:0050852)	cytoplasm(GO:0005737);eukaryotic translation initiation factor 2B complex(GO:0005851)	Cap-dependent Translation Initiation;Eukaryotic Translation Initiation;Metabolism of proteins;Recycling of eIF2:GDP;Translation
Rabgap1l	tr|D3ZKH6|D3ZKH6_RAT RAB GTPase-activating protein 1-like OS=Rattus norvegicus OX=10116 GN=Rabgap1l PE=1 SV=1	tr|D3ZKH6|D3ZKH6_RAT	22.748	20.1328	-2.61515	22.2134	19.831	-2.38247	23.8439	20.3986	-3.44538	-2.81433	FALSE		FALSE		RAB GTPase-activating protein 1-like	RAB GTPASE-ACTIVATING PROTEIN 1-LIKE (PTHR22957:SF205)	GTPase activator activity(GO:0005096);GTPase activity(GO:0003924);Rab GTPase binding(GO:0017137)	intracellular protein transport(GO:0006886)	intracellular(GO:0005622)	G-protein modulator(PC00022);cysteine protease(PC00081)		GTPase activator activity(GO:0005096);Rab GTPase binding(GO:0017137)	intracellular protein transport(GO:0006886);regulation of protein localization(GO:0032880);activation of GTPase activity(GO:0090630)	nucleus(GO:0005634);early endosome(GO:0005769);Golgi apparatus(GO:0005794);cilium(GO:0005929)
Rph3a	tr|F1LPB9|F1LPB9_RAT Rabphilin-3A OS=Rattus norvegicus OX=10116 GN=Rph3a PE=1 SV=1;sp|P47709|RP3A_RAT Rabphilin-3A OS=Rattus norvegicus OX=10116 GN=Rph3a PE=1 SV=1	tr|F1LPB9|F1LPB9_RAT;sp|P47709|RP3A_RAT	27.1751	26.581	-0.594143	26.6288	19.831	-6.79782	25.3001	24.2798	-1.0203	-2.80409	FALSE		FALSE		Rabphilin-3A	RABPHILIN-3A (PTHR45729:SF3)						calcium ion binding(GO:0005509);protein binding(GO:0005515);phospholipid binding(GO:0005543);calcium-dependent phospholipid binding(GO:0005544);phosphatidylinositol-4,5-bisphosphate binding(GO:0005546);zinc ion binding(GO:0008270);selenium binding(GO:0008430);Rab GTPase binding(GO:0017137);phosphate ion binding(GO:0042301);protein-containing complex binding(GO:0044877);metal ion binding(GO:004687…	intracellular protein transport(GO:0006886);brain development(GO:0007420);spontaneous neurotransmitter secretion(GO:0061669);dendritic spine organization(GO:0097061);regulation of NMDA receptor activity(GO:2000310)	Golgi apparatus(GO:0005794);cytosol(GO:0005829);synaptic vesicle(GO:0008021);membrane(GO:0016020);extrinsic component of membrane(GO:0019898);cell junction(GO:0030054);secretory granule(GO:0030141);synaptic vesicle membrane(GO:0030672);neuromuscular junction(GO:0031594);protein-containing complex(GO:0032991);neuron projection(GO:0043005);dendritic spine(GO:0043197);synapse(GO:0045202);postsynapti…
Cep76	tr|A0A0G2K779|A0A0G2K779_RAT Centrosomal protein 76 OS=Rattus norvegicus OX=10116 GN=Cep76 PE=1 SV=1;tr|G3V931|G3V931_RAT Centrosomal protein 76 OS=Rattus norvegicus OX=10116 GN=Cep76 PE=1 SV=1	tr|A0A0G2K779|A0A0G2K779_RAT;tr|G3V931|G3V931_RAT	23.8754	20.1328	-3.74257	24.4841	19.831	-4.65315	18.2029	18.2029	0	-2.79857	FALSE		FALSE		Centrosomal protein 76	CENTROSOMAL PROTEIN OF 76 KDA (PTHR46436:SF1)							regulation of centriole replication(GO:0046599)	centrosome(GO:0005813);centriole(GO:0005814);protein-containing complex(GO:0032991)	M Phase;AURKA Activation by TPX2;Cell Cycle;Recruitment of NuMA to mitotic centrosomes;Recruitment of mitotic centrosome proteins and complexes;Mitotic Prometaphase;Anchoring of the basal body to the plasma membrane;Organelle biogenesis and maintenance;Loss of Nlp from mitotic centrosomes;Centrosome maturation;Cilium Assembly;Cell Cycle, Mitotic;Loss of proteins required for interphase microtubul…
Cavin3	sp|Q9Z1H9|CAVN3_RAT Caveolae-associated protein 3 OS=Rattus norvegicus OX=10116 GN=Cavin3 PE=1 SV=1	sp|Q9Z1H9|CAVN3_RAT	24.6799	20.1328	-4.54704	23.6459	19.831	-3.81489	18.2029	18.2029	0	-2.78731	FALSE		FALSE		Caveolae-associated protein 3	CAVEOLAE-ASSOCIATED PROTEIN 3 (PTHR15240:SF2)	protein kinase binding(GO:0019901)		caveola(GO:0005901);cytoplasm(GO:0005737)	transcription factor(PC00218)		protein kinase C binding(GO:0005080)	regulation of cell growth(GO:0001558);cortical actin cytoskeleton organization(GO:0030866);circadian regulation of gene expression(GO:0032922);negative regulation of protein kinase B signaling(GO:0051898);positive regulation of ERK1 and ERK2 cascade(GO:0070374);negative regulation of fermentation(GO:1901003)	cytoplasm(GO:0005737);cytosol(GO:0005829);caveola(GO:0005901);protein-containing complex(GO:0032991)
Araf	sp|P14056|ARAF_RAT Serine/threonine-protein kinase A-Raf OS=Rattus norvegicus OX=10116 GN=Araf PE=1 SV=1	sp|P14056|ARAF_RAT	23.5673	23.0006	-0.566758	23.4586	19.831	-3.62763	22.3276	18.2029	-4.12468	-2.77303	FALSE		FALSE		Serine/threonine-protein kinase A-Raf	SERINE/THREONINE-PROTEIN KINASE A-RAF (PTHR44329:SF55)	protein serine/threonine kinase activity(GO:0004674)		cytosol(GO:0005829);mitochondrion(GO:0005739)		VEGF signaling pathway->Raf Oncogene;;CCKR signaling map->A-Raf;;Interleukin signaling pathway->Raf Oncogene;;FGF signaling pathway->RAF proto-oncogene serine/threonine-protein kinase;;B cell activation->Raf Oncogene;;EGF receptor signaling pathway->RAF proto-oncogene serine/threonine-protein kinase;;Ras Pathway->Raf Oncogene;;Integrin signalling pathway->Raf Oncogene;;T cell activation->Raf Onco…	protein serine/threonine kinase activity(GO:0004674);MAP kinase kinase kinase activity(GO:0004709);ATP binding(GO:0005524);metal ion binding(GO:0046872)	MAPK cascade(GO:0000165);activation of MAPKK activity(GO:0000186);protein phosphorylation(GO:0006468);immortalization of host cell(GO:0020021);regulation of TOR signaling(GO:0032006);regulation of proteasomal ubiquitin-dependent protein catabolic process(GO:0032434);positive regulation of peptidyl-serine phosphorylation(GO:0033138);intracellular signal transduction(GO:0035556);negative regulation…	mitochondrion(GO:0005739);cytosol(GO:0005829)	Signal Transduction;MAP2K and MAPK activation;MAPK family signaling cascades;RAF/MAP kinase cascade;Negative regulation of MAPK pathway;RAF activation;MAPK1/MAPK3 signaling
Phactr1	sp|P62024|PHAR1_RAT Phosphatase and actin regulator 1 OS=Rattus norvegicus OX=10116 GN=Phactr1 PE=1 SV=1;tr|F1LNB2|F1LNB2_RAT Phosphatase and actin regulator OS=Rattus norvegicus OX=10116 PE=3 SV=3	sp|P62024|PHAR1_RAT;tr|F1LNB2|F1LNB2_RAT	22.9249	20.1328	-2.79203	22.7018	19.831	-2.87089	28.8972	26.3533	-2.54383	-2.73559	FALSE		TRUE	Phospho	Phosphatase and actin regulator 1	PHOSPHATASE AND ACTIN REGULATOR 1 (PTHR12751:SF6)	phosphatase regulator activity(GO:0019208);protein binding(GO:0005515)	anatomical structure morphogenesis(GO:0009653);cellular process(GO:0009987);nervous system process(GO:0050877)		phosphatase modulator(PC00184)		actin binding(GO:0003779);protein phosphatase inhibitor activity(GO:0004864);protein phosphatase 1 binding(GO:0008157)	actomyosin structure organization(GO:0031032);actin cytoskeleton reorganization(GO:0031532);negative regulation of phosphoprotein phosphatase activity(GO:0032515);regulation of phosphorylation(GO:0042325);stress fiber assembly(GO:0043149);cell motility(GO:0048870)	nucleus(GO:0005634);cytosol(GO:0005829);cell junction(GO:0030054);synapse(GO:0045202)
Rab5b	tr|A1L1J8|A1L1J8_RAT RAB5B, member RAS oncogene family OS=Rattus norvegicus OX=10116 GN=Rab5b PE=1 SV=1	tr|A1L1J8|A1L1J8_RAT	24.2729	24.9155	0.642562	23.9895	19.831	-4.15855	22.8673	18.2029	-4.66438	-2.72679	FALSE		FALSE		RAB5B, member RAS oncogene family	RAS-RELATED PROTEIN RAB-5B (PTHR24073:SF555)	GTPase activity(GO:0003924)	Ras protein signal transduction(GO:0007265);endocytosis(GO:0006897);intracellular protein transport(GO:0006886);membrane invagination(GO:0010324);regulation of endocytosis(GO:0030100);vesicle budding from membrane(GO:0006900)	early endosome(GO:0005769);endocytic vesicle(GO:0030139);plasma membrane(GO:0005886);vacuole(GO:0005773)			GTPase activity(GO:0003924);GTP binding(GO:0005525);GDP binding(GO:0019003);GTP-dependent protein binding(GO:0030742)	intracellular protein transport(GO:0006886);endocytosis(GO:0006897);endosome organization(GO:0007032);antigen processing and presentation(GO:0019882);regulation of endocytosis(GO:0030100);Rab protein signal transduction(GO:0032482);plasma membrane to endosome transport(GO:0048227)	endosome(GO:0005768);early endosome(GO:0005769);plasma membrane(GO:0005886);endocytic vesicle(GO:0030139);intracellular membrane-bounded organelle(GO:0043231);extracellular exosome(GO:0070062);exocytic vesicle(GO:0070382);anchored component of synaptic vesicle membrane(GO:0098993)	Membrane Trafficking;Metabolism of proteins;Vesicle-mediated transport;Immune System;Innate Immune System;RAB geranylgeranylation;Neutrophil degranulation;Post-translational protein modification;Clathrin-mediated endocytosis
Erc1	tr|F1LPE9|F1LPE9_RAT ELKS/Rab6-interacting/CAST family member 1 OS=Rattus norvegicus OX=10116 GN=Erc1 PE=1 SV=1;sp|Q811U3|RB6I2_RAT ELKS/Rab6-interacting/CAST family member 1 OS=Rattus norvegicus OX=10116 GN=Erc1 PE=1 SV=1;tr|A0A0G2JYT1|A0A0G2JYT1_RAT ELKS	tr|F1LPE9|F1LPE9_RAT;sp|Q811U3|RB6I2_RAT;tr|A0A0G2JYT1|A0A0G2JYT1_RAT	23.8557	23.6855	-0.170191	23.7247	19.831	-3.89376	26.9783	22.962	-4.01623	-2.69339	FALSE		TRUE	Various	ELKS/Rab6-interacting/CAST family member 1	ELKS/RAB6-INTERACTING/CAST FAMILY MEMBER 1 (PTHR18861:SF1)	enzyme regulator activity(GO:0030234);protein binding(GO:0005515)	intracellular protein transport(GO:0006886);vesicle-mediated transport(GO:0016192)		G-protein modulator(PC00022);membrane traffic protein(PC00150)		protein binding(GO:0005515);Rab GTPase binding(GO:0017137);PDZ domain binding(GO:0030165);structural constituent of presynaptic active zone(GO:0098882);voltage-gated calcium channel activity involved in positive regulation of presynaptic cytosolic calcium levels(GO:0099635)	I-kappaB phosphorylation(GO:0007252);protein transport(GO:0015031);synaptic vesicle priming(GO:0016082);retrograde transport, endosome to Golgi(GO:0042147)	Golgi membrane(GO:0000139);cytoplasm(GO:0005737);centrosome(GO:0005813);cytosol(GO:0005829);synaptic vesicle(GO:0008021);IkappaB kinase complex(GO:0008385);postsynaptic density(GO:0014069);membrane(GO:0016020);ciliary basal body(GO:0036064);synapse(GO:0045202);presynaptic active zone cytoplasmic component(GO:0098831);glutamatergic synapse(GO:0098978);GABA-ergic synapse(GO:0098982)
Daxx	tr|Q6MGC8|Q6MGC8_RAT Death domain-associated protein 6 OS=Rattus norvegicus OX=10116 GN=Daxx PE=1 SV=1;sp|Q8VIB2|DAXX_RAT Death domain-associated protein 6 OS=Rattus norvegicus OX=10116 GN=Daxx PE=1 SV=1	tr|Q6MGC8|Q6MGC8_RAT;sp|Q8VIB2|DAXX_RAT	22.7724	22.2556	-0.516772	22.6887	19.831	-2.85777	22.8525	18.2029	-4.64957	-2.6747	FALSE		FALSE		Death domain-associated protein 6	DEATH DOMAIN-ASSOCIATED PROTEIN 6 (PTHR12766:SF7)					FAS signaling pathway->Death-associated protein 6;;Apoptosis signaling pathway->Death-associated protein 6;;;	p53 binding(GO:0002039);transcription coactivator activity(GO:0003713);transcription corepressor activity(GO:0003714);protein binding(GO:0005515);transcription factor binding(GO:0008134);JUN kinase binding(GO:0008432);kinesin binding(GO:0019894);enzyme binding(GO:0019899);protein kinase binding(GO:0019901);protein kinase activator activity(GO:0030295);ubiquitin protein ligase binding(GO:0031625);…	negative regulation of transcription by RNA polymerase II(GO:0000122);mitotic cytokinesis(GO:0000281);positive regulation of protein phosphorylation(GO:0001934);chromatin organization(GO:0006325);nucleosome assembly(GO:0006334);chromatin remodeling(GO:0006338);regulation of transcription, DNA-templated(GO:0006355);apoptotic process(GO:0006915);response to metal ion(GO:0010038);negative regulation…	chromosome, centromeric region(GO:0000775);heterochromatin(GO:0000792);XY body(GO:0001741);nucleus(GO:0005634);nucleolus(GO:0005730);cytoplasm(GO:0005737);cytosol(GO:0005829);microtubule(GO:0005874);cell cortex(GO:0005938);nuclear body(GO:0016604);PML body(GO:0016605);neuron projection(GO:0043005);cell body(GO:0044297)	SUMOylation of transcription cofactors;Metabolism of proteins;RNA Polymerase II Transcription;Regulation of TP53 Expression and Degradation;Gene expression (Transcription);Regulation of TP53 Degradation;SUMO E3 ligases SUMOylate target proteins;Generic Transcription Pathway;SUMOylation;Regulation of TP53 Activity;Post-translational protein modification;Transcriptional Regulation by TP53
Rps8	sp|P62243|RS8_RAT 40S ribosomal protein S8 OS=Rattus norvegicus OX=10116 GN=Rps8 PE=1 SV=2;tr|M0R7Q5|M0R7Q5_RAT 40S ribosomal protein S8 OS=Rattus norvegicus OX=10116 GN=LOC100363452 PE=3 SV=1;tr|D3ZIE1|D3ZIE1_RAT 40S ribosomal protein S8 OS=Rattus norvegi	sp|P62243|RS8_RAT;tr|M0R7Q5|M0R7Q5_RAT;tr|D3ZIE1|D3ZIE1_RAT;tr|Q6TXJ0|Q6TXJ0_RAT	26.1221	23.8129	-2.30923	25.4098	19.831	-5.57879	18.2029	18.2029	0	-2.62934	FALSE		FALSE		40S ribosomal protein S8	40S RIBOSOMAL PROTEIN S8 (PTHR10394:SF3)	structural constituent of ribosome(GO:0003735)	maturation of SSU-rRNA from tricistronic rRNA transcript (SSU-rRNA, 5.8S rRNA, LSU-rRNA)(GO:0000462)	cytosolic small ribosomal subunit(GO:0022627)			molecular_function(GO:0003674);structural constituent of ribosome(GO:0003735)	maturation of SSU-rRNA from tricistronic rRNA transcript (SSU-rRNA, 5.8S rRNA, LSU-rRNA)(GO:0000462);translation(GO:0006412);biological_process(GO:0008150)	endoplasmic reticulum(GO:0005783);cytosol(GO:0005829);membrane(GO:0016020);cytosolic small ribosomal subunit(GO:0022627);ribonucleoprotein complex(GO:1990904)	rRNA processing;Metabolism of proteins;Metabolism of RNA;Major pathway of rRNA processing in the nucleolus and cytosol;Ribosomal scanning and start codon recognition;Nonsense-Mediated Decay (NMD);rRNA processing in the nucleus and cytosol;Eukaryotic Translation Initiation;Formation of the ternary complex, and subsequently, the 43S complex;Nonsense Mediated Decay (NMD) enhanced by the Exon Junctio…
Tbc1d10b	tr|D3ZSY8|D3ZSY8_RAT TBC1 domain family, member 10b OS=Rattus norvegicus OX=10116 GN=Tbc1d10b PE=1 SV=1	tr|D3ZSY8|D3ZSY8_RAT	27.0183	25.0547	-1.96357	26.7756	22.9126	-3.86304	25.9486	23.9877	-1.96087	-2.59583	FALSE		TRUE	Various	TBC1 domain family, member 10b	TBC1 DOMAIN FAMILY MEMBER 10B (PTHR22957:SF207)	GTPase activator activity(GO:0005096);GTPase activity(GO:0003924);Rab GTPase binding(GO:0017137)	intracellular protein transport(GO:0006886)	intracellular(GO:0005622)	G-protein modulator(PC00022);cysteine protease(PC00081)		GTPase activator activity(GO:0005096);Rab GTPase binding(GO:0017137)	intracellular protein transport(GO:0006886);retrograde transport, endosome to Golgi(GO:0042147);regulation of GTPase activity(GO:0043087);activation of GTPase activity(GO:0090630)	cytosol(GO:0005829);plasma membrane(GO:0005886)	TBC/RABGAPs;Membrane Trafficking;Rab regulation of trafficking;Vesicle-mediated transport
Myef2	tr|D4AEI5|D4AEI5_RAT Myelin expression factor 2 OS=Rattus norvegicus OX=10116 GN=Myef2 PE=1 SV=1;tr|A0A0G2K402|A0A0G2K402_RAT Myelin expression factor 2 OS=Rattus norvegicus OX=10116 GN=Myef2 PE=1 SV=1	tr|D4AEI5|D4AEI5_RAT;tr|A0A0G2K402|A0A0G2K402_RAT	22.9908	20.1328	-2.85799	24.1168	23.5776	-0.539191	22.5855	18.2029	-4.38255	-2.59324	FALSE		FALSE		Myelin expression factor 2	MYELIN EXPRESSION FACTOR 2 (PTHR23003:SF15)	mRNA binding(GO:0003729)	cellular response to stress(GO:0033554);gene expression(GO:0010467);mRNA catabolic process(GO:0006402);regulation of mRNA stability(GO:0043488);response to oxidative stress(GO:0006979)	U5 snRNP(GO:0005682);cytoplasm(GO:0005737);post-mRNA release spliceosomal complex(GO:0071014)	ribonucleoprotein(PC00201)		RNA polymerase II proximal promoter sequence-specific DNA binding(GO:0000978);DNA-binding transcription factor activity, RNA polymerase II-specific(GO:0000981);DNA-binding transcription repressor activity, RNA polymerase II-specific(GO:0001227);single-stranded DNA binding(GO:0003697);mRNA binding(GO:0003729)	negative regulation of transcription by RNA polymerase II(GO:0000122);regulation of transcription by RNA polymerase II(GO:0006357);myotube differentiation(GO:0014902);neuron differentiation(GO:0030182);regulation of mRNA stability involved in response to oxidative stress(GO:2000815)	nucleus(GO:0005634);cytoplasm(GO:0005737);post-mRNA release spliceosomal complex(GO:0071014);ribonucleoprotein complex(GO:1990904)
Baiap2	sp|Q6GMN2|BAIP2_RAT Brain-specific angiogenesis inhibitor 1-associated protein 2 OS=Rattus norvegicus OX=10116 GN=Baiap2 PE=1 SV=1	sp|Q6GMN2|BAIP2_RAT	24.3774	25.9895	1.61207	25.3814	19.831	-5.55042	22.0368	18.2029	-3.83387	-2.59074	FALSE		TRUE	Various	Brain-specific angiogenesis inhibitor 1-associated protein 2	BRAIN-SPECIFIC ANGIOGENESIS INHIBITOR 1-ASSOCIATED PROTEIN 2 (PTHR14206:SF3)		actin cytoskeleton reorganization(GO:0031532);actin filament bundle assembly(GO:0051017);actin filament polymerization(GO:0030041);positive regulation of actin filament polymerization(GO:0030838)	actin cytoskeleton(GO:0015629);cytosol(GO:0005829);nucleoplasm(GO:0005654)	receptor(PC00197)		transcription cofactor binding(GO:0001221);protein binding(GO:0005515);cytoskeletal adaptor activity(GO:0008093);PDZ domain binding(GO:0030165);identical protein binding(GO:0042802);proline-rich region binding(GO:0070064);scaffold protein binding(GO:0097110)	plasma membrane organization(GO:0007009);brain development(GO:0007420);regulation of cell shape(GO:0008360);response to bacterium(GO:0009617);positive regulation of neuron projection development(GO:0010976);dendrite development(GO:0016358);neuron differentiation(GO:0030182);positive regulation of actin filament polymerization(GO:0030838);regulation of actin cytoskeleton organization(GO:0032956);p…	ruffle(GO:0001726);nucleoplasm(GO:0005654);rough endoplasmic reticulum(GO:0005791);Golgi apparatus(GO:0005794);cytosol(GO:0005829);microtubule(GO:0005874);plasma membrane(GO:0005886);postsynaptic density(GO:0014069);actin cytoskeleton(GO:0015629);secretory granule(GO:0030141);filopodium(GO:0030175);neuron projection(GO:0043005);neuronal cell body(GO:0043025);dendritic spine(GO:0043197);dendritic …	VEGFA-VEGFR2 Pathway;Regulation of actin dynamics for phagocytic cup formation;Immune System;Fcgamma receptor (FCGR) dependent phagocytosis;Signaling by Receptor Tyrosine Kinases;Signaling by VEGF;Innate Immune System;Signal Transduction;RHO GTPase Effectors;Signaling by Rho GTPases;RHO GTPases Activate WASPs and WAVEs
Lman1	tr|A0A0G2JXC1|A0A0G2JXC1_RAT Protein ERGIC-53 OS=Rattus norvegicus OX=10116 GN=Lman1 PE=1 SV=1;tr|F1LRA1|F1LRA1_RAT Protein ERGIC-53 OS=Rattus norvegicus OX=10116 GN=Lman1 PE=1 SV=3;sp|Q62902|LMAN1_RAT Protein ERGIC-53 OS=Rattus norvegicus OX=10116 GN=Lman	tr|A0A0G2JXC1|A0A0G2JXC1_RAT;tr|F1LRA1|F1LRA1_RAT;sp|Q62902|LMAN1_RAT	21.5395	23.1478	1.60836	22.3263	19.831	-2.49534	25.0871	18.2029	-6.88416	-2.59038	FALSE		FALSE		Protein ERGIC-53	PROTEIN ERGIC-53 (PTHR12223:SF32)	monosaccharide binding(GO:0048029)	ER to Golgi vesicle-mediated transport(GO:0006888);Golgi organization(GO:0007030);endoplasmic reticulum organization(GO:0007029)	COPII-coated ER to Golgi transport vesicle(GO:0030134);Golgi membrane(GO:0000139);endoplasmic reticulum membrane(GO:0005789);endoplasmic reticulum-Golgi intermediate compartment(GO:0005793);plasma membrane(GO:0005886);vacuole(GO:0005773)	membrane traffic protein(PC00150)		calcium ion binding(GO:0005509);mannose binding(GO:0005537);identical protein binding(GO:0042802)	endoplasmic reticulum to Golgi vesicle-mediated transport(GO:0006888);endoplasmic reticulum organization(GO:0007029);Golgi organization(GO:0007030);positive regulation of organelle organization(GO:0010638);protein transport(GO:0015031)	Golgi membrane(GO:0000139);cytoplasm(GO:0005737);endoplasmic reticulum(GO:0005783);endoplasmic reticulum membrane(GO:0005789);endoplasmic reticulum-Golgi intermediate compartment(GO:0005793);Golgi apparatus(GO:0005794);integral component of membrane(GO:0016021);sarcomere(GO:0030017);COPII-coated ER to Golgi transport vesicle(GO:0030134);endoplasmic reticulum-Golgi intermediate compartment membran…	Membrane Trafficking;Metabolism of proteins;Vesicle-mediated transport;Cargo concentration in the ER;COPII-mediated vesicle transport;ER to Golgi Anterograde Transport;Transport to the Golgi and subsequent modification;Asparagine N-linked glycosylation;Post-translational protein modification
Uqcrfs1	sp|P20788|UCRI_RAT Cytochrome b-c1 complex subunit Rieske, mitochondrial OS=Rattus norvegicus OX=10116 GN=Uqcrfs1 PE=1 SV=2	sp|P20788|UCRI_RAT	27.1531	26.6745	-0.478573	26.5163	27.117	0.600735	26.0275	18.2029	-7.82452	-2.56745	FALSE		FALSE		Cytochrome b-c1 complex subunit Rieske, mitochondrial	CYTOCHROME B-C1 COMPLEX SUBUNIT RIESKE, MITOCHONDRIAL-RELATED (PTHR10134:SF1)	electron transfer activity(GO:0009055);oxidoreductase activity, acting on diphenols and related substances as donors(GO:0016679)		plasma membrane(GO:0005886)			ubiquinol-cytochrome-c reductase activity(GO:0008121);protein-containing complex binding(GO:0044877);metal ion binding(GO:0046872);2 iron, 2 sulfur cluster binding(GO:0051537)	mitochondrial electron transport, ubiquinol to cytochrome c(GO:0006122);response to hormone(GO:0009725);response to drug(GO:0042493);response to antibiotic(GO:0046677)	mitochondrion(GO:0005739);mitochondrial respiratory chain complex III(GO:0005750);mitochondrial respiratory chain complex IV(GO:0005751);integral component of membrane(GO:0016021);mitochondrial membrane(GO:0031966);respiratory chain complex III(GO:0045275)
Rabep2	tr|Q5EBC7|Q5EBC7_RAT Rab GTPase-binding effector protein 2 OS=Rattus norvegicus OX=10116 GN=Rabep2 PE=1 SV=1;sp|Q62835|RABE2_RAT Rab GTPase-binding effector protein 2 OS=Rattus norvegicus OX=10116 GN=Rabep2 PE=1 SV=1	tr|Q5EBC7|Q5EBC7_RAT;sp|Q62835|RABE2_RAT	23.4735	22.8183	-0.655189	23.1775	19.831	-3.34654	21.884	18.2029	-3.68101	-2.56091	FALSE		FALSE		Rab GTPase-binding effector protein 2	RAB GTPASE-BINDING EFFECTOR PROTEIN 2 (PTHR31179:SF6)						GTPase activator activity(GO:0005096);growth factor activity(GO:0008083)	endocytosis(GO:0006897);regulation of signaling receptor activity(GO:0010469);protein transport(GO:0015031);positive regulation of GTPase activity(GO:0043547);regulation of cilium assembly(GO:1902017)	early endosome(GO:0005769);centrosome(GO:0005813);cytosol(GO:0005829);ciliary basal body(GO:0036064);intracellular membrane-bounded organelle(GO:0043231)
Usp9y	tr|A0A0G2JZU8|A0A0G2JZU8_RAT Ubiquitin-specific peptidase 9, Y-linked OS=Rattus norvegicus OX=10116 GN=Usp9y PE=3 SV=1;tr|A0A1B0GWR2|A0A1B0GWR2_RAT Ubiquitin-specific peptidase 9, Y-linked (Fragment) OS=Rattus norvegicus OX=10116 GN=Usp9y PE=4 SV=1	tr|A0A0G2JZU8|A0A0G2JZU8_RAT;tr|A0A1B0GWR2|A0A1B0GWR2_RAT	23.0544	20.1328	-2.92158	19.831	19.831	0	22.9402	18.2029	-4.73723	-2.55293	FALSE		FALSE		Ubiquitin-specific peptidase 9, Y-linked	UBIQUITIN CARBOXYL-TERMINAL HYDROLASE FAF-Y-RELATED (PTHR24006:SF693)	cysteine-type endopeptidase activity(GO:0004197);thiol-dependent ubiquitin-specific protease activity(GO:0004843)	protein deubiquitination(GO:0016579)	cytoplasm(GO:0005737)			cysteine-type endopeptidase activity(GO:0004197);thiol-dependent ubiquitin-specific protease activity(GO:0004843);thiol-dependent ubiquitinyl hydrolase activity(GO:0036459)	ubiquitin-dependent protein catabolic process(GO:0006511);protein deubiquitination(GO:0016579)	cytoplasm(GO:0005737)
RGD1310819	tr|D3ZBU7|D3ZBU7_RAT Similar to putative protein (5S487) OS=Rattus norvegicus OX=10116 GN=RGD1310819 PE=1 SV=3	tr|D3ZBU7|D3ZBU7_RAT	23.5366	22.4955	-1.04112	21.7814	19.831	-1.95045	22.8475	18.2029	-4.64461	-2.54539	FALSE		FALSE		Similar to putative protein (5S487)	RIKEN CDNA 2010300C02 GENE (PTHR47743:SF1)
Iqgap2	tr|F1LW74|F1LW74_RAT IQ motif-containing GTPase-activating protein 2 OS=Rattus norvegicus OX=10116 GN=Iqgap2 PE=1 SV=3	tr|F1LW74|F1LW74_RAT	21.2441	20.1328	-1.11129	24.106	19.831	-4.27501	20.4527	18.2029	-2.24976	-2.54535	FALSE		FALSE		IQ motif-containing GTPase-activating protein 2	RAS GTPASE-ACTIVATING-LIKE PROTEIN IQGAP2 (PTHR14149:SF12)	enzyme regulator activity(GO:0030234);protein binding(GO:0005515)	cell cycle(GO:0007049);intracellular signal transduction(GO:0035556)		G-protein modulator(PC00022)		calmodulin binding(GO:0005516);phosphatidylinositol-3,4,5-trisphosphate binding(GO:0005547);Rho GTPase binding(GO:0017048);Rac GTPase binding(GO:0048365);actin filament binding(GO:0051015);Arp2/3 complex binding(GO:0071933)	Arp2/3 complex-mediated actin nucleation(GO:0034314);regulation of GTPase activity(GO:0043087);thrombin-activated receptor signaling pathway(GO:0070493)	cytoplasm(GO:0005737);microtubule(GO:0005874);microvillus(GO:0005902);cell surface(GO:0009986);lamellipodium(GO:0030027);filopodium(GO:0030175);exocytic vesicle(GO:0070382)	Signal Transduction;Innate Immune System;RHO GTPases activate IQGAPs;Signaling by Rho GTPases;Neutrophil degranulation;Immune System;RHO GTPase Effectors
Wipi2	sp|Q6AY57|WIPI2_RAT WD repeat domain phosphoinositide-interacting protein 2 OS=Rattus norvegicus OX=10116 GN=Wipi2 PE=1 SV=1	sp|Q6AY57|WIPI2_RAT	22.6352	20.1328	-2.50237	19.831	19.831	0	23.2898	18.2029	-5.08687	-2.52975	FALSE		FALSE		WD repeat domain phosphoinositide-interacting protein 2	WD REPEAT DOMAIN PHOSPHOINOSITIDE-INTERACTING PROTEIN 2 (PTHR11227:SF27)	Atg12 activating enzyme activity(GO:0019778);Atg12 conjugating enzyme activity(GO:0061651);Atg12 ligase activity(GO:0061660);Atg8-specific protease activity(GO:0019786);phosphatidylinositol-3-phosphate binding(GO:0032266)	Atg1/ULK1 kinase complex assembly(GO:1904745);autophagosome assembly(GO:0000045);autophagy of mitochondrion(GO:0000422);cellular protein localization(GO:0034613);protein lipidation(GO:0006497);transmembrane transport(GO:0055085)	cytosol(GO:0005829);extrinsic component of membrane(GO:0019898);phagophore assembly site(GO:0000407);whole membrane(GO:0098805)			molecular_function(GO:0003674);phosphatidylinositol-5-phosphate binding(GO:0010314);phosphatidylinositol-3-phosphate binding(GO:0032266);phosphatidylinositol-3,5-bisphosphate binding(GO:0080025)	autophagosome assembly(GO:0000045);autophagy of mitochondrion(GO:0000422);protein lipidation(GO:0006497);biological_process(GO:0008150);cellular response to starvation(GO:0009267);protein localization to phagophore assembly site(GO:0034497);protein lipidation involved in autophagosome assembly(GO:0061739);xenophagy(GO:0098792)	phagophore assembly site(GO:0000407);cellular_component(GO:0005575);nucleoplasm(GO:0005654);autophagosome(GO:0005776);cytosol(GO:0005829);membrane(GO:0016020);extrinsic component of membrane(GO:0019898);protein-containing complex(GO:0032991);phagophore assembly site membrane(GO:0034045)	Cellular responses to external stimuli;Macroautophagy
Sap30bp	tr|B5DFL5|B5DFL5_RAT SAP30 binding protein (Predicted), isoform CRA_a OS=Rattus norvegicus OX=10116 GN=Sap30bp PE=1 SV=1	tr|B5DFL5|B5DFL5_RAT	24.5259	20.1328	-4.39305	22.1179	19.831	-2.28693	26.0622	25.1735	-0.888662	-2.52288	FALSE		TRUE	Various	SAP30 binding protein (Predicted), isoform CRA_a	SAP30-BINDING PROTEIN (PTHR13464:SF0)			nucleus(GO:0005634)	transcription factor(PC00218)			regulation of transcription, DNA-templated(GO:0006355);positive regulation of cell death(GO:0010942)	nucleus(GO:0005634);nucleoplasm(GO:0005654);intermediate filament cytoskeleton(GO:0045111)
Exoc1	tr|A0A0G2K2V5|A0A0G2K2V5_RAT Exocyst complex component 1 OS=Rattus norvegicus OX=10116 GN=Exoc1 PE=1 SV=1	tr|A0A0G2K2V5|A0A0G2K2V5_RAT	22.9343	23.2024	0.268086	22.3351	19.831	-2.50409	23.5352	18.2029	-5.33221	-2.52274	FALSE		FALSE		Exocyst complex component 1	EXOCYST COMPLEX COMPONENT 1-RELATED (PTHR16092:SF28)	GTP-Rho binding(GO:0017049);phosphatidylinositol-4,5-bisphosphate binding(GO:0005546)	Golgi to plasma membrane transport(GO:0006893);cellular protein-containing complex localization(GO:0034629);vesicle fusion to plasma membrane(GO:0099500)	exocyst(GO:0000145);plasma membrane(GO:0005886)	transfer/carrier protein(PC00219)		phosphatidylinositol-4,5-bisphosphate binding(GO:0005546);GTP-Rho binding(GO:0017049)	exocytosis(GO:0006887);Golgi to plasma membrane transport(GO:0006893);phosphatidylinositol-mediated signaling(GO:0048015);positive regulation of protein secretion(GO:0050714);exocyst localization(GO:0051601)	exocyst(GO:0000145);cytoplasm(GO:0005737);plasma membrane(GO:0005886);cytoplasmic side of apical plasma membrane(GO:0098592)	Cargo trafficking to the periciliary membrane;VxPx cargo-targeting to cilium;Metabolism of proteins;Peptide hormone metabolism;Organelle biogenesis and maintenance;Cilium Assembly;Insulin processing
Tmx1	tr|Q52KJ9|Q52KJ9_RAT Thioredoxin domain containing 1 OS=Rattus norvegicus OX=10116 GN=Tmx1 PE=1 SV=1	tr|Q52KJ9|Q52KJ9_RAT	23.5626	20.1328	-3.42973	23.9539	19.831	-4.12289	18.2029	18.2029	0	-2.51754	FALSE		FALSE		Thioredoxin domain containing 1	THIOREDOXIN-RELATED TRANSMEMBRANE PROTEIN 1 (PTHR46107:SF2)		apoptotic process(GO:0006915);intracellular signal transduction(GO:0035556);response to stress(GO:0006950)				disulfide oxidoreductase activity(GO:0015036)	response to endoplasmic reticulum stress(GO:0034976);cell redox homeostasis(GO:0045454);oxidation-reduction process(GO:0055114)	endoplasmic reticulum membrane(GO:0005789);integral component of membrane(GO:0016021)
NA	tr|A0A0G2JZ76|A0A0G2JZ76_RAT Uncharacterized protein (Fragment) OS=Rattus norvegicus OX=10116 PE=1 SV=1	tr|A0A0G2JZ76|A0A0G2JZ76_RAT	20.1328	20.1328	0	22.5235	19.831	-2.69249	23.0384	18.2029	-4.83544	-2.50931	FALSE		FALSE		#N/A	#N/A	#N/A	#N/A	#N/A	#N/A	#N/A	#N/A	#N/A	#N/A	#N/A
Usp14	tr|A0A0G2JVV5|A0A0G2JVV5_RAT Ubiquitin carboxyl-terminal hydrolase OS=Rattus norvegicus OX=10116 GN=Usp14 PE=1 SV=1;tr|Q5U2N2|Q5U2N2_RAT Ubiquitin carboxyl-terminal hydrolase OS=Rattus norvegicus OX=10116 GN=Usp14 PE=1 SV=1	tr|A0A0G2JVV5|A0A0G2JVV5_RAT;tr|Q5U2N2|Q5U2N2_RAT	22.6663	20.1328	-2.53344	22.2029	19.831	-2.37194	20.7965	18.2029	-2.59355	-2.49964	FALSE		FALSE		Ubiquitin specific protease 14	UBIQUITIN CARBOXYL-TERMINAL HYDROLASE 14 (PTHR43982:SF1)			nucleus(GO:0005634)	cysteine protease(PC00081)		thiol-dependent ubiquitin-specific protease activity(GO:0004843);endopeptidase inhibitor activity(GO:0004866);thiol-dependent ubiquitinyl hydrolase activity(GO:0036459);proteasome binding(GO:0070628)	ubiquitin-dependent protein catabolic process(GO:0006511);chemical synaptic transmission(GO:0007268);negative regulation of endopeptidase activity(GO:0010951);protein deubiquitination(GO:0016579);regulation of chemotaxis(GO:0050920);regulation of proteasomal protein catabolic process(GO:0061136);negative regulation of ER-associated ubiquitin-dependent protein catabolic process(GO:1903070)	cytosol(GO:0005829);cell surface(GO:0009986);cytoplasmic vesicle(GO:0031410);synapse(GO:0045202)	Post-translational protein modification;Ub-specific processing proteases;Deubiquitination;Metabolism of proteins
Zyx	tr|D4A7U1|D4A7U1_RAT Zyxin OS=Rattus norvegicus OX=10116 GN=Zyx PE=1 SV=1	tr|D4A7U1|D4A7U1_RAT	21.6493	20.1328	-1.51652	21.9718	19.831	-2.14083	22.0392	18.2029	-3.83623	-2.49786	FALSE		FALSE		Zyxin	ZYXIN (PTHR24212:SF1)	kinase regulator activity(GO:0019207);protein binding(GO:0005515);structural molecule activity(GO:0005198)	cell cycle(GO:0007049);cellular component morphogenesis(GO:0032989)	cell junction(GO:0030054);intracellular(GO:0005622);plasma membrane(GO:0005886)	actin family cytoskeletal protein(PC00041);cell junction protein(PC00070);kinase modulator(PC00140)		metal ion binding(GO:0046872)	cell-matrix adhesion(GO:0007160);signal transduction(GO:0007165);transforming growth factor beta receptor signaling pathway(GO:0007179);integrin-mediated signaling pathway(GO:0007229);stress fiber assembly(GO:0043149);regulation of inflammatory response(GO:0050727);cellular response to interferon-gamma(GO:0071346)	stress fiber(GO:0001725);nucleus(GO:0005634);cytoplasm(GO:0005737);cytosol(GO:0005829);cell-cell adherens junction(GO:0005913);focal adhesion(GO:0005925);phagocytic vesicle(GO:0045335)
NA	tr|Q7TQ77|Q7TQ77_RAT Ac1288 OS=Rattus norvegicus OX=10116 PE=1 SV=1	tr|Q7TQ77|Q7TQ77_RAT	20.1328	20.1328	0	21.8386	19.831	-2.00759	23.674	18.2029	-5.47101	-2.49287	FALSE		FALSE		#N/A	#N/A	#N/A	#N/A	#N/A	#N/A	#N/A	#N/A	#N/A	#N/A	#N/A
Map3k7	sp|P0C8E4|M3K7_RAT Mitogen-activated protein kinase kinase kinase 7 OS=Rattus norvegicus OX=10116 GN=Map3k7 PE=1 SV=1	sp|P0C8E4|M3K7_RAT	25.6663	25.8146	0.148341	25.6335	19.831	-5.80253	27.9204	26.1313	-1.7891	-2.4811	FALSE		TRUE	Phospho	Mitogen-activated protein kinase kinase kinase 7	MITOGEN-ACTIVATED PROTEIN KINASE KINASE KINASE 7 (PTHR46716:SF1)	DNA-binding transcription factor activity(GO:0003700);MAP kinase activity(GO:0004707);MAP kinase kinase activity(GO:0004708)	I-kappaB kinase/NF-kappaB signaling(GO:0007249);JNK cascade(GO:0007254);activation of MAPKK activity(GO:0000186);positive regulation of I-kappaB kinase/NF-kappaB signaling(GO:0043123);positive regulation of NF-kappaB transcription factor activity(GO:0051092);transcription, DNA-templated(GO:0006351)	intracellular(GO:0005622)		Gonadotropin-releasing hormone receptor pathway->TAK1;;Toll receptor signaling pathway->transforming-growth factor beta-activated kinase 1;;TGF-beta signaling pathway->TGFbeta-activated kinase-1;;Wnt signaling pathway->Transforming growth factor beta activated kinase 1;;Inflammation mediated by chemokine and cytokine signaling pathway->Mitogen-activated protein kinase kinase;;p38 MAPK pathway->TG…	magnesium ion binding(GO:0000287);protein kinase activity(GO:0004672);protein serine/threonine kinase activity(GO:0004674);MAP kinase kinase activity(GO:0004708);MAP kinase kinase kinase activity(GO:0004709);protein binding(GO:0005515);ATP binding(GO:0005524);receptor tyrosine kinase binding(GO:0030971);identical protein binding(GO:0042802);scaffold protein binding(GO:0097110)	MAPK cascade(GO:0000165);activation of MAPKK activity(GO:0000186);activation of MAPK activity(GO:0000187);angiogenesis(GO:0001525);neural tube formation(GO:0001841);positive regulation of T cell cytokine production(GO:0002726);protein phosphorylation(GO:0006468);apoptotic process(GO:0006915);transforming growth factor beta receptor signaling pathway(GO:0007179);activation of NF-kappaB-inducing ki…	Ada2/Gcn5/Ada3 transcription activator complex(GO:0005671);cytoplasm(GO:0005737);plasma membrane(GO:0005886);IkappaB kinase complex(GO:0008385);postsynaptic density(GO:0014069)	Toll Like Receptor 3 (TLR3) Cascade;Interleukin-1 family signaling;Interleukin-17 signaling;Nucleotide-binding domain, leucine rich repeat containing receptor (NLR) signaling pathways;Death Receptor Signalling;Signaling by Interleukins;MyD88-independent TLR4 cascade ;Toll-Like Receptors Cascades;Toll Like Receptor 2 (TLR2) Cascade;Immune System;Beta-catenin independent WNT signaling;Interleukin-1…
Cavin1, Ptrf	tr|G3V8L9|G3V8L9_RAT Caveolae-associated protein 1 OS=Rattus norvegicus OX=10116 GN=Cavin1 PE=1 SV=1	tr|G3V8L9|G3V8L9_RAT	23.1928	20.1328	-3.06	24.1612	19.831	-4.3302	18.2029	18.2029	0	-2.4634	FALSE		TRUE	RNA	#N/A	#N/A	#N/A	#N/A	#N/A	#N/A	#N/A	#N/A	#N/A	#N/A	#N/A
Alb	tr|A0A0G2JSH5|A0A0G2JSH5_RAT Serum albumin OS=Rattus norvegicus OX=10116 GN=Alb PE=1 SV=1	tr|A0A0G2JSH5|A0A0G2JSH5_RAT	27.8735	28.7258	0.852277	27.5337	19.831	-7.70273	28.4425	27.9066	-0.535907	-2.46212	FALSE		FALSE		Serum albumin	SERUM ALBUMIN (PTHR11385:SF13)		transport(GO:0006810)		transfer/carrier protein(PC00219)		DNA binding(GO:0003677);fatty acid binding(GO:0005504);drug binding(GO:0008144);zinc ion binding(GO:0008270);toxic substance binding(GO:0015643);oxygen binding(GO:0019825);enzyme binding(GO:0019899);pyridoxal phosphate binding(GO:0030170);small molecule binding(GO:0036094);identical protein binding(GO:0042802);metal ion binding(GO:0046872);chaperone binding(GO:0051087);exogenous protein binding(G…	transport(GO:0006810);response to nutrient(GO:0007584);cellular response to starvation(GO:0009267);response to organic substance(GO:0010033);negative regulation of protein oligomerization(GO:0032460);vasodilation(GO:0042311);negative regulation of apoptotic process(GO:0043066);positive regulation of circadian sleep/wake cycle, non-REM sleep(GO:0046010);response to mercury ion(GO:0046689);maintena…	extracellular region(GO:0005576);basement membrane(GO:0005604);extracellular space(GO:0005615);cytoplasm(GO:0005737);endoplasmic reticulum(GO:0005783);Golgi apparatus(GO:0005794);protein-containing complex(GO:0032991);extracellular exosome(GO:0070062)	Regulation of Insulin-like Growth Factor (IGF) transport and uptake by Insulin-like Growth Factor Binding Proteins (IGFBPs);HDL remodeling;Metabolism of proteins;Response to elevated platelet cytosolic Ca2+;Platelet activation, signaling and aggregation;Platelet degranulation ;SLC-mediated transmembrane transport;Transport of organic anions;Scavenging of heme from plasma;Metabolism of steroids;Pl…
Micu1	tr|F1LNV5|F1LNV5_RAT Calcium uptake protein 1, mitochondrial OS=Rattus norvegicus OX=10116 GN=Micu1 PE=1 SV=2;sp|Q6P6Q9|MICU1_RAT Calcium uptake protein 1, mitochondrial OS=Rattus norvegicus OX=10116 GN=Micu1 PE=2 SV=1;tr|A0A0G2K0T5|A0A0G2K0T5_RAT Calcium	tr|F1LNV5|F1LNV5_RAT;sp|Q6P6Q9|MICU1_RAT;tr|A0A0G2K0T5|A0A0G2K0T5_RAT	23.6657	20.1328	-3.53285	19.831	19.831	0	22.0544	18.2029	-3.85145	-2.46143	FALSE		FALSE		Calcium uptake protein 1, mitochondrial	CALCIUM UPTAKE PROTEIN 1, MITOCHONDRIAL (PTHR12294:SF1)	calcium ion binding(GO:0005509);calmodulin binding(GO:0005516)			calmodulin(PC00061)		calcium ion binding(GO:0005509);identical protein binding(GO:0042802);protein heterodimerization activity(GO:0046982)	mitochondrial calcium ion transmembrane transport(GO:0006851);calcium import into the mitochondrion(GO:0036444);protein homooligomerization(GO:0051260);mitochondrial calcium ion homeostasis(GO:0051560);positive regulation of mitochondrial calcium ion concentration(GO:0051561);calcium ion import(GO:0070509);regulation of cellular hyperosmotic salinity response(GO:1900069)	mitochondrion(GO:0005739);mitochondrial inner membrane(GO:0005743);mitochondrial intermembrane space(GO:0005758);integral component of mitochondrial membrane(GO:0032592);calcium channel complex(GO:0034704);uniplex complex(GO:1990246)	Mitochondrial calcium ion transport;Processing of SMDT1;Transport of small molecules
Rabep1	sp|O35550|RABE1_RAT Rab GTPase-binding effector protein 1 OS=Rattus norvegicus OX=10116 GN=Rabep1 PE=1 SV=1;tr|G3V9J7|G3V9J7_RAT Rab GTPase-binding effector protein 1 OS=Rattus norvegicus OX=10116 GN=Rabep1 PE=1 SV=1	sp|O35550|RABE1_RAT;tr|G3V9J7|G3V9J7_RAT	24.2375	22.9634	-1.2741	24.6549	19.831	-4.82398	27.4953	26.2159	-1.2794	-2.45916	FALSE		FALSE		Rab GTPase-binding effector protein 1	RAB GTPASE-BINDING EFFECTOR PROTEIN 1 (PTHR31179:SF5)						GTPase activator activity(GO:0005096);protein binding(GO:0005515);growth factor activity(GO:0008083);protein domain specific binding(GO:0019904);protein homodimerization activity(GO:0042803)	Golgi to plasma membrane transport(GO:0006893);endocytosis(GO:0006897);apoptotic process(GO:0006915);regulation of signaling receptor activity(GO:0010469);protein transport(GO:0015031);vesicle-mediated transport(GO:0016192);positive regulation of GTPase activity(GO:0043547);protein localization to ciliary membrane(GO:1903441)	endosome(GO:0005768);early endosome(GO:0005769);endocytic vesicle(GO:0030139);protein-containing complex(GO:0032991);intracellular membrane-bounded organelle(GO:0043231);recycling endosome(GO:0055037)
Zer1	tr|F1LQI6|F1LQI6_RAT Zyg-11-related, cell cycle regulator OS=Rattus norvegicus OX=10116 GN=Zer1 PE=1 SV=1	tr|F1LQI6|F1LQI6_RAT	21.499	20.1328	-1.36619	22.6577	19.831	-2.82672	22.2085	19.0378	-3.17071	-2.45454	FALSE		FALSE		Zyg-11-related, cell cycle regulator	PROTEIN ZER-1 HOMOLOG (PTHR12904:SF23)								Cul2-RING ubiquitin ligase complex(GO:0031462)
Cbln3	tr|D3Z9H1|D3Z9H1_RAT Cerebellin 3 precursor OS=Rattus norvegicus OX=10116 GN=Cbln3 PE=4 SV=1	tr|D3Z9H1|D3Z9H1_RAT	24.1705	20.1328	-4.03768	23.1521	19.831	-3.32118	18.2029	18.2029	0	-2.45295	FALSE		FALSE		#N/A	#N/A	#N/A	#N/A	#N/A	#N/A	#N/A	#N/A	#N/A	#N/A	#N/A
Ccdc93	sp|Q5BJT7|CCD93_RAT Coiled-coil domain-containing protein 93 OS=Rattus norvegicus OX=10116 GN=Ccdc93 PE=1 SV=1	sp|Q5BJT7|CCD93_RAT	24.8726	24.6179	-0.254717	25.7275	19.831	-5.89651	23.5879	22.3983	-1.18966	-2.44696	FALSE		FALSE		Coiled-coil domain-containing protein 93	COILED-COIL DOMAIN-CONTAINING PROTEIN 93 (PTHR16441:SF0)		Golgi to plasma membrane transport(GO:0006893);vesicle fusion to plasma membrane(GO:0099500)					Golgi to plasma membrane transport(GO:0006893);protein transport(GO:0015031);endocytic recycling(GO:0032456);retrograde transport, endosome to plasma membrane(GO:1990126)	early endosome(GO:0005769);intracellular membrane-bounded organelle(GO:0043231)
Psma5	tr|Q6P9V6|Q6P9V6_RAT Proteasome subunit alpha type OS=Rattus norvegicus OX=10116 GN=Psma5 PE=1 SV=1;sp|P34064|PSA5_RAT Proteasome subunit alpha type-5 OS=Rattus norvegicus OX=10116 GN=Psma5 PE=1 SV=1	tr|Q6P9V6|Q6P9V6_RAT;sp|P34064|PSA5_RAT	29.0312	29.7232	0.69202	29.0674	28.3565	-0.710882	25.4787	18.2029	-7.27578	-2.43155	FALSE		FALSE		Proteasome subunit alpha type-5	PROTEASOME SUBUNIT ALPHA TYPE-5 (PTHR11599:SF14)	endopeptidase activity(GO:0004175)	proteasome-mediated ubiquitin-dependent protein catabolic process(GO:0043161);protein ubiquitination(GO:0016567)	cytoplasm(GO:0005737);nucleus(GO:0005634);proteasome core complex, alpha-subunit complex(GO:0019773)		Parkinson disease->20S proteasome;;	endopeptidase activity(GO:0004175);threonine-type endopeptidase activity(GO:0004298)	proteasomal protein catabolic process(GO:0010498);proteasomal ubiquitin-independent protein catabolic process(GO:0010499);proteasome-mediated ubiquitin-dependent protein catabolic process(GO:0043161)	proteasome complex(GO:0000502);nucleus(GO:0005634);cytoplasm(GO:0005737);cytosol(GO:0005829);proteasome core complex(GO:0005839);proteasome core complex, alpha-subunit complex(GO:0019773)	Degradation of beta-catenin by the destruction complex;RUNX1 regulates transcription of genes involved in differentiation of HSCs;Ubiquitin-dependent degradation of Cyclin D;S Phase;SCF-beta-TrCP mediated degradation of Emi1;APC/C:Cdh1 mediated degradation of Cdc20 and other APC/C:Cdh1 targeted proteins in late mitosis/early G1;Signaling by the B Cell Receptor (BCR);APC:Cdc20 mediated degradation…
Dnaja3	tr|G3V6I5|G3V6I5_RAT DnaJ heat shock protein family (Hsp40) member A3 OS=Rattus norvegicus OX=10116 GN=Dnaja3 PE=1 SV=2;tr|A0A0G2K4Y1|A0A0G2K4Y1_RAT DnaJ heat shock protein family (Hsp40) member A3 OS=Rattus norvegicus OX=10116 GN=Dnaja3 PE=1 SV=1;tr|A0A0G	tr|G3V6I5|G3V6I5_RAT;tr|A0A0G2K4Y1|A0A0G2K4Y1_RAT;tr|A0A0G2K5E4|A0A0G2K5E4_RAT	24.0314	26.3991	2.36774	24.7146	19.831	-4.8836	22.9538	18.2029	-4.75085	-2.42224	FALSE		FALSE		DnaJ heat shock protein family (Hsp40) member A3	DNAJ HOMOLOG SUBFAMILY A MEMBER 3, MITOCHONDRIAL (PTHR44145:SF3)						interferon-gamma receptor binding(GO:0005133);ATP binding(GO:0005524);transcription factor binding(GO:0008134);protein kinase binding(GO:0019901);Hsp70 protein binding(GO:0030544);GTPase regulator activity(GO:0030695);receptor tyrosine kinase binding(GO:0030971);protein-containing complex binding(GO:0044877);metal ion binding(GO:0046872);NF-kappaB binding(GO:0051059);unfolded protein binding(GO:0…	negative regulation of transcription by RNA polymerase II(GO:0000122);mitochondrial DNA replication(GO:0006264);protein folding(GO:0006457);negative regulation of protein kinase activity(GO:0006469);apoptotic process(GO:0006915);activation of cysteine-type endopeptidase activity involved in apoptotic process(GO:0006919);activation-induced cell death of T cells(GO:0006924);mitochondrion organizati…	nucleus(GO:0005634);cytoplasm(GO:0005737);mitochondrion(GO:0005739);mitochondrial matrix(GO:0005759);cytosol(GO:0005829);actin filament(GO:0005884);extrinsic component of plasma membrane(GO:0019897);neuromuscular junction(GO:0031594);mitochondrial nucleoid(GO:0042645);intracellular membrane-bounded organelle(GO:0043231);postsynaptic membrane(GO:0045211)
Ncam1	tr|F1LUV9|F1LUV9_RAT Neural cell adhesion molecule 1 OS=Rattus norvegicus OX=10116 GN=Ncam1 PE=1 SV=3	tr|F1LUV9|F1LUV9_RAT	23.6009	20.1328	-3.46811	23.665	24.66	0.994934	22.982	18.2029	-4.77903	-2.4174	FALSE		FALSE		Neural cell adhesion molecule 1	NEURAL CELL ADHESION MOLECULE 1 (PTHR12231:SF239)			neuron projection(GO:0043005)			fibroblast growth factor receptor binding(GO:0005104);protein binding(GO:0005515);cytoskeletal protein binding(GO:0008092);heparin binding(GO:0008201);phosphatase binding(GO:0019902);LRR domain binding(GO:0030275);identical protein binding(GO:0042802)	regulation of exocyst assembly(GO:0001928);cell adhesion(GO:0007155);cell surface receptor signaling pathway(GO:0007166);axonal fasciculation(GO:0007413);aging(GO:0007568);learning or memory(GO:0007611);response to inorganic substance(GO:0010035);response to lead ion(GO:0010288);peripheral nervous system axon regeneration(GO:0014012);response to activity(GO:0014823);calcium-independent cell-cell …	cytosol(GO:0005829);plasma membrane(GO:0005886);cell-cell junction(GO:0005911);external side of plasma membrane(GO:0009897);cell surface(GO:0009986);integral component of membrane(GO:0016021);axon(GO:0030424);growth cone(GO:0030426);neuronal cell body(GO:0043025);Schaffer collateral - CA1 synapse(GO:0098685);glutamatergic synapse(GO:0098978);integral component of postsynaptic membrane(GO:0099055)…	L1CAM interactions;Signal transduction by L1;MAPK family signaling cascades;NCAM1 interactions;Signal Transduction;RAF/MAP kinase cascade;Developmental Biology;Axon guidance;MAPK1/MAPK3 signaling;NCAM signaling for neurite out-growth
Arhgap35	sp|P81128|RHG35_RAT Rho GTPase-activating protein 35 OS=Rattus norvegicus OX=10116 GN=Arhgap35 PE=1 SV=3;tr|D4AD82|D4AD82_RAT Rho GTPase-activating protein 35 OS=Rattus norvegicus OX=10116 GN=Arhgap35 PE=1 SV=3	sp|P81128|RHG35_RAT;tr|D4AD82|D4AD82_RAT	23.2219	20.1328	-3.08903	23.9782	19.831	-4.14727	18.2029	18.2029	0	-2.4121	FALSE		FALSE		Rho GTPase-activating protein 35	RHO GTPASE-ACTIVATING PROTEIN 35 (PTHR46005:SF1)						RNA polymerase II regulatory region sequence-specific DNA binding(GO:0000977);DNA-binding transcription repressor activity, RNA polymerase II-specific(GO:0001227);DNA binding(GO:0003677);GTPase activity(GO:0003924);GTPase activator activity(GO:0005096);GTP binding(GO:0005525);phospholipid binding(GO:0005543);GTPase activating protein binding(GO:0032794);protein-containing complex binding(GO:00448…	negative regulation of transcription by RNA polymerase II(GO:0000122);neural tube closure(GO:0001843);signal transduction(GO:0007165);axon guidance(GO:0007411);axonal fasciculation(GO:0007413);regulation of actin polymerization or depolymerization(GO:0008064);regulation of cell shape(GO:0008360);positive regulation of neuron projection development(GO:0010976);cell migration(GO:0016477);central ne…	nucleus(GO:0005634);cytoplasm(GO:0005737);cytosol(GO:0005829);plasma membrane(GO:0005886);actin cytoskeleton(GO:0015629);ciliary basal body(GO:0036064)	Signaling by PTK6;Semaphorin interactions;Signal Transduction;Signaling by Non-Receptor Tyrosine Kinases;Sema4D in semaphorin signaling;Developmental Biology;Signaling by Rho GTPases;Axon guidance;PTK6 Regulates RHO GTPases, RAS GTPase and MAP kinases;Rho GTPase cycle;Sema4D mediated inhibition of cell attachment and migration
Vta1	tr|A0A096MKH2|A0A096MKH2_RAT Similar to RIKEN cDNA 1110059P08 OS=Rattus norvegicus OX=10116 GN=Vta1 PE=1 SV=1;tr|Q4KM55|Q4KM55_RAT Vesicle-trafficking 1 OS=Rattus norvegicus OX=10116 GN=Vta1 PE=1 SV=1	tr|A0A096MKH2|A0A096MKH2_RAT;tr|Q4KM55|Q4KM55_RAT	22.0421	20.1328	-1.90927	25.1356	19.831	-5.30468	18.2029	18.2029	0	-2.40465	FALSE		FALSE		Similar to RIKEN cDNA 1110059P08	VACUOLAR PROTEIN SORTING-ASSOCIATED PROTEIN VTA1 HOMOLOG (PTHR46009:SF1)						protein C-terminus binding(GO:0008022)	viral budding(GO:0046755);multivesicular body sorting pathway(GO:0071985)	nucleoplasm(GO:0005654);cytoplasm(GO:0005737);cytosol(GO:0005829);intracellular membrane-bounded organelle(GO:0043231)	Membrane Trafficking;Endosomal Sorting Complex Required For Transport (ESCRT);Vesicle-mediated transport
Faf1	tr|F1LSQ0|F1LSQ0_RAT FAS-associated factor 1 OS=Rattus norvegicus OX=10116 GN=Faf1 PE=1 SV=3;sp|Q924K2|FAF1_RAT FAS-associated factor 1 OS=Rattus norvegicus OX=10116 GN=Faf1 PE=1 SV=1	tr|F1LSQ0|F1LSQ0_RAT;sp|Q924K2|FAF1_RAT	27.417	20.1328	-7.28417	19.831	19.831	0	21.7629	21.8616	0.0986912	-2.39516	TRUE	Various	FALSE		FAS-associated factor 1	FAS-ASSOCIATED FACTOR 1 (PTHR23322:SF56)		apoptotic process(GO:0006915);intracellular signal transduction(GO:0035556)			FAS signaling pathway->FAF1;;	molecular_function(GO:0003674);protein kinase binding(GO:0019901);protein domain specific binding(GO:0019904);heat shock protein binding(GO:0031072);ubiquitin protein ligase binding(GO:0031625);ubiquitin binding(GO:0043130);NF-kappaB binding(GO:0051059)	apoptotic process(GO:0006915);cytoplasmic sequestering of NF-kappaB(GO:0007253);biological_process(GO:0008150);cell death(GO:0008219);positive regulation of cell death(GO:0010942);regulation of cell adhesion(GO:0030155);positive regulation of protein complex assembly(GO:0031334);regulation of protein catabolic process(GO:0042176);positive regulation of DNA replication(GO:0045740);positive regulat…	cellular_component(GO:0005575);nucleus(GO:0005634);nuclear envelope(GO:0005635);cytoplasm(GO:0005737);cytosol(GO:0005829);VCP-NPL4-UFD1 AAA ATPase complex(GO:0034098);perinuclear region of cytoplasm(GO:0048471)
RGD1359108	tr|R9PXU1|R9PXU1_RAT Similar to RIKEN cDNA 3110043O21 OS=Rattus norvegicus OX=10116 GN=RGD1359108 PE=4 SV=1;sp|Q66HC3|CI072_RAT Guanine nucleotide exchange C9orf72 homolog OS=Rattus norvegicus OX=10116 PE=2 SV=1	tr|R9PXU1|R9PXU1_RAT;sp|Q66HC3|CI072_RAT	23.7345	23.6336	-0.100904	23.3078	19.831	-3.47685	21.7754	18.2029	-3.57246	-2.3834	FALSE		FALSE		#N/A	#N/A	#N/A	#N/A	#N/A	#N/A	#N/A	#N/A	#N/A	#N/A	#N/A
Map2k4	tr|F1LP57|F1LP57_RAT Mitogen-activated protein kinase kinase 4 OS=Rattus norvegicus OX=10116 GN=Map2k4 PE=1 SV=3	tr|F1LP57|F1LP57_RAT	24.1203	21.8138	-2.3065	24.6029	19.831	-4.77189	24.9423	24.8997	-0.0425789	-2.37366	FALSE		FALSE		Mitogen-activated protein kinase kinase 4	DUAL SPECIFICITY MITOGEN-ACTIVATED PROTEIN KINASE KINASE 4 (PTHR24361:SF376)	MAP kinase activity(GO:0004707);MAP kinase kinase activity(GO:0004708)	stress-activated protein kinase signaling cascade(GO:0031098)	cytoplasm(GO:0005737)		Apoptosis signaling pathway->SAPK/ERK kinasae 1;;Insulin/IGF pathway-mitogen activated protein kinase kinase/MAP kinase cascade->Mitogen-activated protein kinase kinase;;Huntington disease->Mitogen activated protein kinase kinase 4;;EGF receptor signaling pathway->Dual specificity mitogen-activated protein kinase kinase 4 and 7;;Angiogenesis->c-Jun N-terminal Kinase Kinase 1;;Integrin signalling …	protein serine/threonine kinase activity(GO:0004674);MAP kinase kinase activity(GO:0004708);protein binding(GO:0005515);ATP binding(GO:0005524);JUN kinase kinase activity(GO:0008545);mitogen-activated protein kinase kinase kinase binding(GO:0031435)	MAPK cascade(GO:0000165);activation of MAPK activity(GO:0000187);positive regulation of protein phosphorylation(GO:0001934);protein phosphorylation(GO:0006468);JNK cascade(GO:0007254);activation of JUN kinase activity(GO:0007257);response to wounding(GO:0009611);signal transduction by protein phosphorylation(GO:0023014);stress-activated protein kinase signaling cascade(GO:0031098);activation of p…	nucleus(GO:0005634);cytoplasm(GO:0005737);cytosol(GO:0005829);axon(GO:0030424);dendrite cytoplasm(GO:0032839);perikaryon(GO:0043204)	MyD88:Mal cascade initiated on plasma membrane;Toll Like Receptor 2 (TLR2) Cascade;Toll Like Receptor 7/8 (TLR7/8) Cascade;Innate Immune System;Cellular responses to external stimuli;Toll-Like Receptors Cascades;MyD88 dependent cascade initiated on endosome;Toll Like Receptor 9 (TLR9) Cascade;Cellular responses to stress;Toll Like Receptor 3 (TLR3) Cascade;TRAF6 mediated induction of NFkB and MAP…
Habp4	sp|A1L1K8|HABP4_RAT Intracellular hyaluronan-binding protein 4 OS=Rattus norvegicus OX=10116 GN=Habp4 PE=1 SV=1	sp|A1L1K8|HABP4_RAT	23.2444	20.1328	-3.11155	23.2455	19.831	-3.41453	25.408	24.827	-0.581033	-2.36904	FALSE		FALSE		Intracellular hyaluronan-binding protein 4	INTRACELLULAR HYALURONAN-BINDING PROTEIN 4 (PTHR12299:SF30)	RNA binding(GO:0003723)	primary metabolic process(GO:0044238)		RNA binding protein(PC00031)		RNA binding(GO:0003723);protein binding(GO:0005515);SUMO binding(GO:0032183)	mRNA processing(GO:0006397);RNA splicing(GO:0008380);PML body organization(GO:0030578);positive regulation of RNA splicing(GO:0033120);negative regulation of DNA binding(GO:0043392);positive regulation of translational initiation(GO:0045948);cellular response to mechanical stimulus(GO:0071260)	nucleus(GO:0005634);nucleolus(GO:0005730);cytoplasm(GO:0005737);cytoplasmic stress granule(GO:0010494);Cajal body(GO:0015030);sarcoplasm(GO:0016528);nuclear speck(GO:0016607);sarcomere(GO:0030017);Gemini of coiled bodies(GO:0097504)	Response to elevated platelet cytosolic Ca2+;Platelet activation, signaling and aggregation;Platelet degranulation ;Hemostasis
Ddx19a	tr|Q68FX3|Q68FX3_RAT DEAD (Asp-Glu-Ala-Asp) box polypeptide 19a OS=Rattus norvegicus OX=10116 GN=Ddx19a PE=1 SV=1;tr|Q68G14|Q68G14_RAT ATP-dependent RNA helicase DDX25 OS=Rattus norvegicus OX=10116 GN=Ddx25 PE=1 SV=1	tr|Q68FX3|Q68FX3_RAT;tr|Q68G14|Q68G14_RAT	24.0253	20.1328	-3.89247	22.9873	19.831	-3.15638	18.2029	18.2029	0	-2.34962	FALSE		FALSE		#N/A	#N/A	#N/A	#N/A	#N/A	#N/A	#N/A	#N/A	#N/A	#N/A	#N/A
Nhlrc2	tr|D3ZLM5|D3ZLM5_RAT NHL repeat containing 2 (Predicted) OS=Rattus norvegicus OX=10116 GN=Nhlrc2 PE=1 SV=1	tr|D3ZLM5|D3ZLM5_RAT	23.9215	20.1328	-3.78869	22.7231	19.831	-2.89212	22.4045	22.0486	-0.355863	-2.34556	FALSE		FALSE		NHL repeat containing 2 (Predicted)	NHL REPEAT-CONTAINING PROTEIN 2 (PTHR46388:SF2)							cell redox homeostasis(GO:0045454)	cytosol(GO:0005829)	Response to elevated platelet cytosolic Ca2+;Platelet activation, signaling and aggregation;Platelet degranulation ;Hemostasis
Upf2	tr|D3ZT03|D3ZT03_RAT UPF2, regulator of nonsense mediated mRNA decay OS=Rattus norvegicus OX=10116 GN=Upf2 PE=1 SV=3;tr|A0A0U1RRY8|A0A0U1RRY8_RAT UPF2, regulator of nonsense mediated mRNA decay (Fragment) OS=Rattus norvegicus OX=10116 GN=Upf2 PE=1 SV=1	tr|D3ZT03|D3ZT03_RAT;tr|A0A0U1RRY8|A0A0U1RRY8_RAT	21.253	20.1328	-1.12015	19.831	19.831	0	24.0962	18.2029	-5.89322	-2.33779	FALSE		FALSE		UPF2, regulator of nonsense mediated mRNA decay	REGULATOR OF NONSENSE TRANSCRIPTS 2 (PTHR12839:SF7)		gene expression(GO:0010467);nuclear-transcribed mRNA catabolic process, nonsense-mediated decay(GO:0000184)	cytoplasm(GO:0005737);exon-exon junction complex(GO:0035145);polysome(GO:0005844)	nuclease(PC00170)		telomeric DNA binding(GO:0042162)	nuclear-transcribed mRNA catabolic process, nonsense-mediated decay(GO:0000184);liver development(GO:0001889);animal organ regeneration(GO:0031100)	nucleus(GO:0005634);cytoplasm(GO:0005737);cytosol(GO:0005829);polysome(GO:0005844);exon-exon junction complex(GO:0035145);cytoplasmic ribonucleoprotein granule(GO:0036464)	Nonsense-Mediated Decay (NMD);Nonsense Mediated Decay (NMD) enhanced by the Exon Junction Complex (EJC);Metabolism of RNA
Rock1	tr|D3ZN37|D3ZN37_RAT Rho-associated protein kinase OS=Rattus norvegicus OX=10116 GN=Rock1 PE=1 SV=2;tr|D4A5S0|D4A5S0_RAT Rho-associated protein kinase OS=Rattus norvegicus OX=10116 GN=Rock1 PE=1 SV=3;sp|Q63644|ROCK1_RAT Rho-associated protein kinase 1 OS=R	tr|D3ZN37|D3ZN37_RAT;tr|D4A5S0|D4A5S0_RAT;sp|Q63644|ROCK1_RAT	23.8341	22.4554	-1.37873	23.1579	23.3714	0.213503	25.7649	19.9439	-5.82094	-2.32872	FALSE		FALSE		Rho-associated protein kinase 1	RHO-ASSOCIATED PROTEIN KINASE 1 (PTHR22988:SF33)	protein kinase activity(GO:0004672)	anatomical structure morphogenesis(GO:0009653);cell cycle(GO:0007049);embryo development(GO:0009790);intracellular signal transduction(GO:0035556)		non-receptor serine/threonine protein kinase(PC00167)	Cytoskeletal regulation by Rho GTPase->Rho-associated coiled-coil-containing protein kinase;;CCKR signaling map->ROCK1;;Inflammation mediated by chemokine and cytokine signaling pathway->Rho-associated coiled-coil Ser/Thr specific kinase;;;;	protein serine/threonine kinase activity(GO:0004674);ATP binding(GO:0005524);GTP-Rho binding(GO:0017049);metal ion binding(GO:0046872);Rho-dependent protein serine/threonine kinase activity(GO:0072518)	mitotic cytokinesis(GO:0000281);aortic valve morphogenesis(GO:0003180);apical constriction(GO:0003383);protein phosphorylation(GO:0006468);apoptotic process(GO:0006915);cytoskeleton organization(GO:0007010);leukocyte cell-cell adhesion(GO:0007159);I-kappaB kinase/NF-kappaB signaling(GO:0007249);Rho protein signal transduction(GO:0007266);positive regulation of autophagy(GO:0010508);positive regul…	Golgi membrane(GO:0000139);ruffle(GO:0001726);cytoplasm(GO:0005737);centriole(GO:0005814);cytoskeleton(GO:0005856);plasma membrane(GO:0005886);cytoplasmic stress granule(GO:0010494);lamellipodium(GO:0030027);bleb(GO:0032059);amyloid-beta complex(GO:0106003)	VEGFA-VEGFR2 Pathway;EPH-Ephrin signaling;Innate Immune System;Sema4D in semaphorin signaling;EPHB-mediated forward signaling;Axon guidance;Apoptotic execution phase;Signal Transduction;Semaphorin interactions;Signaling by VEGF;Immune System;RHO GTPases Activate ROCKs;Developmental Biology;Neutrophil degranulation;Programmed Cell Death;G alpha (12/13) signalling events;Apoptosis;Signaling by GPCR…
Psmd9	tr|G3V9P0|G3V9P0_RAT 26S proteasome non-ATPase regulatory subunit 9 OS=Rattus norvegicus OX=10116 GN=Psmd9 PE=1 SV=1;sp|Q9WTV5|PSMD9_RAT 26S proteasome non-ATPase regulatory subunit 9 OS=Rattus norvegicus OX=10116 GN=Psmd9 PE=1 SV=1	tr|G3V9P0|G3V9P0_RAT;sp|Q9WTV5|PSMD9_RAT	23.3624	20.1328	-3.22956	23.5711	19.831	-3.74013	18.2029	18.2029	0	-2.32323	FALSE		FALSE		26S proteasome non-ATPase regulatory subunit 9	26S PROTEASOME NON-ATPASE REGULATORY SUBUNIT 9 (PTHR12651:SF1)		proteasome assembly(GO:0043248)	cytoplasm(GO:0005737);nucleus(GO:0005634);proteasome regulatory particle, base subcomplex(GO:0008540)	enzyme modulator(PC00095)	Ubiquitin proteasome pathway->26S proteasome;;	transcription coactivator activity(GO:0003713);protein binding(GO:0005515);protein C-terminus binding(GO:0008022);bHLH transcription factor binding(GO:0043425)	positive regulation of insulin secretion(GO:0032024);positive regulation of transcription, DNA-templated(GO:0045893);positive regulation of transcription by RNA polymerase II(GO:0045944);negative regulation of insulin secretion(GO:0046676);proteasome regulatory particle assembly(GO:0070682);type B pancreatic cell apoptotic process(GO:0097050)	proteasome complex(GO:0000502);nucleus(GO:0005634);cytoplasm(GO:0005737);proteasome regulatory particle, base subcomplex(GO:0008540)	Degradation of beta-catenin by the destruction complex;RUNX1 regulates transcription of genes involved in differentiation of HSCs;Ubiquitin-dependent degradation of Cyclin D;S Phase;SCF-beta-TrCP mediated degradation of Emi1;APC/C:Cdh1 mediated degradation of Cdc20 and other APC/C:Cdh1 targeted proteins in late mitosis/early G1;Signaling by the B Cell Receptor (BCR);APC:Cdc20 mediated degradation…
Osbpl6	tr|A0A0G2JZR1|A0A0G2JZR1_RAT Oxysterol-binding protein OS=Rattus norvegicus OX=10116 GN=Osbpl6 PE=1 SV=1;tr|D4A0F3|D4A0F3_RAT Oxysterol-binding protein OS=Rattus norvegicus OX=10116 GN=Osbpl6 PE=1 SV=1	tr|A0A0G2JZR1|A0A0G2JZR1_RAT;tr|D4A0F3|D4A0F3_RAT	22.5337	22.1061	-0.427643	23.3417	19.831	-3.51069	21.2174	18.2029	-3.01443	-2.31759	FALSE		FALSE		Oxysterol-binding protein	OXYSTEROL-BINDING PROTEIN-RELATED PROTEIN 6 (PTHR10972:SF76)	cholesterol binding(GO:0015485);lipid transporter activity(GO:0005319)	organic hydroxy compound transport(GO:0015850)	cytosol(GO:0005829);endoplasmic reticulum part(GO:0044432);perinuclear region of cytoplasm(GO:0048471);plasma membrane(GO:0005886);vacuole(GO:0005773)			lipid binding(GO:0008289);sterol transporter activity(GO:0015248);cholesterol binding(GO:0015485);sterol binding(GO:0032934)	sterol transport(GO:0015918)	cytosol(GO:0005829);plasma membrane(GO:0005886);membrane(GO:0016020);nuclear membrane(GO:0031965);intracellular membrane-bounded organelle(GO:0043231);perinuclear endoplasmic reticulum(GO:0097038)	Metabolism of lipids;Bile acid and bile salt metabolism;Metabolism of steroids;Synthesis of bile acids and bile salts;Metabolism
LOC103694855	tr|Q62669|Q62669_RAT Beta-globin OS=Rattus norvegicus OX=10116 GN=LOC103694855 PE=1 SV=1	tr|Q62669|Q62669_RAT	27.7326	27.7212	-0.0113491	27.0702	19.831	-7.2392	24.0336	24.3586	0.324975	-2.30853	FALSE		FALSE		#N/A	#N/A	#N/A	#N/A	#N/A	#N/A	#N/A	#N/A	#N/A	#N/A	#N/A
Csrp1	sp|P47875|CSRP1_RAT Cysteine and glycine-rich protein 1 OS=Rattus norvegicus OX=10116 GN=Csrp1 PE=1 SV=2	sp|P47875|CSRP1_RAT	24.9189	24.505	-0.413943	23.8655	23.567	-0.298478	24.3997	18.2029	-6.19672	-2.30305	FALSE		FALSE		Cysteine and glycine-rich protein 1	CYSTEINE AND GLYCINE-RICH PROTEIN 1 (PTHR24215:SF23)	structural molecule activity(GO:0005198)	immune system process(GO:0002376)	intracellular(GO:0005622)	actin family cytoskeletal protein(PC00041)		structural constituent of muscle(GO:0008307);actinin binding(GO:0042805);metal ion binding(GO:0046872)	nervous system development(GO:0007399);actin cytoskeleton organization(GO:0030036);sarcomere organization(GO:0045214);muscle tissue development(GO:0060537)	nucleus(GO:0005634);cytoplasm(GO:0005737);Z disc(GO:0030018)
Eif5a	sp|Q3T1J1|IF5A1_RAT Eukaryotic translation initiation factor 5A-1 OS=Rattus norvegicus OX=10116 GN=Eif5a PE=1 SV=3;tr|G3V7J7|G3V7J7_RAT Eukaryotic translation initiation factor 5A OS=Rattus norvegicus OX=10116 GN=Eif5a2 PE=3 SV=1	sp|Q3T1J1|IF5A1_RAT;tr|G3V7J7|G3V7J7_RAT	25.8111	25.8432	0.0320902	25.5577	25.1681	-0.389642	24.7193	18.2029	-6.51641	-2.29132	FALSE		FALSE		Eukaryotic translation initiation factor 5A-1	EUKARYOTIC TRANSLATION INITIATION FACTOR 5A-1 (PTHR11673:SF34)	translation initiation factor activity(GO:0003743);translation regulator activity(GO:0045182)			translation initiation factor(PC00224)		molecular_function(GO:0003674);RNA binding(GO:0003723);translation elongation factor activity(GO:0003746);U6 snRNA binding(GO:0017070);ribosome binding(GO:0043022);protein N-terminus binding(GO:0047485)	mRNA export from nucleus(GO:0006406);translational frameshifting(GO:0006452);protein export from nucleus(GO:0006611);nucleocytoplasmic transport(GO:0006913);apoptotic process(GO:0006915);positive regulation of cytosolic calcium ion concentration(GO:0007204);aging(GO:0007568);positive regulation of cell population proliferation(GO:0008284);positive regulation of cardiac muscle cell apoptotic proce…	nucleus(GO:0005634);annulate lamellae(GO:0005642);nuclear pore(GO:0005643);cytoplasm(GO:0005737);endoplasmic reticulum membrane(GO:0005789);dendrite(GO:0030425);neuronal cell body(GO:0043025);synapse(GO:0045202)	Gamma carboxylation, hypusine formation and arylsulfatase activation;Post-translational protein modification;Hypusine synthesis from eIF5A-lysine;Metabolism of proteins
Trap1	sp|Q5XHZ0|TRAP1_RAT Heat shock protein 75 kDa, mitochondrial OS=Rattus norvegicus OX=10116 GN=Trap1 PE=1 SV=1	sp|Q5XHZ0|TRAP1_RAT	26.2147	27.2374	1.02277	24.9813	19.831	-5.15036	23.5024	20.7592	-2.74326	-2.29028	FALSE		FALSE		Heat shock protein 75 kDa, mitochondrial	HEAT SHOCK PROTEIN 75 KDA, MITOCHONDRIAL (PTHR11528:SF44)	protein kinase binding(GO:0019901);unfolded protein binding(GO:0051082)	protein folding(GO:0006457);response to stress(GO:0006950)	mitochondrial inner membrane(GO:0005743)	Hsp90 family chaperone(PC00028)		RNA binding(GO:0003723);protein binding(GO:0005515);ATP binding(GO:0005524);protein kinase binding(GO:0019901);unfolded protein binding(GO:0051082)	protein folding(GO:0006457);translational attenuation(GO:0009386);negative regulation of cellular respiration(GO:1901856);negative regulation of intrinsic apoptotic signaling pathway in response to hydrogen peroxide(GO:1903751)	nucleoplasm(GO:0005654);mitochondrion(GO:0005739);mitochondrial inner membrane(GO:0005743);mitochondrial intermembrane space(GO:0005758);mitochondrial matrix(GO:0005759)
Mylk	tr|A0A0G2K0Q7|A0A0G2K0Q7_RAT Myosin light chain kinase OS=Rattus norvegicus OX=10116 GN=Mylk PE=1 SV=1;tr|D3ZFU9|D3ZFU9_RAT Myosin light chain kinase OS=Rattus norvegicus OX=10116 GN=Mylk PE=1 SV=2	tr|A0A0G2K0Q7|A0A0G2K0Q7_RAT;tr|D3ZFU9|D3ZFU9_RAT	26.4144	26.454	0.0396211	25.7099	26.0939	0.383945	25.4831	18.2029	-7.28015	-2.28553	FALSE		FALSE		Myosin light chain kinase	MYOSIN LIGHT CHAIN KINASE, SMOOTH MUSCLE (PTHR47633:SF1)	protein serine/threonine kinase activity(GO:0004674)	cardiovascular system development(GO:0072358);smooth muscle contraction(GO:0006939)	actin filament(GO:0005884);cell division site(GO:0032153);cytoplasm(GO:0005737);lamellipodium(GO:0030027);plasma membrane region(GO:0098590);stress fiber(GO:0001725)		Inflammation mediated by chemokine and cytokine signaling pathway->Myosin light chain kinase;;Cytoskeletal regulation by Rho GTPase->Myosin light chain kinase;;;	protein kinase activity(GO:0004672);myosin light chain kinase activity(GO:0004687);ATP binding(GO:0005524);enzyme binding(GO:0019899)	protein phosphorylation(GO:0006468);smooth muscle contraction(GO:0006939);tonic smooth muscle contraction(GO:0014820);positive regulation of cell migration(GO:0030335);bleb assembly(GO:0032060);cellular response to drug(GO:0035690);cellular response to potassium ion(GO:0035865);positive regulation of calcium ion transport(GO:0051928);aorta smooth muscle tissue morphogenesis(GO:0060414);cellular r…	stress fiber(GO:0001725);cytoplasm(GO:0005737);plasma membrane(GO:0005886);cell-cell junction(GO:0005911);actin cytoskeleton(GO:0015629);lamellipodium(GO:0030027);cleavage furrow(GO:0032154)	Signal Transduction;Signaling by Rho GTPases;RHO GTPases activate PAKs;RHO GTPase Effectors
Twf1	sp|Q5RJR2|TWF1_RAT Twinfilin-1 OS=Rattus norvegicus OX=10116 GN=Twf1 PE=1 SV=1	sp|Q5RJR2|TWF1_RAT	25.566	20.1328	-5.43322	24.0946	22.6958	-1.39883	18.2029	18.2029	0	-2.27735	FALSE		FALSE		Twinfilin-1	TWINFILIN-1 (PTHR13759:SF8)	actin filament binding(GO:0051015)	actin filament depolymerization(GO:0030042);actin filament polymerization(GO:0030041);cellular protein localization(GO:0034613);lamellipodium assembly(GO:0030032);maintenance of location(GO:0051235);negative regulation of actin filament polymerization(GO:0030837);neuron projection development(GO:0031175);positive regulation of neuron projection development(GO:0010976);regulation of cell projectio…	actin filament(GO:0005884);myofibril(GO:0030016)	non-motor actin binding protein(PC00165)		actin binding(GO:0003779);actin monomer binding(GO:0003785);protein tyrosine kinase activity(GO:0004713);ATP binding(GO:0005524);phosphatidylinositol-4,5-bisphosphate binding(GO:0005546);protein-containing complex binding(GO:0044877);actin filament binding(GO:0051015)	regulation of lamellipodium assembly(GO:0010591);positive regulation of cardiac muscle hypertrophy(GO:0010613);positive regulation of neuron projection development(GO:0010976);peptidyl-tyrosine phosphorylation(GO:0018108);actin filament depolymerization(GO:0030042);negative regulation of actin filament polymerization(GO:0030837);sequestering of actin monomers(GO:0042989);regulation of actin phosp…	cytoplasm(GO:0005737);cytosol(GO:0005829);actin filament(GO:0005884);cell-cell junction(GO:0005911);actin cytoskeleton(GO:0015629);myofibril(GO:0030016);filopodium(GO:0030175);ruffle membrane(GO:0032587);perinuclear region of cytoplasm(GO:0048471)
Ryr1	sp|F1LMY4|RYR1_RAT Ryanodine receptor 1 OS=Rattus norvegicus OX=10116 GN=Ryr1 PE=1 SV=1	sp|F1LMY4|RYR1_RAT	27.2147	28.8966	1.68189	28.3392	19.831	-8.50823	18.2029	18.2029	0	-2.27545	FALSE		FALSE		Ryanodine receptor 1	RYANODINE RECEPTOR 1 (PTHR13715:SF15)	calcium ion binding(GO:0005509);calcium-release channel activity(GO:0015278)	sequestering of calcium ion(GO:0051208)	Z disc(GO:0030018);calcium channel complex(GO:0034704);cytoplasmic vesicle membrane(GO:0030659);sarcolemma(GO:0042383);sarcoplasmic reticulum membrane(GO:0033017);vacuole(GO:0005773)	ligand-gated ion channel(PC00141)	Beta1 adrenergic receptor signaling pathway->ER-type Ca2+ channel;;CCKR signaling map->RYR1/2/3;;Beta2 adrenergic receptor signaling pathway->ER-type Ca2+ channel;;;;	protease binding(GO:0002020);ryanodine-sensitive calcium-release channel activity(GO:0005219);voltage-gated calcium channel activity(GO:0005245);calcium channel activity(GO:0005262);calcium ion binding(GO:0005509);protein binding(GO:0005515);calmodulin binding(GO:0005516);ATP binding(GO:0005524);enzyme binding(GO:0019899);calcium-induced calcium release activity(GO:0048763)	response to hypoxia(GO:0001666);outflow tract morphogenesis(GO:0003151);calcium ion transport(GO:0006816);muscle contraction(GO:0006936);release of sequestered calcium ion into cytosol by sarcoplasmic reticulum(GO:0014808);response to caffeine(GO:0031000);response to estradiol(GO:0032355);skin development(GO:0043588);ossification involved in bone maturation(GO:0043931);skeletal muscle fiber devel…	cell(GO:0005623);cytoplasm(GO:0005737);smooth endoplasmic reticulum(GO:0005790);plasma membrane(GO:0005886);cell cortex(GO:0005938);terminal cisterna(GO:0014802);membrane(GO:0016020);integral component of membrane(GO:0016021);sarcoplasmic reticulum(GO:0016529);Z disc(GO:0030018);junctional membrane complex(GO:0030314);T-tubule(GO:0030315);cytoplasmic vesicle membrane(GO:0030659);extrinsic compone…
Tnks1bp1	tr|D3ZF26|D3ZF26_RAT Tankyrase 1-binding protein 1 OS=Rattus norvegicus OX=10116 GN=Tnks1bp1 PE=1 SV=1	tr|D3ZF26|D3ZF26_RAT	21.9142	20.1328	-1.78136	23.8744	19.831	-4.04341	22.4309	21.4503	-0.980556	-2.26844	FALSE		FALSE		Tankyrase 1-binding protein 1	182 KDA TANKYRASE-1-BINDING PROTEIN (PTHR22042:SF2)						enzyme binding(GO:0019899);protein-containing complex binding(GO:0044877);ankyrin repeat binding(GO:0071532)	double-strand break repair(GO:0006302);positive regulation of peptidyl-threonine phosphorylation(GO:0010800);positive regulation of protein autophosphorylation(GO:0031954);positive regulation of peptidyl-serine phosphorylation(GO:0033138);cellular response to ionizing radiation(GO:0071479)	nucleus(GO:0005634);nuclear heterochromatin(GO:0005720);cytoplasm(GO:0005737);cell-cell adherens junction(GO:0005913);CCR4-NOT complex(GO:0030014)	TP53 regulates transcription of additional cell cycle genes whose exact role in the p53 pathway remain uncertain;Generic Transcription Pathway;TP53 Regulates Transcription of Cell Cycle Genes;Transcriptional Regulation by TP53;RNA Polymerase II Transcription;Gene expression (Transcription)
NA	tr|M0R7E6|M0R7E6_RAT Uncharacterized protein OS=Rattus norvegicus OX=10116 PE=1 SV=2	tr|M0R7E6|M0R7E6_RAT	24.0513	22.682	-1.36931	24.5661	22.6712	-1.89488	22.8121	19.276	-3.53602	-2.26674	FALSE		FALSE		#N/A	#N/A	#N/A	#N/A	#N/A	#N/A	#N/A	#N/A	#N/A	#N/A	#N/A
Safb2	tr|M0R6E6|M0R6E6_RAT Uncharacterized protein OS=Rattus norvegicus OX=10116 GN=Safb2 PE=1 SV=2	tr|M0R6E6|M0R6E6_RAT	20.1328	20.1328	0	19.831	19.831	0	24.9732	18.2029	-6.77024	-2.25675	FALSE		TRUE	RNA	#N/A	#N/A	#N/A	#N/A	#N/A	#N/A	#N/A	#N/A	#N/A	#N/A	#N/A
Commd10	tr|Q68FS9|Q68FS9_RAT COMM domain containing 10, isoform CRA_a OS=Rattus norvegicus OX=10116 GN=Commd10 PE=1 SV=1	tr|Q68FS9|Q68FS9_RAT	23.2026	20.1328	-3.06973	23.497	19.831	-3.66608	18.2029	18.2029	0	-2.24527	FALSE		FALSE		#N/A	#N/A	#N/A	#N/A	#N/A	#N/A	#N/A	#N/A	#N/A	#N/A	#N/A
Magi2	tr|A0A0G2JXR9|A0A0G2JXR9_RAT Membrane-associated guanylate kinase, WW and PDZ domain-containing protein 2 OS=Rattus norvegicus OX=10116 GN=Magi2 PE=1 SV=1;tr|D3ZY03|D3ZY03_RAT Membrane-associated guanylate kinase, WW and PDZ domain-containing protein 2 OS=	tr|A0A0G2JXR9|A0A0G2JXR9_RAT;tr|D3ZY03|D3ZY03_RAT;sp|O88382|MAGI2_RAT	22.0659	23.0275	0.961554	22.9699	19.831	-3.13895	22.7412	18.2029	-4.53827	-2.23856	FALSE		FALSE		Membrane-associated guanylate kinase, WW and PDZ domain-containing protein 2	MEMBRANE-ASSOCIATED GUANYLATE KINASE, WW AND PDZ DOMAIN-CONTAINING PROTEIN 2 (PTHR10316:SF27)	G-protein coupled receptor binding(GO:0001664);protein-containing complex scaffold activity(GO:0032947);receptor serine/threonine kinase binding(GO:0033612)	localization within membrane(GO:0051668);protein localization to membrane(GO:0072657);signal transduction(GO:0007165)	cell-cell junction(GO:0005911);cytoplasm(GO:0005737);dendrite(GO:0030425);plasma membrane region(GO:0098590)			protein binding(GO:0005515);kinesin binding(GO:0019894);phosphatase binding(GO:0019902);receptor signaling complex adaptor activity(GO:0030159);beta-1 adrenergic receptor binding(GO:0031697);protein-containing complex binding(GO:0044877);SMAD binding(GO:0046332);activin receptor binding(GO:0070697);type II activin receptor binding(GO:0070699);structural constituent of postsynaptic specialization(…	positive regulation of receptor internalization(GO:0002092);glomerular filtration(GO:0003094);signal transduction(GO:0007165);negative regulation of cell population proliferation(GO:0008285);positive regulation of signal transduction(GO:0009967);positive regulation of neuron projection development(GO:0010976);negative regulation of cell migration(GO:0030336);positive regulation of phosphoprotein …	nucleus(GO:0005634);cytoplasm(GO:0005737);late endosome(GO:0005770);plasma membrane(GO:0005886);cell-cell junction(GO:0005911);bicellular tight junction(GO:0005923);postsynaptic density(GO:0014069);dendrite(GO:0030425);protein-containing complex(GO:0032991);slit diaphragm(GO:0036057);synapse(GO:0045202);perinuclear region of cytoplasm(GO:0048471);extrinsic component of postsynaptic membrane(GO:00…
Rab11fip5	tr|A0A0G2K1W1|A0A0G2K1W1_RAT RAB11 family-interacting protein 5 OS=Rattus norvegicus OX=10116 GN=Rab11fip5 PE=1 SV=1	tr|A0A0G2K1W1|A0A0G2K1W1_RAT	20.1328	20.1328	0	26.0685	19.831	-6.23751	24.5601	24.0961	-0.463957	-2.23382	FALSE		FALSE		RAB11 family-interacting protein 5	RAB11 FAMILY-INTERACTING PROTEIN 5 (PTHR15746:SF14)	Rab GTPase binding(GO:0017137)	regulated exocytosis(GO:0045055);vesicle fusion to plasma membrane(GO:0099500)	intracellular membrane-bounded organelle(GO:0043231)			Rab GTPase binding(GO:0017137);gamma-tubulin binding(GO:0043015)	insulin secretion involved in cellular response to glucose stimulus(GO:0035773);regulated exocytosis(GO:0045055);negative regulation of adiponectin secretion(GO:0070164);cellular response to interferon-gamma(GO:0071346);cellular response to acidic pH(GO:0071468);regulation of protein localization to cell surface(GO:2000008)	mitochondrial outer membrane(GO:0005741);early endosome(GO:0005769);Golgi apparatus(GO:0005794);microtubule organizing center(GO:0005815);secretory granule(GO:0030141);intracellular membrane-bounded organelle(GO:0043231);phagocytic vesicle(GO:0045335);recycling endosome(GO:0055037)
Tuba1c	sp|Q6AYZ1|TBA1C_RAT Tubulin alpha-1C chain OS=Rattus norvegicus OX=10116 GN=Tuba1c PE=1 SV=1;tr|A0A0H2UHM7|A0A0H2UHM7_RAT Tubulin alpha chain OS=Rattus norvegicus OX=10116 GN=LOC100909441 PE=3 SV=1	sp|Q6AYZ1|TBA1C_RAT;tr|A0A0H2UHM7|A0A0H2UHM7_RAT	23.219	20.1328	-3.08621	23.3198	19.831	-3.4888	27.0024	26.8955	-0.106872	-2.2273	FALSE		FALSE		Tubulin alpha-1C chain	TUBULIN ALPHA-1C CHAIN (PTHR11588:SF64)	GTP binding(GO:0005525);structural molecule activity(GO:0005198)	microtubule cytoskeleton organization(GO:0000226);mitotic nuclear division(GO:0140014)	cytoplasm(GO:0005737);microtubule(GO:0005874)	tubulin(PC00228)	Gonadotropin-releasing hormone receptor pathway->Tubulin;;	GTPase activity(GO:0003924);structural constituent of cytoskeleton(GO:0005200);GTP binding(GO:0005525)	microtubule cytoskeleton organization(GO:0000226);mitotic cell cycle(GO:0000278);microtubule-based process(GO:0007017)	nucleus(GO:0005634);cytoplasm(GO:0005737);microtubule(GO:0005874);cytoplasmic microtubule(GO:0005881);microtubule cytoskeleton(GO:0015630);membrane raft(GO:0045121)	L1CAM interactions;Intra-Golgi and retrograde Golgi-to-ER traffic;Signaling by Hedgehog;Gap junction assembly;RHO GTPase Effectors;Transport to the Golgi and subsequent modification;Asparagine N-linked glycosylation;RHO GTPases activate IQGAPs;HSP90 chaperone cycle for steroid hormone receptors (SHR);Cellular responses to external stimuli;Vesicle-mediated transport;Immune System;Cell Cycle;Resolu…
Cdk11b	sp|P46892|CD11B_RAT Cyclin-dependent kinase 11B OS=Rattus norvegicus OX=10116 GN=Cdk11b PE=1 SV=1	sp|P46892|CD11B_RAT	21.5093	20.1328	-1.37642	23.5318	19.831	-3.70084	24.6784	23.0946	-1.58382	-2.22036	FALSE		TRUE	Phospho	Cyclin-dependent kinase 11B	CYCLIN-DEPENDENT KINASE 11A-RELATED (PTHR24056:SF107)	cyclin-dependent protein serine/threonine kinase activity(GO:0004693);molecular transducer activity(GO:0060089)	cell cycle(GO:0007049)	nucleus(GO:0005634)	non-receptor serine/threonine protein kinase(PC00167);non-receptor tyrosine protein kinase(PC00168)		protein kinase activity(GO:0004672);protein serine/threonine kinase activity(GO:0004674);cyclin-dependent protein serine/threonine kinase activity(GO:0004693);ATP binding(GO:0005524)	regulation of cell growth(GO:0001558);blastocyst development(GO:0001824);protein phosphorylation(GO:0006468);regulation of mitotic nuclear division(GO:0007088);regulation of mRNA processing(GO:0050684);regulation of cell cycle(GO:0051726);negative regulation of apoptotic signaling pathway(GO:2001234)	nucleus(GO:0005634);nuclear membrane(GO:0031965);perinuclear region of cytoplasm(GO:0048471)
Smc1a	tr|F1LSS1|F1LSS1_RAT Structural maintenance of chromosomes protein OS=Rattus norvegicus OX=10116 GN=Smc1a PE=1 SV=3;sp|Q9Z1M9|SMC1A_RAT Structural maintenance of chromosomes protein 1A OS=Rattus norvegicus OX=10116 GN=Smc1a PE=1 SV=1	tr|F1LSS1|F1LSS1_RAT;sp|Q9Z1M9|SMC1A_RAT	23.2006	20.1328	-3.0678	22.3775	19.831	-2.54655	23.7223	22.6834	-1.03889	-2.21775	FALSE		FALSE		Structural maintenance of chromosomes protein 1A	STRUCTURAL MAINTENANCE OF CHROMOSOMES PROTEIN 1A (PTHR18937:SF170)		chromatin organization(GO:0006325);chromosome segregation(GO:0007059)				chromatin binding(GO:0003682);ATP binding(GO:0005524);mediator complex binding(GO:0036033);protein heterodimerization activity(GO:0046982)	DNA repair(GO:0006281);sister chromatid cohesion(GO:0007062);mitotic sister chromatid cohesion(GO:0007064);response to radiation(GO:0009314);stem cell population maintenance(GO:0019827);negative regulation of DNA endoreduplication(GO:0032876);cell division(GO:0051301);meiotic cell cycle(GO:0051321);response to DNA damage checkpoint signaling(GO:0072423);regulation of mitotic spindle assembly(GO:1…	kinetochore(GO:0000776);nucleus(GO:0005634);nucleoplasm(GO:0005654);cytosol(GO:0005829);cohesin complex(GO:0008278);nuclear matrix(GO:0016363);meiotic cohesin complex(GO:0030893);mitotic spindle pole(GO:0097431)	S Phase;M Phase;Metabolism of proteins;Mitotic Telophase/Cytokinesis;Mitotic Anaphase;Cell Cycle;SUMOylation of DNA damage response and repair proteins;Mitotic Prometaphase;Establishment of Sister Chromatid Cohesion;Resolution of Sister Chromatid Cohesion;Cohesin Loading onto Chromatin;SUMO E3 ligases SUMOylate target proteins;Mitotic Metaphase and Anaphase;SUMOylation;Cell Cycle, Mitotic;Separat…
Ndufaf7	sp|Q5XI79|NDUF7_RAT Protein arginine methyltransferase NDUFAF7, mitochondrial OS=Rattus norvegicus OX=10116 GN=Ndufaf7 PE=2 SV=1	sp|Q5XI79|NDUF7_RAT	23.9159	20.1328	-3.78305	22.6825	19.831	-2.85155	18.2029	18.2029	0	-2.21154	FALSE		FALSE		Protein arginine methyltransferase NDUFAF7, mitochondrial	PROTEIN ARGININE METHYLTRANSFERASE NDUFAF7, MITOCHONDRIAL (PTHR12049:SF7)	S-adenosylmethionine-dependent methyltransferase activity(GO:0008757);protein methyltransferase activity(GO:0008276)	mitochondrial respiratory chain complex I assembly(GO:0032981);peptidyl-arginine methylation(GO:0018216)	mitochondrion(GO:0005739)			enzyme binding(GO:0019899);protein-arginine omega-N symmetric methyltransferase activity(GO:0035243)	peptidyl-arginine methylation, to symmetrical-dimethyl arginine(GO:0019918);mitochondrial respiratory chain complex I assembly(GO:0032981)	mitochondrion(GO:0005739)	The citric acid (TCA) cycle and respiratory electron transport;Respiratory electron transport, ATP synthesis by chemiosmotic coupling, and heat production by uncoupling proteins.;Metabolism;Complex I biogenesis;Respiratory electron transport
Farp1	sp|F1LYQ8|FARP1_RAT FERM, ARHGEF and pleckstrin domain-containing protein 1 OS=Rattus norvegicus OX=10116 GN=Farp1 PE=1 SV=2	sp|F1LYQ8|FARP1_RAT	23.3526	20.1328	-3.21976	23.2974	19.831	-3.46644	21.7757	21.8348	0.0591158	-2.20903	FALSE		FALSE		FERM, ARHGEF and pleckstrin domain-containing protein 1	FERM, ARHGEF AND PLECKSTRIN DOMAIN-CONTAINING PROTEIN 1 (PTHR45858:SF2)		developmental process(GO:0032502)				cytoskeletal protein binding(GO:0008092);Rac guanyl-nucleotide exchange factor activity(GO:0030676);Rac GTPase binding(GO:0048365)	synapse assembly(GO:0007416);negative regulation of phosphatase activity(GO:0010923);regulation of Rho protein signal transduction(GO:0035023);dendrite morphogenesis(GO:0048813);retrograde trans-synaptic signaling by trans-synaptic protein complex(GO:0098942);postsynaptic actin cytoskeleton organization(GO:0098974);regulation of presynapse assembly(GO:1905606)	cytosol(GO:0005829);cytoskeleton(GO:0005856);cell junction(GO:0030054);filopodium(GO:0030175);dendrite(GO:0030425);extrinsic component of cytoplasmic side of plasma membrane(GO:0031234);dendritic spine(GO:0043197);extrinsic component of postsynaptic membrane(GO:0098890);glutamatergic synapse(GO:0098978)
Nrbp1	tr|Q3SWT7|Q3SWT7_RAT Nuclear receptor binding protein OS=Rattus norvegicus OX=10116 GN=Nrbp1 PE=1 SV=1	tr|Q3SWT7|Q3SWT7_RAT	23.9582	24.3908	0.432601	24.2819	19.831	-4.45089	23.2001	20.5918	-2.60831	-2.20887	FALSE		FALSE		Nuclear receptor binding protein	NUCLEAR RECEPTOR-BINDING PROTEIN (PTHR13902:SF48)	protein serine/threonine kinase activity(GO:0004674)	ER to Golgi vesicle-mediated transport(GO:0006888);intracellular signal transduction(GO:0035556)	endomembrane system(GO:0012505);plasma membrane(GO:0005886);vacuole(GO:0005773)	non-receptor serine/threonine protein kinase(PC00167)		ATP binding(GO:0005524);identical protein binding(GO:0042802);protein homodimerization activity(GO:0042803)	endoplasmic reticulum to Golgi vesicle-mediated transport(GO:0006888);intracellular signal transduction(GO:0035556)	cytoplasm(GO:0005737);endomembrane system(GO:0012505);perinuclear region of cytoplasm(GO:0048471)	Nuclear Receptor transcription pathway;Generic Transcription Pathway;RNA Polymerase II Transcription;Gene expression (Transcription)
Vps8	tr|D4A5F7|D4A5F7_RAT VPS8 subunit of CORVET complex OS=Rattus norvegicus OX=10116 GN=Vps8 PE=1 SV=3	tr|D4A5F7|D4A5F7_RAT	23.2489	20.1328	-3.11603	21.0669	19.831	-1.2359	24.2139	21.9805	-2.2334	-2.19511	FALSE		FALSE		VPS8 CORVET complex subunit	VACUOLAR PROTEIN SORTING-ASSOCIATED PROTEIN 8 HOMOLOG (PTHR42968:SF11)		vesicle fusion(GO:0006906)	cytoplasmic vesicle part(GO:0044433);early endosome(GO:0005769);plasma membrane(GO:0005886);tethering complex(GO:0099023);vacuole(GO:0005773)				endosomal vesicle fusion(GO:0034058)	early endosome(GO:0005769);CORVET complex(GO:0033263)
Sf3b1	tr|G3V7T6|G3V7T6_RAT Splicing factor 3b, subunit 1 OS=Rattus norvegicus OX=10116 GN=Sf3b1 PE=1 SV=1	tr|G3V7T6|G3V7T6_RAT	25.182	24.7032	-0.478791	23.1482	19.831	-3.31726	23.6035	20.8149	-2.78864	-2.1949	FALSE		FALSE		Splicing factor 3b, subunit 1	SPLICING FACTOR 3B SUBUNIT 1 (PTHR12097:SF0)	mRNA binding(GO:0003729)		Prp19 complex(GO:0000974);U1 snRNP(GO:0005685);U12-type spliceosomal complex(GO:0005689);U2 snRNP(GO:0005686);U2-type prespliceosome(GO:0071004);U5 snRNP(GO:0005682);catalytic step 2 spliceosome(GO:0071013)	mRNA splicing factor(PC00148)		molecular_function(GO:0003674);chromatin binding(GO:0003682);mRNA binding(GO:0003729)	spliceosomal complex assembly(GO:0000245);mRNA splicing, via spliceosome(GO:0000398);blastocyst formation(GO:0001825);biological_process(GO:0008150);anterior/posterior pattern specification(GO:0009952)	chromatin(GO:0000785);nucleus(GO:0005634);U2 snRNP(GO:0005686);U12-type spliceosomal complex(GO:0005689);nuclear matrix(GO:0016363);nuclear speck(GO:0016607);small nuclear ribonucleoprotein complex(GO:0030532);U11/U12 snRNP(GO:0034693);U2-type prespliceosome(GO:0071004);U2-type precatalytic spliceosome(GO:0071005);catalytic step 2 spliceosome(GO:0071013)	Metabolism of RNA;Processing of Capped Intron-Containing Pre-mRNA;Gene expression (Transcription);B-WICH complex positively regulates rRNA expression;mRNA Splicing;mRNA Splicing - Minor Pathway;mRNA Splicing - Major Pathway;Positive epigenetic regulation of rRNA expression;Epigenetic regulation of gene expression
Scyl1	sp|Q5M9F8|SCYL1_RAT N-terminal kinase-like protein OS=Rattus norvegicus OX=10116 GN=Scyl1 PE=2 SV=1	sp|Q5M9F8|SCYL1_RAT	24.083	24.9851	0.902077	24.6814	24.6704	-0.0109521	25.6362	18.2029	-7.43325	-2.18071	FALSE		FALSE		N-terminal kinase-like protein	N-TERMINAL KINASE-LIKE PROTEIN (PTHR12984:SF3)						protein kinase activity(GO:0004672);ATP binding(GO:0005524)	protein phosphorylation(GO:0006468);retrograde vesicle-mediated transport, Golgi to endoplasmic reticulum(GO:0006890)	cytoplasm(GO:0005737);endoplasmic reticulum-Golgi intermediate compartment(GO:0005793);Golgi apparatus(GO:0005794);cis-Golgi network(GO:0005801);microtubule organizing center(GO:0005815);cytosol(GO:0005829);COPI vesicle coat(GO:0030126)
Nap1l1	tr|G3V6H9|G3V6H9_RAT Nucleosome assembly protein 1-like 1 OS=Rattus norvegicus OX=10116 GN=Nap1l1 PE=1 SV=1;sp|Q9Z2G8|NP1L1_RAT Nucleosome assembly protein 1-like 1 OS=Rattus norvegicus OX=10116 GN=Nap1l1 PE=1 SV=1	tr|G3V6H9|G3V6H9_RAT;sp|Q9Z2G8|NP1L1_RAT	25.5844	25.9107	0.326318	25.9744	19.831	-6.14343	23.7511	23.0912	-0.659895	-2.159	FALSE		FALSE		Nucleosome assembly protein 1-like 1	NUCLEOSOME ASSEMBLY PROTEIN 1-LIKE 1 (PTHR11875:SF70)	phosphatase inhibitor activity(GO:0019212);protein binding(GO:0005515)	DNA replication(GO:0006260);apoptotic process(GO:0006915);cell cycle(GO:0007049);chromatin organization(GO:0006325)		phosphatase inhibitor(PC00183)		kinase binding(GO:0019900)	nucleosome assembly(GO:0006334);Schwann cell proliferation(GO:0014010);positive regulation of neurogenesis(GO:0050769);cellular response to peptide hormone stimulus(GO:0071375);positive regulation of neural precursor cell proliferation(GO:2000179)	nucleus(GO:0005634);cytoplasm(GO:0005737);melanosome(GO:0042470);neuron projection(GO:0043005)
Arhgef33	tr|D3Z8W6|D3Z8W6_RAT Rho guanine nucleotide exchange factor 33 OS=Rattus norvegicus OX=10116 GN=Arhgef33 PE=1 SV=3	tr|D3Z8W6|D3Z8W6_RAT	20.1328	20.1328	0	26.2905	19.831	-6.45959	18.2029	18.2029	0	-2.1532	FALSE		FALSE		#N/A	#N/A	#N/A	#N/A	#N/A	#N/A	#N/A	#N/A	#N/A	#N/A	#N/A
Rps24	tr|A0A0H2UHH9|A0A0H2UHH9_RAT 40S ribosomal protein S24 OS=Rattus norvegicus OX=10116 GN=Rps24 PE=3 SV=1;tr|D4ACJ1|D4ACJ1_RAT 40S ribosomal protein S24 OS=Rattus norvegicus OX=10116 GN=LOC100363469 PE=3 SV=1;sp|P62850|RS24_RAT 40S ribosomal protein S24 OS=R	tr|A0A0H2UHH9|A0A0H2UHH9_RAT;tr|D4ACJ1|D4ACJ1_RAT;sp|P62850|RS24_RAT	25.2781	23.3378	-1.9403	24.6096	19.831	-4.77866	23.5993	23.8615	0.262269	-2.15223	FALSE		FALSE		40S ribosomal protein S24	40S RIBOSOMAL PROTEIN S24 (PTHR10496:SF7)		cellular component biogenesis(GO:0044085);rRNA metabolic process(GO:0016072);translation(GO:0006412)	cytosol(GO:0005829);nucleolus(GO:0005730);ribosome(GO:0005840)	ribosomal protein(PC00202)		structural constituent of ribosome(GO:0003735);translation initiation factor activity(GO:0003743);translation initiation factor binding(GO:0031369)	rRNA processing(GO:0006364);translation(GO:0006412);translational initiation(GO:0006413);erythrocyte homeostasis(GO:0034101);ribosomal small subunit biogenesis(GO:0042274);liver regeneration(GO:0097421)	ribosome(GO:0005840);small ribosomal subunit(GO:0015935);cytosolic small ribosomal subunit(GO:0022627)
Pygb	sp|P53534|PYGB_RAT Glycogen phosphorylase, brain form (Fragment) OS=Rattus norvegicus OX=10116 GN=Pygb PE=1 SV=3	sp|P53534|PYGB_RAT	20.1328	20.1328	0	26.2623	19.831	-6.43133	18.2029	18.2029	0	-2.14378	FALSE		FALSE		Glycogen phosphorylase, brain form (Fragment)	GLYCOGEN PHOSPHORYLASE, BRAIN FORM (PTHR11468:SF29)	anion binding(GO:0043168);cofactor binding(GO:0048037);drug binding(GO:0008144);heterocyclic compound binding(GO:1901363);organic cyclic compound binding(GO:0097159);small molecule binding(GO:0036094);transferase activity, transferring hexosyl groups(GO:0016758)	cellular catabolic process(GO:0044248);glycogen metabolic process(GO:0005977);macromolecule catabolic process(GO:0009057)	cytoplasm(GO:0005737)	phosphorylase(PC00187)	Heterotrimeric G-protein signaling pathway-Gi alpha and Gs alpha mediated pathway->Phosphorylase b;;Heterotrimeric G-protein signaling pathway-Gi alpha and Gs alpha mediated pathway->Phosphorylase a;;;	drug binding(GO:0008144);glycogen phosphorylase activity(GO:0008184);pyridoxal phosphate binding(GO:0030170);carbohydrate binding(GO:0030246);protein homodimerization activity(GO:0042803);linear malto-oligosaccharide phosphorylase activity(GO:0102250);SHG alpha-glucan phosphorylase activity(GO:0102499)	carbohydrate metabolic process(GO:0005975);glycogen metabolic process(GO:0005977);glycogen catabolic process(GO:0005980)	cytoplasm(GO:0005737);axon(GO:0030424)	Innate Immune System;Neutrophil degranulation;Immune System
Pcp2	tr|D3ZXP8|D3ZXP8_RAT Purkinje cell protein 2 OS=Rattus norvegicus OX=10116 GN=Pcp2 PE=1 SV=1	tr|D3ZXP8|D3ZXP8_RAT	23.7122	20.1328	-3.57936	22.6755	19.831	-2.84453	18.2029	18.2029	0	-2.1413	FALSE		FALSE		Purkinje cell protein 2	PURKINJE CELL PROTEIN 2 HOMOLOG (PTHR47503:SF1)	GDP binding(GO:0019003);GTP binding(GO:0005525);guanyl-nucleotide exchange factor activity(GO:0005085)					guanyl-nucleotide exchange factor activity(GO:0005085);GTPase regulator activity(GO:0030695)	rhodopsin mediated signaling pathway(GO:0016056);regulation of catalytic activity(GO:0050790)	neuronal cell body(GO:0043025)	Signaling by GPCR;Signal Transduction;G alpha (i) signalling events;GPCR downstream signalling
Ank1	tr|D3Z9Z0|D3Z9Z0_RAT Ankyrin 1 OS=Rattus norvegicus OX=10116 GN=Ank1 PE=1 SV=1	tr|D3Z9Z0|D3Z9Z0_RAT	23.0536	20.1328	-2.92073	21.497	22.5316	1.03464	22.7358	18.2029	-4.5329	-2.13967	FALSE		FALSE		Ankyrin 1	ANKYRIN-1 (PTHR24133:SF38)	ion channel binding(GO:0044325)	protein localization to plasma membrane(GO:0072659)	axon initial segment(GO:0043194);plasma membrane region(GO:0098590)			protein binding(GO:0005515);cytoskeletal adaptor activity(GO:0008093);enzyme binding(GO:0019899);protein phosphatase binding(GO:0019903);spectrin binding(GO:0030507);ion channel binding(GO:0044325);ATPase binding(GO:0051117)	porphyrin-containing compound biosynthetic process(GO:0006779);endoplasmic reticulum to Golgi vesicle-mediated transport(GO:0006888);positive regulation of organelle organization(GO:0010638);monovalent inorganic cation transport(GO:0015672);erythrocyte development(GO:0048821);iron ion homeostasis(GO:0055072);protein localization to plasma membrane(GO:0072659)	nucleus(GO:0005634);plasma membrane(GO:0005886);cytoplasmic side of plasma membrane(GO:0009898);spectrin-associated cytoskeleton(GO:0014731);membrane(GO:0016020);sarcoplasmic reticulum(GO:0016529);Z disc(GO:0030018);axolemma(GO:0030673);cortical cytoskeleton(GO:0030863);M band(GO:0031430);A band(GO:0031672);sarcolemma(GO:0042383);neuron projection(GO:0043005);axon initial segment(GO:0043194);post…	Membrane Trafficking;Metabolism of proteins;L1CAM interactions;Vesicle-mediated transport;COPI-mediated anterograde transport;Interaction between L1 and Ankyrins;ER to Golgi Anterograde Transport;Neurofascin interactions;Developmental Biology;Transport to the Golgi and subsequent modification;Asparagine N-linked glycosylation;Axon guidance;Post-translational protein modification
Camk4	sp|P13234|KCC4_RAT Calcium/calmodulin-dependent protein kinase type IV OS=Rattus norvegicus OX=10116 GN=Camk4 PE=1 SV=3	sp|P13234|KCC4_RAT	25.2462	26.6341	1.38793	25.3248	19.831	-5.4938	25.5699	23.2683	-2.30158	-2.13582	FALSE		FALSE		Calcium/calmodulin-dependent protein kinase type IV	CALCIUM/CALMODULIN-DEPENDENT PROTEIN KINASE TYPE IV (PTHR24349:SF338)	calmodulin binding(GO:0005516);protein serine/threonine kinase activity(GO:0004674)	intracellular signal transduction(GO:0035556);peptidyl-serine phosphorylation(GO:0018105);protein autophosphorylation(GO:0046777)	cytoplasm(GO:0005737);nucleus(GO:0005634)	non-motor microtubule binding protein(PC00166);non-receptor serine/threonine protein kinase(PC00167)	CCKR signaling map->CaMKIV;;	calmodulin-dependent protein kinase activity(GO:0004683);calmodulin binding(GO:0005516);ATP binding(GO:0005524);calcium-dependent protein serine/threonine kinase activity(GO:0009931)	adaptive immune response(GO:0002250);protein phosphorylation(GO:0006468);nucleocytoplasmic transport(GO:0006913);inflammatory response(GO:0006954);signal transduction(GO:0007165);neuron-neuron synaptic transmission(GO:0007270);long-term memory(GO:0007616);peptidyl-serine phosphorylation(GO:0018105);intracellular signal transduction(GO:0035556);myeloid dendritic cell differentiation(GO:0043011);po…	fibrillar center(GO:0001650);nucleus(GO:0005634);nucleoplasm(GO:0005654);cytoplasm(GO:0005737);postsynapse(GO:0098794);glutamatergic synapse(GO:0098978);GABA-ergic synapse(GO:0098982)
Kiaa1107	sp|D4A0X3|K1107_RAT AP2-interacting clathrin-endocytosis protein OS=Rattus norvegicus OX=10116 GN=Kiaa1107 PE=1 SV=3;tr|A0A452Q762|A0A452Q762_RAT BTB domain containing 8 OS=Rattus norvegicus OX=10116 GN=Btbd8 PE=4 SV=1	sp|D4A0X3|K1107_RAT;tr|A0A452Q762|A0A452Q762_RAT	23.4099	20.1328	-3.27706	21.9286	19.831	-2.09762	24.3905	23.3674	-1.02307	-2.13258	FALSE		FALSE		#N/A	#N/A	#N/A	#N/A	#N/A	#N/A	#N/A	#N/A	#N/A	#N/A	#N/A
Cops8	sp|Q6P4Z9|CSN8_RAT COP9 signalosome complex subunit 8 OS=Rattus norvegicus OX=10116 GN=Cops8 PE=2 SV=1	sp|Q6P4Z9|CSN8_RAT	27.9758	29.3371	1.36125	27.9387	26.9533	-0.985428	24.9628	18.2029	-6.75989	-2.12802	FALSE		FALSE		COP9 signalosome complex subunit 8	COP9 SIGNALOSOME COMPLEX SUBUNIT 8 (PTHR13339:SF0)				signaling molecule(PC00207)			protein deneddylation(GO:0000338);protein phosphorylation(GO:0006468);activation of NF-kappaB-inducing kinase activity(GO:0007250);negative regulation of cell population proliferation(GO:0008285);COP9 signalosome assembly(GO:0010387)	nucleus(GO:0005634);nucleoplasm(GO:0005654);cytosol(GO:0005829);COP9 signalosome(GO:0008180);perinuclear region of cytoplasm(GO:0048471)	Cargo recognition for clathrin-mediated endocytosis;Membrane Trafficking;Metabolism of proteins;DNA Damage Recognition in GG-NER;Vesicle-mediated transport;Transcription-Coupled Nucleotide Excision Repair (TC-NER);Formation of TC-NER Pre-Incision Complex;Global Genome Nucleotide Excision Repair (GG-NER);Neddylation;Nucleotide Excision Repair;Post-translational protein modification;Clathrin-mediat…
Numbl	sp|A1L1I3|NUMBL_RAT Numb-like protein OS=Rattus norvegicus OX=10116 GN=Numbl PE=1 SV=1;tr|A0A0G2K9C5|A0A0G2K9C5_RAT Numb-like protein OS=Rattus norvegicus OX=10116 GN=Numbl PE=1 SV=1	sp|A1L1I3|NUMBL_RAT;tr|A0A0G2K9C5|A0A0G2K9C5_RAT	25.3449	20.1328	-5.21206	25.0594	25.385	0.325647	23.9762	22.4991	-1.47714	-2.12118	FALSE		FALSE		Numb-like protein	NUMB-LIKE PROTEIN (PTHR11232:SF32)	signaling receptor binding(GO:0005102)	MAPK cascade(GO:0000165);apoptotic process(GO:0006915);immune system process(GO:0002376);transmembrane receptor protein tyrosine kinase signaling pathway(GO:0007169)		signaling molecule(PC00207)		protein binding(GO:0005515)	nervous system development(GO:0007399);neuroblast proliferation(GO:0007405);axonogenesis(GO:0007409);cytokine-mediated signaling pathway(GO:0019221);protein metabolic process(GO:0019538);lateral ventricle development(GO:0021670);neuroblast division in subventricular zone(GO:0021849);forebrain development(GO:0030900);adherens junction organization(GO:0034332);positive regulation of neurogenesis(GO…	cellular_component(GO:0005575);cytoplasm(GO:0005737)
Rabgap1	tr|D3ZX42|D3ZX42_RAT G protein-coupled receptor 21 (Predicted), isoform CRA_a OS=Rattus norvegicus OX=10116 GN=Rabgap1 PE=1 SV=1	tr|D3ZX42|D3ZX42_RAT	25.2413	25.2835	0.0422112	24.5153	19.831	-4.68433	25.877	24.1644	-1.71256	-2.11822	FALSE		FALSE		G protein-coupled receptor 21 (Predicted), isoform CRA_a	RAB GTPASE-ACTIVATING PROTEIN 1 (PTHR22957:SF439)	GTPase activator activity(GO:0005096);GTPase activity(GO:0003924);Rab GTPase binding(GO:0017137)	intracellular protein transport(GO:0006886)	intracellular(GO:0005622)	G-protein modulator(PC00022);cysteine protease(PC00081)		GTPase activator activity(GO:0005096);Rab GTPase binding(GO:0017137)	intracellular protein transport(GO:0006886);regulation of GTPase activity(GO:0043087);activation of GTPase activity(GO:0090630)	cytosol(GO:0005829)	TBC/RABGAPs;Membrane Trafficking;Rab regulation of trafficking;Vesicle-mediated transport
Ndufa4	tr|B2RZD6|B2RZD6_RAT NDUFA4, mitochondrial complex-associated OS=Rattus norvegicus OX=10116 GN=Ndufa4 PE=1 SV=1	tr|B2RZD6|B2RZD6_RAT	30.3016	31.0184	0.716774	30.0667	30.8944	0.82768	26.0795	18.2029	-7.87653	-2.11069	FALSE		FALSE		NDUFA4, mitochondrial complex-associated	CYTOCHROME C OXIDASE SUBUNIT NDUFA4 (PTHR14256:SF4)	cytochrome-c oxidase activity(GO:0004129)		mitochondrial respiratory chain complex IV(GO:0005751)	oxidoreductase(PC00176)		cytochrome-c oxidase activity(GO:0004129);protein-containing complex binding(GO:0044877)	electron transport chain(GO:0022900);proton transmembrane transport(GO:1902600)	mitochondrion(GO:0005739);mitochondrial respiratory chain complex I(GO:0005747);mitochondrial respiratory chain complex IV(GO:0005751);integral component of membrane(GO:0016021)
Pafah1b1	sp|P63004|LIS1_RAT Platelet-activating factor acetylhydrolase IB subunit alpha OS=Rattus norvegicus OX=10116 GN=Pafah1b1 PE=1 SV=2	sp|P63004|LIS1_RAT	26.5536	26.0845	-0.469188	26.6122	25.6173	-0.994859	23.0585	18.2029	-4.85555	-2.10653	FALSE		FALSE		Platelet-activating factor acetylhydrolase IB subunit alpha	PLATELET-ACTIVATING FACTOR ACETYLHYDROLASE IB SUBUNIT ALPHA (PTHR44129:SF6)	microtubule plus-end binding(GO:0051010);motor activity(GO:0003774);protein-containing complex binding(GO:0044877)	animal organ morphogenesis(GO:0009887);axo-dendritic transport(GO:0008088);brain development(GO:0007420);establishment of mitotic spindle localization(GO:0040001);establishment of spindle orientation(GO:0051294);microtubule organizing center organization(GO:0031023);mitotic nuclear division(GO:0140014);nuclear migration(GO:0007097);regulation of hydrolase activity(GO:0051336);vesicle transport al…	axon part(GO:0033267);cytoplasmic microtubule(GO:0005881);kinetochore(GO:0000776);microtubule associated complex(GO:0005875);neuronal cell body(GO:0043025);nuclear envelope(GO:0005635);plasma membrane bounded cell projection cytoplasm(GO:0032838);plasma membrane region(GO:0098590);vacuole(GO:0005773)			protein binding(GO:0005515);microtubule binding(GO:0008017);protein homodimerization activity(GO:0042803);protein-containing complex binding(GO:0044877);dynein intermediate chain binding(GO:0045505);platelet-activating factor acetyltransferase activity(GO:0047179);microtubule plus-end binding(GO:0051010);phosphoprotein binding(GO:0051219);dynein complex binding(GO:0070840)	establishment of mitotic spindle orientation(GO:0000132);microtubule cytoskeleton organization(GO:0000226);ameboidal-type cell migration(GO:0001667);acrosome assembly(GO:0001675);neuron migration(GO:0001764);positive regulation of cytokine-mediated signaling pathway(GO:0001961);microtubule-based process(GO:0007017);nuclear migration(GO:0007097);chemical synaptic transmission(GO:0007268);neuroblas…	astral microtubule(GO:0000235);kinetochore(GO:0000776);nuclear envelope(GO:0005635);cytoplasm(GO:0005737);centrosome(GO:0005813);cytosol(GO:0005829);kinesin complex(GO:0005871);microtubule associated complex(GO:0005875);cytoplasmic microtubule(GO:0005881);cell cortex(GO:0005938);microtubule cytoskeleton(GO:0015630);axon(GO:0030424);growth cone(GO:0030426);cell leading edge(GO:0031252);motile cili…	Amplification of signal from unattached kinetochores via a MAD2 inhibitory signal;Intra-Golgi and retrograde Golgi-to-ER traffic;Anchoring of the basal body to the plasma membrane;Mitotic Anaphase;Cell Cycle Checkpoints;Cell Cycle;Mitotic G2-G2/M phases;Amplification of signal from the kinetochores;Signal Transduction;Separation of Sister Chromatids;Cell Cycle, Mitotic;Recruitment of NuMA to mito…
Gatad2b	tr|Q4V8E1|Q4V8E1_RAT GATA zinc finger domain-containing 2B OS=Rattus norvegicus OX=10116 GN=Gatad2b PE=1 SV=1	tr|Q4V8E1|Q4V8E1_RAT	20.1328	20.1328	0	20.9398	19.831	-1.10882	23.3817	18.2029	-5.17877	-2.09587	FALSE		FALSE		GATA zinc finger domain-containing 2B	TRANSCRIPTIONAL REPRESSOR P66-BETA (PTHR13455:SF4)		negative regulation of transcription by RNA polymerase II(GO:0000122);transcription by RNA polymerase II(GO:0006366)	histone deacetylase complex(GO:0000118);nuclear chromatin(GO:0000790);nuclear transcriptional repressor complex(GO:0090568)	chromatin/chromatin-binding protein(PC00077)		zinc ion binding(GO:0008270);sequence-specific DNA binding(GO:0043565)	negative regulation of transcription by RNA polymerase II(GO:0000122)	nucleoplasm(GO:0005654);NuRD complex(GO:0016581)	Regulation of PTEN gene transcription;RNA Polymerase I Transcription;RNA Polymerase II Transcription;RNA Polymerase I Promoter Clearance;Gene expression (Transcription);PIP3 activates AKT signaling;Regulation of TP53 Activity through Acetylation;Signal Transduction;Generic Transcription Pathway;Intracellular signaling by second messengers;Regulation of TP53 Activity;PTEN Regulation;RNA Polymerase…
Smarcc2	tr|D4A510|D4A510_RAT SWI/SNF-related, matrix-associated, actin-dependent regulator of chromatin, subfamily c, member 2 OS=Rattus norvegicus OX=10116 GN=Smarcc2 PE=1 SV=3	tr|D4A510|D4A510_RAT	23.9094	23.588	-0.321394	23.3152	19.831	-3.48419	22.9101	20.4323	-2.47781	-2.09446	FALSE		FALSE		SWI/SNF-related, matrix-associated, actin-dependent regulator of chromatin, subfamily c, member 2	SWI/SNF COMPLEX SUBUNIT SMARCC2 (PTHR12802:SF105)	DNA binding(GO:0003677);DNA-binding transcription factor activity(GO:0003700);chromatin binding(GO:0003682);transcription coregulator activity(GO:0003712)	regulation of transcription by RNA polymerase II(GO:0006357);transcription by RNA polymerase II(GO:0006366)		chromatin/chromatin-binding protein(PC00077);metalloprotease(PC00153);transcription cofactor(PC00217)	Wnt signaling pathway->Switched/Sucrose Non Fermentation;;	DNA binding(GO:0003677);chromatin binding(GO:0003682);protein binding(GO:0005515);histone binding(GO:0042393)	negative regulation of transcription by RNA polymerase II(GO:0000122);nucleosome disassembly(GO:0006337);chromatin remodeling(GO:0006338);regulation of transcription from RNA polymerase II promoter involved in forebrain neuron fate commitment(GO:0021882);ATP-dependent chromatin remodeling(GO:0043044);negative regulation of transcription, DNA-templated(GO:0045892);positive regulation of transcript…	cellular_component(GO:0005575);nucleoplasm(GO:0005654);SWI/SNF complex(GO:0016514);npBAF complex(GO:0071564);nBAF complex(GO:0071565)	RUNX1 interacts with co-factors whose precise effect on RUNX1 targets is not known;Chromatin modifying enzymes;RMTs methylate histone arginines;Generic Transcription Pathway;Transcriptional regulation by RUNX1;RNA Polymerase II Transcription;Gene expression (Transcription);Chromatin organization
Eif3d	sp|Q6AYK8|EIF3D_RAT Eukaryotic translation initiation factor 3 subunit D OS=Rattus norvegicus OX=10116 GN=Eif3d PE=1 SV=1	sp|Q6AYK8|EIF3D_RAT	25.7505	24.5737	-1.17688	25.7843	19.831	-5.95332	23.323	24.1791	0.856021	-2.09139	FALSE		FALSE		Eukaryotic translation initiation factor 3 subunit D	EUKARYOTIC TRANSLATION INITIATION FACTOR 3 SUBUNIT D (PTHR12399:SF0)	translation initiation factor activity(GO:0003743)	formation of translation initiation ternary complex(GO:0001677);translational elongation(GO:0006414);translational termination(GO:0006415)	eukaryotic translation initiation factor 3 complex(GO:0005852)	translation initiation factor(PC00224)		molecular_function(GO:0003674);RNA binding(GO:0003723);translation initiation factor activity(GO:0003743);mRNA cap binding(GO:0098808)	formation of cytoplasmic translation initiation complex(GO:0001732);cap-dependent translational initiation(GO:0002191);translational initiation(GO:0006413);biological_process(GO:0008150);positive regulation of translation(GO:0045727);IRES-dependent viral translational initiation(GO:0075522);viral translational termination-reinitiation(GO:0075525);positive regulation of mRNA binding(GO:1902416)	cellular_component(GO:0005575);eukaryotic translation initiation factor 3 complex(GO:0005852);eukaryotic 43S preinitiation complex(GO:0016282);eukaryotic 48S preinitiation complex(GO:0033290);eukaryotic translation initiation factor 3 complex, eIF3m(GO:0071541)	Ribosomal scanning and start codon recognition;Cap-dependent Translation Initiation;Formation of a pool of free 40S subunits;Eukaryotic Translation Initiation;Metabolism of proteins;Translation;Formation of the ternary complex, and subsequently, the 43S complex
Panx1	tr|A0A0G2KA39|A0A0G2KA39_RAT Pannexin-1 OS=Rattus norvegicus OX=10116 GN=Panx1 PE=1 SV=1;sp|P60570|PANX1_RAT Pannexin-1 OS=Rattus norvegicus OX=10116 GN=Panx1 PE=1 SV=1	tr|A0A0G2KA39|A0A0G2KA39_RAT;sp|P60570|PANX1_RAT	22.7491	20.1328	-2.61624	22.2066	19.831	-2.37563	23.7812	22.5061	-1.27505	-2.08897	FALSE		FALSE		Pannexin-1	PANNEXIN-1 (PTHR15759:SF5)	channel activity(GO:0015267)	cation transport(GO:0006812);cell-cell signaling(GO:0007267)	plasma membrane(GO:0005886)			protease binding(GO:0002020);actin binding(GO:0003779);signaling receptor binding(GO:0005102);gap junction channel activity(GO:0005243);calcium channel activity(GO:0005262);protein binding(GO:0005515);channel activity(GO:0015267);wide pore channel activity(GO:0022829);leak channel activity(GO:0022840);ion channel binding(GO:0044325);protein heterodimerization activity(GO:0046982);actin filament b…	response to ischemia(GO:0002931);cation transport(GO:0006812);calcium ion transport(GO:0006816);cell-cell signaling(GO:0007267);response to ATP(GO:0033198);protein hexamerization(GO:0034214);positive regulation of cytokine secretion(GO:0050715);positive regulation of interleukin-1 secretion(GO:0050716);positive regulation of interleukin-1 alpha secretion(GO:0050717);positive regulation of interle…	endoplasmic reticulum(GO:0005783);endoplasmic reticulum membrane(GO:0005789);plasma membrane(GO:0005886);gap junction(GO:0005921);integral component of membrane(GO:0016021);bleb(GO:0032059);protein-containing complex(GO:0032991)	Innate Immune System;Transmission across Electrical Synapses ;The NLRP3 inflammasome;Nucleotide-binding domain, leucine rich repeat containing receptor (NLR) signaling pathways;Neuronal System;Electric Transmission Across Gap Junctions;Immune System;Inflammasomes
Prpsap1	sp|Q63468|KPRA_RAT Phosphoribosyl pyrophosphate synthase-associated protein 1 OS=Rattus norvegicus OX=10116 GN=Prpsap1 PE=1 SV=1;tr|G3V7B5|G3V7B5_RAT Phosphoribosyl pyrophosphate synthase-associated protein 1 OS=Rattus norvegicus OX=10116 GN=Prpsap1 PE=1 S	sp|Q63468|KPRA_RAT;tr|G3V7B5|G3V7B5_RAT	24.1282	22.7291	-1.39905	24.628	19.831	-4.79708	18.2029	18.2029	0	-2.06538	FALSE		FALSE		Phosphoribosyl pyrophosphate synthase-associated protein 1	PHOSPHORIBOSYL PYROPHOSPHATE SYNTHASE-ASSOCIATED PROTEIN 1 (PTHR10210:SF28)	transferase activity, transferring phosphorus-containing groups(GO:0016772)	purine nucleotide biosynthetic process(GO:0006164);ribose phosphate biosynthetic process(GO:0046390)	cytoplasm(GO:0005737);transferase complex, transferring phosphorus-containing groups(GO:0061695)	carbohydrate kinase(PC00065);ligase(PC00142);nucleotide kinase(PC00172)		magnesium ion binding(GO:0000287);ribose phosphate diphosphokinase activity(GO:0004749);kinase binding(GO:0019900);enzyme regulator activity(GO:0030234);identical protein binding(GO:0042802)	5-phosphoribose 1-diphosphate biosynthetic process(GO:0006015);purine nucleotide biosynthetic process(GO:0006164);nucleoside metabolic process(GO:0009116);nucleotide biosynthetic process(GO:0009165);negative regulation of kinase activity(GO:0033673)	ribose phosphate diphosphokinase complex(GO:0002189);cytoplasm(GO:0005737);protein-containing complex(GO:0032991)
Tpd52	tr|A0A0G2K865|A0A0G2K865_RAT Tumor protein D52 OS=Rattus norvegicus OX=10116 GN=Tpd52 PE=1 SV=1;tr|F1MAB9|F1MAB9_RAT Tumor protein D52 OS=Rattus norvegicus OX=10116 GN=Tpd52 PE=1 SV=2	tr|A0A0G2K865|A0A0G2K865_RAT;tr|F1MAB9|F1MAB9_RAT	23.6346	20.1328	-3.50173	22.5153	19.831	-2.68436	18.2029	18.2029	0	-2.06203	FALSE		FALSE		Tumor protein D52	TUMOR PROTEIN D52 (PTHR19307:SF12)						calcium ion binding(GO:0005509);protein homodimerization activity(GO:0042803);protein heterodimerization activity(GO:0046982)	positive regulation of cell population proliferation(GO:0008284);B cell differentiation(GO:0030183)	cytoplasm(GO:0005737);endoplasmic reticulum(GO:0005783);synapse(GO:0045202);perinuclear region of cytoplasm(GO:0048471);glutamatergic synapse(GO:0098978)	Golgi Associated Vesicle Biogenesis;Clathrin derived vesicle budding;trans-Golgi Network Vesicle Budding;Membrane Trafficking;Vesicle-mediated transport
Dock9	tr|A0A0G2K2I6|A0A0G2K2I6_RAT Dedicator of cytokinesis protein 9 OS=Rattus norvegicus OX=10116 GN=Dock9 PE=1 SV=1;tr|F1LSM8|F1LSM8_RAT Dedicator of cytokinesis protein 9 OS=Rattus norvegicus OX=10116 GN=Dock9 PE=1 SV=2	tr|A0A0G2K2I6|A0A0G2K2I6_RAT;tr|F1LSM8|F1LSM8_RAT	21.1428	20.1328	-1.00994	20.9889	19.831	-1.15792	22.2148	18.2029	-4.01186	-2.05991	FALSE		FALSE		Dedicator of cytokinesis protein 9 (Fragment)	DEDICATOR OF CYTOKINESIS PROTEIN 9 (PTHR23317:SF77)	enzyme regulator activity(GO:0030234);guanyl-nucleotide exchange factor activity(GO:0005085)	intracellular protein transport(GO:0006886);intracellular signal transduction(GO:0035556);movement of cell or subcellular component(GO:0006928);phagocytosis(GO:0006909)		guanyl-nucleotide exchange factor(PC00113)		guanyl-nucleotide exchange factor activity(GO:0005085);Rho guanyl-nucleotide exchange factor activity(GO:0005089);Rho GTPase binding(GO:0017048)	small GTPase mediated signal transduction(GO:0007264);positive regulation of GTPase activity(GO:0043547)	endomembrane system(GO:0012505);membrane(GO:0016020);gamma-delta T cell receptor complex(GO:0042106)
Spart	tr|E9PT90|E9PT90_RAT Spartin OS=Rattus norvegicus OX=10116 GN=Spart PE=1 SV=3	tr|E9PT90|E9PT90_RAT	20.1328	20.1328	0	22.0286	19.831	-2.19763	22.1784	18.2029	-3.97549	-2.05771	FALSE		FALSE		Spastic paraplegia 20 (Troyer syndrome)	SPARTIN (PTHR21068:SF20)			plasma membrane(GO:0005886)			ubiquitin protein ligase binding(GO:0031625)	abscission(GO:0009838);negative regulation of BMP signaling pathway(GO:0030514);lipid droplet organization(GO:0034389);negative regulation of collateral sprouting in absence of injury(GO:0048698);neuromuscular process(GO:0050905);cell division(GO:0051301);regulation of mitochondrial membrane potential(GO:0051881);adipose tissue development(GO:0060612)	cytoplasm(GO:0005737);mitochondrial outer membrane(GO:0005741);lipid droplet(GO:0005811);cytosol(GO:0005829);plasma membrane(GO:0005886);midbody(GO:0030496);synapse(GO:0045202)
Ppa1	tr|F7EPH4|F7EPH4_RAT Pyrophosphatase (inorganic) 1 OS=Rattus norvegicus OX=10116 GN=Ppa1 PE=1 SV=1;tr|A0A0G2JUD2|A0A0G2JUD2_RAT Secretion-associated, Ras-related GTPase 1A OS=Rattus norvegicus OX=10116 GN=Sar1a PE=1 SV=1	tr|F7EPH4|F7EPH4_RAT;tr|A0A0G2JUD2|A0A0G2JUD2_RAT	25.6716	23.9711	-1.70048	24.2745	19.831	-4.44351	18.2029	18.2029	0	-2.048	FALSE		FALSE		#N/A	#N/A	#N/A	#N/A	#N/A	#N/A	#N/A	#N/A	#N/A	#N/A	#N/A
Rasgrf1	sp|P28818|RGRF1_RAT Ras-specific guanine nucleotide-releasing factor 1 OS=Rattus norvegicus OX=10116 GN=Rasgrf1 PE=1 SV=1;tr|A0A0G2JZ23|A0A0G2JZ23_RAT Ras-specific guanine nucleotide-releasing factor 1 OS=Rattus norvegicus OX=10116 GN=Rasgrf1 PE=4 SV=1;tr|	sp|P28818|RGRF1_RAT;tr|A0A0G2JZ23|A0A0G2JZ23_RAT;tr|F1LM43|F1LM43_RAT	25.1561	24.676	-0.480041	23.5142	19.831	-3.68321	25.0194	23.114	-1.90534	-2.02286	FALSE		FALSE		Ras-specific guanine nucleotide-releasing factor 1	RAS-SPECIFIC GUANINE NUCLEOTIDE-RELEASING FACTOR 1 (PTHR23113:SF193)	enzyme regulator activity(GO:0030234);guanyl-nucleotide exchange factor activity(GO:0005085)	cell cycle(GO:0007049);intracellular signal transduction(GO:0035556)		guanyl-nucleotide exchange factor(PC00113)		Ras guanyl-nucleotide exchange factor activity(GO:0005088);Rho guanyl-nucleotide exchange factor activity(GO:0005089);GTPase activator activity(GO:0005096);protein binding(GO:0005515);protein C-terminus binding(GO:0008022);Ras GTPase binding(GO:0017016);protein kinase binding(GO:0019901);receptor tyrosine kinase binding(GO:0030971);glutamate receptor binding(GO:0035254)	response to amphetamine(GO:0001975);small GTPase mediated signal transduction(GO:0007264);cell population proliferation(GO:0008283);neuron projection development(GO:0031175);cellular response to insulin stimulus(GO:0032869);response to endoplasmic reticulum stress(GO:0034976);regulation of Rac protein signal transduction(GO:0035020);regulation of Rho protein signal transduction(GO:0035023);positi…	cytoplasm(GO:0005737);cytosol(GO:0005829);plasma membrane(GO:0005886);basolateral plasma membrane(GO:0016323);apicolateral plasma membrane(GO:0016327);growth cone(GO:0030426);neuronal cell body(GO:0043025);apical dendrite(GO:0097440)	CREB phosphorylation through the activation of Ras;MAPK family signaling cascades;Ras activation upon Ca2+ influx through NMDA receptor;Signal Transduction;RAF/MAP kinase cascade;Post NMDA receptor activation events;Neuronal System;MAPK1/MAPK3 signaling;Transmission across Chemical Synapses;Neurotransmitter receptors and postsynaptic signal transmission;Activation of NMDA receptor and postsynapti…
Ccnl1	sp|Q9R1Q2|CCNL1_RAT Cyclin-L1 OS=Rattus norvegicus OX=10116 GN=Ccnl1 PE=1 SV=1	sp|Q9R1Q2|CCNL1_RAT	20.1328	20.1328	0	22.4639	19.831	-2.63291	21.6357	18.2029	-3.4328	-2.0219	FALSE		FALSE		Cyclin-L1	CYCLIN-L1 (PTHR10026:SF64)	cyclin-dependent protein serine/threonine kinase activity(GO:0004693);molecular transducer activity(GO:0060089);protein kinase binding(GO:0019901);protein kinase regulator activity(GO:0019887)	cell cycle(GO:0007049);phosphorylation of RNA polymerase II C-terminal domain(GO:0070816);regulation of cyclin-dependent protein serine/threonine kinase activity(GO:0000079);transcription by RNA polymerase II(GO:0006366)	nucleus(GO:0005634)	kinase activator(PC00138);mRNA processing factor(PC00147);transcription cofactor(PC00217)		protein binding(GO:0005515);cyclin-dependent protein serine/threonine kinase regulator activity(GO:0016538)	regulation of cyclin-dependent protein serine/threonine kinase activity(GO:0000079);regulation of transcription by RNA polymerase II(GO:0006357);RNA processing(GO:0006396)	nucleus(GO:0005634);nuclear speck(GO:0016607)
Rps19bp1	tr|A0A0U1RRW3|A0A0U1RRW3_RAT Ribosomal protein S19-binding protein 1 OS=Rattus norvegicus OX=10116 GN=Rps19bp1 PE=4 SV=1	tr|A0A0U1RRW3|A0A0U1RRW3_RAT	22.8386	20.1328	-2.70576	23.1407	19.831	-3.30972	18.2029	18.2029	0	-2.00516	FALSE		FALSE		#N/A	#N/A	#N/A	#N/A	#N/A	#N/A	#N/A	#N/A	#N/A	#N/A	#N/A
Rpl27	sp|P61354|RL27_RAT 60S ribosomal protein L27 OS=Rattus norvegicus OX=10116 GN=Rpl27 PE=2 SV=2;tr|D3ZTK5|D3ZTK5_RAT 60S ribosomal protein L27 OS=Rattus norvegicus OX=10116 PE=1 SV=1;tr|M0R7P0|M0R7P0_RAT Uncharacterized protein OS=Rattus norvegicus OX=10116	sp|P61354|RL27_RAT;tr|D3ZTK5|D3ZTK5_RAT;tr|M0R7P0|M0R7P0_RAT	23.8361	20.1328	-3.70322	24.7061	22.4178	-2.28834	18.2029	18.2029	0	-1.99719	FALSE		FALSE		60S ribosomal protein L27	60S RIBOSOMAL PROTEIN L27 (PTHR10497:SF0)	structural constituent of ribosome(GO:0003735)		cytosolic large ribosomal subunit(GO:0022625)	ribosomal protein(PC00202)		molecular_function(GO:0003674);structural constituent of ribosome(GO:0003735)	rRNA processing(GO:0006364);translation(GO:0006412);response to aldosterone(GO:1904044)	ribosome(GO:0005840);large ribosomal subunit(GO:0015934);cytosolic large ribosomal subunit(GO:0022625);cytoplasmic side of rough endoplasmic reticulum membrane(GO:0098556);ribonucleoprotein complex(GO:1990904)	Nonsense-Mediated Decay (NMD);Nonsense Mediated Decay (NMD) enhanced by the Exon Junction Complex (EJC);Nonsense Mediated Decay (NMD) independent of the Exon Junction Complex (EJC);Metabolism of RNA
Twf2	tr|B0BMY7|B0BMY7_RAT Protein tyrosine kinase 9-like (A6-related protein) (Predicted), isoform CRA_b OS=Rattus norvegicus OX=10116 GN=Twf2 PE=1 SV=1	tr|B0BMY7|B0BMY7_RAT	23.6372	20.1328	-3.50438	22.2546	19.831	-2.42362	18.2029	18.2029	0	-1.976	FALSE		FALSE		Protein tyrosine kinase 9-like (A6-related protein) (Predicted), isoform CRA_b	TWINFILIN-2 (PTHR13759:SF9)	actin filament binding(GO:0051015)	actin filament depolymerization(GO:0030042);actin filament polymerization(GO:0030041);cellular protein localization(GO:0034613);lamellipodium assembly(GO:0030032);maintenance of location(GO:0051235);negative regulation of actin filament polymerization(GO:0030837);neuron projection development(GO:0031175);positive regulation of neuron projection development(GO:0010976);regulation of cell projectio…	actin filament(GO:0005884);myofibril(GO:0030016)	non-motor actin binding protein(PC00165)		actin monomer binding(GO:0003785);protein kinase C binding(GO:0005080);ATP binding(GO:0005524);phosphatidylinositol-4,5-bisphosphate binding(GO:0005546);kinase activity(GO:0016301);actin filament binding(GO:0051015)	regulation of lamellipodium assembly(GO:0010591);positive regulation of lamellipodium assembly(GO:0010592);positive regulation of neuron projection development(GO:0010976);phosphorylation(GO:0016310);actin filament depolymerization(GO:0030042);negative regulation of actin filament polymerization(GO:0030837);regulation of actin cytoskeleton organization(GO:0032956);sequestering of actin monomers(G…	cytoplasm(GO:0005737);actin filament(GO:0005884);myofibril(GO:0030016);lamellipodium(GO:0030027);filopodium(GO:0030175);growth cone(GO:0030426);stereocilium(GO:0032420);perinuclear region of cytoplasm(GO:0048471)
Myl12b	tr|A0A0G2JSW0|A0A0G2JSW0_RAT Myosin regulatory light chain 12B OS=Rattus norvegicus OX=10116 GN=Myl12b PE=4 SV=1;sp|P18666|ML12B_RAT Myosin regulatory light chain 12B OS=Rattus norvegicus OX=10116 GN=Myl12b PE=1 SV=3;sp|P13832|MRLCA_RAT Myosin regulatory l	tr|A0A0G2JSW0|A0A0G2JSW0_RAT;sp|P18666|ML12B_RAT;sp|P13832|MRLCA_RAT	25.01	26.2356	1.22558	24.6991	23.7238	-0.975335	24.3606	18.2029	-6.15762	-1.96912	FALSE		FALSE		Myosin regulatory light chain 12B	MYOSIN REGULATORY LIGHT CHAIN 12B (PTHR23049:SF58)	calcium ion binding(GO:0005509);calmodulin binding(GO:0005516);structural molecule activity(GO:0005198)	developmental process(GO:0032502);muscle contraction(GO:0006936)	intracellular(GO:0005622)	actin family cytoskeletal protein(PC00041);calmodulin(PC00061)		calcium ion binding(GO:0005509);myosin heavy chain binding(GO:0032036)	regulation of cell shape(GO:0008360)	stress fiber(GO:0001725);myosin complex(GO:0016459);myosin II complex(GO:0016460);Z disc(GO:0030018);protein-containing complex(GO:0032991);apical part of cell(GO:0045177);cell cortex region(GO:0099738)	Signal Transduction;Signaling by Rho GTPases;Muscle contraction;RHO GTPases activate PAKs;Smooth Muscle Contraction;RHO GTPase Effectors
Rbm26	tr|D3ZRG7|D3ZRG7_RAT RNA-binding motif protein 26 OS=Rattus norvegicus OX=10116 GN=Rbm26 PE=1 SV=2;tr|D3ZRC3|D3ZRC3_RAT RNA-binding motif protein 26 OS=Rattus norvegicus OX=10116 GN=Rbm26 PE=1 SV=2	tr|D3ZRG7|D3ZRG7_RAT;tr|D3ZRC3|D3ZRC3_RAT	20.1328	20.1328	0	20.6361	19.831	-0.805145	23.2961	18.2029	-5.0932	-1.96612	FALSE		FALSE		RNA-binding motif protein 26	RNA-BINDING PROTEIN 26 (PTHR14398:SF2)	mRNA binding(GO:0003729)	RNA export from nucleus(GO:0006405);positive regulation of transport(GO:0051050)	nucleus(GO:0005634)	RNA binding protein(PC00031)		mRNA binding(GO:0003729);metal ion binding(GO:0046872)	mRNA processing(GO:0006397);negative regulation of phosphatase activity(GO:0010923);positive regulation of RNA export from nucleus(GO:0046833)	nucleus(GO:0005634)
Afdn	sp|O35889|AFAD_RAT Afadin OS=Rattus norvegicus OX=10116 GN=Afdn PE=1 SV=1;tr|F1LT10|F1LT10_RAT Afadin OS=Rattus norvegicus OX=10116 GN=Afdn PE=1 SV=3	sp|O35889|AFAD_RAT;tr|F1LT10|F1LT10_RAT	22.6098	22.908	0.298213	22.5354	19.831	-2.70445	21.6937	18.2029	-3.49078	-1.96567	FALSE		FALSE		Afadin	AFADIN (PTHR10398:SF2)	cell adhesion molecule binding(GO:0050839)	protein localization(GO:0008104);regulation of protein localization(GO:0032880)	cell-cell adherens junction(GO:0005913)	non-motor actin binding protein(PC00165)	Alzheimer disease-presenilin pathway->Afadin;;	protein binding(GO:0005515);Ras GTPase binding(GO:0017016);LIM domain binding(GO:0030274);cell adhesion molecule binding(GO:0050839);actin filament binding(GO:0051015)	cell adhesion(GO:0007155);signal transduction(GO:0007165);positive regulation of gene expression(GO:0010628);telencephalon development(GO:0021537);cerebral cortex development(GO:0021987);positive regulation of cell-cell adhesion(GO:0022409);negative regulation of cell migration(GO:0030336);regulation of protein localization(GO:0032880);adherens junction maintenance(GO:0034334);positive regulation…	nucleoplasm(GO:0005654);cytoplasm(GO:0005737);cytosol(GO:0005829);plasma membrane(GO:0005886);cell-cell junction(GO:0005911);adherens junction(GO:0005912);cell-cell adherens junction(GO:0005913);nuclear speck(GO:0016607);cell junction(GO:0030054);axon(GO:0030424);somatodendritic compartment(GO:0036477);apical junction complex(GO:0043296);cell-cell contact zone(GO:0044291);apical part of cell(GO:0…	Cell-cell junction organization;Cell-Cell communication;Cell junction organization;Adherens junctions interactions
Carns1	tr|D3Z945|D3Z945_RAT Carnosine synthase 1 OS=Rattus norvegicus OX=10116 GN=Carns1 PE=4 SV=2	tr|D3Z945|D3Z945_RAT	23.6626	25.479	1.81638	23.8699	23.7948	-0.0751183	25.8379	18.2029	-7.63493	-1.96456	FALSE		TRUE	Various	Carnosine synthase 1	CARNOSINE SYNTHASE 1 (PTHR10578:SF57)	ligase activity(GO:0016874);oxidoreductase activity, acting on the CH-OH group of donors, NAD or NADP as acceptor(GO:0016616)	carboxylic acid biosynthetic process(GO:0046394);cellular modified amino acid metabolic process(GO:0006575);drug metabolic process(GO:0017144);monocarboxylic acid metabolic process(GO:0032787);organic hydroxy compound metabolic process(GO:1901615);peptide biosynthetic process(GO:0043043)		dehydrogenase(PC00092);isomerase(PC00135);ligase(PC00142)		ATP binding(GO:0005524);FMN binding(GO:0010181);ATPase activity(GO:0016887);metal ion binding(GO:0046872);carnosine synthase activity(GO:0047730)	carnosine biosynthetic process(GO:0035499)		Histidine catabolism;Histidine, lysine, phenylalanine, tyrosine, proline and tryptophan catabolism;Metabolism;Metabolism of amino acids and derivatives
Gna11	tr|G3V6Q6|G3V6Q6_RAT Guanine nucleotide binding protein, alpha 11 OS=Rattus norvegicus OX=10116 GN=Gna11 PE=1 SV=1;sp|Q9JID2|GNA11_RAT Guanine nucleotide-binding protein subunit alpha-11 OS=Rattus norvegicus OX=10116 GN=Gna11 PE=2 SV=1	tr|G3V6Q6|G3V6Q6_RAT;sp|Q9JID2|GNA11_RAT	23.3072	23.6849	0.3777	22.7956	19.831	-2.96467	21.4894	18.2029	-3.28643	-1.9578	FALSE		FALSE		Guanine nucleotide-binding protein subunit alpha-11	GUANINE NUCLEOTIDE-BINDING PROTEIN SUBUNIT ALPHA-11 (PTHR10218:SF318)	G-protein coupled receptor activity(GO:0004930);G-protein coupled receptor binding(GO:0001664);GTPase activity(GO:0003924);adenylate cyclase activity(GO:0004016);protein-containing complex binding(GO:0044877)	adenylate cyclase-modulating G-protein coupled receptor signaling pathway(GO:0007188);cAMP-mediated signaling(GO:0019933);regulation of adenylate cyclase activity(GO:0045761);regulation of cAMP-mediated signaling(GO:0043949)	catalytic complex(GO:1902494);extrinsic component of cytoplasmic side of plasma membrane(GO:0031234);leaflet of membrane bilayer(GO:0097478);plasma membrane protein complex(GO:0098797)	heterotrimeric G-protein(PC00117)	Wnt signaling pathway->G-protein, alpha subunit;;5HT2 type receptor mediated signaling pathway->G-protein;;Thyrotropin-releasing hormone receptor signaling pathway->G-Protein;;Histamine H1 receptor mediated signaling pathway->G-Protein;;Inflammation mediated by chemokine and cytokine signaling pathway->Gi/q-protein, alpha subunit;;Muscarinic acetylcholine receptor 1 and 3 signaling pathway->Gq-pr…	G protein-coupled receptor binding(GO:0001664);GTPase activity(GO:0003924);GTP binding(GO:0005525);guanyl nucleotide binding(GO:0019001);G-protein beta/gamma-subunit complex binding(GO:0031683);type 2A serotonin receptor binding(GO:0031826);protein-containing complex binding(GO:0044877);metal ion binding(GO:0046872);alkylglycerophosphoethanolamine phosphodiesterase activity(GO:0047391)	skeletal system development(GO:0001501);action potential(GO:0001508);G protein-coupled receptor signaling pathway(GO:0007186);adenylate cyclase-modulating G protein-coupled receptor signaling pathway(GO:0007188);heart development(GO:0007507);regulation of melanocyte differentiation(GO:0045634);developmental pigmentation(GO:0048066);phospholipase C-activating dopamine receptor signaling pathway(GO…	cytoplasm(GO:0005737);cytosol(GO:0005829);heterotrimeric G-protein complex(GO:0005834);plasma membrane(GO:0005886);membrane(GO:0016020);protein-containing complex(GO:0032991)	Regulation of insulin secretion;Free fatty acids regulate insulin secretion;Platelet activation, signaling and aggregation;G alpha (q) signalling events;Platelet sensitization by LDL;Signal Transduction;Fatty Acids bound to GPR40 (FFAR1) regulate insulin secretion;Hemostasis;Thromboxane signalling through TP receptor;Signaling by GPCR;Metabolism;Thrombin signalling through proteinase activated re…
Rmdn1	sp|Q4G069|RMD1_RAT Regulator of microtubule dynamics protein 1 OS=Rattus norvegicus OX=10116 GN=Rmdn1 PE=2 SV=1;tr|A0A0G2K167|A0A0G2K167_RAT Regulator of microtubule dynamics protein 1 OS=Rattus norvegicus OX=10116 GN=Rmdn1 PE=1 SV=1	sp|Q4G069|RMD1_RAT;tr|A0A0G2K167|A0A0G2K167_RAT	22.0476	20.1328	-1.91474	23.7767	19.831	-3.94575	24.2607	24.2715	0.0107827	-1.9499	FALSE		FALSE		Regulator of microtubule dynamics protein 1	REGULATOR OF MICROTUBULE DYNAMICS PROTEIN 1 (PTHR16056:SF34)								spindle pole(GO:0000922);cytoplasm(GO:0005737);microtubule(GO:0005874)
Shank2	sp|Q9QX74|SHAN2_RAT SH3 and multiple ankyrin repeat domains protein 2 OS=Rattus norvegicus OX=10116 GN=Shank2 PE=1 SV=2;tr|M0R5T5|M0R5T5_RAT SH3 and multiple ankyrin repeat domains protein 2 OS=Rattus norvegicus OX=10116 GN=Shank2 PE=1 SV=2;tr|A0A0G2K7H2|A	sp|Q9QX74|SHAN2_RAT;tr|M0R5T5|M0R5T5_RAT;tr|A0A0G2K7H2|A0A0G2K7H2_RAT;tr|M0R805|M0R805_RAT;tr|A0A0U1RS17|A0A0U1RS17_RAT	21.0836	20.1328	-0.950727	22.4487	19.831	-2.61772	21.7645	19.4944	-2.27011	-1.94619	FALSE		FALSE		SH3 and multiple ankyrin repeat domains protein 2	SH3 AND MULTIPLE ANKYRIN REPEAT DOMAINS PROTEIN 2 (PTHR24135:SF17)	cation channel activity(GO:0005261);extracellular ligand-gated ion channel activity(GO:0005230);glutamate binding(GO:0016595);glutamate receptor activity(GO:0008066);neurotransmitter binding(GO:0042165);neurotransmitter receptor activity(GO:0030594);protein-containing complex scaffold activity(GO:0032947);signaling receptor binding(GO:0005102)	animal organ morphogenesis(GO:0009887);brain development(GO:0007420);cell surface receptor signaling pathway involved in cell-cell signaling(GO:1905114);dendrite morphogenesis(GO:0048813);dendritic spine organization(GO:0097061);developmental growth(GO:0048589);glutamate receptor signaling pathway(GO:0007215);long-term synaptic potentiation(GO:0060291);nervous system process(GO:0050877);neuromusc…	dendritic spine(GO:0043197);ionotropic glutamate receptor complex(GO:0008328);postsynaptic density(GO:0014069);postsynaptic membrane(GO:0045211)		Ionotropic glutamate receptor pathway->PSD95;;	protein binding(GO:0005515);protein C-terminus binding(GO:0008022);SH3 domain binding(GO:0017124);receptor signaling complex adaptor activity(GO:0030159);GKAP/Homer scaffold activity(GO:0030160);ionotropic glutamate receptor binding(GO:0035255);structural constituent of postsynaptic density(GO:0098919)	synapse assembly(GO:0007416);brain development(GO:0007420);response to nutrient(GO:0007584);learning(GO:0007612);memory(GO:0007613);adult behavior(GO:0030534);social behavior(GO:0035176);exploration behavior(GO:0035640);brain morphogenesis(GO:0048854);regulation of synapse organization(GO:0050807);synaptic growth at neuromuscular junction(GO:0051124);positive regulation of synaptic transmission, …	photoreceptor outer segment(GO:0001750);photoreceptor inner segment(GO:0001917);neurofilament(GO:0005883);plasma membrane(GO:0005886);ionotropic glutamate receptor complex(GO:0008328);postsynaptic density(GO:0014069);apical plasma membrane(GO:0016324);cell junction(GO:0030054);dendrite(GO:0030425);growth cone(GO:0030426);brush border membrane(GO:0031526);asymmetric synapse(GO:0032279);neuron proj…
Golga3	tr|A0A0G2K5A4|A0A0G2K5A4_RAT Uncharacterized protein OS=Rattus norvegicus OX=10116 PE=4 SV=1;tr|D3ZLD5|D3ZLD5_RAT Golgin A3 OS=Rattus norvegicus OX=10116 GN=Golga3 PE=1 SV=1	tr|A0A0G2K5A4|A0A0G2K5A4_RAT;tr|D3ZLD5|D3ZLD5_RAT	20.1328	20.1328	0	19.831	19.831	0	24.0218	18.2029	-5.81887	-1.93962	FALSE		FALSE		Golgin A3	GOLGIN SUBFAMILY A MEMBER 3 (PTHR18902:SF26)			Golgi apparatus(GO:0005794);nucleoplasm(GO:0005654);plasma membrane(GO:0005886);vacuole(GO:0005773)				spermatogenesis(GO:0007283)	Golgi membrane(GO:0000139);nucleus(GO:0005634);nucleoplasm(GO:0005654);nucleolus(GO:0005730);cytoplasm(GO:0005737);endoplasmic reticulum-Golgi intermediate compartment(GO:0005793);Golgi apparatus(GO:0005794);cytosol(GO:0005829);Golgi transport complex(GO:0017119);extrinsic component of Golgi membrane(GO:0090498)
Arglu1	sp|Q5BJT0|ARGL1_RAT Arginine and glutamate-rich protein 1 OS=Rattus norvegicus OX=10116 GN=Arglu1 PE=1 SV=1	sp|Q5BJT0|ARGL1_RAT	24.9809	20.1328	-4.84806	25.5091	24.5683	-0.940737	26.1107	26.1656	0.0548923	-1.9113	FALSE		FALSE		Arginine and glutamate-rich protein 1	ARGININE AND GLUTAMATE-RICH PROTEIN 1 (PTHR31711:SF1)								nucleoplasm(GO:0005654);mitochondrion(GO:0005739);integral component of membrane(GO:0016021)
Tab2	sp|Q5U303|TAB2_RAT TGF-beta-activated kinase 1 and MAP3K7-binding protein 2 OS=Rattus norvegicus OX=10116 GN=Tab2 PE=2 SV=2	sp|Q5U303|TAB2_RAT	20.1328	20.1328	0	19.831	19.831	0	23.9179	18.2029	-5.71491	-1.90497	FALSE		FALSE		TGF-beta-activated kinase 1 and MAP3K7-binding protein 2	TGF-BETA-ACTIVATED KINASE 1 AND MAP3K7-BINDING PROTEIN 2 (PTHR46253:SF2)					p38 MAPK pathway->TAK1 binding protein 2;;	protein binding(GO:0005515);metal ion binding(GO:0046872);K63-linked polyubiquitin modification-dependent protein binding(GO:0070530)	heart development(GO:0007507);biological_process(GO:0008150);response to lipopolysaccharide(GO:0032496);positive regulation of I-kappaB kinase/NF-kappaB signaling(GO:0043123);positive regulation of protein kinase activity(GO:0045860)	nucleus(GO:0005634);cytosol(GO:0005829)	Toll Like Receptor 3 (TLR3) Cascade;Interleukin-1 family signaling;Interleukin-17 signaling;Nucleotide-binding domain, leucine rich repeat containing receptor (NLR) signaling pathways;Death Receptor Signalling;Signaling by Interleukins;MyD88-independent TLR4 cascade ;Toll-Like Receptors Cascades;Toll Like Receptor 2 (TLR2) Cascade;Immune System;Interleukin-1 signaling;TAK1 activates NFkB by phosp…
Herc4	sp|Q5PQN1|HERC4_RAT Probable E3 ubiquitin-protein ligase HERC4 OS=Rattus norvegicus OX=10116 GN=Herc4 PE=2 SV=1	sp|Q5PQN1|HERC4_RAT	21.5263	20.1328	-1.39343	19.831	19.831	0	22.5029	18.2029	-4.3	-1.89781	TRUE	Various	FALSE		Probable E3 ubiquitin-protein ligase HERC4	E3 UBIQUITIN-PROTEIN LIGASE HERC4-RELATED (PTHR45622:SF5)						ubiquitin-protein transferase activity(GO:0004842)	spermatogenesis(GO:0007283);protein ubiquitination(GO:0016567);cell differentiation(GO:0030154)	fibrillar center(GO:0001650);cytosol(GO:0005829)	Adaptive Immune System;Class I MHC mediated antigen processing & presentation;Immune System;Antigen processing: Ubiquitination & Proteasome degradation
Igh-1a	sp|P20761|IGG2B_RAT Ig gamma-2B chain C region OS=Rattus norvegicus OX=10116 GN=Igh-1a PE=1 SV=1	sp|P20761|IGG2B_RAT	20.1328	20.1328	0	19.831	23.6615	3.83057	27.7135	18.2029	-9.51056	-1.89333	FALSE		FALSE		Ig gamma-2B chain C region	IG GAMMA-2A CHAIN C REGION, A ALLELE-RELATED (PTHR23266:SF218)	signaling receptor binding(GO:0005102)	B cell activation(GO:0042113);B cell receptor signaling pathway(GO:0050853);adaptive immune response(GO:0002250);defense response to bacterium(GO:0042742);humoral immune response(GO:0006959);immune effector process(GO:0002252);innate immune response(GO:0045087);membrane invagination(GO:0010324);phagocytosis(GO:0006909);positive regulation of lymphocyte activation(GO:0051251);protein metabolic pro…	external side of plasma membrane(GO:0009897);extracellular space(GO:0005615);leaflet of membrane bilayer(GO:0097478);protein-containing complex(GO:0032991)			antigen binding(GO:0003823);immunoglobulin receptor binding(GO:0034987)	phagocytosis, recognition(GO:0006910);phagocytosis, engulfment(GO:0006911);complement activation, classical pathway(GO:0006958);defense response to bacterium(GO:0042742);innate immune response(GO:0045087);B cell receptor signaling pathway(GO:0050853);positive regulation of B cell activation(GO:0050871)	external side of plasma membrane(GO:0009897);immunoglobulin complex, circulating(GO:0042571)	Regulation of actin dynamics for phagocytic cup formation;FCGR activation;Immune System;Fcgamma receptor (FCGR) dependent phagocytosis;Initial triggering of complement;Regulation of Complement cascade;Innate Immune System;Classical antibody-mediated complement activation;Complement cascade;Creation of C4 and C2 activators;Role of phospholipids in phagocytosis
Ube3a	tr|A0A0G2JTH7|A0A0G2JTH7_RAT Ubiquitin protein ligase E3A OS=Rattus norvegicus OX=10116 GN=Ube3a PE=1 SV=1;tr|F1M7B8|F1M7B8_RAT Ubiquitin protein ligase E3A OS=Rattus norvegicus OX=10116 GN=Ube3a PE=1 SV=2	tr|A0A0G2JTH7|A0A0G2JTH7_RAT;tr|F1M7B8|F1M7B8_RAT	23.6527	20.1328	-3.51989	22.3925	19.831	-2.56152	22.6823	23.1261	0.443796	-1.87921	FALSE		FALSE		Ubiquitin protein ligase E3A	UBIQUITIN-PROTEIN LIGASE E3A (PTHR45622:SF16)					Ubiquitin proteasome pathway->Ubiquitin protein ligase E3;;	molecular_function(GO:0003674);transcription coactivator activity(GO:0003713);ubiquitin-protein transferase activity(GO:0004842);ubiquitin protein ligase activity(GO:0061630)	protein polyubiquitination(GO:0000209);ovarian follicle development(GO:0001541);ubiquitin-dependent protein catabolic process(GO:0006511);positive regulation of phosphatidylinositol 3-kinase signaling(GO:0014068);protein ubiquitination(GO:0016567);androgen receptor signaling pathway(GO:0030521);positive regulation of protein ubiquitination(GO:0031398);response to progesterone(GO:0032570);sperm en…	cellular_component(GO:0005575);nucleus(GO:0005634);cytosol(GO:0005829)	Adaptive Immune System;Class I MHC mediated antigen processing & presentation;Immune System;Antigen processing: Ubiquitination & Proteasome degradation
Exoc8	sp|O54924|EXOC8_RAT Exocyst complex component 8 OS=Rattus norvegicus OX=10116 GN=Exoc8 PE=1 SV=1	sp|O54924|EXOC8_RAT	22.6578	23.7717	1.11398	23.7339	19.831	-3.90293	23.9183	21.0824	-2.83597	-1.87497	FALSE		FALSE		Exocyst complex component 8	EXOCYST COMPLEX COMPONENT 8 (PTHR21426:SF12)		cellular protein-containing complex assembly(GO:0034622);cellular protein-containing complex localization(GO:0034629);organelle localization by membrane tethering(GO:0140056);vesicle fusion to plasma membrane(GO:0099500)	exocyst(GO:0000145)			Ral GTPase binding(GO:0017160)	exocytosis(GO:0006887);Golgi to plasma membrane transport(GO:0006893);endosome organization(GO:0007032);protein localization(GO:0008104);protein transport(GO:0015031);extracellular matrix disassembly(GO:0022617);cellular protein localization(GO:0034613)	exocyst(GO:0000145);late endosome(GO:0005770);cytosol(GO:0005829);growth cone(GO:0030426);cell leading edge(GO:0031252);perinuclear region of cytoplasm(GO:0048471)	Cargo trafficking to the periciliary membrane;VxPx cargo-targeting to cilium;Metabolism of proteins;Peptide hormone metabolism;Organelle biogenesis and maintenance;Cilium Assembly;Insulin processing
Dynlrb1	sp|P62628|DLRB1_RAT Dynein light chain roadblock-type 1 OS=Rattus norvegicus OX=10116 GN=Dynlrb1 PE=1 SV=3	sp|P62628|DLRB1_RAT	27.2003	27.5523	0.351943	27.5925	27.1682	-0.424331	23.7442	18.2029	-5.54124	-1.87121	FALSE		FALSE		Dynein light chain roadblock-type 1	DYNEIN LIGHT CHAIN ROADBLOCK-TYPE 1 (PTHR10779:SF17)	protein binding(GO:0005515)	microtubule-based movement(GO:0007018)	cytoplasmic dynein complex(GO:0005868);intraciliary transport particle(GO:0030990);microtubule(GO:0005874);outer dynein arm(GO:0036157);plasma membrane region(GO:0098590)	microtubule family cytoskeletal protein(PC00157)		molecular_function(GO:0003674);motor activity(GO:0003774);identical protein binding(GO:0042802);dynein intermediate chain binding(GO:0045505)	microtubule-based movement(GO:0007018);visual behavior(GO:0007632);retrograde axonal transport(GO:0008090);response to light stimulus(GO:0009416)	cellular_component(GO:0005575);cytoplasm(GO:0005737);centrosome(GO:0005813);cytoplasmic dynein complex(GO:0005868);microtubule(GO:0005874);axon cytoplasm(GO:1904115)	Intraflagellar transport;Organelle biogenesis and maintenance;Cilium Assembly
Tbce	sp|Q5FVQ9|TBCE_RAT Tubulin-specific chaperone E OS=Rattus norvegicus OX=10116 GN=Tbce PE=2 SV=1;tr|A0A0G2K191|A0A0G2K191_RAT Tubulin-specific chaperone E OS=Rattus norvegicus OX=10116 GN=Tbce PE=1 SV=1	sp|Q5FVQ9|TBCE_RAT;tr|A0A0G2K191|A0A0G2K191_RAT	22.6223	20.1328	-2.48949	22.9231	19.831	-3.0921	22.4651	22.4366	-0.0284716	-1.87002	TRUE	Various	FALSE		Tubulin-specific chaperone E	TUBULIN-SPECIFIC CHAPERONE E (PTHR15140:SF6)		cellular component organization(GO:0016043)		chaperone(PC00072)		molecular_function(GO:0003674);alpha-tubulin binding(GO:0043014)	microtubule cytoskeleton organization(GO:0000226);tubulin complex assembly(GO:0007021);post-chaperonin tubulin folding pathway(GO:0007023);mitotic spindle organization(GO:0007052);axonogenesis(GO:0007409);biological_process(GO:0008150);adult locomotory behavior(GO:0008344);post-embryonic development(GO:0009791);muscle atrophy(GO:0014889);developmental growth(GO:0048589);peripheral nervous system …	cellular_component(GO:0005575);cytoplasm(GO:0005737);cytoskeleton(GO:0005856)
Vat1	sp|Q3MIE4|VAT1_RAT Synaptic vesicle membrane protein VAT-1 homolog OS=Rattus norvegicus OX=10116 GN=Vat1 PE=1 SV=1	sp|Q3MIE4|VAT1_RAT	25.789	26.4912	0.7022	26.1427	19.831	-6.31175	18.2029	18.2029	0	-1.86985	FALSE		FALSE		Synaptic vesicle membrane protein VAT-1 homolog	SYNAPTIC VESICLE MEMBRANE PROTEIN VAT-1 HOMOLOG (PTHR44054:SF1)					Huntington disease->Tumor protein p53 inducible protein 3;;	zinc ion binding(GO:0008270);oxidoreductase activity(GO:0016491)	negative regulation of mitochondrial fusion(GO:0010637);oxidation-reduction process(GO:0055114)	mitochondrial outer membrane(GO:0005741)	Innate Immune System;Neutrophil degranulation;Immune System
Mrpl16	sp|Q5M818|RM16_RAT 39S ribosomal protein L16, mitochondrial OS=Rattus norvegicus OX=10116 GN=Mrpl16 PE=2 SV=1	sp|Q5M818|RM16_RAT	20.1328	20.1328	0	22.2172	19.831	-2.38622	27.097	23.8874	-3.20955	-1.86526	FALSE		TRUE	RNA	39S ribosomal protein L16, mitochondrial	39S RIBOSOMAL PROTEIN L16, MITOCHONDRIAL (PTHR12220:SF13)	rRNA binding(GO:0019843);structural constituent of ribosome(GO:0003735)			ribosomal protein(PC00202)		structural constituent of ribosome(GO:0003735);rRNA binding(GO:0019843)	mitochondrial translation(GO:0032543)	mitochondrion(GO:0005739);mitochondrial large ribosomal subunit(GO:0005762);mitochondrial small ribosomal subunit(GO:0005763)	Mitochondrial translation termination;Mitochondrial translation;Metabolism of proteins;Translation;Mitochondrial translation elongation
Vps41	tr|D3ZVH6|D3ZVH6_RAT Vacuolar protein sorting-associated protein 41 homolog OS=Rattus norvegicus OX=10116 GN=Vps41 PE=1 SV=3	tr|D3ZVH6|D3ZVH6_RAT	23.542	20.1328	-3.4092	19.831	19.831	0	24.3579	22.1831	-2.17478	-1.86133	FALSE		FALSE		Vacuolar protein sorting-associated protein 41 homolog	VACUOLAR PROTEIN SORTING-ASSOCIATED PROTEIN 41 HOMOLOG (PTHR12616:SF1)		cellular protein-containing complex assembly(GO:0034622);regulation of organelle organization(GO:0033043);regulation of protein complex assembly(GO:0043254);regulation of vesicle-mediated transport(GO:0060627);vacuole fusion, non-autophagic(GO:0042144);vesicle fusion(GO:0006906)	late endosome(GO:0005770);membrane protein complex(GO:0098796);plasma membrane(GO:0005886);tethering complex(GO:0099023);vacuole(GO:0005773)	membrane traffic protein(PC00150)		protein binding(GO:0005515);microtubule binding(GO:0008017);identical protein binding(GO:0042802);protein self-association(GO:0043621)	intracellular protein transport(GO:0006886);endosome to lysosome transport(GO:0008333);endosomal vesicle fusion(GO:0034058);regulation of SNARE complex assembly(GO:0035542);vacuole fusion, non-autophagic(GO:0042144);regulated exocytosis(GO:0045055);Golgi vesicle transport(GO:0048193);late endosome to lysosome transport(GO:1902774)	lysosomal membrane(GO:0005765);early endosome(GO:0005769);late endosome(GO:0005770);Golgi apparatus(GO:0005794);Golgi-associated vesicle(GO:0005798);cytosol(GO:0005829);endosome membrane(GO:0010008);microtubule cytoskeleton(GO:0015630);membrane(GO:0016020);AP-3 adaptor complex(GO:0030123);clathrin-coated vesicle(GO:0030136);HOPS complex(GO:0030897);late endosome membrane(GO:0031902);clathrin comp…
Dgkg	sp|P49620|DGKG_RAT Diacylglycerol kinase gamma OS=Rattus norvegicus OX=10116 GN=Dgkg PE=2 SV=1	sp|P49620|DGKG_RAT	20.1328	20.1328	0	19.831	19.831	0	23.7584	18.2029	-5.55549	-1.85183	FALSE		TRUE	Phospho	Diacylglycerol kinase gamma	DIACYLGLYCEROL KINASE GAMMA (PTHR11255:SF36)	kinase activity(GO:0016301);phosphotransferase activity, alcohol group as acceptor(GO:0016773)	acylglycerol metabolic process(GO:0006639);intracellular signal transduction(GO:0035556)	intracellular(GO:0005622);plasma membrane(GO:0005886)	kinase(PC00137)		NAD+ kinase activity(GO:0003951);diacylglycerol kinase activity(GO:0004143);calcium ion binding(GO:0005509);ATP binding(GO:0005524)	protein kinase C-activating G protein-coupled receptor signaling pathway(GO:0007205);intracellular signal transduction(GO:0035556);diacylglycerol metabolic process(GO:0046339);glycerolipid metabolic process(GO:0046486);lipid phosphorylation(GO:0046834);neuron development(GO:0048666)	plasma membrane(GO:0005886)	Signaling by GPCR;Signal Transduction;Platelet activation, signaling and aggregation;G alpha (q) signalling events;Effects of PIP2 hydrolysis;GPCR downstream signalling;Hemostasis
Gnpda2	tr|B5DEZ6|B5DEZ6_RAT Glucosamine-6-phosphate isomerase OS=Rattus norvegicus OX=10116 GN=Gnpda2 PE=1 SV=1	tr|B5DEZ6|B5DEZ6_RAT	22.9194	20.1328	-2.78659	22.5895	19.831	-2.7585	18.2029	18.2029	0	-1.84836	FALSE		FALSE		#N/A	#N/A	#N/A	#N/A	#N/A	#N/A	#N/A	#N/A	#N/A	#N/A	#N/A
Kcnj10	tr|A0A0H2UHF5|A0A0H2UHF5_RAT ATP-sensitive inward rectifier potassium channel 10 OS=Rattus norvegicus OX=10116 GN=Kcnj10 PE=1 SV=1;sp|P49655|KCJ10_RAT ATP-sensitive inward rectifier potassium channel 10 OS=Rattus norvegicus OX=10116 GN=Kcnj10 PE=2 SV=1	tr|A0A0H2UHF5|A0A0H2UHF5_RAT;sp|P49655|KCJ10_RAT	24.8707	24.3638	-0.506969	24.8501	19.831	-5.01911	18.2029	18.2029	0	-1.84203	FALSE		FALSE		ATP-sensitive inward rectifier potassium channel 10	ATP-SENSITIVE INWARD RECTIFIER POTASSIUM CHANNEL 10 (PTHR11767:SF21)	ligand-gated ion channel activity(GO:0015276);voltage-gated potassium channel activity(GO:0005249)	import into cell(GO:0098657)				signaling receptor binding(GO:0005102);inward rectifier potassium channel activity(GO:0005242);potassium channel activity(GO:0005267);protein binding(GO:0005515);ATP binding(GO:0005524);identical protein binding(GO:0042802)	potassium ion transport(GO:0006813);inflammatory response(GO:0006954);visual perception(GO:0007601);adult walking behavior(GO:0007628);response to blue light(GO:0009637);oligodendrocyte development(GO:0014003);optic nerve development(GO:0021554);central nervous system myelination(GO:0022010);regulation of ion transmembrane transport(GO:0034765);regulation of membrane potential(GO:0042391);regulat…	plasma membrane(GO:0005886);microvillus(GO:0005902);integral component of membrane(GO:0016021);basolateral plasma membrane(GO:0016323);apical plasma membrane(GO:0016324);astrocyte projection(GO:0097449)	G protein gated Potassium channels;Inhibition of voltage gated Ca2+ channels via Gbeta/gamma subunits;Activation of GABAB receptors;GABA B receptor activation;GABA receptor activation;Potassium Channels;Activation of G protein gated Potassium channels;Potassium transport channels;Neuronal System;Transmission across Chemical Synapses;Neurotransmitter receptors and postsynaptic signal transmission;…
Rpl13	sp|P41123|RL13_RAT 60S ribosomal protein L13 OS=Rattus norvegicus OX=10116 GN=Rpl13 PE=1 SV=2;tr|D3ZRM9|D3ZRM9_RAT 60S ribosomal protein L13 OS=Rattus norvegicus OX=10116 GN=LOC100360491 PE=3 SV=1;tr|A0A0G2JYG9|A0A0G2JYG9_RAT 60S ribosomal protein L13 OS=R	sp|P41123|RL13_RAT;tr|D3ZRM9|D3ZRM9_RAT;tr|A0A0G2JYG9|A0A0G2JYG9_RAT	22.6819	20.1328	-2.54902	22.2788	19.831	-2.44782	27.036	26.5111	-0.524965	-1.8406	FALSE		FALSE		#N/A	#N/A	#N/A	#N/A	#N/A	#N/A	#N/A	#N/A	#N/A	#N/A	#N/A
Nipsnap1	tr|G3V728|G3V728_RAT 4-nitrophenylphosphatase domain and non-neuronal SNAP25-like protein homolog 1 (C. elegans), isoform CRA_b OS=Rattus norvegicus OX=10116 GN=Nipsnap1 PE=1 SV=1	tr|G3V728|G3V728_RAT	27.9372	28.3407	0.403415	28.103	28.5806	0.477608	24.6044	18.2029	-6.40142	-1.84013	FALSE		FALSE		4-nitrophenylphosphatase domain and non-neuronal SNAP25-like protein homolog 1 (C. elegans), isoform CRA_b	PROTEIN NIPSNAP HOMOLOG 1 (PTHR21017:SF11)			mitochondrion(GO:0005739)			neurotransmitter binding(GO:0042165)	sensory perception of pain(GO:0019233)	mitochondrion(GO:0005739);membrane(GO:0016020);synaptic membrane(GO:0097060)
Fam91a1	tr|B2RYP3|B2RYP3_RAT Fam91a1 protein OS=Rattus norvegicus OX=10116 GN=Fam91a1 PE=1 SV=1	tr|B2RYP3|B2RYP3_RAT	25.2883	20.1328	-5.15552	23.5258	24.3725	0.846651	24.1024	22.9027	-1.19977	-1.83621	FALSE		FALSE		Fam91a1 protein	PROTEIN FAM91A1 (PTHR28441:SF2)							intracellular protein transport(GO:0006886);vesicle tethering to Golgi(GO:0099041)	trans-Golgi network(GO:0005802);cytoplasmic vesicle(GO:0031410)
Zfp706	tr|A0A0G2K1A1|A0A0G2K1A1_RAT Zinc finger protein 706 OS=Rattus norvegicus OX=10116 GN=Zfp706 PE=1 SV=1	tr|A0A0G2K1A1|A0A0G2K1A1_RAT	20.1328	20.1328	0	19.831	19.831	0	23.7027	18.2029	-5.49973	-1.83324	FALSE		FALSE		Zinc finger protein 706	ZINC FINGER PROTEIN 706 (PTHR21213:SF18)						molecular_function(GO:0003674)	biological_process(GO:0008150);negative regulation of transcription, DNA-templated(GO:0045892);negative regulation of stem cell population maintenance(GO:1902455)	cellular_component(GO:0005575);nucleus(GO:0005634);cytoplasm(GO:0005737)	Generic Transcription Pathway;RNA Polymerase II Transcription;Gene expression (Transcription)
Pnpo	sp|O88794|PNPO_RAT Pyridoxine-5-phosphate oxidase OS=Rattus norvegicus OX=10116 GN=Pnpo PE=1 SV=1	sp|O88794|PNPO_RAT	26.9023	25.9365	-0.965758	27.1409	28.0616	0.920725	23.6478	18.2029	-5.44484	-1.82996	FALSE		FALSE		Pyridoxine-5'-phosphate oxidase	PYRIDOXINE-5'-PHOSPHATE OXIDASE (PTHR10851:SF0)				oxidase(PC00175)	Pyridoxal-5-phosphate biosynthesis->Pyridoxine-5-phosphate oxidase;;Pyridoxal phosphate salvage pathway->Pyridoxine-5-phosphate oxidase;;Pyridoxal phosphate salvage pathway->Pyridoxamine-5-phosphate oxidase;;Vitamin B6 metabolism->Pyridoxamine phosphate oxidase;;;;;	pyridoxamine-phosphate oxidase activity(GO:0004733);FMN binding(GO:0010181);pyridoxal phosphate binding(GO:0030170);protein homodimerization activity(GO:0042803)	pyridoxine biosynthetic process(GO:0008615);pyridoxal phosphate biosynthetic process(GO:0042823);oxidation-reduction process(GO:0055114)	nucleoplasm(GO:0005654);cytosol(GO:0005829)	Metabolism of water-soluble vitamins and cofactors;Metabolism;Metabolism of vitamins and cofactors;Vitamins B6 activation to pyridoxal phosphate
Rps28	sp|P62859|RS28_RAT 40S ribosomal protein S28 OS=Rattus norvegicus OX=10116 GN=Rps28 PE=1 SV=1	sp|P62859|RS28_RAT	23.8604	23.7008	-0.159607	22.5981	19.831	-2.76718	26.6236	24.0924	-2.53122	-1.81933	FALSE		FALSE		40S ribosomal protein S28	40S RIBOSOMAL PROTEIN S28 (PTHR10769:SF3)	structural constituent of ribosome(GO:0003735)	maturation of SSU-rRNA(GO:0030490);organelle assembly(GO:0070925);ribonucleoprotein complex assembly(GO:0022618)	cytosolic small ribosomal subunit(GO:0022627)	ribosomal protein(PC00202)		RNA binding(GO:0003723);structural constituent of ribosome(GO:0003735);protein binding(GO:0005515)	ribosomal small subunit assembly(GO:0000028);cytoplasmic translation(GO:0002181);rRNA processing(GO:0006364);translation(GO:0006412);biological_process(GO:0008150);maturation of SSU-rRNA(GO:0030490);ribosome biogenesis(GO:0042254);ribosomal small subunit biogenesis(GO:0042274)	cytosolic small ribosomal subunit(GO:0022627);polysomal ribosome(GO:0042788);cytoplasmic side of rough endoplasmic reticulum membrane(GO:0098556)	rRNA processing;Metabolism of proteins;Metabolism of RNA;Major pathway of rRNA processing in the nucleolus and cytosol;Ribosomal scanning and start codon recognition;Nonsense-Mediated Decay (NMD);rRNA processing in the nucleus and cytosol;Eukaryotic Translation Initiation;Formation of the ternary complex, and subsequently, the 43S complex;Nonsense Mediated Decay (NMD) enhanced by the Exon Junctio…
Rpsa	sp|P38983|RSSA_RAT 40S ribosomal protein SA OS=Rattus norvegicus OX=10116 GN=Rpsa PE=1 SV=3	sp|P38983|RSSA_RAT	25.6111	26.3096	0.698507	25.6146	25.5954	-0.0191154	24.3199	18.2029	-6.11699	-1.81253	FALSE		FALSE		40S ribosomal protein SA	40S RIBOSOMAL PROTEIN SA (PTHR11489:SF9)	structural constituent of ribosome(GO:0003735)	RNA 3'-end processing(GO:0031123);cleavage involved in rRNA processing(GO:0000469);formation of translation initiation ternary complex(GO:0001677);maturation of 5.8S rRNA from tricistronic rRNA transcript (SSU-rRNA, 5.8S rRNA, LSU-rRNA)(GO:0000466);maturation of SSU-rRNA from tricistronic rRNA transcript (SSU-rRNA, 5.8S rRNA, LSU-rRNA)(GO:0000462);organelle assembly(GO:0070925);rRNA-containing ri…	90S preribosome(GO:0030686);cytosolic small ribosomal subunit(GO:0022627);t-UTP complex(GO:0034455)			structural constituent of ribosome(GO:0003735);laminin receptor activity(GO:0005055);structural molecule activity(GO:0005198);ribosome binding(GO:0043022);laminin binding(GO:0043236)	ribosomal small subunit assembly(GO:0000028);cytoplasmic translation(GO:0002181);translation(GO:0006412);epithelial cell differentiation(GO:0030855);cell-cell adhesion(GO:0098609)	basement membrane(GO:0005604);nucleus(GO:0005634);cytoplasm(GO:0005737);cytosol(GO:0005829);plasma membrane(GO:0005886);small ribosomal subunit(GO:0015935);membrane(GO:0016020);cytosolic small ribosomal subunit(GO:0022627);neuronal cell body(GO:0043025);synapse(GO:0045202);collagen-containing extracellular matrix(GO:0062023);cytoplasmic side of rough endoplasmic reticulum membrane(GO:0098556);glu…
Tuba8	sp|Q6AY56|TBA8_RAT Tubulin alpha-8 chain OS=Rattus norvegicus OX=10116 GN=Tuba8 PE=2 SV=1	sp|Q6AY56|TBA8_RAT	25.6738	22.5893	-3.08447	25.1689	24.2224	-0.946468	25.5827	24.2156	-1.36712	-1.79935	FALSE		FALSE		Tubulin alpha-8 chain	TUBULIN ALPHA-8 CHAIN (PTHR11588:SF140)	GTP binding(GO:0005525);structural molecule activity(GO:0005198)	microtubule cytoskeleton organization(GO:0000226);mitotic nuclear division(GO:0140014)	cytoplasm(GO:0005737);microtubule(GO:0005874)	tubulin(PC00228)		GTPase activity(GO:0003924);structural constituent of cytoskeleton(GO:0005200);GTP binding(GO:0005525)	microtubule cytoskeleton organization(GO:0000226);mitotic cell cycle(GO:0000278);microtubule-based process(GO:0007017)	cytoplasm(GO:0005737);microtubule(GO:0005874);microtubule cytoskeleton(GO:0015630)	L1CAM interactions;Intra-Golgi and retrograde Golgi-to-ER traffic;Gap junction assembly;RHO GTPase Effectors;Transport to the Golgi and subsequent modification;Asparagine N-linked glycosylation;RHO GTPases activate IQGAPs;HSP90 chaperone cycle for steroid hormone receptors (SHR);Cellular responses to external stimuli;Vesicle-mediated transport;Immune System;Cell Cycle;Resolution of Sister Chromat…
Wdr44	tr|F1LSM3|F1LSM3_RAT WD repeat-containing protein 44 OS=Rattus norvegicus OX=10116 GN=Wdr44 PE=1 SV=2;sp|Q9R037|WDR44_RAT WD repeat-containing protein 44 OS=Rattus norvegicus OX=10116 GN=Wdr44 PE=1 SV=1;tr|A0A0G2K7S6|A0A0G2K7S6_RAT WD repeat-containing pro	tr|F1LSM3|F1LSM3_RAT;sp|Q9R037|WDR44_RAT;tr|A0A0G2K7S6|A0A0G2K7S6_RAT;tr|A0A0G2JX77|A0A0G2JX77_RAT	25.7047	25.1604	-0.544376	25.1468	19.831	-5.31585	24.5033	25.013	0.509635	-1.78353	FALSE		FALSE		WD repeat-containing protein 44	WD REPEAT-CONTAINING PROTEIN 44 (PTHR14221:SF0)	Rab GTPase binding(GO:0017137)					Rab GTPase binding(GO:0017137)	regulation of cell migration(GO:0030334)	Golgi apparatus(GO:0005794);cytosol(GO:0005829);microtubule(GO:0005874);endosome membrane(GO:0010008);perinuclear region of cytoplasm(GO:0048471)
Map1lc3b2	tr|A0A0G2K9Q7|A0A0G2K9Q7_RAT Uncharacterized protein OS=Rattus norvegicus OX=10116 GN=Map1lc3b2 PE=3 SV=1;sp|Q62625|MLP3B_RAT Microtubule-associated proteins 1A/1B light chain 3B OS=Rattus norvegicus OX=10116 GN=Map1lc3b PE=1 SV=3	tr|A0A0G2K9Q7|A0A0G2K9Q7_RAT;sp|Q62625|MLP3B_RAT	27.9002	29.0308	1.13066	27.8608	28.7009	0.840148	25.5079	18.2029	-7.30501	-1.77807	FALSE		FALSE		#N/A	#N/A	#N/A	#N/A	#N/A	#N/A	#N/A	#N/A	#N/A	#N/A	#N/A
Acsl3	sp|Q63151|ACSL3_RAT Long-chain-fatty-acid--CoA ligase 3 OS=Rattus norvegicus OX=10116 GN=Acsl3 PE=1 SV=1	sp|Q63151|ACSL3_RAT	23.0372	23.1241	0.0868775	23.1349	19.831	-3.30398	20.3183	18.2029	-2.11539	-1.7775	FALSE		FALSE		Long-chain-fatty-acid--CoA ligase 3	LONG-CHAIN-FATTY-ACID--COA LIGASE 3 (PTHR43272:SF13)	ligase activity(GO:0016874);transporter activity(GO:0005215)	fatty acid metabolic process(GO:0006631);immune system process(GO:0002376);lipid transport(GO:0006869)		ligase(PC00142)		acyl-CoA ligase activity(GO:0003996);long-chain fatty acid-CoA ligase activity(GO:0004467);ATP binding(GO:0005524);protein kinase binding(GO:0019901);protein domain specific binding(GO:0019904);decanoate-CoA ligase activity(GO:0102391)	long-chain fatty acid metabolic process(GO:0001676);fatty acid biosynthetic process(GO:0006633);brain development(GO:0007420);response to nutrient(GO:0007584);response to organic cyclic compound(GO:0014070);very-low-density lipoprotein particle assembly(GO:0034379);positive regulation of Golgi to plasma membrane protein transport(GO:0042998);long-chain fatty acid import into cell(GO:0044539);posi…	cellular_component(GO:0005575);mitochondrial outer membrane(GO:0005741);peroxisomal membrane(GO:0005778);endoplasmic reticulum(GO:0005783);endoplasmic reticulum membrane(GO:0005789);Golgi apparatus(GO:0005794);lipid droplet(GO:0005811);integral component of membrane(GO:0016021);perinuclear region of cytoplasm(GO:0048471)	Metabolism of lipids;Fatty acyl-CoA biosynthesis;Fatty acid metabolism;Metabolism;Synthesis of very long-chain fatty acyl-CoAs
Larp1	tr|F1M062|F1M062_RAT La ribonucleoprotein domain family, member 1 OS=Rattus norvegicus OX=10116 GN=Larp1 PE=1 SV=3	tr|F1M062|F1M062_RAT	20.1328	20.1328	0	25.162	19.831	-5.33099	18.2029	18.2029	0	-1.777	FALSE		FALSE		La ribonucleoprotein domain family, member 1	LA-RELATED PROTEIN 1 (PTHR22792:SF51)	RNA binding(GO:0003723)	tRNA metabolic process(GO:0006399)		ribonucleoprotein(PC00201)		RNA cap binding(GO:0000339);RNA 7-methylguanosine cap binding(GO:0000340);mRNA 3'-UTR binding(GO:0003730);eukaryotic initiation factor 4E binding(GO:0008190);translation activator activity(GO:0008494);translation initiation factor binding(GO:0031369);ribosomal small subunit binding(GO:0043024);mRNA 5'-UTR binding(GO:0048027)	translational initiation(GO:0006413);cell population proliferation(GO:0008283);positive regulation of macroautophagy(GO:0016239);negative regulation of translation(GO:0017148);TOR signaling(GO:0031929);TORC1 signaling(GO:0038202);positive regulation of viral genome replication(GO:0045070);positive regulation of translation(GO:0045727);negative regulation of translational initiation(GO:0045947);mR…	cytoplasm(GO:0005737);polysome(GO:0005844);cytoplasmic stress granule(GO:0010494);TORC1 complex(GO:0031931);polysomal ribosome(GO:0042788)
Clip1	tr|F1MAH8|F1MAH8_RAT CAP-Gly domain-containing linker protein 1 OS=Rattus norvegicus OX=10116 GN=Clip1 PE=1 SV=3;sp|Q9JK25|CLIP1_RAT CAP-Gly domain-containing linker protein 1 OS=Rattus norvegicus OX=10116 GN=Clip1 PE=1 SV=2;tr|A0A0G2K681|A0A0G2K681_RAT CA	tr|F1MAH8|F1MAH8_RAT;sp|Q9JK25|CLIP1_RAT;tr|A0A0G2K681|A0A0G2K681_RAT	25.5136	25.146	-0.367631	22.9269	19.831	-3.09589	26.7905	24.9235	-1.86708	-1.77687	FALSE		FALSE		CAP-Gly domain-containing linker protein 1	CAP-GLY DOMAIN-CONTAINING LINKER PROTEIN 1 (PTHR18916:SF44)	microtubule binding(GO:0008017);structural molecule activity(GO:0005198)	anatomical structure morphogenesis(GO:0009653);cellular component organization(GO:0016043);intracellular protein transport(GO:0006886);protein folding(GO:0006457);protein metabolic process(GO:0019538);vesicle-mediated transport(GO:0016192)	microtubule(GO:0005874)	chaperone(PC00072);non-motor microtubule binding protein(PC00166)		protein binding(GO:0005515);microtubule binding(GO:0008017);zinc ion binding(GO:0008270);tubulin binding(GO:0015631);identical protein binding(GO:0042802);protein homodimerization activity(GO:0042803);metal ion binding(GO:0046872);microtubule plus-end binding(GO:0051010)	microtubule bundle formation(GO:0001578);positive regulation of microtubule polymerization(GO:0031116);protein transport into plasma membrane raft(GO:0044861);positive regulation of dendrite development(GO:1900006)	ruffle(GO:0001726);nuclear envelope(GO:0005635);centrosome(GO:0005813);microtubule(GO:0005874);cytoplasmic microtubule(GO:0005881);microtubule cytoskeleton(GO:0015630);membrane(GO:0016020);cytoplasmic vesicle membrane(GO:0030659);microtubule plus-end(GO:0035371);macropinosome(GO:0044354)	M Phase;Amplification of signal from unattached kinetochores via a MAD2 inhibitory signal;Mitotic Anaphase;Cell Cycle;Mitotic Prometaphase;RHO GTPases Activate Formins;Resolution of Sister Chromatid Cohesion;Signal Transduction;RHO GTPase Effectors;Signaling by Rho GTPases;Cell Cycle Checkpoints;Mitotic Spindle Checkpoint;Mitotic Metaphase and Anaphase;Cell Cycle, Mitotic;RHO GTPases activate IQG…
NA	tr|F1M9U2|F1M9U2_RAT Uncharacterized protein OS=Rattus norvegicus OX=10116 PE=4 SV=2	tr|F1M9U2|F1M9U2_RAT	25.4328	20.1328	-5.29995	19.831	19.831	0	18.2029	18.2029	0	-1.76665	FALSE		FALSE		#N/A	#N/A	#N/A	#N/A	#N/A	#N/A	#N/A	#N/A	#N/A	#N/A	#N/A
Eif2b4	sp|Q63186|EI2BD_RAT Translation initiation factor eIF-2B subunit delta OS=Rattus norvegicus OX=10116 GN=Eif2b4 PE=2 SV=1;tr|A0A096MIS3|A0A096MIS3_RAT Translation initiation factor eIF-2B subunit delta OS=Rattus norvegicus OX=10116 GN=Eif2b4 PE=1 SV=2	sp|Q63186|EI2BD_RAT;tr|A0A096MIS3|A0A096MIS3_RAT	24.9526	26.8875	1.93484	24.6022	24.4202	-0.182039	25.2548	18.2029	-7.05188	-1.76636	FALSE		FALSE		Translation initiation factor eIF-2B subunit delta	TRANSLATION INITIATION FACTOR EIF-2B SUBUNIT DELTA (PTHR10233:SF14)						translation initiation factor activity(GO:0003743);guanyl-nucleotide exchange factor activity(GO:0005085);translation initiation factor binding(GO:0031369)	ovarian follicle development(GO:0001541);translational initiation(GO:0006413);response to heat(GO:0009408);response to glucose(GO:0009749);oligodendrocyte development(GO:0014003);hippocampus development(GO:0021766);myelination(GO:0042552);response to peptide hormone(GO:0043434);cellular metabolic process(GO:0044237);T cell receptor signaling pathway(GO:0050852);negative regulation of guanyl-nucle…	cytoplasm(GO:0005737);eukaryotic translation initiation factor 2B complex(GO:0005851)	Cap-dependent Translation Initiation;Eukaryotic Translation Initiation;Metabolism of proteins;Recycling of eIF2:GDP;Translation
Ppp2r5c	tr|A0A0G2JZD1|A0A0G2JZD1_RAT Serine/threonine-protein phosphatase 2A 56 kDa regulatory subunit OS=Rattus norvegicus OX=10116 GN=Ppp2r5c PE=1 SV=1	tr|A0A0G2JZD1|A0A0G2JZD1_RAT	26.2205	25.4905	-0.730003	25.948	23.6993	-2.24867	25.7583	23.4413	-2.31706	-1.76525	FALSE		FALSE		Serine/threonine-protein phosphatase 2A 56 kDa regulatory subunit	SERINE/THREONINE-PROTEIN PHOSPHATASE 2A 56 KDA REGULATORY SUBUNIT GAMMA ISOFORM (PTHR10257:SF19)	enzyme activator activity(GO:0008047);phosphoprotein phosphatase activity(GO:0004721);protein kinase activity(GO:0004672);protein phosphatase binding(GO:0019903);protein phosphatase regulator activity(GO:0019888)	protein autophosphorylation(GO:0046777);regulation of protein kinase activity(GO:0045859)	catalytic complex(GO:1902494);cytosol(GO:0005829);nucleus(GO:0005634)	protein phosphatase(PC00195)	EGF receptor signaling pathway->protein phosphatase 2A;;Wnt signaling pathway->Protein phosphatase 2A;;FGF signaling pathway->protein phosphatase 2A;;;;	peptidase activity(GO:0008233);protein phosphatase regulator activity(GO:0019888);protein phosphatase activator activity(GO:0072542)	protein dephosphorylation(GO:0006470);DNA damage response, signal transduction by p53 class mediator resulting in cell cycle arrest(GO:0006977);signal transduction(GO:0007165);negative regulation of cell population proliferation(GO:0008285);protein processing(GO:0016485);regulation of protein autophosphorylation(GO:0031952);intrinsic apoptotic signaling pathway in response to DNA damage by p53 cl…	protein phosphatase type 2A complex(GO:0000159);chromosome, centromeric region(GO:0000775);nucleus(GO:0005634);nucleoplasm(GO:0005654);Golgi apparatus(GO:0005794);cytosol(GO:0005829);integral component of membrane(GO:0016021)	Amplification of signal from unattached kinetochores via a MAD2 inhibitory signal;RAF/MAP kinase cascade;RAF activation;Generic Transcription Pathway;Regulation of TP53 Activity;MAPK family signaling cascades;Gene expression (Transcription);CTLA4 inhibitory signaling;RNA Polymerase II Transcription;Cell Cycle Checkpoints;RHO GTPase Effectors;MAPK1/MAPK3 signaling;Degradation of beta-catenin by th…
Ube4a	sp|Q6P7A2|UBE4A_RAT Ubiquitin conjugation factor E4 A OS=Rattus norvegicus OX=10116 GN=Ube4a PE=2 SV=1;tr|F1M9N5|F1M9N5_RAT Ubiquitin conjugation factor E4 A OS=Rattus norvegicus OX=10116 GN=Ube4a PE=1 SV=1;tr|Q7TP51|Q7TP51_RAT Ab2-232 OS=Rattus norvegicus	sp|Q6P7A2|UBE4A_RAT;tr|F1M9N5|F1M9N5_RAT;tr|Q7TP51|Q7TP51_RAT	23.1969	22.9568	-0.24012	23.0971	19.831	-3.26615	19.9775	18.2029	-1.77459	-1.76029	FALSE		FALSE		Ubiquitin conjugation factor E4 A	UBIQUITIN CONJUGATION FACTOR E4 A (PTHR13931:SF2)	ubiquitin protein ligase activity(GO:0061630)	protein polyubiquitination(GO:0000209);ubiquitin-dependent ERAD pathway(GO:0030433)	cytoplasm(GO:0005737);nucleus(GO:0005634)	enzyme modulator(PC00095)		ubiquitin-ubiquitin ligase activity(GO:0034450);ubiquitin protein ligase activity(GO:0061630)	protein polyubiquitination(GO:0000209);ubiquitin-dependent protein catabolic process(GO:0006511);protein ubiquitination(GO:0016567);ubiquitin-dependent ERAD pathway(GO:0030433)	ubiquitin ligase complex(GO:0000151);nucleus(GO:0005634);cytoplasm(GO:0005737)	Adaptive Immune System;Class I MHC mediated antigen processing & presentation;Immune System;Antigen processing: Ubiquitination & Proteasome degradation
Avl9	tr|D3ZVU6|D3ZVU6_RAT AVL9 cell migration-associated OS=Rattus norvegicus OX=10116 GN=Avl9 PE=1 SV=1	tr|D3ZVU6|D3ZVU6_RAT	22.0494	20.1328	-1.91653	23.1851	19.831	-3.35413	18.2029	18.2029	0	-1.75689	FALSE		FALSE		AVL9 cell migration-associated	LATE SECRETORY PATHWAY PROTEIN AVL9 HOMOLOG (PTHR31017:SF1)			cytoplasm(GO:0005737)				cell migration(GO:0016477)	recycling endosome(GO:0055037)
Morc3	tr|A0A096MIX0|A0A096MIX0_RAT MORC family CW-type zinc finger 3 OS=Rattus norvegicus OX=10116 GN=Morc3 PE=1 SV=1	tr|A0A096MIX0|A0A096MIX0_RAT	20.1328	20.1328	0	19.831	19.831	0	23.4613	18.2029	-5.2584	-1.7528	FALSE		FALSE		MORC family CW-type zinc finger 3	MORC FAMILY CW-TYPE ZINC FINGER PROTEIN 3 (PTHR23336:SF17)						zinc ion binding(GO:0008270)	protein phosphorylation(GO:0006468);cell aging(GO:0007569);post-embryonic development(GO:0009791);peptidyl-serine phosphorylation(GO:0018105);negative regulation of fibroblast proliferation(GO:0048147);protein stabilization(GO:0050821);maintenance of protein location in nucleus(GO:0051457)	nucleus(GO:0005634);nucleoplasm(GO:0005654);PML body(GO:0016605)
Eif4g1	tr|D3ZU13|D3ZU13_RAT Eukaryotic translation initiation factor 4 gamma, 1 OS=Rattus norvegicus OX=10116 GN=Eif4g1 PE=1 SV=1;tr|D4AD15|D4AD15_RAT Eukaryotic translation initiation factor 4 gamma, 1 OS=Rattus norvegicus OX=10116 GN=Eif4g1 PE=1 SV=2	tr|D3ZU13|D3ZU13_RAT;tr|D4AD15|D4AD15_RAT	24.7214	25.7637	1.04229	24.5398	19.831	-4.70887	25.6667	24.1007	-1.56599	-1.74419	FALSE		FALSE		Eukaryotic translation initiation factor 4 gamma, 1	EUKARYOTIC TRANSLATION INITIATION FACTOR 4 GAMMA 1 (PTHR23253:SF10)	mRNA binding(GO:0003729);translation initiation factor activity(GO:0003743)	formation of translation initiation ternary complex(GO:0001677);translational elongation(GO:0006414);translational termination(GO:0006415)	cytoplasmic part(GO:0044444);protein-containing complex(GO:0032991)	translation initiation factor(PC00224)		mRNA binding(GO:0003729);translation initiation factor activity(GO:0003743);ATP binding(GO:0005524);translation factor activity, RNA binding(GO:0008135);eukaryotic initiation factor 4E binding(GO:0008190);identical protein binding(GO:0042802)	behavioral fear response(GO:0001662);translation(GO:0006412);translational initiation(GO:0006413);regulation of translational initiation(GO:0006446);mitochondrion organization(GO:0007005);positive regulation of cell population proliferation(GO:0008284);negative regulation of autophagy(GO:0010507);negative regulation of peptidyl-threonine phosphorylation(GO:0010801);positive regulation of cell dea…	nucleus(GO:0005634);cytoplasm(GO:0005737);cytosol(GO:0005829);polysome(GO:0005844);eukaryotic translation initiation factor 4F complex(GO:0016281);postsynapse(GO:0098794)	Deadenylation of mRNA;Deadenylation-dependent mRNA decay;Metabolism of proteins;Regulation of mRNA stability by proteins that bind AU-rich elements;ISG15 antiviral mechanism;Eukaryotic Translation Initiation;Signal Transduction;mTOR signalling;AUF1 (hnRNP D0) binds and destabilizes mRNA;Cap-dependent Translation Initiation;mTORC1-mediated signalling;Translation;Immune System;Nonsense Mediated Dec…
Hnrnpul1	tr|D4A962|D4A962_RAT Heterogeneous nuclear ribonucleoprotein U-like 1 OS=Rattus norvegicus OX=10116 GN=Hnrnpul1 PE=1 SV=1	tr|D4A962|D4A962_RAT	21.0102	20.1328	-0.877417	19.831	19.831	0	22.5345	18.2029	-4.33153	-1.73631	FALSE		FALSE		Heterogeneous nuclear ribonucleoprotein U-like 1	HETEROGENEOUS NUCLEAR RIBONUCLEOPROTEIN U-LIKE PROTEIN 1 (PTHR12381:SF41)						RNA binding(GO:0003723);enzyme binding(GO:0019899)	RNA processing(GO:0006396);response to virus(GO:0009615)	nucleus(GO:0005634);nucleoplasm(GO:0005654)	mRNA Splicing - Major Pathway;mRNA Splicing;Processing of Capped Intron-Containing Pre-mRNA;Metabolism of RNA
Ccdc88a	tr|D3ZYD7|D3ZYD7_RAT Coiled coil domain-containing 88A OS=Rattus norvegicus OX=10116 GN=Ccdc88a PE=1 SV=3	tr|D3ZYD7|D3ZYD7_RAT	20.1328	20.1328	0	19.831	19.831	0	23.4032	18.2029	-5.2003	-1.73343	FALSE		FALSE		Coiled coil domain-containing 88A	GIRDIN (PTHR18947:SF30)	microtubule binding(GO:0008017)	cytoplasmic microtubule organization(GO:0031122);cytoskeleton-dependent intracellular transport(GO:0030705)	centriole(GO:0005814);centrosome(GO:0005813)	kinase modulator(PC00140);membrane traffic protein(PC00150)		actin binding(GO:0003779);microtubule binding(GO:0008017);G-protein gamma-subunit binding(GO:0031682);phosphatidylinositol binding(GO:0035091);protein homodimerization activity(GO:0042803);protein kinase B binding(GO:0043422);dynein light intermediate chain binding(GO:0051959)	regulation of protein phosphorylation(GO:0001932);regulation of DNA replication(GO:0006275);regulation of neuron projection development(GO:0010975);cell migration(GO:0016477);lamellipodium assembly(GO:0030032);cytoskeleton-dependent intracellular transport(GO:0030705);cytoplasmic microtubule organization(GO:0031122);TOR signaling(GO:0031929);activation of protein kinase B activity(GO:0032148);reg…	cytoplasm(GO:0005737);endoplasmic reticulum(GO:0005783);Golgi apparatus(GO:0005794);centrosome(GO:0005813);centriole(GO:0005814);cytosol(GO:0005829);plasma membrane(GO:0005886);membrane(GO:0016020);lamellipodium(GO:0030027);COPI-coated Golgi to ER transport vesicle(GO:0030142);cell leading edge(GO:0031252);cytoplasmic vesicle(GO:0031410);ciliary basal body(GO:0036064)
Lmo7	tr|A0A0G2K8R3|A0A0G2K8R3_RAT LIM domain 7 OS=Rattus norvegicus OX=10116 GN=Lmo7 PE=1 SV=1;tr|A0A0G2K174|A0A0G2K174_RAT LIM domain 7 OS=Rattus norvegicus OX=10116 GN=Lmo7 PE=1 SV=1	tr|A0A0G2K8R3|A0A0G2K8R3_RAT;tr|A0A0G2K174|A0A0G2K174_RAT	22.7114	24.5022	1.79081	23.5676	19.831	-3.7366	21.4423	18.2029	-3.23937	-1.72839	FALSE		FALSE		LIM domain 7	LIM DOMAIN ONLY PROTEIN 7 (PTHR46767:SF1)						protein binding(GO:0005515);protein C-terminus binding(GO:0008022);actinin binding(GO:0042805);metal ion binding(GO:0046872)	regulation of signaling(GO:0023051);regulation of cell adhesion(GO:0030155);positive regulation of transcription by RNA polymerase II(GO:0045944);cell-cell adhesion(GO:0098609)	nucleus(GO:0005634);nuclear envelope(GO:0005635);nucleoplasm(GO:0005654);cytoplasm(GO:0005737);plasma membrane(GO:0005886);cell-cell adherens junction(GO:0005913);cell surface(GO:0009986);apical plasma membrane(GO:0016324)	Post-translational protein modification;Adaptive Immune System;Neddylation;Metabolism of proteins;Class I MHC mediated antigen processing & presentation;Immune System;Antigen processing: Ubiquitination & Proteasome degradation
Mapk8ip3	sp|E9PSK7|JIP3_RAT C-Jun-amino-terminal kinase-interacting protein 3 OS=Rattus norvegicus OX=10116 GN=Mapk8ip3 PE=1 SV=2	sp|E9PSK7|JIP3_RAT	23.5507	22.7513	-0.799443	23.7273	19.831	-3.89631	25.6771	25.1966	-0.480523	-1.72543	FALSE		FALSE		Mitogen-activated protein kinase 8-interacting protein 3	C-JUN-AMINO-TERMINAL KINASE-INTERACTING PROTEIN 3 (PTHR13886:SF3)	JUN kinase activity(GO:0004705);cytoskeletal protein binding(GO:0008092);molecular adaptor activity(GO:0060090);protein kinase binding(GO:0019901);protein-containing complex scaffold activity(GO:0032947)	activation of JUN kinase activity(GO:0007257);vesicle-mediated transport(GO:0016192)	cytoplasm(GO:0005737)	kinase modulator(PC00140)		MAP-kinase scaffold activity(GO:0005078);protein binding(GO:0005515);JUN kinase binding(GO:0008432);kinesin binding(GO:0019894);receptor signaling complex adaptor activity(GO:0030159);mitogen-activated protein kinase kinase binding(GO:0031434);mitogen-activated protein kinase kinase kinase binding(GO:0031435)	in utero embryonic development(GO:0001701);JNK cascade(GO:0007254);activation of JUN kinase activity(GO:0007257);axon guidance(GO:0007411);respiratory gaseous exchange by respiratory system(GO:0007585);protein localization(GO:0008104);post-embryonic development(GO:0009791);regulation of gene expression(GO:0010468);vesicle-mediated transport(GO:0016192);forebrain development(GO:0030900);axon regen…	Golgi membrane(GO:0000139);cytoplasm(GO:0005737);smooth endoplasmic reticulum(GO:0005790);plasma membrane(GO:0005886);axon(GO:0030424);dendrite(GO:0030425);growth cone(GO:0030426);axolemma(GO:0030673);cytoplasmic vesicle(GO:0031410);neuron projection(GO:0043005);cell body(GO:0044297);perinuclear region of cytoplasm(GO:0048471);axon cytoplasm(GO:1904115)
Atp5if1	sp|Q03344|ATIF1_RAT ATPase inhibitor, mitochondrial OS=Rattus norvegicus OX=10116 GN=Atp5if1 PE=3 SV=2	sp|Q03344|ATIF1_RAT	25.7066	20.1328	-5.57379	25.3917	25.7986	0.406911	18.2029	18.2029	0	-1.72229	FALSE		FALSE		#N/A	#N/A	#N/A	#N/A	#N/A	#N/A	#N/A	#N/A	#N/A	#N/A	#N/A
NA	tr|D4AE02|D4AE02_RAT Uncharacterized protein OS=Rattus norvegicus OX=10116 PE=1 SV=3	tr|D4AE02|D4AE02_RAT	25.1063	20.1328	-4.9735	24.1369	23.9746	-0.162252	18.2029	18.2029	0	-1.71192	FALSE		FALSE		#N/A	#N/A	#N/A	#N/A	#N/A	#N/A	#N/A	#N/A	#N/A	#N/A	#N/A
Tubal3	tr|F1LUM5|F1LUM5_RAT Tubulin alpha chain OS=Rattus norvegicus OX=10116 GN=Tubal3 PE=1 SV=2	tr|F1LUM5|F1LUM5_RAT	25.1714	24.4301	-0.741318	24.2251	19.831	-4.39416	18.2029	18.2029	0	-1.71183	FALSE		FALSE		Tubulin alpha chain	TUBULIN ALPHA CHAIN-LIKE 3 (PTHR11588:SF278)	GTP binding(GO:0005525);structural molecule activity(GO:0005198)	microtubule cytoskeleton organization(GO:0000226);mitotic nuclear division(GO:0140014)	cytoplasm(GO:0005737);microtubule(GO:0005874)	tubulin(PC00228)		GTPase activity(GO:0003924);structural constituent of cytoskeleton(GO:0005200);GTP binding(GO:0005525)	microtubule cytoskeleton organization(GO:0000226);mitotic cell cycle(GO:0000278);microtubule-based process(GO:0007017)	cytoplasm(GO:0005737);microtubule(GO:0005874)	L1CAM interactions;Intra-Golgi and retrograde Golgi-to-ER traffic;Gap junction assembly;RHO GTPase Effectors;Transport to the Golgi and subsequent modification;Asparagine N-linked glycosylation;RHO GTPases activate IQGAPs;HSP90 chaperone cycle for steroid hormone receptors (SHR);Cellular responses to external stimuli;Vesicle-mediated transport;Immune System;Cell Cycle;Resolution of Sister Chromat…
Grwd1	sp|Q5XI13|GRWD1_RAT Glutamate-rich WD repeat-containing protein 1 OS=Rattus norvegicus OX=10116 GN=Grwd1 PE=2 SV=1;tr|A0A140TAH3|A0A140TAH3_RAT Glutamate-rich WD repeat-containing protein 1 OS=Rattus norvegicus OX=10116 GN=Grwd1 PE=1 SV=1	sp|Q5XI13|GRWD1_RAT;tr|A0A140TAH3|A0A140TAH3_RAT	23.5447	20.1328	-3.41192	21.5336	19.831	-1.70261	18.2029	18.2029	0	-1.70484	FALSE		FALSE		#N/A	#N/A	#N/A	#N/A	#N/A	#N/A	#N/A	#N/A	#N/A	#N/A	#N/A
H1f0	sp|P43278|H10_RAT Histone H1.0 OS=Rattus norvegicus OX=10116 GN=H1f0 PE=2 SV=2	sp|P43278|H10_RAT	27.892	28.0746	0.182653	27.3399	28.1653	0.8254	24.3234	18.2029	-6.12045	-1.70413	FALSE		FALSE		Histone H1.0	HISTONE H1.0 (PTHR11467:SF102)	DNA binding, bending(GO:0008301);chromatin DNA binding(GO:0031490);double-stranded DNA binding(GO:0003690);nucleosome binding(GO:0031491)	DNA recombination(GO:0006310);cellular component assembly(GO:0022607);chromatin assembly or disassembly(GO:0006333);chromatin silencing(GO:0006342);chromosome condensation(GO:0030261);negative regulation of DNA recombination(GO:0045910);negative regulation of chromatin silencing(GO:0031936);nucleosome organization(GO:0034728);transcription, DNA-templated(GO:0006351)	nucleus(GO:0005634)	histone(PC00118)		AT DNA binding(GO:0003680);double-stranded DNA binding(GO:0003690);chromatin DNA binding(GO:0031490);nucleosomal DNA binding(GO:0031492)	negative regulation of transcription by RNA polymerase II(GO:0000122);nucleosome assembly(GO:0006334);chromatin silencing(GO:0006342);regulation of transcription, DNA-templated(GO:0006355);nucleosome positioning(GO:0016584);chromosome condensation(GO:0030261);negative regulation of chromatin silencing(GO:0031936);negative regulation of DNA recombination(GO:0045910);positive regulation of transcri…	nucleosome(GO:0000786);nuclear chromatin(GO:0000790);nucleus(GO:0005634);nuclear euchromatin(GO:0005719);Golgi apparatus(GO:0005794);actin cytoskeleton(GO:0015629);nuclear body(GO:0016604);transcriptional repressor complex(GO:0017053)
RGD1564606	tr|F1LT35|F1LT35_RAT Similar to 60S ribosomal protein L23a OS=Rattus norvegicus OX=10116 GN=RGD1564606 PE=3 SV=1;tr|D3ZTH8|D3ZTH8_RAT Similar to 60S ribosomal protein L23a OS=Rattus norvegicus OX=10116 GN=LOC689899 PE=3 SV=1;sp|P62752|RL23A_RAT 60S ribosom	tr|F1LT35|F1LT35_RAT;tr|D3ZTH8|D3ZTH8_RAT;sp|P62752|RL23A_RAT;tr|D3ZNM1|D3ZNM1_RAT;tr|D4AAL7|D4AAL7_RAT;tr|D3ZFK7|D3ZFK7_RAT;tr|D3ZTX9|D3ZTX9_RAT	28.422	26.5572	-1.86483	28.2722	26.3437	-1.92852	26.2027	24.8987	-1.30399	-1.69911	FALSE		FALSE		Similar to 60S ribosomal protein L23a	60S RIBOSOMAL PROTEIN L23A (PTHR11620:SF60)	structural constituent of ribosome(GO:0003735)	ribosomal large subunit assembly(GO:0000027)	cytosolic large ribosomal subunit(GO:0022625)	ribosomal protein(PC00202)		structural constituent of ribosome(GO:0003735)	ribosomal large subunit assembly(GO:0000027);translation(GO:0006412)	cytosolic large ribosomal subunit(GO:0022625)
Ap1m1	sp|Q32Q06|AP1M1_RAT AP-1 complex subunit mu-1 OS=Rattus norvegicus OX=10116 GN=Ap1m1 PE=1 SV=3	sp|Q32Q06|AP1M1_RAT	27.2463	27.7125	0.466267	27.2356	26.7417	-0.493896	23.2639	18.2029	-5.061	-1.69621	FALSE		FALSE		AP-1 complex subunit mu-1	AP-1 COMPLEX SUBUNIT MU-1 (PTHR10529:SF257)				extracellular matrix glycoprotein(PC00100);receptor(PC00197)			intracellular protein transport(GO:0006886);vesicle-mediated transport(GO:0016192);melanosome organization(GO:0032438);endosome to melanosome transport(GO:0035646)	Golgi apparatus(GO:0005794);clathrin adaptor complex(GO:0030131);clathrin-coated vesicle membrane(GO:0030665)	Membrane Trafficking;Vesicle-mediated transport;Immune System;Golgi Associated Vesicle Biogenesis;Clathrin derived vesicle budding;MHC class II antigen presentation;Lysosome Vesicle Biogenesis;Innate Immune System;Adaptive Immune System;Neutrophil degranulation;trans-Golgi Network Vesicle Budding
Rps3a	sp|P49242|RS3A_RAT 40S ribosomal protein S3a OS=Rattus norvegicus OX=10116 GN=Rps3a PE=1 SV=2;tr|M0R6L4|M0R6L4_RAT 40S ribosomal protein S3a OS=Rattus norvegicus OX=10116 GN=LOC100365839 PE=3 SV=1	sp|P49242|RS3A_RAT;tr|M0R6L4|M0R6L4_RAT	29.914	27.0865	-2.82745	29.0799	28.4819	-0.598003	30.5949	28.9367	-1.65815	-1.69454	FALSE		TRUE	RNA	40S ribosomal protein S3a	40S RIBOSOMAL PROTEIN S3A (PTHR11830:SF0)			cytosol(GO:0005829)	cysteine protease(PC00081);ribosomal protein(PC00202)		mRNA binding(GO:0003729);structural constituent of ribosome(GO:0003735);protein binding(GO:0005515);translation initiation factor binding(GO:0031369);mRNA 5'-UTR binding(GO:0048027)	translation(GO:0006412);cell differentiation(GO:0030154);negative regulation of apoptotic process(GO:0043066);response to ethanol(GO:0045471);positive regulation of translation(GO:0045727);positive regulation of fibroblast proliferation(GO:0048146)	nucleus(GO:0005634);nucleolus(GO:0005730);cytoplasm(GO:0005737);endoplasmic reticulum(GO:0005783);cytosol(GO:0005829);small ribosomal subunit(GO:0015935);cytosolic small ribosomal subunit(GO:0022627);synapse(GO:0045202);ribonucleoprotein complex(GO:1990904)	rRNA processing;Metabolism of proteins;Metabolism of RNA;Major pathway of rRNA processing in the nucleolus and cytosol;Ribosomal scanning and start codon recognition;Nonsense-Mediated Decay (NMD);rRNA processing in the nucleus and cytosol;Eukaryotic Translation Initiation;Formation of the ternary complex, and subsequently, the 43S complex;Nonsense Mediated Decay (NMD) enhanced by the Exon Junctio…
Rpl23	sp|P62832|RL23_RAT 60S ribosomal protein L23 OS=Rattus norvegicus OX=10116 GN=Rpl23 PE=2 SV=1	sp|P62832|RL23_RAT	24.6313	26.7578	2.12653	25.7779	19.831	-5.94698	24.7654	23.5247	-1.24073	-1.68706	FALSE		FALSE		60S ribosomal protein L23	60S RIBOSOMAL PROTEIN L23 (PTHR11761:SF8)	rRNA binding(GO:0019843);structural constituent of ribosome(GO:0003735)		cytosolic large ribosomal subunit(GO:0022625)	ribosomal protein(PC00202)		transcription coactivator binding(GO:0001223);molecular_function(GO:0003674);structural constituent of ribosome(GO:0003735);ubiquitin protein ligase binding(GO:0031625);large ribosomal subunit rRNA binding(GO:0070180);ubiquitin ligase inhibitor activity(GO:1990948)	negative regulation of transcription by RNA polymerase II(GO:0000122);translation(GO:0006412);biological_process(GO:0008150);positive regulation of cell population proliferation(GO:0008284);positive regulation of gene expression(GO:0010628);protein-DNA complex disassembly(GO:0032986);protein stabilization(GO:0050821);negative regulation of cell cycle arrest(GO:0071157);positive regulation of cell…	nucleoplasm(GO:0005654);nucleolus(GO:0005730);cytoplasm(GO:0005737);ribosome(GO:0005840);postsynaptic density(GO:0014069);large ribosomal subunit(GO:0015934);cytosolic large ribosomal subunit(GO:0022625);protein-containing complex(GO:0032991);cytoplasmic side of rough endoplasmic reticulum membrane(GO:0098556)	Nonsense-Mediated Decay (NMD);Nonsense Mediated Decay (NMD) enhanced by the Exon Junction Complex (EJC);Nonsense Mediated Decay (NMD) independent of the Exon Junction Complex (EJC);Metabolism of RNA
Pgm1	tr|Q499Q4|Q499Q4_RAT Phosphoglucomutase-1 OS=Rattus norvegicus OX=10116 GN=Pgm1 PE=1 SV=2;sp|P38652|PGM1_RAT Phosphoglucomutase-1 OS=Rattus norvegicus OX=10116 GN=Pgm1 PE=1 SV=2	tr|Q499Q4|Q499Q4_RAT;sp|P38652|PGM1_RAT	24.1327	25.361	1.22832	23.7429	19.831	-3.91194	23.9295	21.5622	-2.36731	-1.68364	FALSE		FALSE		Phosphoglucomutase-1	PHOSPHOGLUCOMUTASE-1 (PTHR22573:SF37)	intramolecular transferase activity(GO:0016866)	glucose metabolic process(GO:0006006);glycogen biosynthetic process(GO:0005978);organic substance catabolic process(GO:1901575);small molecule catabolic process(GO:0044282)	cytosol(GO:0005829)			magnesium ion binding(GO:0000287);molecular_function(GO:0003674);phosphoglucomutase activity(GO:0004614)	carbohydrate metabolic process(GO:0005975);glycogen biosynthetic process(GO:0005978);glucose metabolic process(GO:0006006);cellular calcium ion homeostasis(GO:0006874);galactose catabolic process(GO:0019388);cellular response to magnetism(GO:0071259)	cytoplasm(GO:0005737);cytosol(GO:0005829);actin cytoskeleton(GO:0015629);Z disc(GO:0030018)	Glycogen breakdown (glycogenolysis);Immune System;Metabolism;Innate Immune System;Glycogen synthesis;Galactose catabolism;Metabolism of carbohydrates;Neutrophil degranulation;Glycogen metabolism
Jak1	tr|G3V9W2|G3V9W2_RAT Tyrosine-protein kinase OS=Rattus norvegicus OX=10116 GN=Jak1 PE=1 SV=1	tr|G3V9W2|G3V9W2_RAT	22.3837	20.1328	-2.25089	19.831	19.831	0	24.7001	21.9016	-2.79851	-1.68313	FALSE		FALSE		Tyrosine-protein kinase	TYROSINE-PROTEIN KINASE JAK1 (PTHR45807:SF5)					PDGF signaling pathway->Jak;;JAK/STAT signaling pathway->Jak;;Angiogenesis->Janus Kinase 1;;Interferon-gamma signaling pathway->Janus kinase 1;;;;;	protein tyrosine kinase activity(GO:0004713);non-membrane spanning protein tyrosine kinase activity(GO:0004715);growth hormone receptor binding(GO:0005131);ATP binding(GO:0005524);protein phosphatase binding(GO:0019903);ubiquitin protein ligase binding(GO:0031625);CCR5 chemokine receptor binding(GO:0031730)	enzyme linked receptor protein signaling pathway(GO:0007167);tyrosine phosphorylation of STAT protein(GO:0007260);peptidyl-tyrosine phosphorylation(GO:0018108);cytokine-mediated signaling pathway(GO:0019221);intracellular signal transduction(GO:0035556);cellular response to interleukin-3(GO:0036016);interleukin-2-mediated signaling pathway(GO:0038110);response to antibiotic(GO:0046677);cellular r…	nucleus(GO:0005634);cytoplasm(GO:0005737);cytoskeleton(GO:0005856);membrane(GO:0016020)	Interleukin-2 family signaling;Interleukin-12 signaling;Interferon alpha/beta signaling;Interleukin-9 signaling;MAPK3 (ERK1) activation;Regulation of IFNG signaling;Regulation of IFNA signaling;Interleukin-20 family signaling;Interleukin receptor SHC signaling;Interleukin-7 signaling;ISG15 antiviral mechanism;Interleukin-35 Signalling;RAF/MAP kinase cascade;Interleukin-6 family signaling;Signal T…
Plcl2	tr|F1M324|F1M324_RAT Phosphoinositide phospholipase C OS=Rattus norvegicus OX=10116 GN=Plcl2 PE=1 SV=2	tr|F1M324|F1M324_RAT	23.3991	22.6306	-0.768466	21.9505	19.831	-2.11952	20.3353	18.2029	-2.13234	-1.67344	FALSE		FALSE		Phosphoinositide phospholipase C	INACTIVE PHOSPHOLIPASE C-LIKE PROTEIN 2 (PTHR10336:SF84)	phospholipase C activity(GO:0004629)	alcohol metabolic process(GO:0006066);intracellular signal transduction(GO:0035556);organic hydroxy compound biosynthetic process(GO:1901617);organophosphate biosynthetic process(GO:0090407);phosphate-containing compound metabolic process(GO:0006796);release of sequestered calcium ion into cytosol(GO:0051209);sequestering of calcium ion(GO:0051208);small molecule biosynthetic process(GO:0044283)	intracellular(GO:0005622)	calcium-binding protein(PC00060);guanyl-nucleotide exchange factor(PC00113);phospholipase(PC00186);signaling molecule(PC00207)	Thyrotropin-releasing hormone receptor signaling pathway->Phospholipase C;;Oxytocin receptor mediated signaling pathway->Phospholipase C beta;;5HT2 type receptor mediated signaling pathway->Phospholipase C;;Inflammation mediated by chemokine and cytokine signaling pathway->Phospholipase C;;Histamine H1 receptor mediated signaling pathway->Phospholipase C;;;;;;	phosphatidylinositol phospholipase C activity(GO:0004435);GABA receptor binding(GO:0050811);inositol 1,4,5 trisphosphate binding(GO:0070679)	B cell proliferation involved in immune response(GO:0002322);B-1a B cell differentiation(GO:0002337);gamma-aminobutyric acid signaling pathway(GO:0007214);lipid catabolic process(GO:0016042);regulation of synaptic transmission, GABAergic(GO:0032228);inositol trisphosphate biosynthetic process(GO:0032959);regulation of peptidyl-serine phosphorylation(GO:0033135);intracellular signal transduction(G…
S100a16	tr|B0BMX3|B0BMX3_RAT S100 calcium binding protein A16 (Predicted), isoform CRA_a OS=Rattus norvegicus OX=10116 GN=S100a16 PE=1 SV=1	tr|B0BMX3|B0BMX3_RAT	22.6674	20.1328	-2.53461	22.3098	19.831	-2.47881	18.2029	18.2029	0	-1.67114	FALSE		FALSE		S100 calcium binding protein A16 (Predicted), isoform CRA_a	PROTEIN S100-A16 (PTHR11639:SF76)	calcium ion binding(GO:0005509);calmodulin binding(GO:0005516);signaling receptor binding(GO:0005102)	DNA replication(GO:0006260);cell cycle(GO:0007049)		calmodulin(PC00061);signaling molecule(PC00207)		calcium ion binding(GO:0005509);protein homodimerization activity(GO:0042803)	response to calcium ion(GO:0051592)	extracellular space(GO:0005615);nucleus(GO:0005634);nucleolus(GO:0005730);cytoplasm(GO:0005737);cytosol(GO:0005829);plasma membrane(GO:0005886)
Rpl10	sp|Q6PDV7|RL10_RAT 60S ribosomal protein L10 OS=Rattus norvegicus OX=10116 GN=Rpl10 PE=1 SV=3;tr|D4A1P2|D4A1P2_RAT Ribosomal protein L10-like OS=Rattus norvegicus OX=10116 GN=Rpl10l PE=1 SV=1	sp|Q6PDV7|RL10_RAT;tr|D4A1P2|D4A1P2_RAT	23.35	20.1328	-3.2172	23.8237	24.2517	0.427996	25.919	23.7041	-2.21496	-1.66805	FALSE		TRUE	RNA	60S ribosomal protein L10	60S RIBOSOMAL PROTEIN L10 (PTHR11726:SF36)	structural constituent of ribosome(GO:0003735)	ribosomal large subunit assembly(GO:0000027)	cytosolic large ribosomal subunit(GO:0022625)	ribosomal protein(PC00202)		molecular_function(GO:0003674);structural constituent of ribosome(GO:0003735);translation regulator activity(GO:0045182)	ribosomal large subunit assembly(GO:0000027);negative regulation of transcription by RNA polymerase II(GO:0000122);translation(GO:0006412);regulation of translation(GO:0006417);negative regulation of apoptotic process(GO:0043066);liver regeneration(GO:0097421);embryonic brain development(GO:1990403)	nucleus(GO:0005634);cytoplasm(GO:0005737);endoplasmic reticulum(GO:0005783);smooth endoplasmic reticulum(GO:0005790);cytosol(GO:0005829);large ribosomal subunit(GO:0015934);cytosolic large ribosomal subunit(GO:0022625);protein-containing complex(GO:0032991);synapse(GO:0045202);cytoplasmic side of rough endoplasmic reticulum membrane(GO:0098556)
Cacybp	sp|Q6AYK6|CYBP_RAT Calcyclin-binding protein OS=Rattus norvegicus OX=10116 GN=Cacybp PE=1 SV=1	sp|Q6AYK6|CYBP_RAT	25.115	20.1328	-4.98219	19.831	19.831	0	18.2029	18.2029	0	-1.66073	FALSE		FALSE		Calcyclin-binding protein	CALCYCLIN-BINDING PROTEIN (PTHR13164:SF3)			nucleus(GO:0005634)	ubiquitin-protein ligase(PC00234)		tubulin binding(GO:0015631);protein domain specific binding(GO:0019904);ubiquitin protein ligase binding(GO:0031625);protein homodimerization activity(GO:0042803);S100 protein binding(GO:0044548)	heart development(GO:0007507);aging(GO:0007568);positive regulation of DNA replication(GO:0045740);cardiac muscle cell differentiation(GO:0055007);response to growth hormone(GO:0060416);negative regulation of cell death(GO:0060548);cellular response to calcium ion(GO:0071277);cellular response to leukemia inhibitory factor(GO:1990830)	nucleus(GO:0005634);nuclear envelope lumen(GO:0005641);nucleoplasm(GO:0005654);cytoplasm(GO:0005737);cytosol(GO:0005829);SCF ubiquitin ligase complex(GO:0019005);beta-catenin destruction complex(GO:0030877);neuron projection(GO:0043005);cell body(GO:0044297)
Cdc42ep1	sp|A1A5P0|BORG5_RAT Cdc42 effector protein 1 OS=Rattus norvegicus OX=10116 GN=Cdc42ep1 PE=1 SV=1	sp|A1A5P0|BORG5_RAT	20.1328	20.1328	0	19.831	19.831	0	23.1779	18.2029	-4.97496	-1.65832	FALSE		FALSE		Cdc42 effector protein 1	CDC42 EFFECTOR PROTEIN 1 (PTHR15344:SF7)	GTP-Rho binding(GO:0017049)	Rho protein signal transduction(GO:0007266);actin filament polymerization(GO:0030041);cell morphogenesis(GO:0000902);plasma membrane bounded cell projection assembly(GO:0120031);positive regulation of actin filament polymerization(GO:0030838);positive regulation of cell projection organization(GO:0031346);regulation of cell projection assembly(GO:0060491);regulation of cell shape(GO:0008360);regu…	cytoplasm(GO:0005737);plasma membrane(GO:0005886)			GTP-Rho binding(GO:0017049)	Rho protein signal transduction(GO:0007266);regulation of cell shape(GO:0008360);positive regulation of actin filament polymerization(GO:0030838);positive regulation of pseudopodium assembly(GO:0031274)	cytoplasm(GO:0005737);cytoskeleton(GO:0005856);plasma membrane(GO:0005886);endomembrane system(GO:0012505)
Pbxip1	sp|A2VD12|PBIP1_RAT Pre-B-cell leukemia transcription factor-interacting protein 1 OS=Rattus norvegicus OX=10116 GN=Pbxip1 PE=1 SV=1	sp|A2VD12|PBIP1_RAT	20.1328	20.1328	0	21.01	19.831	-1.17907	21.9825	18.2029	-3.77951	-1.65286	FALSE		FALSE		Pre-B-cell leukemia transcription factor-interacting protein 1	PRE-B-CELL LEUKEMIA TRANSCRIPTION FACTOR-INTERACTING PROTEIN 1 (PTHR28638:SF1)						transcription corepressor activity(GO:0003714)	cell differentiation(GO:0030154);negative regulation of transcription, DNA-templated(GO:0045892)	nucleus(GO:0005634);cytoplasm(GO:0005737);microtubule(GO:0005874)
Actr10	tr|Q5M9F7|Q5M9F7_RAT ARP10 actin-related protein 10 homolog (S. cerevisiae) OS=Rattus norvegicus OX=10116 GN=Actr10 PE=1 SV=1	tr|Q5M9F7|Q5M9F7_RAT	24.7752	25.9097	1.13458	24.9855	19.831	-5.15458	26.9053	25.9674	-0.93788	-1.65263	FALSE		FALSE		ARP10 actin-related protein 10 homolog (S. cerevisiae)	ACTIN-RELATED PROTEIN 10 (PTHR11937:SF14)	structural molecule activity(GO:0005198)	cellular component organization(GO:0016043);cytokinesis(GO:0000910);endocytosis(GO:0006897);exocytosis(GO:0006887);intracellular protein transport(GO:0006886)	actin cytoskeleton(GO:0015629)	actin and actin related protein(PC00039)		molecular_function(GO:0003674)	microtubule-based movement(GO:0007018);biological_process(GO:0008150);retrograde axonal transport of mitochondrion(GO:0098958)	cellular_component(GO:0005575);dynactin complex(GO:0005869)	ER to Golgi Anterograde Transport;Intra-Golgi and retrograde Golgi-to-ER traffic;Innate Immune System;Cellular responses to external stimuli;Metabolism of proteins;Cellular responses to stress;Transport to the Golgi and subsequent modification;HSP90 chaperone cycle for steroid hormone receptors (SHR);COPI-mediated anterograde transport;Immune System;Adaptive Immune System;COPI-independent Golgi-t…
Rpl26	sp|P12749|RL26_RAT 60S ribosomal protein L26 OS=Rattus norvegicus OX=10116 GN=Rpl26 PE=1 SV=1;tr|G3V6I9|G3V6I9_RAT 60S ribosomal protein L26 OS=Rattus norvegicus OX=10116 GN=Rpl26 PE=1 SV=1;tr|D4A1Z2|D4A1Z2_RAT Uncharacterized protein OS=Rattus norvegicus	sp|P12749|RL26_RAT;tr|G3V6I9|G3V6I9_RAT;tr|D4A1Z2|D4A1Z2_RAT	23.0805	20.1328	-2.94769	21.841	19.831	-2.01004	18.2029	18.2029	0	-1.65258	FALSE		TRUE	RNA	60S ribosomal protein L26	60S RIBOSOMAL PROTEIN L26-LIKE 1 (PTHR11143:SF10)	RNA binding(GO:0003723);structural constituent of ribosome(GO:0003735)	cytoplasmic translation(GO:0002181);formation of translation initiation ternary complex(GO:0001677);ribosomal large subunit biogenesis(GO:0042273);translational elongation(GO:0006414);translational termination(GO:0006415)	cytosolic large ribosomal subunit(GO:0022625)	ribosomal protein(PC00202)		molecular_function(GO:0003674);RNA binding(GO:0003723);structural constituent of ribosome(GO:0003735);mRNA 5'-UTR binding(GO:0048027)	cytoplasmic translation(GO:0002181);rRNA processing(GO:0006364);translation(GO:0006412);DNA damage response, signal transduction by p53 class mediator resulting in cell cycle arrest(GO:0006977);cellular response to UV(GO:0034644);ribosomal large subunit biogenesis(GO:0042273);positive regulation of translation(GO:0045727);cellular response to ionizing radiation(GO:0071479);cellular response to ga…	nucleoplasm(GO:0005654);nucleolus(GO:0005730);cytoplasm(GO:0005737);large ribosomal subunit(GO:0015934);cytosolic large ribosomal subunit(GO:0022625);cytosolic ribosome(GO:0022626);terminal bouton(GO:0043195);ribonucleoprotein complex(GO:1990904)
Ddx23	tr|G3V9M1|G3V9M1_RAT DEAD (Asp-Glu-Ala-Asp) box polypeptide 23 (Predicted), isoform CRA_b OS=Rattus norvegicus OX=10116 GN=Ddx23 PE=1 SV=1	tr|G3V9M1|G3V9M1_RAT	20.1328	20.1328	0	19.831	19.831	0	23.1565	18.2029	-4.95361	-1.6512	FALSE		FALSE		DEAD (Asp-Glu-Ala-Asp) box polypeptide 23 (Predicted), isoform CRA_b	ATP-DEPENDENT RNA HELICASE DDX23-RELATED (PTHR24031:SF23)						molecular_function(GO:0003674);nucleic acid binding(GO:0003676);RNA binding(GO:0003723);ATP binding(GO:0005524)	mRNA splicing, via spliceosome(GO:0000398);biological_process(GO:0008150)	cellular_component(GO:0005575);nucleus(GO:0005634);U5 snRNP(GO:0005682);nucleolus(GO:0005730);catalytic step 2 spliceosome(GO:0071013)	mRNA Splicing - Minor Pathway;mRNA Splicing - Major Pathway;mRNA Splicing;Processing of Capped Intron-Containing Pre-mRNA;Metabolism of RNA
LOC100909664	tr|D3ZET9|D3ZET9_RAT Centrosomal protein of 170 kDa-like OS=Rattus norvegicus OX=10116 GN=LOC100909664 PE=1 SV=2;tr|A0A0G2K315|A0A0G2K315_RAT Uncharacterized protein OS=Rattus norvegicus OX=10116 GN=Cep170 PE=1 SV=1	tr|D3ZET9|D3ZET9_RAT;tr|A0A0G2K315|A0A0G2K315_RAT	20.1328	20.1328	0	19.831	19.831	0	23.1553	18.2029	-4.95235	-1.65078	FALSE		FALSE		Centrosomal protein of 170 kDa-like	CENTROSOMAL PROTEIN OF 170 KDA-RELATED (PTHR15715:SF17)				chaperone(PC00072)		identical protein binding(GO:0042802)
Cplx1	sp|P63041|CPLX1_RAT Complexin-1 OS=Rattus norvegicus OX=10116 GN=Cplx1 PE=1 SV=1	sp|P63041|CPLX1_RAT	25.7488	25.0938	-0.65493	24.7629	24.896	0.133086	22.6332	18.2029	-4.43028	-1.65071	FALSE		FALSE		Complexin-1	COMPLEXIN-1 (PTHR16705:SF6)	SNARE binding(GO:0000149)	modulation of chemical synaptic transmission(GO:0050804);regulation of secretion by cell(GO:1903530);synaptic vesicle exocytosis(GO:0016079);vesicle fusion to plasma membrane(GO:0099500)	SNARE complex(GO:0031201);plasma membrane region(GO:0098590);terminal bouton(GO:0043195)			SNARE binding(GO:0000149);neurotransmitter transmembrane transporter activity(GO:0005326);syntaxin-1 binding(GO:0017075)	synaptic vesicle exocytosis(GO:0016079);insulin secretion(GO:0030073);regulation of synaptic vesicle fusion to presynaptic active zone membrane(GO:0031630);regulation of neurotransmitter secretion(GO:0046928);exocytic insertion of neurotransmitter receptor to postsynaptic membrane(GO:0098967);vesicle-mediated transport in synapse(GO:0099003)	cytosol(GO:0005829);dendrite(GO:0030425);SNARE complex(GO:0031201);protein-containing complex(GO:0032991);neuronal cell body(GO:0043025);terminal bouton(GO:0043195);calyx of Held(GO:0044305);synapse(GO:0045202);synaptobrevin 2-SNAP-25-syntaxin-1a-complexin I complex(GO:0070032);Schaffer collateral - CA1 synapse(GO:0098685);presynapse(GO:0098793);postsynapse(GO:0098794);glutamatergic synapse(GO:00…	Neurotransmitter release cycle;Serotonin Neurotransmitter Release Cycle;Norepinephrine Neurotransmitter Release Cycle;GABA synthesis, release, reuptake and degradation;Glutamate Neurotransmitter Release Cycle;Dopamine Neurotransmitter Release Cycle;Neuronal System;Transmission across Chemical Synapses;Acetylcholine Neurotransmitter Release Cycle
Etfb	sp|Q68FU3|ETFB_RAT Electron transfer flavoprotein subunit beta OS=Rattus norvegicus OX=10116 GN=Etfb PE=1 SV=3	sp|Q68FU3|ETFB_RAT	25.0946	20.1328	-4.96179	25.2156	25.2641	0.0485765	18.2029	18.2029	0	-1.63774	FALSE		FALSE		Electron transfer flavoprotein subunit beta	ELECTRON TRANSFER FLAVOPROTEIN SUBUNIT BETA (PTHR21294:SF8)	electron transfer activity(GO:0009055)		cytosol(GO:0005829)	hydroxylase(PC00122)		nucleotide binding(GO:0000166);molecular_function(GO:0003674);electron transfer activity(GO:0009055)	biological_process(GO:0008150);electron transport chain(GO:0022900);fatty acid beta-oxidation using acyl-CoA dehydrogenase(GO:0033539)	cellular_component(GO:0005575);mitochondrion(GO:0005739);mitochondrial matrix(GO:0005759)	Post-translational protein modification;Metabolism of proteins;The citric acid (TCA) cycle and respiratory electron transport;Respiratory electron transport, ATP synthesis by chemiosmotic coupling, and heat production by uncoupling proteins.;Metabolism;Protein methylation;Respiratory electron transport
Map2	tr|A0A0U1RRX4|A0A0U1RRX4_RAT Microtubule-associated protein OS=Rattus norvegicus OX=10116 GN=Map2 PE=1 SV=1;tr|F1MAQ5|F1MAQ5_RAT Microtubule-associated protein OS=Rattus norvegicus OX=10116 GN=Map2 PE=1 SV=3	tr|A0A0U1RRX4|A0A0U1RRX4_RAT;tr|F1MAQ5|F1MAQ5_RAT	27.2423	27.4791	0.236831	26.8136	26.7215	-0.0920486	28.5165	23.4701	-5.04635	-1.63385	FALSE		FALSE		Microtubule-associated protein 2	MICROTUBULE-ASSOCIATED PROTEIN 2 (PTHR11501:SF15)	microtubule binding(GO:0008017)	microtubule cytoskeleton organization(GO:0000226);neuron projection development(GO:0031175)	neuron projection(GO:0043005);plasma membrane region(GO:0098590)			dystroglycan binding(GO:0002162);actin binding(GO:0003779);protein binding(GO:0005515);calmodulin binding(GO:0005516);microtubule binding(GO:0008017);tubulin binding(GO:0015631);protein kinase binding(GO:0019901)	microtubule cytoskeleton organization(GO:0000226);microtubule bundle formation(GO:0001578);negative regulation of microtubule depolymerization(GO:0007026);axonogenesis(GO:0007409);dendrite development(GO:0016358);central nervous system neuron development(GO:0021954);establishment of cell polarity(GO:0030010);negative regulation of axon extension(GO:0030517);negative regulation of microtubule poly…	nucleolus(GO:0005730);cytoplasm(GO:0005737);smooth endoplasmic reticulum(GO:0005790);rough endoplasmic reticulum(GO:0005791);cytosol(GO:0005829);microtubule(GO:0005874);postsynaptic density(GO:0014069);actin cytoskeleton(GO:0015629);microtubule cytoskeleton(GO:0015630);dendrite(GO:0030425);ruffle membrane(GO:0032587);dendrite cytoplasm(GO:0032839);protein-containing complex(GO:0032991);nuclear pe…
Hnrnpd	sp|Q9JJ54|HNRPD_RAT Heterogeneous nuclear ribonucleoprotein D0 OS=Rattus norvegicus OX=10116 GN=Hnrnpd PE=1 SV=2	sp|Q9JJ54|HNRPD_RAT	26.2732	26.9888	0.715586	26.1068	26.2176	0.110776	23.9264	18.2029	-5.72342	-1.63235	FALSE		FALSE		Heterogeneous nuclear ribonucleoprotein D0	HETEROGENEOUS NUCLEAR RIBONUCLEOPROTEIN D0 (PTHR15241:SF86)	RNA binding(GO:0003723);sequence-specific double-stranded DNA binding(GO:1990837)		nucleoplasm(GO:0005654);ribonucleoprotein complex(GO:1990904)			AT DNA binding(GO:0003680);chromatin binding(GO:0003682);RNA binding(GO:0003723);mRNA binding(GO:0003729);protein binding(GO:0005515);transcription factor binding(GO:0008134);mRNA 3'-UTR AU-rich region binding(GO:0035925);telomeric DNA binding(GO:0042162);histone deacetylase binding(GO:0042826);sequence-specific DNA binding(GO:0043565);sequence-specific double-stranded DNA binding(GO:1990837)	nuclear-transcribed mRNA catabolic process, exonucleolytic(GO:0000291);liver development(GO:0001889);nucleocytoplasmic transport(GO:0006913);brain development(GO:0007420);positive regulation of gene expression(GO:0010628);negative regulation of gene expression(GO:0010629);cerebellum development(GO:0021549);regulation of telomere maintenance(GO:0032204);response to estradiol(GO:0032355);response t…	nucleus(GO:0005634);nucleoplasm(GO:0005654);cytosol(GO:0005829);synapse(GO:0045202);ribonucleoprotein complex(GO:1990904)	Regulation of mRNA stability by proteins that bind AU-rich elements;mRNA Splicing - Major Pathway;AUF1 (hnRNP D0) binds and destabilizes mRNA;mRNA Splicing;Processing of Capped Intron-Containing Pre-mRNA;Metabolism of RNA
Mycbp	tr|D4A7F2|D4A7F2_RAT Myc-binding protein OS=Rattus norvegicus OX=10116 GN=Mycbp PE=1 SV=1	tr|D4A7F2|D4A7F2_RAT	24.8166	23.9365	-0.880097	23.8451	19.831	-4.01409	18.2029	18.2029	0	-1.6314	FALSE		FALSE		Myc-binding protein	C-MYC-BINDING PROTEIN (PTHR13168:SF0)	DNA binding(GO:0003677);DNA-binding transcription factor activity(GO:0003700);transcription coregulator activity(GO:0003712)	regulation of transcription by RNA polymerase II(GO:0006357);transcription by RNA polymerase II(GO:0006366)		transcription cofactor(PC00217)	PDGF signaling pathway->c-Myc;;	transcription coactivator activity(GO:0003713)	regulation of transcription, DNA-templated(GO:0006355);spermatogenesis(GO:0007283);positive regulation of nucleic acid-templated transcription(GO:1903508)	nucleus(GO:0005634);cytoplasm(GO:0005737)
Rab3gap1	sp|P69735|RB3GP_RAT Rab3 GTPase-activating protein catalytic subunit (Fragments) OS=Rattus norvegicus OX=10116 GN=Rab3gap1 PE=1 SV=2	sp|P69735|RB3GP_RAT	20.1328	20.1328	0	24.6654	19.831	-4.8344	18.2029	18.2029	0	-1.61147	FALSE		FALSE		Rab3 GTPase-activating protein catalytic subunit (Fragments)	RAB3 GTPASE-ACTIVATING PROTEIN CATALYTIC SUBUNIT (PTHR21422:SF9)	GTPase activator activity(GO:0005096);GTPase activity(GO:0003924)					GTPase activator activity(GO:0005096);Rab guanyl-nucleotide exchange factor activity(GO:0017112);Rab GTPase binding(GO:0017137);protein heterodimerization activity(GO:0046982)	brain development(GO:0007420);positive regulation of gene expression(GO:0010628);hypothalamus development(GO:0021854);regulation of Rab protein signal transduction(GO:0032483);lipid droplet organization(GO:0034389);camera-type eye development(GO:0043010);regulation of GTPase activity(GO:0043087);positive regulation of GTPase activity(GO:0043547);regulation of short-term neuronal synaptic plastici…	cytoplasm(GO:0005737);Golgi apparatus(GO:0005794);lipid droplet(GO:0005811);protein-containing complex(GO:0032991);excitatory synapse(GO:0060076);endoplasmic reticulum tubular network(GO:0071782);postsynapse(GO:0098794)	Golgi-to-ER retrograde transport;RAB GEFs exchange GTP for GDP on RABs;Intra-Golgi and retrograde Golgi-to-ER traffic;COPI-independent Golgi-to-ER retrograde traffic;Membrane Trafficking;Rab regulation of trafficking;Vesicle-mediated transport
Asns	sp|P49088|ASNS_RAT Asparagine synthetase [glutamine-hydrolyzing] OS=Rattus norvegicus OX=10116 GN=Asns PE=2 SV=3	sp|P49088|ASNS_RAT	24.8369	23.4476	-1.38925	23.2616	19.831	-3.43068	18.2029	18.2029	0	-1.60664	TRUE	Various	FALSE		Asparagine synthetase [glutamine-hydrolyzing]	ASPARAGINE SYNTHETASE [GLUTAMINE-HYDROLYZING] (PTHR11772:SF23)	ligase activity(GO:0016874);protein homodimerization activity(GO:0042803)	amide biosynthetic process(GO:0043604);cellular amino acid biosynthetic process(GO:0008652);monocarboxylic acid metabolic process(GO:0032787)	cytosol(GO:0005829)	cysteine protease(PC00081);ligase(PC00142)	Asparagine and aspartate biosynthesis->Asparagine synthetase;;	asparagine synthase (glutamine-hydrolyzing) activity(GO:0004066);ATP binding(GO:0005524);protein homodimerization activity(GO:0042803);cofactor binding(GO:0048037)	liver development(GO:0001889);cellular amino acid metabolic process(GO:0006520);asparagine biosynthetic process(GO:0006529);glutamine metabolic process(GO:0006541);response to light stimulus(GO:0009416);response to mechanical stimulus(GO:0009612);response to toxic substance(GO:0009636);response to methotrexate(GO:0031427);response to nutrient levels(GO:0031667);response to follicle-stimulating ho…	cytosol(GO:0005829)	Metabolism;Metabolism of amino acids and derivatives;Amino acid synthesis and interconversion (transamination)
Spout1	tr|A0A0G2QC59|A0A0G2QC59_RAT RCG45649, isoform CRA_a OS=Rattus norvegicus OX=10116 GN=Spout1 PE=4 SV=1	tr|A0A0G2QC59|A0A0G2QC59_RAT	24.6046	24.1203	-0.484291	24.1471	19.831	-4.31616	18.2029	18.2029	0	-1.60015	FALSE		FALSE		#N/A	#N/A	#N/A	#N/A	#N/A	#N/A	#N/A	#N/A	#N/A	#N/A	#N/A
Mta2	tr|B2GV01|B2GV01_RAT Metastasis-associated 1 family, member 2 OS=Rattus norvegicus OX=10116 GN=Mta2 PE=1 SV=1	tr|B2GV01|B2GV01_RAT	23.607	24.8631	1.25608	23.5663	22.6877	-0.878591	23.3719	18.2029	-5.16897	-1.59716	FALSE		FALSE		Metastasis-associated 1 family, member 2	METASTASIS-ASSOCIATED PROTEIN MTA2 (PTHR10865:SF4)	RNA polymerase II transcription factor binding(GO:0001085);histone deacetylase binding(GO:0042826);repressing transcription factor binding(GO:0070491);transcription coactivator activity(GO:0003713);transcription corepressor activity(GO:0003714)	histone deacetylation(GO:0016575);negative regulation of transcription by RNA polymerase II(GO:0000122);transcription by RNA polymerase II(GO:0006366)	histone deacetylase complex(GO:0000118);nuclear chromatin(GO:0000790);nuclear transcriptional repressor complex(GO:0090568)	chromatin/chromatin-binding protein(PC00077);histone(PC00118)	p53 pathway->Metastasis-associated 2;;	transcription regulatory region sequence-specific DNA binding(GO:0000976);RNA polymerase II transcription factor binding(GO:0001085);RNA polymerase II repressing transcription factor binding(GO:0001103);chromatin binding(GO:0003682);transcription coregulator activity(GO:0003712);transcription coactivator activity(GO:0003713);transcription corepressor activity(GO:0003714);histone deacetylase activ…	negative regulation of transcription by RNA polymerase II(GO:0000122);DNA methylation(GO:0006306);regulation of fibroblast migration(GO:0010762);histone deacetylation(GO:0016575);negative regulation of transcription, DNA-templated(GO:0045892);positive regulation of transcription by RNA polymerase II(GO:0045944)	histone deacetylase complex(GO:0000118);nucleus(GO:0005634);nucleoplasm(GO:0005654);transcription factor complex(GO:0005667);NuRD complex(GO:0016581)	Regulation of PTEN gene transcription;RNA Polymerase I Transcription;RNA Polymerase II Transcription;RNA Polymerase I Promoter Clearance;Gene expression (Transcription);PIP3 activates AKT signaling;Regulation of TP53 Activity through Acetylation;Signal Transduction;Generic Transcription Pathway;Intracellular signaling by second messengers;Regulation of TP53 Activity;PTEN Regulation;RNA Polymerase…
Rbm6	tr|D4ACW0|D4ACW0_RAT RNA-binding motif protein 6 OS=Rattus norvegicus OX=10116 GN=Rbm6 PE=1 SV=1	tr|D4ACW0|D4ACW0_RAT	21.5976	20.1328	-1.46472	19.831	19.831	0	21.5281	18.2029	-3.32514	-1.59662	FALSE		FALSE		RNA-binding motif protein 6	RNA-BINDING PROTEIN 6 (PTHR13948:SF22)						RNA binding(GO:0003723)		nucleus(GO:0005634)
Epn1	sp|O88339|EPN1_RAT Epsin-1 OS=Rattus norvegicus OX=10116 GN=Epn1 PE=1 SV=1;tr|A0A140TAC3|A0A140TAC3_RAT Epsin-1 OS=Rattus norvegicus OX=10116 GN=Epn1 PE=1 SV=1	sp|O88339|EPN1_RAT;tr|A0A140TAC3|A0A140TAC3_RAT	26.6326	27.9185	1.28593	27.0032	25.7543	-1.24884	23.0286	18.2029	-4.82562	-1.59618	FALSE		FALSE		Epsin-1	EPSIN-1 (PTHR12276:SF48)		nervous system process(GO:0050877);neurotransmitter secretion(GO:0007269);receptor-mediated endocytosis(GO:0006898)				protein binding(GO:0005515);transcription factor binding(GO:0008134);lipid binding(GO:0008289);clathrin adaptor activity(GO:0035615);ion channel binding(GO:0044325)	in utero embryonic development(GO:0001701);endocytosis(GO:0006897);receptor-mediated endocytosis(GO:0006898);Notch signaling pathway(GO:0007219);female pregnancy(GO:0007565);embryonic organ development(GO:0048568);negative regulation of sprouting angiogenesis(GO:1903671);positive regulation of clathrin coat assembly(GO:1905445)	nucleus(GO:0005634);cytosol(GO:0005829);clathrin-coated pit(GO:0005905);extrinsic component of cytoplasmic side of plasma membrane(GO:0031234);terminal bouton(GO:0043195);Schaffer collateral - CA1 synapse(GO:0098685);presynapse(GO:0098793);postsynapse(GO:0098794);extrinsic component of presynaptic membrane(GO:0098888);extrinsic component of postsynaptic membrane(GO:0098890)	Signaling by EGFR;Signal Transduction;Clathrin-mediated endocytosis;Cargo recognition for clathrin-mediated endocytosis;Signaling by Receptor Tyrosine Kinases;Membrane Trafficking;EGFR downregulation;Vesicle-mediated transport
Atxn10	sp|Q9ER24|ATX10_RAT Ataxin-10 OS=Rattus norvegicus OX=10116 GN=Atxn10 PE=1 SV=1	sp|Q9ER24|ATX10_RAT	25.6614	24.7541	-0.907396	25.4159	19.831	-5.58491	20.9341	22.639	1.70489	-1.59581	FALSE		FALSE		Ataxin-10	ATAXIN-10 (PTHR13255:SF0)						enzyme binding(GO:0019899);identical protein binding(GO:0042802)	nervous system development(GO:0007399);neuron projection development(GO:0031175);cilium assembly(GO:0060271);protein homotrimerization(GO:0070207)	cytoplasm(GO:0005737);cytosol(GO:0005829);plasma membrane(GO:0005886);dendrite(GO:0030425);neuronal cell body(GO:0043025);perinuclear region of cytoplasm(GO:0048471)
Fnta	tr|Q5RKJ4|Q5RKJ4_RAT Farnesyltransferase, CAAX box, alpha OS=Rattus norvegicus OX=10116 GN=Fnta PE=1 SV=1;sp|Q04631|FNTA_RAT Protein farnesyltransferase/geranylgeranyltransferase type-1 subunit alpha OS=Rattus norvegicus OX=10116 GN=Fnta PE=1 SV=1	tr|Q5RKJ4|Q5RKJ4_RAT;sp|Q04631|FNTA_RAT	25.0617	25.505	0.443316	25.4408	25.5622	0.121492	23.5509	18.2029	-5.34792	-1.59437	FALSE		FALSE		Protein farnesyltransferase/geranylgeranyltransferase type-1 subunit alpha	PROTEIN FARNESYLTRANSFERASE/GERANYLGERANYLTRANSFERASE TYPE-1 SUBUNIT ALPHA (PTHR11129:SF1)	catalytic activity, acting on a protein(GO:0140096);transferase activity, transferring alkyl or aryl (other than methyl) groups(GO:0016765)	cellular protein modification process(GO:0006464)	cytoplasmic part(GO:0044444);transferase complex(GO:1990234)	acyltransferase(PC00042)		protein farnesyltransferase activity(GO:0004660);protein geranylgeranyltransferase activity(GO:0004661);CAAX-protein geranylgeranyltransferase activity(GO:0004662);Rab geranylgeranyltransferase activity(GO:0004663);protein binding(GO:0005515);microtubule binding(GO:0008017);drug binding(GO:0008144);zinc ion binding(GO:0008270);isoprenoid binding(GO:0019840);acetylcholine receptor regulator activi…	positive regulation of cell population proliferation(GO:0008284);response to inorganic substance(GO:0010035);response to organic cyclic compound(GO:0014070);protein farnesylation(GO:0018343);protein geranylgeranylation(GO:0018344);response to cytokine(GO:0034097);negative regulation of apoptotic process(GO:0043066);neurotransmitter receptor metabolic process(GO:0045213);positive regulation of cel…	cytoplasm(GO:0005737);microtubule associated complex(GO:0005875);plasma membrane(GO:0005886);CAAX-protein geranylgeranyltransferase complex(GO:0005953);protein farnesyltransferase complex(GO:0005965)	Signaling by GPCR;Apoptosis;Apoptotic execution phase;GPCR downstream signalling;Programmed Cell Death;Signal Transduction;Apoptotic cleavage of cellular proteins;Inactivation, recovery and regulation of the phototransduction cascade;Visual phototransduction;The phototransduction cascade;G alpha (i) signalling events
Arl1	sp|P61212|ARL1_RAT ADP-ribosylation factor-like protein 1 OS=Rattus norvegicus OX=10116 GN=Arl1 PE=1 SV=1	sp|P61212|ARL1_RAT	23.5539	23.4571	-0.0967756	23.936	23.5037	-0.43228	22.4499	18.2029	-4.247	-1.59202	FALSE		FALSE		ADP-ribosylation factor-like protein 1	ADP-RIBOSYLATION FACTOR-LIKE PROTEIN 1 (PTHR11711:SF41)	GTP binding(GO:0005525)		cytoplasm(GO:0005737)		Integrin signalling pathway->ADP ribosylation factor 1;;Huntington disease->ADP-ribosylation factor;;;	GTPase activity(GO:0003924);GTP binding(GO:0005525);enzyme activator activity(GO:0008047);protein domain specific binding(GO:0019904);metal ion binding(GO:0046872)	intracellular protein transport(GO:0006886);Golgi organization(GO:0007030);toxin metabolic process(GO:0009404);vesicle-mediated transport(GO:0016192);activation of phospholipase D activity(GO:0031584);protein localization to Golgi apparatus(GO:0034067);retrograde transport, endosome to Golgi(GO:0042147);Golgi vesicle transport(GO:0048193)	Golgi membrane(GO:0000139);cytoplasm(GO:0005737);Golgi apparatus(GO:0005794);trans-Golgi network(GO:0005802);cytosol(GO:0005829)	Intra-Golgi and retrograde Golgi-to-ER traffic;Retrograde transport at the Trans-Golgi-Network;Membrane Trafficking;Vesicle-mediated transport
Gucy1a1	tr|Q5U330|Q5U330_RAT Guanylate cyclase 1, soluble, alpha 3 OS=Rattus norvegicus OX=10116 GN=Gucy1a1 PE=1 SV=1;sp|P19686|GCYA1_RAT Guanylate cyclase soluble subunit alpha-1 OS=Rattus norvegicus OX=10116 GN=Gucy1a1 PE=1 SV=1	tr|Q5U330|Q5U330_RAT;sp|P19686|GCYA1_RAT	25.046	24.7693	-0.276704	25.005	22.6662	-2.33879	22.9358	20.7757	-2.16009	-1.59186	FALSE		FALSE		Guanylate cyclase soluble subunit alpha-1	GUANYLATE CYCLASE SOLUBLE SUBUNIT ALPHA-1 (PTHR45655:SF4)					Endothelin signaling pathway->guanylate cyclase;;	nucleotide binding(GO:0000166);adenylate cyclase activity(GO:0004016);guanylate cyclase activity(GO:0004383);GTP binding(GO:0005525);heme binding(GO:0020037);ion binding(GO:0043167);protein heterodimerization activity(GO:0046982);cytidylate cyclase activity(GO:0047805)	cGMP biosynthetic process(GO:0006182);regulation of blood pressure(GO:0008217);response to herbicide(GO:0009635);positive regulation of nitric oxide mediated signal transduction(GO:0010750);response to organic cyclic compound(GO:0014070);intracellular signal transduction(GO:0035556);response to defense-related host nitric oxide production(GO:0052565);relaxation of vascular smooth muscle(GO:006008…	cytosol(GO:0005829);guanylate cyclase complex, soluble(GO:0008074);protein-containing complex(GO:0032991);glutamatergic synapse(GO:0098978);GABA-ergic synapse(GO:0098982)
Sgsm1	tr|D3ZAS2|D3ZAS2_RAT Small G protein-signaling modulator 1 OS=Rattus norvegicus OX=10116 GN=Sgsm1 PE=1 SV=2	tr|D3ZAS2|D3ZAS2_RAT	25.2082	25.2664	0.0582299	24.431	19.831	-4.60009	23.728	23.4997	-0.228307	-1.59006	FALSE		FALSE		Small G protein-signaling modulator 1	SMALL G PROTEIN SIGNALING MODULATOR 1 (PTHR22957:SF187)	GTPase activator activity(GO:0005096);GTPase activity(GO:0003924);Rab GTPase binding(GO:0017137)	intracellular protein transport(GO:0006886)	intracellular(GO:0005622)	G-protein modulator(PC00022);cysteine protease(PC00081)		GTPase activator activity(GO:0005096);Rab GTPase binding(GO:0017137)	intracellular protein transport(GO:0006886);positive regulation of transcription by RNA polymerase II(GO:0045944);activation of GTPase activity(GO:0090630)	cytoplasm(GO:0005737);cytosol(GO:0005829);cytoplasmic vesicle membrane(GO:0030659)
Mapre2	tr|M0R8A4|M0R8A4_RAT Uncharacterized protein OS=Rattus norvegicus OX=10116 PE=4 SV=2;sp|Q3B8Q0|MARE2_RAT Microtubule-associated protein RP/EB family member 2 OS=Rattus norvegicus OX=10116 GN=Mapre2 PE=1 SV=1;tr|M0R7M8|M0R7M8_RAT Uncharacterized protein OS=	tr|M0R8A4|M0R8A4_RAT;sp|Q3B8Q0|MARE2_RAT;tr|M0R7M8|M0R7M8_RAT;tr|A0A096MJL2|A0A096MJL2_RAT	25.9816	22.7051	-3.27647	24.5746	23.0971	-1.47752	18.2029	18.2029	0	-1.58467	FALSE		FALSE		Microtubule-associated protein RP/EB family member 2	MICROTUBULE-ASSOCIATED PROTEIN RP/EB FAMILY MEMBER 2 (PTHR10623:SF7)	microtubule plus-end binding(GO:0051010)	microtubule polymerization or depolymerization(GO:0031109);protein localization to organelle(GO:0033365);regulation of microtubule polymerization or depolymerization(GO:0031110);spindle assembly(GO:0051225)	cytoplasmic microtubule(GO:0005881);microtubule organizing center(GO:0005815);spindle midzone(GO:0051233)	non-motor microtubule binding protein(PC00166)		microtubule binding(GO:0008017);protein kinase binding(GO:0019901);identical protein binding(GO:0042802);microtubule plus-end binding(GO:0051010)	regulation of microtubule polymerization or depolymerization(GO:0031110);positive regulation of ARF protein signal transduction(GO:0032014);protein localization to microtubule(GO:0035372);positive regulation of GTPase activity(GO:0043547);spindle assembly(GO:0051225);cell division(GO:0051301);positive regulation of keratinocyte migration(GO:0051549);positive regulation of adherens junction organi…	microtubule organizing center(GO:0005815);microtubule(GO:0005874);cytoplasmic microtubule(GO:0005881);focal adhesion(GO:0005925);microtubule cytoskeleton(GO:0015630);microtubule plus-end(GO:0035371);spindle midzone(GO:0051233)
Dynlt3	tr|Q5XI90|Q5XI90_RAT Dynein light chain Tctex-type 3 OS=Rattus norvegicus OX=10116 GN=Dynlt3 PE=1 SV=1	tr|Q5XI90|Q5XI90_RAT	20.1328	20.1328	0	24.5563	19.831	-4.72533	18.2029	18.2029	0	-1.57511	FALSE		FALSE		Dynein light chain Tctex-type 3	DYNEIN LIGHT CHAIN TCTEX-TYPE 3 (PTHR21255:SF20)	structural molecule activity(GO:0005198)	RNA localization(GO:0006403);cell cycle(GO:0007049);cellular component morphogenesis(GO:0032989);intracellular protein transport(GO:0006886);movement of cell or subcellular component(GO:0006928);nucleobase-containing compound metabolic process(GO:0006139);vesicle-mediated transport(GO:0016192)	microtubule(GO:0005874)	microtubule family cytoskeletal protein(PC00157)		molecular_function(GO:0003674);protein binding(GO:0005515);identical protein binding(GO:0042802)	regulation of mitotic cell cycle(GO:0007346);positive regulation of mitotic cell cycle(GO:0045931)	kinetochore(GO:0000776);cytoplasm(GO:0005737);cytoplasmic dynein complex(GO:0005868);mitotic spindle astral microtubule(GO:0061673)
Eif4g3	tr|D4A554|D4A554_RAT Eukaryotic translation initiation factor 4 gamma, 3 OS=Rattus norvegicus OX=10116 GN=Eif4g3 PE=1 SV=2;tr|A0A0G2JY73|A0A0G2JY73_RAT Eukaryotic translation initiation factor 4 gamma, 3 OS=Rattus norvegicus OX=10116 GN=Eif4g3 PE=1 SV=1	tr|D4A554|D4A554_RAT;tr|A0A0G2JY73|A0A0G2JY73_RAT	23.1881	23.0092	-0.178855	23.2869	19.831	-3.45596	24.7291	23.6486	-1.08046	-1.57176	FALSE		FALSE		Eukaryotic translation initiation factor 4 gamma, 3	EUKARYOTIC TRANSLATION INITIATION FACTOR 4 GAMMA 3 (PTHR23253:SF23)	mRNA binding(GO:0003729);translation initiation factor activity(GO:0003743)	formation of translation initiation ternary complex(GO:0001677);translational elongation(GO:0006414);translational termination(GO:0006415)	cytoplasmic part(GO:0044444);protein-containing complex(GO:0032991)	translation initiation factor(PC00224)		RNA cap binding(GO:0000339);mRNA binding(GO:0003729);translation initiation factor activity(GO:0003743)	positive regulation of protein phosphorylation(GO:0001934);translational initiation(GO:0006413);spermatogenesis(GO:0007283);positive regulation of translation(GO:0045727);positive regulation of meiosis I(GO:0060903)	eukaryotic translation initiation factor 4F complex(GO:0016281)	Cytokine Signaling in Immune system;Interferon Signaling;Immune System;Antiviral mechanism by IFN-stimulated genes;ISG15 antiviral mechanism
Lrrc47	tr|F1LT49|F1LT49_RAT Leucine-rich repeat-containing 47 OS=Rattus norvegicus OX=10116 GN=Lrrc47 PE=1 SV=2	tr|F1LT49|F1LT49_RAT	24.1156	20.1328	-3.98278	22.7452	19.831	-2.91419	22.347	24.5549	2.20789	-1.56303	FALSE		FALSE		Leucine-rich repeat-containing 47	LEUCINE-RICH REPEAT-CONTAINING PROTEIN 47 (PTHR10947:SF3)	catalytic activity, acting on RNA(GO:0140098);ligase activity(GO:0016874)	cellular amino acid metabolic process(GO:0006520);formation of translation initiation ternary complex(GO:0001677);tRNA metabolic process(GO:0006399);translational elongation(GO:0006414);translational termination(GO:0006415)	catalytic complex(GO:1902494);cytoplasmic part(GO:0044444)	aminoacyl-tRNA synthetase(PC00047);nucleic acid binding(PC00171)		RNA binding(GO:0003723);phenylalanine-tRNA ligase activity(GO:0004826)
Glrx3	sp|Q9JLZ1|GLRX3_RAT Glutaredoxin-3 OS=Rattus norvegicus OX=10116 GN=Glrx3 PE=1 SV=2;tr|A0A0G2K5P8|A0A0G2K5P8_RAT Glutaredoxin-3 OS=Rattus norvegicus OX=10116 GN=Glrx3 PE=1 SV=1	sp|Q9JLZ1|GLRX3_RAT;tr|A0A0G2K5P8|A0A0G2K5P8_RAT	23.5742	23.8136	0.239477	24.0788	23.896	-0.182778	22.9478	18.2029	-4.74488	-1.56273	FALSE		FALSE		Glutaredoxin-3	GLUTAREDOXIN-3 (PTHR10293:SF40)		cellular iron ion homeostasis(GO:0006879)	cytosol(GO:0005829);nucleus(GO:0005634)	reductase(PC00198)		protein kinase C binding(GO:0005080);electron transfer activity(GO:0009055);protein disulfide oxidoreductase activity(GO:0015035);glutathione disulfide oxidoreductase activity(GO:0015038);identical protein binding(GO:0042802);metal ion binding(GO:0046872);iron-sulfur cluster binding(GO:0051536)	regulation of the force of heart contraction(GO:0002026);cellular iron ion homeostasis(GO:0006879);negative regulation of cardiac muscle hypertrophy(GO:0010614);electron transport chain(GO:0022900);[2Fe-2S] cluster assembly(GO:0044571);cell redox homeostasis(GO:0045454);protein maturation by iron-sulfur cluster transfer(GO:0097428)	cell(GO:0005623);nucleus(GO:0005634);cytosol(GO:0005829);cell cortex(GO:0005938);Z disc(GO:0030018);dendrite(GO:0030425)
Eipr1	tr|F1LNX7|F1LNX7_RAT EARP and GARP complex-interacting protein 1 OS=Rattus norvegicus OX=10116 GN=Eipr1 PE=1 SV=3;sp|Q5PPK9|EIPR1_RAT EARP and GARP complex-interacting protein 1 OS=Rattus norvegicus OX=10116 GN=Eipr1 PE=1 SV=1	tr|F1LNX7|F1LNX7_RAT;sp|Q5PPK9|EIPR1_RAT	24.3919	24.4166	0.0247736	24.5357	19.831	-4.70474	18.2029	18.2029	0	-1.55999	FALSE		FALSE		EARP-interacting protein	EARP-INTERACTING PROTEIN (PTHR14205:SF15)		protein ubiquitination(GO:0016567)				protein binding(GO:0005515)	protein ubiquitination(GO:0016567);positive regulation of retrograde transport, endosome to Golgi(GO:1905281);positive regulation of endocytic recycling(GO:2001137)	GARP complex(GO:0000938);trans-Golgi network(GO:0005802);EARP complex(GO:1990745)
Carhsp1	sp|Q9WU49|CHSP1_RAT Calcium-regulated heat stable protein 1 OS=Rattus norvegicus OX=10116 GN=Carhsp1 PE=1 SV=1	sp|Q9WU49|CHSP1_RAT	22.6797	20.1328	-2.5469	21.9569	19.831	-2.12594	18.2029	18.2029	0	-1.55761	FALSE		FALSE		Calcium-regulated heat stable protein 1	CALCIUM-REGULATED HEAT-STABLE PROTEIN 1 (PTHR12962:SF3)	mRNA 3'-UTR binding(GO:0003730)	gene expression(GO:0010467);mRNA catabolic process(GO:0006402);regulation of mRNA stability(GO:0043488)	cytoplasm(GO:0005737)	RNA binding protein(PC00031)		mRNA 3'-UTR binding(GO:0003730)	calcium-mediated signaling(GO:0019722);regulation of mRNA stability(GO:0043488)	cytoplasmic exosome (RNase complex)(GO:0000177);P-body(GO:0000932);cytoplasm(GO:0005737);cytosol(GO:0005829);P granule(GO:0043186)
Gsto1	tr|Q6AXR6|Q6AXR6_RAT Glutathione S-transferase omega 1, isoform CRA_b OS=Rattus norvegicus OX=10116 GN=Gsto1 PE=1 SV=1;sp|Q9Z339|GSTO1_RAT Glutathione S-transferase omega-1 OS=Rattus norvegicus OX=10116 GN=Gsto1 PE=1 SV=2;tr|A0A096MJ04|A0A096MJ04_RAT Gluta	tr|Q6AXR6|Q6AXR6_RAT;sp|Q9Z339|GSTO1_RAT;tr|A0A096MJ04|A0A096MJ04_RAT	23.7453	23.3318	-0.413518	23.3283	23.9149	0.586658	23.0216	18.2029	-4.81868	-1.54851	FALSE		TRUE	Various	Glutathione S-transferase omega-1	GLUTATHIONE S-TRANSFERASE OMEGA-1 (PTHR43968:SF5)	disulfide oxidoreductase activity(GO:0015036)	cellular response to chemical stimulus(GO:0070887);response to toxic substance(GO:0009636)				glutathione transferase activity(GO:0004364);oxidoreductase activity(GO:0016491);glutathione dehydrogenase (ascorbate) activity(GO:0045174);methylarsonate reductase activity(GO:0050610)	regulation of release of sequestered calcium ion into cytosol by sarcoplasmic reticulum(GO:0010880);L-ascorbic acid metabolic process(GO:0019852);L-ascorbic acid biosynthetic process(GO:0019853);xenobiotic catabolic process(GO:0042178);oxidation-reduction process(GO:0055114);negative regulation of ryanodine-sensitive calcium-release channel activity(GO:0060315);positive regulation of ryanodine-se…	basement membrane(GO:0005604);cytoplasm(GO:0005737);cytosol(GO:0005829);axon(GO:0030424);nuclear membrane(GO:0031965);myelin sheath(GO:0043209);cell body(GO:0044297)	Metabolism of water-soluble vitamins and cofactors;Biological oxidations;Vitamin C (ascorbate) metabolism;Methylation;Phase II - Conjugation of compounds;Metabolism;Metabolism of vitamins and cofactors;Glutathione conjugation
Rabgef1	tr|G3V631|G3V631_RAT RAB guanine nucleotide exchange factor (GEF) 1 (Predicted), isoform CRA_a OS=Rattus norvegicus OX=10116 GN=Rabgef1 PE=1 SV=1	tr|G3V631|G3V631_RAT	24.5688	25.4202	0.851416	22.3423	19.831	-2.5113	24.1629	21.1881	-2.97476	-1.54488	FALSE		FALSE		RAB guanine nucleotide exchange factor (GEF) 1 (Predicted), isoform CRA_a	RAB5 GDP/GTP EXCHANGE FACTOR (PTHR23101:SF25)	enzyme regulator activity(GO:0030234);guanyl-nucleotide exchange factor activity(GO:0005085)	endocytosis(GO:0006897);intracellular protein transport(GO:0006886)		guanyl-nucleotide exchange factor(PC00113);membrane trafficking regulatory protein(PC00151)		DNA binding(GO:0003677);zinc ion binding(GO:0008270);Rab guanyl-nucleotide exchange factor activity(GO:0017112);Rab GTPase binding(GO:0017137);ubiquitin protein ligase activity(GO:0061630)	negative regulation of protein phosphorylation(GO:0001933);negative regulation of leukocyte migration(GO:0002686);protein targeting to membrane(GO:0006612);protein ubiquitination(GO:0016567);negative regulation of mast cell activation(GO:0033004);negative regulation of mast cell degranulation(GO:0043305);negative regulation of Ras protein signal transduction(GO:0046580);negative regulation of rec…	nucleolus(GO:0005730);early endosome(GO:0005769);cytosol(GO:0005829);vesicle(GO:0031982)
Naa15	tr|D3ZD89|D3ZD89_RAT N(alpha)-acetyltransferase 15, NatA auxiliary subunit OS=Rattus norvegicus OX=10116 GN=Naa15 PE=1 SV=2	tr|D3ZD89|D3ZD89_RAT	23.7754	22.3314	-1.44393	23.0052	19.831	-3.17425	18.2029	18.2029	0	-1.53939	FALSE		FALSE		N(alpha)-acetyltransferase 15, NatA auxiliary subunit	N-ALPHA-ACETYLTRANSFERASE 15, NATA AUXILIARY SUBUNIT (PTHR22767:SF6)	peptide alpha-N-acetyltransferase activity(GO:0004596)	N-terminal protein amino acid acetylation(GO:0006474);peptidyl-amino acid modification(GO:0018193)	cytoplasmic part(GO:0044444);protein acetyltransferase complex(GO:0031248)	acetyltransferase(PC00038)		peptide alpha-N-acetyltransferase activity(GO:0004596);N-acetyltransferase activity(GO:0008080);acetyltransferase activity(GO:0016407);ribosome binding(GO:0043022)	N-terminal protein amino acid acetylation(GO:0006474);N-terminal peptidyl-methionine acetylation(GO:0017196);negative regulation of apoptotic process(GO:0043066);positive regulation of transcription, DNA-templated(GO:0045893);protein stabilization(GO:0050821)	nucleus(GO:0005634);transcription factor complex(GO:0005667);cytoplasm(GO:0005737);cytosol(GO:0005829);NatA complex(GO:0031415)
Tmem132a	tr|G3V963|G3V963_RAT RCG47487, isoform CRA_b OS=Rattus norvegicus OX=10116 GN=Tmem132a PE=4 SV=1;sp|Q80WF4|T132A_RAT Transmembrane protein 132A OS=Rattus norvegicus OX=10116 GN=Tmem132a PE=1 SV=1	tr|G3V963|G3V963_RAT;sp|Q80WF4|T132A_RAT	22.2599	20.1328	-2.12703	19.831	19.831	0	20.6937	18.2029	-2.49071	-1.53925	FALSE		FALSE		Transmembrane protein 132A	TRANSMEMBRANE PROTEIN 132A (PTHR13388:SF9)			Golgi apparatus(GO:0005794);endoplasmic reticulum(GO:0005783);plasma membrane(GO:0005886);vacuole(GO:0005773)			protein binding(GO:0005515)	brain development(GO:0007420);negative regulation of programmed cell death(GO:0043069)	Golgi membrane(GO:0000139);endoplasmic reticulum(GO:0005783);endoplasmic reticulum membrane(GO:0005789);Golgi apparatus(GO:0005794);integral component of membrane(GO:0016021)	Post-translational protein phosphorylation;Post-translational protein modification;Regulation of Insulin-like Growth Factor (IGF) transport and uptake by Insulin-like Growth Factor Binding Proteins (IGFBPs);Metabolism of proteins
Smc3	sp|P97690|SMC3_RAT Structural maintenance of chromosomes protein 3 OS=Rattus norvegicus OX=10116 GN=Smc3 PE=1 SV=1;tr|F1LQB2|F1LQB2_RAT Structural maintenance of chromosomes protein OS=Rattus norvegicus OX=10116 GN=Smc3 PE=1 SV=1;tr|D4A1B9|D4A1B9_RAT Struc	sp|P97690|SMC3_RAT;tr|F1LQB2|F1LQB2_RAT;tr|D4A1B9|D4A1B9_RAT	23.3378	23.6713	0.333463	19.831	19.831	0	23.1406	18.2029	-4.93763	-1.53472	FALSE		FALSE		Structural maintenance of chromosomes protein 3	STRUCTURAL MAINTENANCE OF CHROMOSOMES PROTEIN 3 (PTHR43977:SF1)						molecular_function(GO:0003674);chromatin binding(GO:0003682);ATP binding(GO:0005524);mediator complex binding(GO:0036033);protein heterodimerization activity(GO:0046982);beta-tubulin binding(GO:0048487);dynein complex binding(GO:0070840)	regulation of DNA replication(GO:0006275);DNA repair(GO:0006281);sister chromatid cohesion(GO:0007062);stem cell population maintenance(GO:0019827);negative regulation of DNA endoreduplication(GO:0032876);positive regulation by host of viral release from host cell(GO:0044791);chromosome organization(GO:0051276);cell division(GO:0051301);meiotic cell cycle(GO:0051321);interaction with symbiont(GO:…	chromosome, centromeric region(GO:0000775);chromatin(GO:0000785);lateral element(GO:0000800);basement membrane(GO:0005604);nucleus(GO:0005634);nucleoplasm(GO:0005654);chromosome(GO:0005694);cohesin complex(GO:0008278);nuclear matrix(GO:0016363);meiotic cohesin complex(GO:0030893);nuclear meiotic cohesin complex(GO:0034991);mitotic spindle pole(GO:0097431)	S Phase;M Phase;Metabolism of proteins;Mitotic Telophase/Cytokinesis;Mitotic Anaphase;Cell Cycle;SUMOylation of DNA damage response and repair proteins;Mitotic Prometaphase;Establishment of Sister Chromatid Cohesion;Resolution of Sister Chromatid Cohesion;Cohesin Loading onto Chromatin;SUMO E3 ligases SUMOylate target proteins;Mitotic Metaphase and Anaphase;SUMOylation;Cell Cycle, Mitotic;Separat…
Atp5pf	sp|P21571|ATP5J_RAT ATP synthase-coupling factor 6, mitochondrial OS=Rattus norvegicus OX=10116 GN=Atp5pf PE=1 SV=1	sp|P21571|ATP5J_RAT	20.1328	20.1328	0	24.4332	19.831	-4.60222	18.2029	18.2029	0	-1.53407	FALSE		FALSE		#N/A	#N/A	#N/A	#N/A	#N/A	#N/A	#N/A	#N/A	#N/A	#N/A	#N/A
Eef1b2	tr|B5DEN5|B5DEN5_RAT Eukaryotic translation elongation factor 1 beta 2 OS=Rattus norvegicus OX=10116 GN=Eef1b2 PE=1 SV=1	tr|B5DEN5|B5DEN5_RAT	25.8096	20.1328	-5.67675	25.4418	26.5169	1.07502	18.2029	18.2029	0	-1.53391	FALSE		FALSE		Eukaryotic translation elongation factor 1 beta 2	ELONGATION FACTOR 1-BETA (PTHR11595:SF21)	nucleic acid binding(GO:0003676);translation regulator activity(GO:0045182)	translation(GO:0006412)		translation elongation factor(PC00222)		molecular_function(GO:0003674);translation elongation factor activity(GO:0003746);guanyl-nucleotide exchange factor activity(GO:0005085)	translational elongation(GO:0006414);response to ethanol(GO:0045471)	cellular_component(GO:0005575);cytoplasm(GO:0005737);endoplasmic reticulum(GO:0005783);cytosol(GO:0005829);eukaryotic translation elongation factor 1 complex(GO:0005853)
Tef	sp|P41224|TEF_RAT Thyrotroph embryonic factor OS=Rattus norvegicus OX=10116 GN=Tef PE=1 SV=3;tr|A0A0G2K2I8|A0A0G2K2I8_RAT Thyrotroph embryonic factor OS=Rattus norvegicus OX=10116 GN=Tef PE=4 SV=1	sp|P41224|TEF_RAT;tr|A0A0G2K2I8|A0A0G2K2I8_RAT	24.7274	20.1328	-4.59461	19.831	19.831	0	18.2029	18.2029	0	-1.53154	FALSE		FALSE		#N/A	#N/A	#N/A	#N/A	#N/A	#N/A	#N/A	#N/A	#N/A	#N/A	#N/A
Hnrnpul2	tr|D4ABT8|D4ABT8_RAT Heterogeneous nuclear ribonucleoprotein U-like 2 OS=Rattus norvegicus OX=10116 GN=Hnrnpul2 PE=1 SV=1	tr|D4ABT8|D4ABT8_RAT	26.0985	24.6593	-1.43918	26.357	25.1659	-1.19106	26.0464	24.0822	-1.96421	-1.53148	FALSE		TRUE	RNA	Heterogeneous nuclear ribonucleoprotein U-like 2	HCG2044799-RELATED (PTHR12381:SF66)						RNA binding(GO:0003723)		nucleus(GO:0005634);nucleoplasm(GO:0005654)
Ppp6r1	tr|D3ZG37|D3ZG37_RAT Protein phosphatase 6, regulatory subunit 1 OS=Rattus norvegicus OX=10116 GN=Ppp6r1 PE=1 SV=1;tr|A0A0G2JTK4|A0A0G2JTK4_RAT Protein phosphatase 6, regulatory subunit 1 OS=Rattus norvegicus OX=10116 GN=Ppp6r1 PE=1 SV=1	tr|D3ZG37|D3ZG37_RAT;tr|A0A0G2JTK4|A0A0G2JTK4_RAT	20.1328	20.1328	0	19.831	19.831	0	25.0277	20.4374	-4.59035	-1.53012	FALSE		FALSE		Protein phosphatase 6, regulatory subunit 1	SERINE/THREONINE-PROTEIN PHOSPHATASE 6 REGULATORY SUBUNIT 1 (PTHR12634:SF13)	phosphatase regulator activity(GO:0019208);protein binding(GO:0005515)			phosphatase modulator(PC00184)		Rho GTPase binding(GO:0017048);protein phosphatase binding(GO:0019903)	regulation of phosphoprotein phosphatase activity(GO:0043666)	cytosol(GO:0005829)	Post-translational protein modification;Asparagine N-linked glycosylation;COPII-mediated vesicle transport;Transport to the Golgi and subsequent modification;Metabolism of proteins;Membrane Trafficking;ER to Golgi Anterograde Transport;Vesicle-mediated transport
Ppa2	tr|D4A830|D4A830_RAT Pyrophosphatase (inorganic) 2 OS=Rattus norvegicus OX=10116 GN=Ppa2 PE=1 SV=2	tr|D4A830|D4A830_RAT	24.7222	20.1328	-4.58941	19.831	19.831	0	18.2029	18.2029	0	-1.5298	FALSE		FALSE		Pyrophosphatase (inorganic) 2	INORGANIC PYROPHOSPHATASE 2, MITOCHONDRIAL (PTHR10286:SF49)	pyrophosphatase activity(GO:0016462)	phosphate-containing compound metabolic process(GO:0006796)	extracellular space(GO:0005615);vesicle(GO:0031982)	pyrophosphatase(PC00196)		magnesium ion binding(GO:0000287);inorganic diphosphatase activity(GO:0004427);protein serine/threonine phosphatase activity(GO:0004722)	protein dephosphorylation(GO:0006470);phosphate-containing compound metabolic process(GO:0006796);regulation of mitochondrial membrane potential(GO:0051881)	cytoplasm(GO:0005737)	Pyrophosphate hydrolysis;Mitochondrial tRNA aminoacylation;Metabolism of proteins;tRNA Aminoacylation;Metabolism;Translation
Arhgap21	tr|F1LXQ7|F1LXQ7_RAT Rho GTPase-activating protein 21 OS=Rattus norvegicus OX=10116 GN=Arhgap21 PE=1 SV=3	tr|F1LXQ7|F1LXQ7_RAT	27.0596	26.7597	-0.29992	26.5802	26.1117	-0.468501	26.6833	22.8689	-3.81438	-1.5276	FALSE		FALSE		Rho GTPase-activating protein 21	RHO GTPASE-ACTIVATING PROTEIN 21 (PTHR23175:SF16)						GTPase activator activity(GO:0005096)	Golgi organization(GO:0007030);signal transduction(GO:0007165);regulation of endocytosis(GO:0030100);positive regulation of GTPase activity(GO:0043547);establishment of Golgi localization(GO:0051683);maintenance of Golgi location(GO:0051684);organelle transport along microtubule(GO:0072384)	Golgi apparatus(GO:0005794);plasma membrane(GO:0005886);actin cytoskeleton(GO:0015629);cell junction(GO:0030054)	Signal Transduction;Signaling by Rho GTPases;Rho GTPase cycle
Fntb	sp|Q02293|FNTB_RAT Protein farnesyltransferase subunit beta OS=Rattus norvegicus OX=10116 GN=Fntb PE=1 SV=1	sp|Q02293|FNTB_RAT	24.3182	23.5109	-0.807309	23.599	19.831	-3.76805	18.2029	18.2029	0	-1.52512	FALSE		FALSE		Protein farnesyltransferase subunit beta	CHURC1-FNTB READTHROUGH-RELATED (PTHR11774:SF6)	catalytic activity, acting on a protein(GO:0140096);transferase activity, transferring alkyl or aryl (other than methyl) groups(GO:0016765)	cellular protein modification process(GO:0006464)	cytoplasmic part(GO:0044444);transferase complex(GO:1990234)	acyltransferase(PC00042)		farnesyltranstransferase activity(GO:0004311);protein farnesyltransferase activity(GO:0004660);protein binding(GO:0005515);drug binding(GO:0008144);zinc ion binding(GO:0008270);isoprenoid binding(GO:0019840);peptide binding(GO:0042277)	positive regulation of cell population proliferation(GO:0008284);negative regulation of cell population proliferation(GO:0008285);response to inorganic substance(GO:0010035);response to organic cyclic compound(GO:0014070);protein prenylation(GO:0018342);protein farnesylation(GO:0018343);response to cytokine(GO:0034097);wound healing(GO:0042060);positive regulation of cell cycle(GO:0045787);regula…	microtubule associated complex(GO:0005875);protein farnesyltransferase complex(GO:0005965);protein-containing complex(GO:0032991)	Signaling by GPCR;The phototransduction cascade;Signal Transduction;G alpha (i) signalling events;Visual phototransduction;Inactivation, recovery and regulation of the phototransduction cascade;GPCR downstream signalling
Fbxo2	tr|G3V774|G3V774_RAT F-box only protein 2 OS=Rattus norvegicus OX=10116 GN=Fbxo2 PE=4 SV=1	tr|G3V774|G3V774_RAT	26.5427	27.0077	0.464963	26.2846	25.8204	-0.464202	22.7351	18.2029	-4.53219	-1.51048	FALSE		FALSE		F-box only protein 2	F-BOX ONLY PROTEIN 2 (PTHR12125:SF11)						amyloid-beta binding(GO:0001540);carbohydrate binding(GO:0030246);ubiquitin protein ligase activity(GO:0061630)	ubiquitin-dependent protein catabolic process(GO:0006511);glycoprotein catabolic process(GO:0006516);negative regulation of cell population proliferation(GO:0008285);protein ubiquitination(GO:0016567);ubiquitin-dependent ERAD pathway(GO:0030433);SCF-dependent proteasomal ubiquitin-dependent protein catabolic process(GO:0031146);regulation of protein ubiquitination(GO:0031396)	cytoplasm(GO:0005737);cytosol(GO:0005829);SCF ubiquitin ligase complex(GO:0019005);dendritic spine(GO:0043197)	Post-translational protein modification;Adaptive Immune System;Neddylation;Metabolism of proteins;Class I MHC mediated antigen processing & presentation;Immune System;Antigen processing: Ubiquitination & Proteasome degradation
Vcpip1	sp|Q8CF97|VCIP1_RAT Deubiquitinating protein VCIP135 OS=Rattus norvegicus OX=10116 GN=Vcpip1 PE=1 SV=2	sp|Q8CF97|VCIP1_RAT	21.2734	22.0446	0.771193	20.4595	19.831	-0.628543	22.8651	18.2029	-4.66219	-1.50651	FALSE		FALSE		Deubiquitinating protein VCIP135	DEUBIQUITINATING PROTEIN VCIP135 (PTHR14843:SF2)	thiol-dependent ubiquitin-specific protease activity(GO:0004843)	Golgi organization(GO:0007030);cellular component assembly(GO:0022607);organelle membrane fusion(GO:0090174);protein K48-linked deubiquitination(GO:0071108)		cysteine protease(PC00081)		thiol-dependent ubiquitin-specific protease activity(GO:0004843)	mitotic cell cycle(GO:0000278);Golgi organization(GO:0007030);endoplasmic reticulum membrane fusion(GO:0016320);protein ubiquitination(GO:0016567);protein K11-linked deubiquitination(GO:0035871);protein K48-linked deubiquitination(GO:0071108);Golgi reassembly(GO:0090168)	cytoplasm(GO:0005737);endoplasmic reticulum(GO:0005783);Golgi stack(GO:0005795);synapse(GO:0045202)	Post-translational protein modification;Deubiquitination;Metabolism of proteins;Ovarian tumor domain proteases
Tanc2	tr|F1LTE0|F1LTE0_RAT Tetratricopeptide repeat, ankyrin repeat and coiled-coil-containing 2 OS=Rattus norvegicus OX=10116 GN=Tanc2 PE=1 SV=2;tr|A0A0G2K9J0|A0A0G2K9J0_RAT Tetratricopeptide repeat, ankyrin repeat and coiled-coil-containing 2 OS=Rattus norvegi	tr|F1LTE0|F1LTE0_RAT;tr|A0A0G2K9J0|A0A0G2K9J0_RAT	22.1518	20.1328	-2.01894	21.5392	19.831	-1.70825	21.8537	21.0635	-0.790233	-1.50581	FALSE		FALSE		Tetratricopeptide repeat, ankyrin repeat and coiled-coil-containing 2	PROTEIN TANC2 (PTHR24166:SF21)							in utero embryonic development(GO:0001701)	glutamatergic synapse(GO:0098978);postsynaptic density, intracellular component(GO:0099092)
Prpf39	tr|D4A5S9|D4A5S9_RAT Pre-mRNA-processing factor 39 OS=Rattus norvegicus OX=10116 GN=Prpf39 PE=1 SV=1	tr|D4A5S9|D4A5S9_RAT	25.3428	27.1295	1.78668	26.5816	25.6685	-0.913058	27.1488	21.7583	-5.39053	-1.50564	FALSE		TRUE	RNA	Pre-mRNA-processing factor 39	PRE-MRNA-PROCESSING FACTOR 39 (PTHR17204:SF5)	pre-mRNA binding(GO:0036002)	mRNA cis splicing, via spliceosome(GO:0045292);mRNA splice site selection(GO:0006376)	U1 snRNP(GO:0005685);U2 snRNP(GO:0005686);U2-type prespliceosome(GO:0071004)	mRNA splicing factor(PC00148)		pre-mRNA 5'-splice site binding(GO:0030627)	mRNA 5'-splice site recognition(GO:0000395)	commitment complex(GO:0000243);U1 snRNP(GO:0005685);U2-type prespliceosome(GO:0071004)
Vps13c	tr|D4A4K4|D4A4K4_RAT Vacuolar protein sorting 13 homolog C OS=Rattus norvegicus OX=10116 GN=Vps13c PE=1 SV=2	tr|D4A4K4|D4A4K4_RAT	24.3544	24.6899	0.335453	24.9488	19.831	-5.11787	22.7749	23.0456	0.270728	-1.5039	FALSE		FALSE		Vacuolar protein sorting 13C	VACUOLAR PROTEIN SORTING-ASSOCIATED PROTEIN 13C (PTHR16166:SF69)		cellular process(GO:0009987);maintenance of location(GO:0051235);protein localization to Golgi apparatus(GO:0034067);protein targeting to vacuole(GO:0006623)	extrinsic component of membrane(GO:0019898);intracellular(GO:0005622)				protein targeting to vacuole(GO:0006623);mitochondrion organization(GO:0007005);protein retention in Golgi apparatus(GO:0045053);negative regulation of parkin-mediated stimulation of mitophagy in response to mitochondrial depolarization(GO:1905090)	mitochondrial outer membrane(GO:0005741);cytosol(GO:0005829);extrinsic component of membrane(GO:0019898)
Wars	sp|Q6P7B0|SYWC_RAT Tryptophan--tRNA ligase, cytoplasmic OS=Rattus norvegicus OX=10116 GN=Wars PE=1 SV=2;tr|F8WFH8|F8WFH8_RAT Tryptophan--tRNA ligase, cytoplasmic OS=Rattus norvegicus OX=10116 GN=Wars PE=1 SV=1;tr|A0A0G2K673|A0A0G2K673_RAT Tryptophan--tRNA	sp|Q6P7B0|SYWC_RAT;tr|F8WFH8|F8WFH8_RAT;tr|A0A0G2K673|A0A0G2K673_RAT	26.1742	26.7977	0.623545	25.94	19.831	-6.10901	25.6344	26.6119	0.977508	-1.50265	FALSE		FALSE		Tryptophan--tRNA ligase, cytoplasmic	TRYPTOPHAN--TRNA LIGASE, CYTOPLASMIC (PTHR10055:SF1)	catalytic activity, acting on RNA(GO:0140098);ligase activity(GO:0016874)	cellular amino acid metabolic process(GO:0006520);formation of translation initiation ternary complex(GO:0001677);tRNA metabolic process(GO:0006399);translational elongation(GO:0006414);translational termination(GO:0006415)	cytoplasm(GO:0005737)	aminoacyl-tRNA synthetase(PC00047)		tryptophan-tRNA ligase activity(GO:0004830);ATP binding(GO:0005524);kinase inhibitor activity(GO:0019210);protein kinase binding(GO:0019901);protein domain specific binding(GO:0019904);protein homodimerization activity(GO:0042803)	angiogenesis(GO:0001525);negative regulation of protein phosphorylation(GO:0001933);tryptophanyl-tRNA aminoacylation(GO:0006436);negative regulation of protein kinase activity(GO:0006469);positive regulation of gene expression(GO:0010628);regulation of protein ADP-ribosylation(GO:0010835);positive regulation of protein complex assembly(GO:0031334);regulation of angiogenesis(GO:0045765)	nucleus(GO:0005634);cytoplasm(GO:0005737);cytosol(GO:0005829);protein-containing complex(GO:0032991)
Prkcb	sp|P68403|KPCB_RAT Protein kinase C beta type OS=Rattus norvegicus OX=10116 GN=Prkcb PE=1 SV=3;tr|F1LS36|F1LS36_RAT Protein kinase C OS=Rattus norvegicus OX=10116 GN=Prkcb PE=1 SV=2	sp|P68403|KPCB_RAT;tr|F1LS36|F1LS36_RAT	20.1328	20.1328	0	19.831	19.831	0	22.69	18.2029	-4.48701	-1.49567	FALSE		FALSE		Protein kinase C beta type	PROTEIN KINASE C BETA TYPE (PTHR24356:SF158)	protein serine/threonine kinase activity(GO:0004674)	intracellular signal transduction(GO:0035556);peptidyl-serine phosphorylation(GO:0018105)	intracellular(GO:0005622)	annexin(PC00050);calmodulin(PC00061);non-receptor serine/threonine protein kinase(PC00167);transfer/carrier protein(PC00219)	Gonadotropin-releasing hormone receptor pathway->PKCs;;Histamine H1 receptor mediated signaling pathway->Protein kinase C;;Apoptosis signaling pathway->Protein kinase C;;Inflammation mediated by chemokine and cytokine signaling pathway->Protein kinase C;;Heterotrimeric G-protein signaling pathway-Gq alpha and Go alpha mediated pathway->Protein kinase C;;Wnt signaling pathway->Protein Kinase C;;Mu…	chromatin binding(GO:0003682);protein serine/threonine kinase activity(GO:0004674);protein kinase C activity(GO:0004697);protein kinase C binding(GO:0005080);calcium channel regulator activity(GO:0005246);protein binding(GO:0005515);ATP binding(GO:0005524);zinc ion binding(GO:0008270);nuclear receptor transcription coactivator activity(GO:0030374);histone kinase activity (H3-T6 specific)(GO:00354…	response to hypoxia(GO:0001666);adaptive immune response(GO:0002250);regulation of transcription by RNA polymerase II(GO:0006357);protein phosphorylation(GO:0006468);calcium ion transport(GO:0006816);cellular calcium ion homeostasis(GO:0006874);apoptotic process(GO:0006915);response to glucose(GO:0009749);negative regulation of glucose transmembrane transport(GO:0010829);regulation of dopamine se…	nucleus(GO:0005634);nucleoplasm(GO:0005654);cytoplasm(GO:0005737);centrosome(GO:0005813);cytosol(GO:0005829);plasma membrane(GO:0005886);membrane(GO:0016020);brush border membrane(GO:0031526);calyx of Held(GO:0044305);presynaptic cytosol(GO:0099523)	VEGFA-VEGFR2 Pathway;Downstream signaling events of B Cell Receptor (BCR);Signaling by the B Cell Receptor (BCR);Trafficking of AMPA receptors;Disinhibition of SNARE formation;Response to elevated platelet cytosolic Ca2+;Cell Cycle;Platelet activation, signaling and aggregation;Activation of NF-kappaB in B cells;Nuclear Envelope Breakdown;Signal Transduction;PCP/CE pathway;Cell Cycle, Mitotic;VEG…
Snx1	sp|Q99N27|SNX1_RAT Sorting nexin-1 OS=Rattus norvegicus OX=10116 GN=Snx1 PE=1 SV=1	sp|Q99N27|SNX1_RAT	24.6169	25.6059	0.989052	25.3541	23.5348	-1.81928	27.573	23.9175	-3.65544	-1.49522	TRUE	Various	FALSE		Sorting nexin-1	SORTING NEXIN-1 (PTHR10555:SF129)	phosphatidylinositol binding(GO:0035091)	Golgi vesicle transport(GO:0048193);retrograde transport, endosome to Golgi(GO:0042147)	cytosol(GO:0005829);endosome membrane(GO:0010008);plasma membrane(GO:0005886);vacuole(GO:0005773)	membrane trafficking regulatory protein(PC00151)		epidermal growth factor receptor binding(GO:0005154);insulin receptor binding(GO:0005158);protein binding(GO:0005515);phosphatidylinositol binding(GO:0035091);identical protein binding(GO:0042802);protein homodimerization activity(GO:0042803);protein heterodimerization activity(GO:0046982);transferrin receptor binding(GO:1990459);leptin receptor binding(GO:1990460)	intracellular protein transport(GO:0006886);endosomal transport(GO:0016197);negative regulation of transforming growth factor beta receptor signaling pathway(GO:0030512);neuron projection development(GO:0031175);receptor internalization(GO:0031623);early endosome to Golgi transport(GO:0034498);retrograde transport, endosome to Golgi(GO:0042147);positive regulation of protein catabolic process(GO:…	cytoplasm(GO:0005737);lysosome(GO:0005764);endosome(GO:0005768);early endosome(GO:0005769);Golgi apparatus(GO:0005794);cytosol(GO:0005829);endosome membrane(GO:0010008);postsynaptic density(GO:0014069);membrane(GO:0016020);lamellipodium(GO:0030027);retromer complex(GO:0030904);retromer, tubulation complex(GO:0030905);early endosome membrane(GO:0031901);vesicle(GO:0031982);protein-containing compl…
Bgn	sp|P47853|PGS1_RAT Biglycan OS=Rattus norvegicus OX=10116 GN=Bgn PE=1 SV=1	sp|P47853|PGS1_RAT	21.3289	20.1328	-1.1961	23.1154	19.831	-3.28449	18.2029	18.2029	0	-1.49353	FALSE		FALSE		Biglycan	BIGLYCAN (PTHR45712:SF11)						glycosaminoglycan binding(GO:0005539);extracellular matrix binding(GO:0050840)	blood vessel remodeling(GO:0001974);peptide cross-linking via chondroitin 4-sulfate glycosaminoglycan(GO:0019800)	cell surface(GO:0009986);transport vesicle(GO:0030133);extracellular matrix(GO:0031012);sarcolemma(GO:0042383)	A tetrasaccharide linker sequence is required for GAG synthesis;Dermatan sulfate biosynthesis;Heparan sulfate/heparin (HS-GAG) metabolism;Chondroitin sulfate biosynthesis;Metabolism;Extracellular matrix organization;ECM proteoglycans;Glycosaminoglycan metabolism;CS/DS degradation;Metabolism of carbohydrates;Chondroitin sulfate/dermatan sulfate metabolism
Ipo7	tr|D4AE96|D4AE96_RAT Importin 7 OS=Rattus norvegicus OX=10116 GN=Ipo7 PE=1 SV=1	tr|D4AE96|D4AE96_RAT	23.4176	20.1328	-3.28481	20.6651	19.831	-0.834148	23.235	22.8789	-0.35603	-1.49166	FALSE		FALSE		Importin 7	IMPORTIN-7 (PTHR10997:SF27)	protein transporter activity(GO:0008565)	protein import into nucleus(GO:0006606)	cytosol(GO:0005829);nuclear envelope(GO:0005635);plasma membrane(GO:0005886);vacuole(GO:0005773)	small GTPase(PC00208);transporter(PC00227)		Ran GTPase binding(GO:0008536);histone binding(GO:0042393);SMAD binding(GO:0046332)	protein import into nucleus(GO:0006606);innate immune response(GO:0045087)	nuclear envelope(GO:0005635);nucleoplasm(GO:0005654);cytosol(GO:0005829)
Ppip5k1	sp|P0C644|VIP1_RAT Inositol hexakisphosphate and diphosphoinositol-pentakisphosphate kinase 1 OS=Rattus norvegicus OX=10116 GN=Ppip5k1 PE=1 SV=1;tr|F1LSW6|F1LSW6_RAT Inositol hexakisphosphate and diphosphoinositol-pentakisphosphate kinase OS=Rattus norvegi	sp|P0C644|VIP1_RAT;tr|F1LSW6|F1LSW6_RAT;tr|A0A0G2K4M9|A0A0G2K4M9_RAT	23.57	20.1328	-3.43716	22.2864	19.831	-2.4554	22.0789	23.5056	1.42671	-1.48862	FALSE		FALSE		Inositol hexakisphosphate and diphosphoinositol-pentakisphosphate kinase 1	INOSITOL HEXAKISPHOSPHATE AND DIPHOSPHOINOSITOL-PENTAKISPHOSPHATE KINASE 1 (PTHR12750:SF11)	kinase activity(GO:0016301);phosphotransferase activity, phosphate group as acceptor(GO:0016776)	alcohol metabolic process(GO:0006066);cellular carbohydrate metabolic process(GO:0044262);organic hydroxy compound biosynthetic process(GO:1901617);organophosphate biosynthetic process(GO:0090407);small molecule biosynthetic process(GO:0044283)	cytosol(GO:0005829)			inositol-1,3,4,5,6-pentakisphosphate kinase activity(GO:0000827);inositol hexakisphosphate kinase activity(GO:0000828);inositol heptakisphosphate kinase activity(GO:0000829);inositol hexakisphosphate 5-kinase activity(GO:0000832);ATP binding(GO:0005524);diphosphoinositol-pentakisphosphate kinase activity(GO:0033857);inositol hexakisphosphate 1-kinase activity(GO:0052723);inositol hexakisphosphate…	inositol metabolic process(GO:0006020);phosphorylation(GO:0016310);inositol phosphate biosynthetic process(GO:0032958)	nucleoplasm(GO:0005654);cytosol(GO:0005829);plasma membrane(GO:0005886)	Synthesis of pyrophosphates in the cytosol;Inositol phosphate metabolism;Metabolism
Tgfbrap1	tr|A0A0G2JV19|A0A0G2JV19_RAT Transforming growth factor, beta receptor-associated protein 1 OS=Rattus norvegicus OX=10116 GN=Tgfbrap1 PE=1 SV=1;tr|D3ZXT8|D3ZXT8_RAT Transforming growth factor, beta receptor associated protein 1 (Predicted) OS=Rattus norveg	tr|A0A0G2JV19|A0A0G2JV19_RAT;tr|D3ZXT8|D3ZXT8_RAT	20.1328	20.1328	0	21.079	19.831	-1.24804	24.4612	21.2437	-3.21746	-1.4885	FALSE		FALSE		Transforming growth factor, beta receptor-associated protein 1	TRANSFORMING GROWTH FACTOR-BETA RECEPTOR-ASSOCIATED PROTEIN 1 (PTHR12894:SF27)						transforming growth factor beta receptor binding(GO:0005160);SMAD binding(GO:0046332)	regulation of transcription, DNA-templated(GO:0006355);intracellular protein transport(GO:0006886);signal transduction(GO:0007165);endosome to lysosome transport(GO:0008333);vesicle-mediated transport(GO:0016192);endosomal vesicle fusion(GO:0034058)	early endosome(GO:0005769);membrane(GO:0016020);CORVET complex(GO:0033263);intracellular membrane-bounded organelle(GO:0043231)
Smcr8	tr|D3ZJR6|D3ZJR6_RAT SMCR8-C9orf72 complex subunit OS=Rattus norvegicus OX=10116 GN=Smcr8 PE=1 SV=1	tr|D3ZJR6|D3ZJR6_RAT	22.06	22.1069	0.0469162	22.8549	19.831	-3.02397	23.4486	21.9629	-1.48562	-1.48756	FALSE		FALSE		Smith-Magenis syndrome chromosome region, candidate 8	GUANINE NUCLEOTIDE EXCHANGE PROTEIN SMCR8 (PTHR31334:SF1)						protein kinase inhibitor activity(GO:0004860);Rab guanyl-nucleotide exchange factor activity(GO:0017112);protein kinase binding(GO:0019901)	negative regulation of protein kinase activity(GO:0006469);regulation of autophagy(GO:0010506);negative regulation of gene expression(GO:0010629);negative regulation of macroautophagy(GO:0016242);positive regulation of TOR signaling(GO:0032008);positive regulation of autophagosome maturation(GO:1901098);negative regulation of autophagosome assembly(GO:1902902);regulation of TORC1 signaling(GO:190…	chromatin(GO:0000785);nucleoplasm(GO:0005654);cytoplasm(GO:0005737);guanyl-nucleotide exchange factor complex(GO:0032045);Atg1/ULK1 kinase complex(GO:1990316)
Eif2b5	sp|Q64350|EI2BE_RAT Translation initiation factor eIF-2B subunit epsilon OS=Rattus norvegicus OX=10116 GN=Eif2b5 PE=1 SV=2	sp|Q64350|EI2BE_RAT	24.212	25.0642	0.85218	24.0289	19.831	-4.1979	23.4467	22.3471	-1.0996	-1.48177	FALSE		FALSE		Translation initiation factor eIF-2B subunit epsilon	TRANSLATION INITIATION FACTOR EIF-2B SUBUNIT EPSILON (PTHR45887:SF1)	GDP binding(GO:0019003);GTP binding(GO:0005525);guanyl-nucleotide exchange factor activity(GO:0005085);translation initiation factor activity(GO:0003743);translation initiation factor binding(GO:0031369)	formation of translation initiation ternary complex(GO:0001677);translational elongation(GO:0006414);translational termination(GO:0006415)	cytoplasmic part(GO:0044444);protein-containing complex(GO:0032991)			translation initiation factor activity(GO:0003743);guanyl-nucleotide exchange factor activity(GO:0005085);protein binding(GO:0005515);translation initiation factor binding(GO:0031369)	ovarian follicle development(GO:0001541);translational initiation(GO:0006413);aging(GO:0007568);response to heat(GO:0009408);response to glucose(GO:0009749);response to lithium ion(GO:0010226);astrocyte development(GO:0014002);oligodendrocyte development(GO:0014003);hippocampus development(GO:0021766);response to endoplasmic reticulum stress(GO:0034976);myelination(GO:0042552);positive regulation…	nucleus(GO:0005634);cytoplasm(GO:0005737);cytosol(GO:0005829);eukaryotic translation initiation factor 2B complex(GO:0005851)	Cap-dependent Translation Initiation;Eukaryotic Translation Initiation;Metabolism of proteins;Recycling of eIF2:GDP;Translation
Iba57	tr|D4ADG2|D4ADG2_RAT Iron-sulfur cluster assembly factor IBA57 OS=Rattus norvegicus OX=10116 GN=Iba57 PE=1 SV=1	tr|D4ADG2|D4ADG2_RAT	22.2491	20.1328	-2.11625	22.1526	19.831	-2.32162	18.2029	18.2029	0	-1.47929	FALSE		FALSE		IBA57, iron-sulfur cluster assembly	TRANSFERASE CAF17, MITOCHONDRIAL-RELATED (PTHR22602:SF0)		iron-sulfur cluster assembly(GO:0016226)					iron-sulfur cluster assembly(GO:0016226)	mitochondrion(GO:0005739);mitochondrial matrix(GO:0005759)
Eif4a3	sp|Q3B8Q2|IF4A3_RAT Eukaryotic initiation factor 4A-III OS=Rattus norvegicus OX=10116 GN=Eif4a3 PE=1 SV=1	sp|Q3B8Q2|IF4A3_RAT	23.1027	23.3195	0.21682	23.7734	22.6162	-1.15727	21.6979	18.2029	-3.49499	-1.47848	FALSE		FALSE		Eukaryotic initiation factor 4A-III	EUKARYOTIC INITIATION FACTOR 4A-III (PTHR24031:SF57)						RNA binding(GO:0003723);RNA helicase activity(GO:0003724);mRNA binding(GO:0003729);ATP binding(GO:0005524);poly(A) binding(GO:0008143);selenocysteine insertion sequence binding(GO:0035368);RNA stem-loop binding(GO:0035613);ribonucleoprotein complex binding(GO:0043021);translation regulator activity(GO:0045182)	nuclear-transcribed mRNA catabolic process, nonsense-mediated decay(GO:0000184);regulation of alternative mRNA splicing, via spliceosome(GO:0000381);mRNA splicing, via spliceosome(GO:0000398);rRNA processing(GO:0006364);associative learning(GO:0008306);negative regulation of gene expression(GO:0010629);response to organic cyclic compound(GO:0014070);negative regulation of translation(GO:0017148);…	nucleus(GO:0005634);nucleoplasm(GO:0005654);nucleolus(GO:0005730);cytoplasm(GO:0005737);nuclear speck(GO:0016607);dendrite(GO:0030425);exon-exon junction complex(GO:0035145);neuronal cell body(GO:0043025);U2-type catalytic step 1 spliceosome(GO:0071006);catalytic step 2 spliceosome(GO:0071013);glutamatergic synapse(GO:0098978);postsynaptic cytosol(GO:0099524);ribonucleoprotein complex(GO:1990904)	Deadenylation of mRNA;Deadenylation-dependent mRNA decay;Cleavage of Growing Transcript in the Termination Region ;mRNA Splicing - Major Pathway;ISG15 antiviral mechanism;Transport of Mature mRNA derived from an Intron-Containing Transcript;Immune System;Nonsense Mediated Decay (NMD) enhanced by the Exon Junction Complex (EJC);Cytokine Signaling in Immune system;Nonsense-Mediated Decay (NMD);mRNA…
Ppp1r2	sp|P50411|IPP2_RAT Protein phosphatase inhibitor 2 OS=Rattus norvegicus OX=10116 GN=Ppp1r2 PE=1 SV=2	sp|P50411|IPP2_RAT	20.1328	20.1328	0	19.831	19.831	0	22.6366	18.2029	-4.43361	-1.47787	FALSE		FALSE		Protein phosphatase inhibitor 2	PROTEIN PHOSPHATASE INHIBITOR 2-RELATED (PTHR12398:SF22)	phosphoprotein phosphatase activity(GO:0004721);protein phosphatase binding(GO:0019903);protein phosphatase inhibitor activity(GO:0004864)			phosphatase inhibitor(PC00183)		protein phosphatase inhibitor activity(GO:0004864);protein domain specific binding(GO:0019904)	glycogen metabolic process(GO:0005977);regulation of signal transduction(GO:0009966);negative regulation of protein binding(GO:0032091);negative regulation of phosphoprotein phosphatase activity(GO:0032515);regulation of phosphoprotein phosphatase activity(GO:0043666)	cytoplasm(GO:0005737);growth cone(GO:0030426);dendritic spine(GO:0043197)
Pcdh9	tr|F1LS01|F1LS01_RAT RCG37051 OS=Rattus norvegicus OX=10116 GN=Pcdh9 PE=4 SV=3	tr|F1LS01|F1LS01_RAT	21.6844	20.1328	-1.55162	22.6945	19.831	-2.8635	18.2029	18.2029	0	-1.4717	FALSE		FALSE		Protocadherin 9	PROTOCADHERIN-9 (PTHR24028:SF248)		cell adhesion(GO:0007155)	integral component of plasma membrane(GO:0005887)		Cadherin signaling pathway->Cadherin;;Wnt signaling pathway->Cadherin;;;	molecular_function(GO:0003674)	cell adhesion(GO:0007155);forebrain development(GO:0030900)	cellular_component(GO:0005575);integral component of plasma membrane(GO:0005887);growth cone(GO:0030426);cell-cell contact zone(GO:0044291)
Gmps	sp|Q4V7C6|GUAA_RAT GMP synthase [glutamine-hydrolyzing] OS=Rattus norvegicus OX=10116 GN=Gmps PE=1 SV=1;tr|A0A0G2K2C2|A0A0G2K2C2_RAT GMP synthase [glutamine-hydrolyzing] OS=Rattus norvegicus OX=10116 GN=Gmps PE=1 SV=1;tr|A0A096MJ75|A0A096MJ75_RAT GMP synth	sp|Q4V7C6|GUAA_RAT;tr|A0A0G2K2C2|A0A0G2K2C2_RAT;tr|A0A096MJ75|A0A096MJ75_RAT	23.3357	23.7687	0.43304	23.2768	19.831	-3.44582	23.9113	22.5094	-1.40184	-1.47154	FALSE		FALSE		GMP synthase [glutamine-hydrolyzing]	GMP SYNTHASE [GLUTAMINE-HYDROLYZING] (PTHR11922:SF3)	ligase activity(GO:0016874)	nucleobase-containing small molecule biosynthetic process(GO:0034404);purine ribonucleoside monophosphate biosynthetic process(GO:0009168);purine ribonucleotide biosynthetic process(GO:0009152)	cytosol(GO:0005829)	cysteine protease(PC00081);glycosyltransferase(PC00111)	De novo purine biosynthesis->GMP synthase;;	GMP synthase activity(GO:0003921);GMP synthase (glutamine-hydrolyzing) activity(GO:0003922);ATP binding(GO:0005524);pyrophosphatase activity(GO:0016462);enzyme binding(GO:0019899)	GMP biosynthetic process(GO:0006177);glutamine metabolic process(GO:0006541);response to drug(GO:0042493);response to L-cysteine(GO:1901367)	cytosol(GO:0005829)	Metabolism of nucleotides;Purine ribonucleoside monophosphate biosynthesis;Nucleobase biosynthesis;Metabolism
Fam126a	tr|D4AE31|D4AE31_RAT Family with sequence similarity 126, member A OS=Rattus norvegicus OX=10116 GN=Fam126a PE=1 SV=1;tr|A0A0G2K3C7|A0A0G2K3C7_RAT Family with sequence similarity 126, member A OS=Rattus norvegicus OX=10116 GN=Fam126a PE=4 SV=1	tr|D4AE31|D4AE31_RAT;tr|A0A0G2K3C7|A0A0G2K3C7_RAT	25.0777	25.7023	0.624681	25.2667	25.0693	-0.197366	23.0424	18.2029	-4.8395	-1.47073	FALSE		FALSE		Family with sequence similarity 126, member A	HYCCIN (PTHR31220:SF4)		phosphatidylinositol phosphorylation(GO:0046854);protein localization to plasma membrane(GO:0072659)	plasma membrane(GO:0005886)				myelination(GO:0042552);phosphatidylinositol phosphorylation(GO:0046854);protein localization to plasma membrane(GO:0072659)	cytosol(GO:0005829);plasma membrane(GO:0005886);neuron projection(GO:0043005)
Luzp1	sp|Q9ESV1|LUZP1_RAT Leucine zipper protein 1 OS=Rattus norvegicus OX=10116 GN=Luzp1 PE=1 SV=1;tr|A0A0G2K101|A0A0G2K101_RAT Leucine zipper protein 1 OS=Rattus norvegicus OX=10116 GN=Luzp1 PE=1 SV=1;tr|G3V7L9|G3V7L9_RAT Leucine zipper protein 1 OS=Rattus nor	sp|Q9ESV1|LUZP1_RAT;tr|A0A0G2K101|A0A0G2K101_RAT;tr|G3V7L9|G3V7L9_RAT	20.1328	20.1328	0	19.831	19.831	0	22.6093	18.2029	-4.40635	-1.46878	FALSE		FALSE		Leucine zipper protein 1	LEUCINE ZIPPER PROTEIN 1 (PTHR23166:SF7)							ventricular septum development(GO:0003281);neural fold bending(GO:0021503);artery development(GO:0060840)	nucleus(GO:0005634)
Snx30	tr|D4A060|D4A060_RAT Sorting nexin family member 30 OS=Rattus norvegicus OX=10116 GN=Snx30 PE=1 SV=2;tr|A0A0G2JUF2|A0A0G2JUF2_RAT Sorting nexin family member 30 OS=Rattus norvegicus OX=10116 GN=Snx30 PE=1 SV=1	tr|D4A060|D4A060_RAT;tr|A0A0G2JUF2|A0A0G2JUF2_RAT	22.55	20.1328	-2.41721	21.8169	19.831	-1.98593	18.2029	18.2029	0	-1.46772	FALSE		FALSE		Sorting nexin family member 30	SORTING NEXIN-30 (PTHR45949:SF1)						phosphatidylinositol binding(GO:0035091)
Arhgap5	tr|Q6TUE6|Q6TUE6_RAT LRRGT00098 OS=Rattus norvegicus OX=10116 GN=Arhgap5 PE=1 SV=1;tr|A0A0G2K7N9|A0A0G2K7N9_RAT Rho GTPase-activating protein 5 OS=Rattus norvegicus OX=10116 GN=Arhgap5 PE=1 SV=1	tr|Q6TUE6|Q6TUE6_RAT;tr|A0A0G2K7N9|A0A0G2K7N9_RAT	23.127	24.4807	1.35368	23.5427	19.831	-3.71177	22.4271	20.3865	-2.04058	-1.46622	FALSE		FALSE		Rho GTPase-activating protein 5	RHO GTPASE-ACTIVATING PROTEIN 5 (PTHR46005:SF2)					PDGF signaling pathway->GTPase-activating protein Rho;;	molecular_function(GO:0003674);GTPase activity(GO:0003924);GTP binding(GO:0005525);SH2 domain binding(GO:0042169)	positive regulation of mesenchymal cell proliferation(GO:0002053);signal transduction(GO:0007165);regulation of cell size(GO:0008361);positive regulation of cell migration(GO:0030335);mammary gland development(GO:0030879)	cellular_component(GO:0005575);endoplasmic reticulum(GO:0005783);cytosol(GO:0005829)	Signal Transduction;Signaling by Rho GTPases;Rho GTPase cycle
Gripap1	sp|Q9JHZ4|GRAP1_RAT GRIP1-associated protein 1 OS=Rattus norvegicus OX=10116 GN=Gripap1 PE=1 SV=1	sp|Q9JHZ4|GRAP1_RAT	20.1328	20.1328	0	23.7282	19.831	-3.89723	25.9272	25.4311	-0.496085	-1.46444	FALSE		FALSE		GRIP1-associated protein 1	GRIP1-ASSOCIATED PROTEIN 1 (PTHR18978:SF1)					Nicotinic acetylcholine receptor signaling pathway->Myosin;;		neurotransmitter receptor transport, endosome to postsynaptic membrane(GO:0098887);regulation of neurotransmitter receptor transport, endosome to postsynaptic membrane(GO:0099152);regulation of recycling endosome localization within postsynapse(GO:0099158);regulation of modification of synaptic structure(GO:1905244)	nucleoplasm(GO:0005654);cytosol(GO:0005829);cell junction(GO:0030054);axon(GO:0030424);dendrite(GO:0030425);intracellular membrane-bounded organelle(GO:0043231);recycling endosome membrane(GO:0055038);postsynaptic recycling endosome(GO:0098837);glutamatergic synapse(GO:0098978);extrinsic component of postsynaptic early endosome membrane(GO:0098998)
Mark4	tr|A0A0G2JTD8|A0A0G2JTD8_RAT Microtubule affinity-regulating kinase 4 OS=Rattus norvegicus OX=10116 GN=Mark4 PE=4 SV=1;tr|D4A6T9|D4A6T9_RAT Non-specific serine/threonine protein kinase OS=Rattus norvegicus OX=10116 GN=Mark4 PE=4 SV=1	tr|A0A0G2JTD8|A0A0G2JTD8_RAT;tr|D4A6T9|D4A6T9_RAT	24.523	20.1328	-4.39018	19.831	19.831	0	18.2029	18.2029	0	-1.46339	FALSE		FALSE		#N/A	#N/A	#N/A	#N/A	#N/A	#N/A	#N/A	#N/A	#N/A	#N/A	#N/A
LOC108348154	tr|F1M3B1|F1M3B1_RAT Ankyrin repeat domain-containing protein 29-like OS=Rattus norvegicus OX=10116 GN=LOC108348154 PE=4 SV=2	tr|F1M3B1|F1M3B1_RAT	22.3951	20.1328	-2.26226	21.9548	19.831	-2.12382	18.2029	18.2029	0	-1.46202	FALSE		FALSE		#N/A	#N/A	#N/A	#N/A	#N/A	#N/A	#N/A	#N/A	#N/A	#N/A	#N/A
Snx27	tr|G3V8U4|G3V8U4_RAT Sorting nexin family member 27, isoform CRA_b OS=Rattus norvegicus OX=10116 GN=Snx27 PE=1 SV=3;tr|M0RBS9|M0RBS9_RAT Sorting nexin family member 27, isoform CRA_a OS=Rattus norvegicus OX=10116 GN=Snx27 PE=1 SV=1;sp|Q8K4V4|SNX27_RAT Sort	tr|G3V8U4|G3V8U4_RAT;tr|M0RBS9|M0RBS9_RAT;sp|Q8K4V4|SNX27_RAT	24.9308	24.7579	-0.172975	24.6435	25.4072	0.763706	23.1742	18.2029	-4.97126	-1.46018	FALSE		FALSE		Sorting nexin-27	SORTING NEXIN-27 (PTHR12431:SF19)	phosphatidylinositol binding(GO:0035091)	endosomal transport(GO:0016197);intracellular protein transport(GO:0006886);vesicle fusion to plasma membrane(GO:0099500);vesicle-mediated transport to the plasma membrane(GO:0098876)	early endosome(GO:0005769);plasma membrane(GO:0005886);vacuole(GO:0005773)			protein binding(GO:0005515);phosphatidylinositol-3-phosphate binding(GO:0032266);phosphatidylinositol binding(GO:0035091);ionotropic glutamate receptor binding(GO:0035255)	intracellular protein transport(GO:0006886);signal transduction(GO:0007165);nervous system development(GO:0007399);endosome to lysosome transport(GO:0008333);endosomal transport(GO:0016197);establishment of protein localization to plasma membrane(GO:0061951);endosome to plasma membrane protein transport(GO:0099638);negative regulation of inward rectifier potassium channel activity(GO:1903609);res…	immunological synapse(GO:0001772);cell(GO:0005623);nucleoplasm(GO:0005654);endosome(GO:0005768);early endosome(GO:0005769);cytosol(GO:0005829);plasma membrane(GO:0005886);postsynaptic density(GO:0014069);retromer complex(GO:0030904);early endosome membrane(GO:0031901);WASH complex(GO:0071203)
Washc2c	tr|F1LPG9|F1LPG9_RAT WASH complex subunit 2C OS=Rattus norvegicus OX=10116 GN=Washc2c PE=1 SV=2;sp|Q80X08|WASC2_RAT WASH complex subunit 2 OS=Rattus norvegicus OX=10116 GN=Washc2 PE=1 SV=1	tr|F1LPG9|F1LPG9_RAT;sp|Q80X08|WASC2_RAT	20.1328	20.1328	0	19.831	19.831	0	22.576	18.2029	-4.3731	-1.4577	FALSE		FALSE		#N/A	#N/A	#N/A	#N/A	#N/A	#N/A	#N/A	#N/A	#N/A	#N/A	#N/A
Clasp1	tr|A0A0G2JTD7|A0A0G2JTD7_RAT Cytoplasmic linker-associated protein 1 OS=Rattus norvegicus OX=10116 GN=Clasp1 PE=1 SV=1;tr|F1LNR1|F1LNR1_RAT Cytoplasmic linker-associated protein 1 OS=Rattus norvegicus OX=10116 GN=Clasp1 PE=1 SV=3;tr|F1LNR0|F1LNR0_RAT Cytop	tr|A0A0G2JTD7|A0A0G2JTD7_RAT;tr|F1LNR1|F1LNR1_RAT;tr|F1LNR0|F1LNR0_RAT;tr|F1LNQ9|F1LNQ9_RAT;tr|A0A0G2JUI5|A0A0G2JUI5_RAT;tr|A0A1B0GWS3|A0A1B0GWS3_RAT	24.1255	23.6455	-0.479979	22.2728	19.831	-2.44179	21.3483	19.8996	-1.44868	-1.45682	FALSE		FALSE		Cytoplasmic linker-associated protein 1	CLIP-ASSOCIATING PROTEIN 1 (PTHR21567:SF28)	structural molecule activity(GO:0005198)	cell cycle(GO:0007049)		structural protein(PC00211)		dystroglycan binding(GO:0002162);molecular_function(GO:0003674);microtubule binding(GO:0008017);kinetochore binding(GO:0043515);microtubule plus-end binding(GO:0051010)	microtubule cytoskeleton organization(GO:0000226);microtubule bundle formation(GO:0001578);vesicle targeting(GO:0006903);microtubule nucleation(GO:0007020);negative regulation of microtubule depolymerization(GO:0007026);Golgi organization(GO:0007030);mitotic spindle organization(GO:0007052);biological_process(GO:0008150);exit from mitosis(GO:0010458);regulation of gastrulation(GO:0010470);positiv…	kinetochore(GO:0000776);cellular_component(GO:0005575);Golgi apparatus(GO:0005794);centrosome(GO:0005813);kinetochore microtubule(GO:0005828);spindle microtubule(GO:0005876);cytoplasmic microtubule(GO:0005881);focal adhesion(GO:0005925);cell cortex(GO:0005938);cortical microtubule cytoskeleton(GO:0030981);centrosomal corona(GO:0031592);basal cortex(GO:0045180)	Amplification of signal from unattached kinetochores via a MAD2 inhibitory signal;Anchoring of the basal body to the plasma membrane;Mitotic Anaphase;Cell Cycle Checkpoints;Cell Cycle;Mitotic G2-G2/M phases;Amplification of signal from the kinetochores;Signal Transduction;Separation of Sister Chromatids;Cell Cycle, Mitotic;Recruitment of NuMA to mitotic centrosomes;RHO GTPases Activate Formins;G2…
Nucb1	sp|Q63083|NUCB1_RAT Nucleobindin-1 OS=Rattus norvegicus OX=10116 GN=Nucb1 PE=1 SV=1	sp|Q63083|NUCB1_RAT	21.0138	20.1328	-0.880964	23.3055	19.831	-3.47452	18.2029	18.2029	0	-1.45183	FALSE		FALSE		Nucleobindin-1	NUCLEOBINDIN-1 (PTHR19237:SF21)	calcium ion binding(GO:0005509);calcium-dependent phospholipid binding(GO:0005544);calmodulin binding(GO:0005516);nucleic acid binding(GO:0003676)	cellular calcium ion homeostasis(GO:0006874)		annexin(PC00050);calmodulin(PC00061);nucleic acid binding(PC00171)		G-protein alpha-subunit binding(GO:0001965);DNA binding(GO:0003677);calcium ion binding(GO:0005509);protein binding(GO:0005515)	response to cisplatin(GO:0072718);regulation of protein targeting(GO:1903533)	extracellular region(GO:0005576);extracellular space(GO:0005615);nucleus(GO:0005634);cytoplasm(GO:0005737);early endosome(GO:0005769);rough endoplasmic reticulum(GO:0005791);endoplasmic reticulum-Golgi intermediate compartment(GO:0005793);Golgi apparatus(GO:0005794);Golgi-associated vesicle(GO:0005798);cis-Golgi network(GO:0005801);trans-Golgi network(GO:0005802);Golgi cisterna membrane(GO:003258…	Post-translational protein phosphorylation;Post-translational protein modification;Regulation of Insulin-like Growth Factor (IGF) transport and uptake by Insulin-like Growth Factor Binding Proteins (IGFBPs);Metabolism of proteins
Prune1	sp|Q6AYG3|PRUN1_RAT Exopolyphosphatase PRUNE1 OS=Rattus norvegicus OX=10116 GN=Prune1 PE=1 SV=1	sp|Q6AYG3|PRUN1_RAT	24.7071	24.2738	-0.433275	24.1915	19.831	-4.36054	23.3457	23.7881	0.442425	-1.45046	FALSE		FALSE		Exopolyphosphatase PRUNE1	EXOPOLYPHOSPHATASE PRUNE1 (PTHR12112:SF44)	pyrophosphatase activity(GO:0016462)	cellular catabolic process(GO:0044248);organic substance catabolic process(GO:1901575);oxoacid metabolic process(GO:0043436);phosphorus metabolic process(GO:0006793)	cytoplasm(GO:0005737)			molecular_function(GO:0003674);exopolyphosphatase activity(GO:0004309);inorganic diphosphatase activity(GO:0004427);tubulin binding(GO:0015631);phosphatase activity(GO:0016791);metal ion binding(GO:0046872)	polyphosphate catabolic process(GO:0006798);biological_process(GO:0008150);dephosphorylation(GO:0016311);regulation of microtubule polymerization(GO:0031113);regulation of neurogenesis(GO:0050767)	cellular_component(GO:0005575);nucleus(GO:0005634);cytoplasm(GO:0005737);cytosol(GO:0005829);focal adhesion(GO:0005925)
Pip4k2a	sp|Q9R0I8|PI42A_RAT Phosphatidylinositol 5-phosphate 4-kinase type-2 alpha OS=Rattus norvegicus OX=10116 GN=Pip4k2a PE=1 SV=1;tr|F1LX22|F1LX22_RAT Uncharacterized protein OS=Rattus norvegicus OX=10116 PE=4 SV=3	sp|Q9R0I8|PI42A_RAT;tr|F1LX22|F1LX22_RAT	24.3735	20.1328	-4.24069	25.0334	25.1589	0.125465	24.2242	23.9993	-0.224915	-1.44671	FALSE		FALSE		Phosphatidylinositol 5-phosphate 4-kinase type-2 alpha	PHOSPHATIDYLINOSITOL 5-PHOSPHATE 4-KINASE TYPE-2 ALPHA (PTHR23086:SF21)	kinase activity(GO:0016301)	phospholipid metabolic process(GO:0006644)		kinase(PC00137)		ATP binding(GO:0005524);1-phosphatidylinositol-5-phosphate 4-kinase activity(GO:0016309)	regulation of autophagy(GO:0010506);megakaryocyte development(GO:0035855);phosphatidylinositol phosphorylation(GO:0046854);positive regulation of autophagosome assembly(GO:2000786)	nucleus(GO:0005634);cytoplasm(GO:0005737);autophagosome(GO:0005776);plasma membrane(GO:0005886)
NA	tr|F1M5N5|F1M5N5_RAT Uncharacterized protein OS=Rattus norvegicus OX=10116 PE=3 SV=1	tr|F1M5N5|F1M5N5_RAT	24.4702	20.1328	-4.33734	19.831	19.831	0	18.2029	18.2029	0	-1.44578	FALSE		FALSE		#N/A	#N/A	#N/A	#N/A	#N/A	#N/A	#N/A	#N/A	#N/A	#N/A	#N/A
Sec24b	tr|D3ZW15|D3ZW15_RAT SEC24 homolog B, COPII coat complex component OS=Rattus norvegicus OX=10116 GN=Sec24b PE=1 SV=1	tr|D3ZW15|D3ZW15_RAT	22.9556	22.3081	-0.647575	23.4476	19.831	-3.61665	21.0802	21.0149	-0.0652403	-1.44316	FALSE		FALSE		SEC24 homolog B, COPII coat complex component	PROTEIN TRANSPORT PROTEIN SEC24B (PTHR13803:SF4)		intracellular protein transport(GO:0006886);vesicle-mediated transport(GO:0016192)	cytoplasm(GO:0005737)	vesicle coat protein(PC00235)		zinc ion binding(GO:0008270)	neural tube closure(GO:0001843);auditory receptor cell morphogenesis(GO:0002093);outflow tract morphogenesis(GO:0003151);intracellular protein transport(GO:0006886);endoplasmic reticulum to Golgi vesicle-mediated transport(GO:0006888);cochlear nucleus development(GO:0021747);aorta morphogenesis(GO:0035909);auditory receptor cell stereocilium organization(GO:0060088);lung morphogenesis(GO:0060425)…	Golgi membrane(GO:0000139);cytosol(GO:0005829);COPII vesicle coat(GO:0030127);COPII-coated ER to Golgi transport vesicle(GO:0030134)	Membrane Trafficking;Metabolism of proteins;Class I MHC mediated antigen processing & presentation;Antigen Presentation: Folding, assembly and peptide loading of class I MHC;Vesicle-mediated transport;Immune System;Cargo concentration in the ER;MHC class II antigen presentation;COPII-mediated vesicle transport;ER to Golgi Anterograde Transport;Adaptive Immune System;Transport to the Golgi and sub…
Sh3gl1	sp|O35964|SH3G1_RAT Endophilin-A2 OS=Rattus norvegicus OX=10116 GN=Sh3gl1 PE=1 SV=1	sp|O35964|SH3G1_RAT	24.7963	26.0189	1.22258	25.2211	19.831	-5.39014	25.1557	25.0225	-0.133134	-1.43357	FALSE		FALSE		Endophilin-A2	ENDOPHILIN-A2 (PTHR14167:SF63)						protein binding(GO:0005515);protein C-terminus binding(GO:0008022);lipid binding(GO:0008289);SH3 domain binding(GO:0017124);phosphatase binding(GO:0019902);beta-1 adrenergic receptor binding(GO:0031697);identical protein binding(GO:0042802);ion channel binding(GO:0044325);GTPase binding(GO:0051020)	synaptic vesicle uncoating(GO:0016191);modulation of excitatory postsynaptic potential(GO:0098815);regulation of synaptic vesicle endocytosis(GO:1900242);positive regulation of synaptic vesicle endocytosis(GO:1900244)	podosome(GO:0002102);cytoplasm(GO:0005737);cytosol(GO:0005829);membrane(GO:0016020);cell junction(GO:0030054);early endosome membrane(GO:0031901);cell projection(GO:0042995);synapse(GO:0045202);Schaffer collateral - CA1 synapse(GO:0098685);hippocampal mossy fiber to CA3 synapse(GO:0098686);presynapse(GO:0098793);glutamatergic synapse(GO:0098978);postsynaptic density, intracellular component(GO:00…	Membrane Trafficking;Signaling by MET;Cargo recognition for clathrin-mediated endocytosis;Negative regulation of MET activity;Vesicle-mediated transport;Signaling by Receptor Tyrosine Kinases;Signal Transduction;EGFR downregulation;Signaling by EGFR;Clathrin-mediated endocytosis
Smap1	tr|M0RC57|M0RC57_RAT Small ArfGAP 1 OS=Rattus norvegicus OX=10116 GN=Smap1 PE=1 SV=1	tr|M0RC57|M0RC57_RAT	24.6793	24.6735	-0.00574383	23.7468	19.831	-3.91587	24.793	24.4209	-0.372112	-1.43124	FALSE		FALSE		Small ArfGAP 1	STROMAL MEMBRANE-ASSOCIATED PROTEIN 1 (PTHR45705:SF8)						GTPase activator activity(GO:0005096);clathrin binding(GO:0030276);metal ion binding(GO:0046872)	positive regulation of GTPase activity(GO:0043547);positive regulation of erythrocyte differentiation(GO:0045648);regulation of clathrin-dependent endocytosis(GO:2000369)	cytoplasm(GO:0005737)
NA	tr|F1LWK7|F1LWK7_RAT Uncharacterized protein (Fragment) OS=Rattus norvegicus OX=10116 PE=1 SV=3;tr|A0A0G2K7Z4|A0A0G2K7Z4_RAT Uncharacterized protein (Fragment) OS=Rattus norvegicus OX=10116 PE=1 SV=1	tr|F1LWK7|F1LWK7_RAT;tr|A0A0G2K7Z4|A0A0G2K7Z4_RAT	20.1328	20.1328	0	24.116	19.831	-4.28502	18.2029	18.2029	0	-1.42834	FALSE		FALSE		#N/A	#N/A	#N/A	#N/A	#N/A	#N/A	#N/A	#N/A	#N/A	#N/A	#N/A
Taf3	tr|Q6QI09|Q6QI09_RAT LRRGT00199 OS=Rattus norvegicus OX=10116 GN=Taf3 PE=1 SV=1	tr|Q6QI09|Q6QI09_RAT	25.1063	20.1328	-4.97342	24.7285	25.4197	0.691232	18.2029	18.2029	0	-1.4274	FALSE		FALSE		#N/A	#N/A	#N/A	#N/A	#N/A	#N/A	#N/A	#N/A	#N/A	#N/A	#N/A
Evi5l	tr|A0A0G2K1A4|A0A0G2K1A4_RAT Ecotropic viral integration site 5-like OS=Rattus norvegicus OX=10116 GN=Evi5l PE=4 SV=1;tr|D3ZXM4|D3ZXM4_RAT Ecotropic viral integration site 5-like (Fragment) OS=Rattus norvegicus OX=10116 GN=Evi5l PE=4 SV=2	tr|A0A0G2K1A4|A0A0G2K1A4_RAT;tr|D3ZXM4|D3ZXM4_RAT	20.1328	20.1328	0	19.831	19.831	0	22.4661	18.2029	-4.26316	-1.42105	FALSE		FALSE		Ecotropic viral integration site 5-like (Fragment)	EVI5-LIKE PROTEIN (PTHR22957:SF254)	GTPase activator activity(GO:0005096);GTPase activity(GO:0003924);Rab GTPase binding(GO:0017137)	intracellular protein transport(GO:0006886)	intracellular(GO:0005622)	G-protein modulator(PC00022);cysteine protease(PC00081)		GTPase activator activity(GO:0005096);Rab GTPase binding(GO:0017137)	intracellular protein transport(GO:0006886);positive regulation of GTPase activity(GO:0043547);activation of GTPase activity(GO:0090630);negative regulation of cilium assembly(GO:1902018)
Ola1	sp|A0JPJ7|OLA1_RAT Obg-like ATPase 1 OS=Rattus norvegicus OX=10116 GN=Ola1 PE=2 SV=1	sp|A0JPJ7|OLA1_RAT	25.4987	25.6707	0.172078	25.4553	19.831	-5.62431	25.5487	26.738	1.18932	-1.42097	FALSE		FALSE		Obg-like ATPase 1	OBG-LIKE ATPASE 1 (PTHR23305:SF11)	ATPase activity(GO:0016887)		cytoplasm(GO:0005737)	G-protein(PC00020)		ATP binding(GO:0005524);GTP binding(GO:0005525);ATPase activity(GO:0016887);ribosome binding(GO:0043022);ribosomal large subunit binding(GO:0043023);metal ion binding(GO:0046872)	ATP metabolic process(GO:0046034)	nucleolus(GO:0005730);cytoplasm(GO:0005737);centrosome(GO:0005813);cytosol(GO:0005829)	Response to elevated platelet cytosolic Ca2+;Platelet activation, signaling and aggregation;Platelet degranulation ;Hemostasis
2009-09-01	tr|F1LN75|F1LN75_RAT Septin-9 OS=Rattus norvegicus OX=10116 GN=Sept9 PE=1 SV=3	tr|F1LN75|F1LN75_RAT	24.7371	25.2447	0.507642	24.5979	19.831	-4.76693	18.2029	18.2029	0	-1.41976	FALSE		FALSE		#N/A	#N/A	#N/A	#N/A	#N/A	#N/A	#N/A	#N/A	#N/A	#N/A	#N/A
Micu3	tr|D3ZG95|D3ZG95_RAT Mitochondrial calcium uptake family, member 3 OS=Rattus norvegicus OX=10116 GN=Micu3 PE=4 SV=2	tr|D3ZG95|D3ZG95_RAT	24.8007	25.0146	0.213959	24.3029	19.831	-4.47193	18.2029	18.2029	0	-1.41932	FALSE		FALSE		Mitochondrial calcium uptake family, member 3	CALCIUM UPTAKE PROTEIN 3, MITOCHONDRIAL (PTHR12294:SF10)	calcium ion binding(GO:0005509);calmodulin binding(GO:0005516)			calmodulin(PC00061)		calcium ion binding(GO:0005509)	mitochondrial calcium ion transmembrane transport(GO:0006851)		Mitochondrial calcium ion transport;Processing of SMDT1;Transport of small molecules
Arl2	tr|G3V8V0|G3V8V0_RAT ADP-ribosylation factor-like protein 2 OS=Rattus norvegicus OX=10116 GN=Arl2 PE=1 SV=2;sp|O08697|ARL2_RAT ADP-ribosylation factor-like protein 2 OS=Rattus norvegicus OX=10116 GN=Arl2 PE=1 SV=1	tr|G3V8V0|G3V8V0_RAT;sp|O08697|ARL2_RAT	23.2935	20.1328	-3.16065	24.2451	23.166	-1.07907	18.2029	18.2029	0	-1.41324	FALSE		FALSE		ADP-ribosylation factor-like protein 2	ADP-RIBOSYLATION FACTOR-LIKE PROTEIN 2-RELATED (PTHR45697:SF2)						GTPase activity(GO:0003924);protein binding(GO:0005515);GTP binding(GO:0005525);GDP binding(GO:0019003)	centrosome cycle(GO:0007098);positive regulation of cell-substrate adhesion(GO:0010811);acetylcholine transport(GO:0015870);regulation of microtubule polymerization(GO:0031113);positive regulation of microtubule polymerization(GO:0031116);negative regulation of GTPase activity(GO:0034260);maintenance of protein location in nucleus(GO:0051457);bicellular tight junction assembly(GO:0070830)	nucleus(GO:0005634);nucleolus(GO:0005730);cytoplasm(GO:0005737);mitochondrial intermembrane space(GO:0005758);Golgi apparatus(GO:0005794);centrosome(GO:0005813);cytosol(GO:0005829);focal adhesion(GO:0005925);microtubule cytoskeleton(GO:0015630);lateral plasma membrane(GO:0016328)	Integration of energy metabolism;Regulation of insulin secretion;Metabolism
Ggt7	sp|Q99MZ4|GGT7_RAT Glutathione hydrolase 7 OS=Rattus norvegicus OX=10116 GN=Ggt7 PE=1 SV=2	sp|Q99MZ4|GGT7_RAT	24.1619	24.1542	-0.0077651	23.4328	24.7759	1.34311	23.7577	18.2029	-5.55472	-1.40646	FALSE		FALSE		Glutathione hydrolase 7	GLUTATHIONE HYDROLASE 7 (PTHR11686:SF54)	peptidase activity, acting on L-amino acid peptides(GO:0070011);transferase activity, transferring acyl groups(GO:0016746)	cellular catabolic process(GO:0044248);formation of translation initiation ternary complex(GO:0001677);glutathione metabolic process(GO:0006749);organonitrogen compound catabolic process(GO:1901565);translational elongation(GO:0006414);translational termination(GO:0006415)	plasma membrane(GO:0005886)	acyltransferase(PC00042);protease(PC00190)		peptidyltransferase activity(GO:0000048);glutathione hydrolase activity(GO:0036374);hypoglycin A gamma-glutamyl transpeptidase activity(GO:0102953);leukotriene C4 gamma-glutamyl transferase activity(GO:0103068)	translation(GO:0006412);proteolysis(GO:0006508);glutathione biosynthetic process(GO:0006750);glutathione catabolic process(GO:0006751);negative regulation of response to oxidative stress(GO:1902883)	plasma membrane(GO:0005886);integral component of membrane(GO:0016021)	Aflatoxin activation and detoxification;Biological oxidations;Phase II - Conjugation of compounds;Metabolism;Glutathione conjugation;Glutathione synthesis and recycling
Rab11fip2	tr|D3ZD48|D3ZD48_RAT RAB11 family interacting protein 2 (Class I) (Predicted), isoform CRA_a OS=Rattus norvegicus OX=10116 GN=Rab11fip2 PE=4 SV=2	tr|D3ZD48|D3ZD48_RAT	20.1328	20.1328	0	19.831	19.831	0	23.2034	19.0001	-4.20339	-1.40113	FALSE		TRUE	Various	RAB11 family interacting protein 2 (Class I) (Predicted), isoform CRA_a	RAB11 FAMILY-INTERACTING PROTEIN 2 (PTHR15746:SF20)	Rab GTPase binding(GO:0017137)	regulated exocytosis(GO:0045055);vesicle fusion to plasma membrane(GO:0099500)	intracellular membrane-bounded organelle(GO:0043231)			molecular_function(GO:0003674);Rab GTPase binding(GO:0017137);protein kinase binding(GO:0019901);identical protein binding(GO:0042802);protein homodimerization activity(GO:0042803)	phagocytosis(GO:0006909);establishment of cell polarity(GO:0030010);TRAM-dependent toll-like receptor 4 signaling pathway(GO:0035669);insulin secretion involved in cellular response to glucose stimulus(GO:0035773);positive regulation of GTPase activity(GO:0043547);regulated exocytosis(GO:0045055);positive regulation of protein localization to plasma membrane(GO:1903078)	phagocytic cup(GO:0001891);cellular_component(GO:0005575);nucleoplasm(GO:0005654);endosome(GO:0005768);intracellular membrane-bounded organelle(GO:0043231)	Aquaporin-mediated transport;Vasopressin regulates renal water homeostasis via Aquaporins;Transport of small molecules
Lrrfip2	sp|Q4V7E8|LRRF2_RAT Leucine-rich repeat flightless-interacting protein 2 OS=Rattus norvegicus OX=10116 GN=Lrrfip2 PE=1 SV=1	sp|Q4V7E8|LRRF2_RAT	20.1328	20.1328	0	19.831	19.831	0	22.4057	18.2029	-4.20275	-1.40092	FALSE		FALSE		Leucine-rich repeat flightless-interacting protein 2	LEUCINE-RICH REPEAT FLIGHTLESS-INTERACTING PROTEIN 2 (PTHR19212:SF6)	DNA binding(GO:0003677);DNA-binding transcription factor activity(GO:0003700);RNA binding(GO:0003723);transcription coregulator activity(GO:0003712)	transcription by RNA polymerase II(GO:0006366)		RNA binding protein(PC00031);transcription cofactor(PC00217)		LRR domain binding(GO:0030275)	MyD88-independent toll-like receptor signaling pathway(GO:0002756);regulation of transcription, DNA-templated(GO:0006355);Wnt signaling pathway(GO:0016055);MyD88-dependent toll-like receptor 4 signaling pathway(GO:0035660);positive regulation of NF-kappaB transcription factor activity(GO:0051092);positive regulation of tumor necrosis factor secretion(GO:1904469)
Txndc9	tr|Q5M8C7|Q5M8C7_RAT Thioredoxin domain containing 9 OS=Rattus norvegicus OX=10116 GN=Txndc9 PE=1 SV=1;sp|Q8K581|TXND9_RAT Thioredoxin domain-containing protein 9 OS=Rattus norvegicus OX=10116 GN=Txndc9 PE=2 SV=2	tr|Q5M8C7|Q5M8C7_RAT;sp|Q8K581|TXND9_RAT	20.1328	20.1328	0	24.0332	19.831	-4.20228	18.2029	18.2029	0	-1.40076	FALSE		FALSE		Thioredoxin domain-containing protein 9	THIOREDOXIN DOMAIN-CONTAINING PROTEIN 9 (PTHR21148:SF11)				G-protein modulator(PC00022);chaperone(PC00072)		molecular_function(GO:0003674)	biological_process(GO:0008150);cell redox homeostasis(GO:0045454)	cellular_component(GO:0005575);nucleus(GO:0005634);cytoplasm(GO:0005737);centrosome(GO:0005813);microtubule organizing center(GO:0005815);cytosol(GO:0005829);midbody(GO:0030496)
Tnik	tr|A0A0G2K490|A0A0G2K490_RAT TRAF2 and NCK-interacting kinase OS=Rattus norvegicus OX=10116 GN=Tnik PE=1 SV=1;tr|D3ZZQ0|D3ZZQ0_RAT Similar to Traf2 and NCK interacting kinase, splice variant 4 (Predicted), isoform CRA_a OS=Rattus norvegicus OX=10116 GN=Tni	tr|A0A0G2K490|A0A0G2K490_RAT;tr|D3ZZQ0|D3ZZQ0_RAT	25.7303	22.636	-3.09429	25.6244	26.3459	0.721429	27.7388	25.9193	-1.81951	-1.39746	FALSE		TRUE	Phospho	TRAF2 and NCK-interacting kinase	TRAF2 AND NCK-INTERACTING PROTEIN KINASE (PTHR24361:SF674)	protein serine/threonine kinase activity(GO:0004674)	MAPK cascade(GO:0000165);activation of protein kinase activity(GO:0032147);neuron projection morphogenesis(GO:0048812);stress-activated protein kinase signaling cascade(GO:0031098)	cytoplasm(GO:0005737)			protein kinase activity(GO:0004672);protein serine/threonine kinase activity(GO:0004674);ATP binding(GO:0005524);kinase activity(GO:0016301)	MAPK cascade(GO:0000165);positive regulation of protein phosphorylation(GO:0001934);protein phosphorylation(GO:0006468);cytoskeleton organization(GO:0007010);activation of JNKK activity(GO:0007256);phosphorylation(GO:0016310);signal transduction by protein phosphorylation(GO:0023014);microvillus assembly(GO:0030033);stress-activated protein kinase signaling cascade(GO:0031098);actin cytoskeleton …	nucleus(GO:0005634);nucleoplasm(GO:0005654);cytoplasm(GO:0005737);cytosol(GO:0005829);cytoskeleton(GO:0005856);apical plasma membrane(GO:0016324);presynapse(GO:0098793);glutamatergic synapse(GO:0098978);postsynaptic density, intracellular component(GO:0099092)	Oxidative Stress Induced Senescence;Cellular responses to external stimuli;Cellular responses to stress;Cellular Senescence
Hdlbp	sp|Q9Z1A6|VIGLN_RAT Vigilin OS=Rattus norvegicus OX=10116 GN=Hdlbp PE=1 SV=1;tr|Q3KRF2|Q3KRF2_RAT High density lipoprotein binding protein (Vigilin) OS=Rattus norvegicus OX=10116 GN=Hdlbp PE=1 SV=1;tr|Q6P513|Q6P513_RAT Hdlbp protein OS=Rattus norvegicus OX	sp|Q9Z1A6|VIGLN_RAT;tr|Q3KRF2|Q3KRF2_RAT;tr|Q6P513|Q6P513_RAT	25.5104	25.9033	0.392885	25.0573	24.6708	-0.386535	22.3942	18.2029	-4.19127	-1.39497	FALSE		FALSE		Vigilin	VIGILIN (PTHR10627:SF34)						RNA binding(GO:0003723)	lipid transport(GO:0006869);cholesterol metabolic process(GO:0008203)	nucleus(GO:0005634);cytoplasm(GO:0005737);cytosol(GO:0005829);high-density lipoprotein particle(GO:0034364)	HDL clearance;Transport of small molecules;Plasma lipoprotein assembly, remodeling, and clearance;Plasma lipoprotein clearance
Sepsecs	tr|B2GV97|B2GV97_RAT O-phosphoseryl-tRNA(Sec) selenium transferase OS=Rattus norvegicus OX=10116 GN=Sepsecs PE=1 SV=1	tr|B2GV97|B2GV97_RAT	23.3343	20.1328	-3.20146	24.2254	23.2467	-0.978715	18.2029	18.2029	0	-1.39339	FALSE		FALSE		#N/A	#N/A	#N/A	#N/A	#N/A	#N/A	#N/A	#N/A	#N/A	#N/A	#N/A
Basp1	tr|A0A0G2K1L8|A0A0G2K1L8_RAT Brain acid soluble protein 1 OS=Rattus norvegicus OX=10116 GN=Basp1 PE=1 SV=1	tr|A0A0G2K1L8|A0A0G2K1L8_RAT	26.3765	27.2014	0.82487	25.4186	19.831	-5.58763	26.3158	26.9065	0.59067	-1.3907	FALSE		FALSE		Brain acid soluble protein 1	BRAIN ACID SOLUBLE PROTEIN 1 (PTHR23212:SF0)						transcription corepressor activity(GO:0003714);calmodulin binding(GO:0005516);protein domain specific binding(GO:0019904);transcription regulatory region DNA binding(GO:0044212)	negative regulation of transcription, DNA-templated(GO:0045892);glomerular visceral epithelial cell differentiation(GO:0072112)	nucleus(GO:0005634);cytoplasm(GO:0005737);plasma membrane(GO:0005886);COP9 signalosome(GO:0008180);nuclear speck(GO:0016607);cell junction(GO:0030054);growth cone(GO:0030426)
Adrm1	sp|Q9JMB5|ADRM1_RAT Proteasomal ubiquitin receptor ADRM1 OS=Rattus norvegicus OX=10116 GN=Adrm1 PE=1 SV=2	sp|Q9JMB5|ADRM1_RAT	25.9848	23.9134	-2.07134	25.5075	24.4552	-1.05228	26.2622	25.2332	-1.02896	-1.3842	FALSE		FALSE		Proteasomal ubiquitin receptor ADRM1	PROTEASOMAL UBIQUITIN RECEPTOR ADRM1 (PTHR12225:SF0)	endopeptidase activity(GO:0004175);endopeptidase regulator activity(GO:0061135);enzyme activator activity(GO:0008047);protease binding(GO:0002020);proteasome binding(GO:0070628);ubiquitin binding(GO:0043130)	positive regulation of endopeptidase activity(GO:0010950);protein ubiquitination(GO:0016567);ubiquitin-dependent protein catabolic process(GO:0006511)	proteasome regulatory particle, lid subcomplex(GO:0008541)			protease binding(GO:0002020);ubiquitin binding(GO:0043130);endopeptidase activator activity(GO:0061133);proteasome binding(GO:0070628)	ovarian follicle development(GO:0001541);transcription elongation from RNA polymerase II promoter(GO:0006368);ubiquitin-dependent protein catabolic process(GO:0006511);spermatid development(GO:0007286);positive regulation of endopeptidase activity(GO:0010950);regulation of T cell differentiation in thymus(GO:0033081);follicle-stimulating hormone signaling pathway(GO:0042699);proteasome assembly(G…	proteasome complex(GO:0000502);nucleoplasm(GO:0005654);cytosol(GO:0005829);plasma membrane(GO:0005886);proteasome regulatory particle, lid subcomplex(GO:0008541)	Post-translational protein modification;Ub-specific processing proteases;UCH proteinases;Deubiquitination;Metabolism of proteins
Actl6b	sp|P86173|ACL6B_RAT Actin-like protein 6B OS=Rattus norvegicus OX=10116 GN=Actl6b PE=1 SV=2	sp|P86173|ACL6B_RAT	20.1328	20.1328	0	19.831	19.831	0	22.3543	18.2029	-4.15136	-1.38379	FALSE		FALSE		Actin-like protein 6B	ACTIN-LIKE PROTEIN 6B (PTHR11937:SF196)	structural molecule activity(GO:0005198)	cell cycle(GO:0007049);cellular component morphogenesis(GO:0032989);endocytosis(GO:0006897);exocytosis(GO:0006887);intracellular protein transport(GO:0006886)	intracellular(GO:0005622)	actin and actin related protein(PC00039)		molecular_function(GO:0003674);chromatin binding(GO:0003682)	chromatin remodeling(GO:0006338);regulation of transcription by RNA polymerase II(GO:0006357);nervous system development(GO:0007399);spinal cord development(GO:0021510);ATP-dependent chromatin remodeling(GO:0043044);histone H4 acetylation(GO:0043967)	cellular_component(GO:0005575);nucleus(GO:0005634);nucleolus(GO:0005730);SWI/SNF complex(GO:0016514);NuA4 histone acetyltransferase complex(GO:0035267);nBAF complex(GO:0071565)	RUNX1 interacts with co-factors whose precise effect on RUNX1 targets is not known;Chromatin modifying enzymes;RMTs methylate histone arginines;Generic Transcription Pathway;Transcriptional regulation by RUNX1;RNA Polymerase II Transcription;Gene expression (Transcription);Chromatin organization
Trappc2	tr|Q5BJL8|Q5BJL8_RAT RCG49712, isoform CRA_c OS=Rattus norvegicus OX=10116 GN=Trappc2 PE=2 SV=1;sp|D3ZVF4|TPPC2_RAT Trafficking protein particle complex subunit 2 OS=Rattus norvegicus OX=10116 GN=Trappc2 PE=3 SV=1	tr|Q5BJL8|Q5BJL8_RAT;sp|D3ZVF4|TPPC2_RAT	24.735	25.2896	0.554619	24.5215	19.831	-4.69058	18.2029	18.2029	0	-1.37865	FALSE		FALSE		Trafficking protein particle complex subunit 2	MCG6979, ISOFORM CRA_A (PTHR12403:SF12)	DNA binding(GO:0003677);DNA-binding transcription factor activity(GO:0003700)			transcription factor(PC00218)					Membrane Trafficking;Metabolism of proteins;Vesicle-mediated transport;COPII-mediated vesicle transport;ER to Golgi Anterograde Transport;Rab regulation of trafficking;Transport to the Golgi and subsequent modification;Asparagine N-linked glycosylation;RAB GEFs exchange GTP for GDP on RABs;Post-translational protein modification
Snx18	tr|D3ZZ38|D3ZZ38_RAT Sorting nexin OS=Rattus norvegicus OX=10116 GN=Snx18 PE=1 SV=1	tr|D3ZZ38|D3ZZ38_RAT	23.7497	20.1328	-3.61687	22.7133	22.1951	-0.518205	18.2029	18.2029	0	-1.37836	FALSE		FALSE		Sorting nexin	SORTING NEXIN-18 (PTHR45827:SF4)			cytoplasm(GO:0005737)			phosphatidylinositol-4,5-bisphosphate binding(GO:0005546);phosphatidylinositol binding(GO:0035091)	mitotic cytokinesis(GO:0000281);endocytosis(GO:0006897);protein transport(GO:0015031);endosomal transport(GO:0016197);cleavage furrow formation(GO:0036089);positive regulation of GTPase activity(GO:0043547)	clathrin-coated vesicle(GO:0030136);growth cone(GO:0030426);cytoplasmic vesicle membrane(GO:0030659);extrinsic component of cytoplasmic side of plasma membrane(GO:0031234);cytoplasmic vesicle(GO:0031410);neuronal cell body(GO:0043025);extracellular exosome(GO:0070062)	Clathrin-mediated endocytosis;Membrane Trafficking;Vesicle-mediated transport
Mrps22	tr|Q0D2L2|Q0D2L2_RAT Mitochondrial ribosomal protein S22 OS=Rattus norvegicus OX=10116 GN=Mrps22 PE=1 SV=1	tr|Q0D2L2|Q0D2L2_RAT	24.2653	20.1328	-4.13245	19.831	19.831	0	18.2029	18.2029	0	-1.37748	FALSE		FALSE		#N/A	#N/A	#N/A	#N/A	#N/A	#N/A	#N/A	#N/A	#N/A	#N/A	#N/A
RGD1310429	tr|D3ZEJ9|D3ZEJ9_RAT Similar to Protein Njmu-R1 OS=Rattus norvegicus OX=10116 GN=RGD1310429 PE=1 SV=2	tr|D3ZEJ9|D3ZEJ9_RAT	23.7942	24.6592	0.864968	25.0325	24.4167	-0.615813	22.5832	18.2029	-4.38029	-1.37704	FALSE		FALSE		Similar to Protein Njmu-R1	PROTEIN NJMU-R1 (PTHR14416:SF2)							intracellular protein transport(GO:0006886);vesicle tethering to Golgi(GO:0099041)	trans-Golgi network(GO:0005802);cytoplasmic vesicle(GO:0031410)
Blmh	tr|A1A5L1|A1A5L1_RAT Bleomycin hydrolase OS=Rattus norvegicus OX=10116 GN=Blmh PE=1 SV=1;sp|P70645|BLMH_RAT Bleomycin hydrolase OS=Rattus norvegicus OX=10116 GN=Blmh PE=1 SV=1	tr|A1A5L1|A1A5L1_RAT;sp|P70645|BLMH_RAT	26.6046	27.9382	1.33362	27.0544	25.4587	-1.59567	22.0714	18.2029	-3.86846	-1.37684	FALSE		FALSE		Bleomycin hydrolase	BLEOMYCIN HYDROLASE (PTHR10363:SF2)	cysteine-type peptidase activity(GO:0008234)	cellular amino acid catabolic process(GO:0009063);response to toxic substance(GO:0009636);sulfur compound metabolic process(GO:0006790)	cytoplasm(GO:0005737)	cysteine protease(PC00081)		cysteine-type endopeptidase activity(GO:0004197);peptidase activity(GO:0008233);cysteine-type peptidase activity(GO:0008234);identical protein binding(GO:0042802)	proteolysis(GO:0006508);response to toxic substance(GO:0009636);response to drug(GO:0042493);homocysteine catabolic process(GO:0043418)	cytoplasm(GO:0005737)	Adaptive Immune System;Class I MHC mediated antigen processing & presentation;Immune System;Antigen processing: Ubiquitination & Proteasome degradation
Snx2	tr|B2RYP4|B2RYP4_RAT Sorting nexin 2 OS=Rattus norvegicus OX=10116 GN=Snx2 PE=1 SV=1	tr|B2RYP4|B2RYP4_RAT	26.0744	26.1057	0.0313216	26.0697	19.831	-6.23876	18.2029	20.2838	2.08089	-1.37552	FALSE		FALSE		Sorting nexin 2	SORTING NEXIN-2 (PTHR10555:SF31)	phosphatidylinositol binding(GO:0035091)	Golgi vesicle transport(GO:0048193);retrograde transport, endosome to Golgi(GO:0042147)	cytosol(GO:0005829);endosome membrane(GO:0010008);plasma membrane(GO:0005886);vacuole(GO:0005773)	membrane trafficking regulatory protein(PC00151)		molecular_function(GO:0003674);epidermal growth factor receptor binding(GO:0005154);insulin receptor binding(GO:0005158);phosphatidylinositol binding(GO:0035091);protein homodimerization activity(GO:0042803);protein heterodimerization activity(GO:0046982);transferrin receptor binding(GO:1990459);leptin receptor binding(GO:1990460)	intracellular protein transport(GO:0006886);endocytosis(GO:0006897);biological_process(GO:0008150);early endosome to Golgi transport(GO:0034498);retrograde transport, endosome to Golgi(GO:0042147);protein complex oligomerization(GO:0051259);lamellipodium morphogenesis(GO:0072673)	cellular_component(GO:0005575);cytoplasm(GO:0005737);lysosome(GO:0005764);endosome(GO:0005768);cytosol(GO:0005829);endosome membrane(GO:0010008);membrane(GO:0016020);retromer complex(GO:0030904);retromer, tubulation complex(GO:0030905);protein-containing complex(GO:0032991)	Golgi Associated Vesicle Biogenesis;Clathrin derived vesicle budding;trans-Golgi Network Vesicle Budding;Membrane Trafficking;Vesicle-mediated transport
Abcb9	tr|A0A0A0MY39|A0A0A0MY39_RAT ATP-binding cassette sub-family B member 9 OS=Rattus norvegicus OX=10116 GN=Abcb9 PE=4 SV=2;sp|Q9QYJ4|ABCB9_RAT ATP-binding cassette sub-family B member 9 OS=Rattus norvegicus OX=10116 GN=Abcb9 PE=1 SV=1	tr|A0A0A0MY39|A0A0A0MY39_RAT;sp|Q9QYJ4|ABCB9_RAT	24.8915	20.1328	-4.75865	25.123	25.7592	0.636152	18.2029	18.2029	0	-1.37417	FALSE		FALSE		ATP-binding cassette sub-family B member 9	ATP-BINDING CASSETTE SUB-FAMILY B MEMBER 9 (PTHR24221:SF242)	ATPase activity, coupled to transmembrane movement of substances(GO:0042626);peptide transmembrane transporter activity(GO:1904680)	peptide transport(GO:0015833)	integral component of membrane(GO:0016021);lysosomal membrane(GO:0005765)	cysteine protease(PC00081);serine protease(PC00203)		ATP binding(GO:0005524);ATPase-coupled peptide transmembrane transporter activity(GO:0015440);transmembrane transporter activity(GO:0022857);ATPase-coupled transmembrane transporter activity(GO:0042626);protein homodimerization activity(GO:0042803);peptide transmembrane transporter activity(GO:1904680)	biological_process(GO:0008150);protein transport(GO:0015031);peptide transport(GO:0015833);transmembrane transport(GO:0055085)	lysosome(GO:0005764);lysosomal membrane(GO:0005765);integral component of membrane(GO:0016021);integral component of endoplasmic reticulum membrane(GO:0030176);ATP-binding cassette (ABC) transporter complex(GO:0043190);intracellular membrane-bounded organelle(GO:0043231)	ABC-family proteins mediated transport;Transport of small molecules
Sez6l2	tr|D4A6P1|D4A6P1_RAT RCG40132, isoform CRA_a OS=Rattus norvegicus OX=10116 GN=Sez6l2 PE=4 SV=1	tr|D4A6P1|D4A6P1_RAT	23.8918	23.7817	-0.110112	23.838	19.831	-4.00702	18.2029	18.2029	0	-1.37238	FALSE		FALSE		RCG40132, isoform CRA_a	C4B-BINDING PROTEIN BETA CHAIN-RELATED (PTHR45656:SF2)							adult locomotory behavior(GO:0008344);cerebellar Purkinje cell layer development(GO:0021680);synapse maturation(GO:0060074);regulation of protein kinase C signaling(GO:0090036)	endoplasmic reticulum(GO:0005783);integral component of membrane(GO:0016021);neuronal cell body(GO:0043025)
Clip2	tr|G3V949|G3V949_RAT CAP-Gly domain-containing linker protein 2 OS=Rattus norvegicus OX=10116 GN=Clip2 PE=1 SV=1;tr|A0A0G2JZF2|A0A0G2JZF2_RAT CAP-Gly domain-containing linker protein 2 OS=Rattus norvegicus OX=10116 GN=Clip2 PE=1 SV=1;sp|O55156|CLIP2_RAT CA	tr|G3V949|G3V949_RAT;tr|A0A0G2JZF2|A0A0G2JZF2_RAT;sp|O55156|CLIP2_RAT	25.065	24.6981	-0.366937	26.2478	23.5703	-2.67756	28.5425	27.4845	-1.05801	-1.3675	FALSE		FALSE		CAP-Gly domain-containing linker protein 2	CAP-GLY DOMAIN-CONTAINING LINKER PROTEIN 2 (PTHR18916:SF10)	microtubule binding(GO:0008017);structural molecule activity(GO:0005198)	anatomical structure morphogenesis(GO:0009653);cellular component organization(GO:0016043);intracellular protein transport(GO:0006886);protein folding(GO:0006457);protein metabolic process(GO:0019538);vesicle-mediated transport(GO:0016192)	microtubule(GO:0005874)	chaperone(PC00072);non-motor microtubule binding protein(PC00166)		protein binding(GO:0005515);microtubule binding(GO:0008017);microtubule plus-end binding(GO:0051010)	negative regulation of microtubule depolymerization(GO:0007026)	cytoplasmic microtubule(GO:0005881);dendrite(GO:0030425);microtubule plus-end(GO:0035371);lamellar body(GO:0042599);dendritic microtubule(GO:1901588)
Fgf14	sp|Q8R5L7|FGF14_RAT Fibroblast growth factor 14 OS=Rattus norvegicus OX=10116 GN=Fgf14 PE=2 SV=1;sp|P61150|FGF12_RAT Fibroblast growth factor 12 OS=Rattus norvegicus OX=10116 GN=Fgf12 PE=1 SV=1;tr|M0RBB2|M0RBB2_RAT Fibroblast growth factor 12 OS=Rattus nor	sp|Q8R5L7|FGF14_RAT;sp|P61150|FGF12_RAT;tr|M0RBB2|M0RBB2_RAT	24.737	23.6435	-1.09354	22.838	19.831	-3.00701	18.2029	18.2029	0	-1.36685	FALSE		FALSE		Fibroblast growth factor 14	FIBROBLAST GROWTH FACTOR 14 (PTHR11486:SF18)	growth factor activity(GO:0008083)	MAPK cascade(GO:0000165);cell cycle(GO:0007049);cell-cell signaling(GO:0007267);developmental process(GO:0032502);transmembrane receptor protein tyrosine kinase signaling pathway(GO:0007169)		growth factor(PC00112)	FGF signaling pathway->fibroblast growth factor;;	growth factor activity(GO:0008083);heparin binding(GO:0008201)	JNK cascade(GO:0007254);chemical synaptic transmission(GO:0007268);nervous system development(GO:0007399);adult locomotory behavior(GO:0008344);regulation of signaling receptor activity(GO:0010469);positive regulation of sodium ion transport(GO:0010765);regulation of synaptic plasticity(GO:0048167);neuromuscular process(GO:0050905);regulation of postsynaptic membrane potential(GO:0060078);positiv…	extracellular region(GO:0005576);nucleus(GO:0005634);cytosol(GO:0005829)	Muscle contraction;Phase 0 - rapid depolarisation;Cardiac conduction
Rbbp4	tr|B5DFB2|B5DFB2_RAT RB-binding protein 4, chromatin-remodeling factor OS=Rattus norvegicus OX=10116 GN=Rbbp4 PE=1 SV=1;tr|D4A250|D4A250_RAT Similar to retinoblastoma-binding protein 4 OS=Rattus norvegicus OX=10116 GN=RGD1563620 PE=4 SV=1	tr|B5DFB2|B5DFB2_RAT;tr|D4A250|D4A250_RAT	20.1328	20.1328	0	23.9123	19.831	-4.08132	18.2029	18.2029	0	-1.36044	FALSE		FALSE		RB-binding protein 4, chromatin-remodeling factor	HISTONE-BINDING PROTEIN RBBP4 (PTHR22850:SF90)		chromatin organization(GO:0006325);intracellular signal transduction(GO:0035556)				RNA polymerase II proximal promoter sequence-specific DNA binding(GO:0000978);molecular_function(GO:0003674);DNA-dependent ATPase activity(GO:0008094);histone deacetylase binding(GO:0042826)	DNA replication-dependent nucleosome assembly(GO:0006335);DNA replication-independent nucleosome assembly(GO:0006336);chromatin remodeling(GO:0006338);chromatin assembly(GO:0031497);response to growth hormone(GO:0060416)	nuclear chromatin(GO:0000790);nucleus(GO:0005634);nucleoplasm(GO:0005654);cytosol(GO:0005829);NuRD complex(GO:0016581);NURF complex(GO:0016589);protein-containing complex(GO:0032991);CAF-1 complex(GO:0033186);ESC/E(Z) complex(GO:0035098)	Generic Transcription Pathway;Cellular responses to external stimuli;Mitotic G1-G1/S phases;PTEN Regulation;Cell Cycle;RNA Polymerase I Transcription;Cellular responses to stress;G0 and Early G1;Nucleosome assembly;Transcriptional Regulation by E2F6;Signal Transduction;Cell Cycle, Mitotic;Epigenetic regulation of gene expression;Chromatin organization;Intracellular signaling by second messengers;…
Iqgap1	tr|G3V7Q7|G3V7Q7_RAT IQ motif containing GTPase activating protein 1 (Predicted), isoform CRA_b OS=Rattus norvegicus OX=10116 GN=Iqgap1 PE=1 SV=1	tr|G3V7Q7|G3V7Q7_RAT	20.1328	20.1328	0	19.831	19.831	0	22.2805	18.2029	-4.07759	-1.3592	FALSE		FALSE		IQ motif containing GTPase activating protein 1 (Predicted), isoform CRA_b	RAS GTPASE-ACTIVATING-LIKE PROTEIN IQGAP1 (PTHR14149:SF15)	enzyme regulator activity(GO:0030234);protein binding(GO:0005515)	cell cycle(GO:0007049);intracellular signal transduction(GO:0035556)		G-protein modulator(PC00022)		protein binding(GO:0005515);calmodulin binding(GO:0005516);phosphatidylinositol-3,4,5-trisphosphate binding(GO:0005547);Rho GTPase binding(GO:0017048);protein kinase binding(GO:0019901);protein phosphatase binding(GO:0019903);protein domain specific binding(GO:0019904);small GTPase binding(GO:0031267);protein serine/threonine kinase activator activity(GO:0043539);S100 protein binding(GO:0044548);…	regulation of cytokine production(GO:0001817);epidermal growth factor receptor signaling pathway(GO:0007173);regulation of mitotic cell cycle(GO:0007346);fibroblast growth factor receptor signaling pathway(GO:0008543);cell migration(GO:0016477);negative regulation of dephosphorylation(GO:0035305);cellular response to platelet-derived growth factor stimulus(GO:0036120);regulation of GTPase activit…	ruffle(GO:0001726);nucleus(GO:0005634);cytoplasm(GO:0005737);microtubule(GO:0005874);plasma membrane(GO:0005886);cell-cell junction(GO:0005911);focal adhesion(GO:0005925);actin cytoskeleton(GO:0015629);microtubule cytoskeleton(GO:0015630);lateral plasma membrane(GO:0016328);axon(GO:0030424);growth cone(GO:0030426);midbody(GO:0030496);extrinsic component of cytoplasmic side of plasma membrane(GO:0…	Immune System;Nephrin family interactions;MAP2K and MAPK activation;Cell-Cell communication;Innate Immune System;MAPK family signaling cascades;Signal Transduction;RAF/MAP kinase cascade;RHO GTPase Effectors;Signaling by Rho GTPases;RHO GTPases activate IQGAPs;Neutrophil degranulation;MAPK1/MAPK3 signaling
Exoc6b	tr|A0A0G2JYR1|A0A0G2JYR1_RAT Exocyst complex component OS=Rattus norvegicus OX=10116 GN=Exoc6b PE=1 SV=1	tr|A0A0G2JYR1|A0A0G2JYR1_RAT	20.1328	20.1328	0	19.831	19.831	0	22.277	18.2029	-4.07401	-1.358	FALSE		FALSE		Exocyst complex component	EXOCYST COMPLEX COMPONENT 6B (PTHR12702:SF3)		Golgi to plasma membrane transport(GO:0006893);vesicle fusion to plasma membrane(GO:0099500)	exocyst(GO:0000145)	membrane traffic protein(PC00150)			exocytosis(GO:0006887);Golgi to plasma membrane transport(GO:0006893);vesicle docking involved in exocytosis(GO:0006904)	exocyst(GO:0000145);membrane(GO:0016020)
Gabrb3	tr|A0A0G2K5D4|A0A0G2K5D4_RAT Gamma-aminobutyric acid receptor subunit beta-3 (Fragment) OS=Rattus norvegicus OX=10116 GN=Gabrb3 PE=1 SV=1;tr|A0A0G2K0J9|A0A0G2K0J9_RAT Gamma-aminobutyric acid receptor subunit beta-3 OS=Rattus norvegicus OX=10116 GN=Gabrb3 P	tr|A0A0G2K5D4|A0A0G2K5D4_RAT;tr|A0A0G2K0J9|A0A0G2K0J9_RAT;sp|P63079|GBRB3_RAT;sp|P63138|GBRB2_RAT;sp|P15431|GBRB1_RAT	24.0087	25.3585	1.34973	24.0642	23.5288	-0.535399	23.0852	18.2029	-4.88224	-1.35597	FALSE		FALSE		Gamma-aminobutyric acid receptor subunit beta-3	GAMMA-AMINOBUTYRIC ACID RECEPTOR SUBUNIT BETA-3 (PTHR18945:SF571)	extracellular ligand-gated ion channel activity(GO:0005230)	chemical synaptic transmission(GO:0007268);nervous system process(GO:0050877);regulation of membrane potential(GO:0042391);signal transduction(GO:0007165)	integral component of plasma membrane(GO:0005887);neuron projection(GO:0043005);plasma membrane region(GO:0098590)	GABA receptor(PC00023);acetylcholine receptor(PC00037)		GABA-A receptor activity(GO:0004890);extracellular ligand-gated ion channel activity(GO:0005230);chloride channel activity(GO:0005254);protein binding(GO:0005515);GABA-gated chloride ion channel activity(GO:0022851);AP-2 adaptor complex binding(GO:0035612);identical protein binding(GO:0042802);transmitter-gated ion channel activity involved in regulation of postsynaptic membrane potential(GO:1904…	signal transduction(GO:0007165);gamma-aminobutyric acid signaling pathway(GO:0007214);chemical synaptic transmission(GO:0007268);sensory perception of sound(GO:0007605);ion transmembrane transport(GO:0034220);regulation of membrane potential(GO:0042391);regulation of neuron apoptotic process(GO:0043523);negative regulation of neuron apoptotic process(GO:0043524);neuron development(GO:0048666);ner…	plasma membrane(GO:0005886);integral component of plasma membrane(GO:0005887);integral component of membrane(GO:0016021);cell junction(GO:0030054);cytoplasmic vesicle membrane(GO:0030659);chloride channel complex(GO:0034707);neuron projection(GO:0043005);terminal bouton(GO:0043195);synapse(GO:0045202);inhibitory synapse(GO:0060077);postsynapse(GO:0098794);GABA-ergic synapse(GO:0098982);integral c…	GABA receptor activation;GABA A receptor activation;Neuronal System;Transmission across Chemical Synapses;Neurotransmitter receptors and postsynaptic signal transmission
Atcay	sp|Q1M168|ATCAY_RAT Caytaxin OS=Rattus norvegicus OX=10116 GN=Atcay PE=1 SV=1	sp|Q1M168|ATCAY_RAT	23.4596	24.4399	0.980255	24.7249	19.831	-4.89391	22.2379	22.1033	-0.134574	-1.34941	FALSE		FALSE		Caytaxin	CAYTAXIN (PTHR12112:SF9)	pyrophosphatase activity(GO:0016462)	apoptotic signaling pathway(GO:0097190);bleb assembly(GO:0032060);cellular catabolic process(GO:0044248);execution phase of apoptosis(GO:0097194);organic substance catabolic process(GO:1901575);oxoacid metabolic process(GO:0043436);phosphorus metabolic process(GO:0006793)	cytoplasm(GO:0005737)			molecular_function(GO:0003674);exopolyphosphatase activity(GO:0004309);kinesin binding(GO:0019894)	polyphosphate catabolic process(GO:0006798);apoptotic process(GO:0006915);biological_process(GO:0008150);neuron projection development(GO:0031175);regulation of protein localization(GO:0032880);mitochondrion distribution(GO:0048311);negative regulation of glutamate metabolic process(GO:2000212)	cytoplasm(GO:0005737);mitochondrion(GO:0005739);cell junction(GO:0030054);axon(GO:0030424);dendrite(GO:0030425);mitochondrial membrane(GO:0031966);neuron projection(GO:0043005);neuron projection terminus(GO:0044306);synapse(GO:0045202);perinuclear region of cytoplasm(GO:0048471)
Ahcy	sp|P10760|SAHH_RAT Adenosylhomocysteinase OS=Rattus norvegicus OX=10116 GN=Ahcy PE=1 SV=3	sp|P10760|SAHH_RAT	27.7708	28.831	1.06022	27.7509	27.8645	0.113599	23.424	18.2029	-5.22107	-1.34908	FALSE		FALSE		Adenosylhomocysteinase	ADENOSYLHOMOCYSTEINASE (PTHR23420:SF14)	S-adenosylmethionine-dependent methyltransferase activity(GO:0008757);hydrolase activity(GO:0016787)	carbohydrate derivative metabolic process(GO:1901135);cellular amino acid metabolic process(GO:0006520);cellular modified amino acid metabolic process(GO:0006575);coenzyme metabolic process(GO:0006732);drug metabolic process(GO:0017144);nucleobase-containing small molecule metabolic process(GO:0055086);purine-containing compound metabolic process(GO:0072521);sulfur compound metabolic process(GO:0…	cytosol(GO:0005829)	hydrolase(PC00121)		adenosylhomocysteinase activity(GO:0004013);copper ion binding(GO:0005507);adenyl nucleotide binding(GO:0030554);identical protein binding(GO:0042802);protein self-association(GO:0043621);NAD binding(GO:0051287);adenosylselenohomocysteinase activity(GO:0098604)	response to hypoxia(GO:0001666);chronic inflammatory response to antigenic stimulus(GO:0002439);one-carbon metabolic process(GO:0006730);response to nutrient(GO:0007584);S-adenosylhomocysteine catabolic process(GO:0019510);S-adenosylmethionine cycle(GO:0033353);circadian sleep/wake cycle(GO:0042745)	nucleus(GO:0005634);cytosol(GO:0005829);melanosome(GO:0042470);neuron projection(GO:0043005)	Sulfur amino acid metabolism;Biological oxidations;Methylation;Phase II - Conjugation of compounds;Metabolism;Metabolism of amino acids and derivatives
Bclaf1	tr|B1WC16|B1WC16_RAT BCL2-associated transcription factor 1, isoform CRA_a OS=Rattus norvegicus OX=10116 GN=Bclaf1 PE=1 SV=1;tr|A0A0G2K2S3|A0A0G2K2S3_RAT Mitochondrial fission regulator 2 OS=Rattus norvegicus OX=10116 GN=Bclaf1 PE=1 SV=1;tr|A0A0G2K1G0|A0A0	tr|B1WC16|B1WC16_RAT;tr|A0A0G2K2S3|A0A0G2K2S3_RAT;tr|A0A0G2K1G0|A0A0G2K1G0_RAT	26.6316	24.5692	-2.06239	26.6178	24.6394	-1.97837	18.2029	18.2029	0	-1.34692	FALSE		FALSE		#N/A	#N/A	#N/A	#N/A	#N/A	#N/A	#N/A	#N/A	#N/A	#N/A	#N/A
Fyttd1	tr|A0A0G2K6Q7|A0A0G2K6Q7_RAT UAP56-interacting factor OS=Rattus norvegicus OX=10116 GN=Fyttd1 PE=1 SV=1;tr|A0A0G2JSV9|A0A0G2JSV9_RAT UAP56-interacting factor OS=Rattus norvegicus OX=10116 GN=Fyttd1 PE=1 SV=1;tr|F1M0P3|F1M0P3_RAT UAP56-interacting factor OS	tr|A0A0G2K6Q7|A0A0G2K6Q7_RAT;tr|A0A0G2JSV9|A0A0G2JSV9_RAT;tr|F1M0P3|F1M0P3_RAT;sp|Q7TQ84|UIF_RAT	24.1664	20.1328	-4.03355	19.831	19.831	0	18.2029	18.2029	0	-1.34452	FALSE		FALSE		UAP56-interacting factor	UAP56-INTERACTING FACTOR (PTHR21038:SF2)	mRNA binding(GO:0003729)	mRNA export from nucleus(GO:0006406)	nuclear speck(GO:0016607)			mRNA binding(GO:0003729)	mRNA export from nucleus(GO:0006406)	cell(GO:0005623);nucleoplasm(GO:0005654);integral component of membrane(GO:0016021);nuclear speck(GO:0016607)	Metabolism of RNA;Processing of Capped Intron-Containing Pre-mRNA;Transport of Mature Transcript to Cytoplasm;Cleavage of Growing Transcript in the Termination Region ;RNA Polymerase II Transcription;RNA Polymerase II Transcription Termination;Gene expression (Transcription);Transport of Mature mRNA derived from an Intron-Containing Transcript;mRNA 3'-end processing
Aldh3a2	tr|G3V9W6|G3V9W6_RAT Aldehyde dehydrogenase OS=Rattus norvegicus OX=10116 GN=Aldh3a2 PE=1 SV=1;sp|P30839|AL3A2_RAT Aldehyde dehydrogenase family 3 member A2 OS=Rattus norvegicus OX=10116 GN=Aldh3a2 PE=1 SV=1;tr|A0A0G2JY43|A0A0G2JY43_RAT Fatty aldehyde dehy	tr|G3V9W6|G3V9W6_RAT;sp|P30839|AL3A2_RAT;tr|A0A0G2JY43|A0A0G2JY43_RAT	25.7056	26.4291	0.723527	25.9943	25.1552	-0.839081	22.1171	18.2029	-3.91413	-1.34323	FALSE		FALSE		Fatty aldehyde dehydrogenase	FATTY ALDEHYDE DEHYDROGENASE (PTHR43570:SF9)	oxidoreductase activity(GO:0016491)				5-Hydroxytryptamine degredation->Aldehyde Dehydrogenase;;	3-chloroallyl aldehyde dehydrogenase activity(GO:0004028);aldehyde dehydrogenase (NAD) activity(GO:0004029);oxidoreductase activity, acting on the aldehyde or oxo group of donors, NAD or NADP as acceptor(GO:0016620);protein homodimerization activity(GO:0042803);glyceraldehyde-3-phosphate dehydrogenase (NAD+) (non-phosphorylating) activity(GO:0043878);long-chain-alcohol oxidase activity(GO:0046577…	response to reactive oxygen species(GO:0000302);cellular aldehyde metabolic process(GO:0006081);fatty acid metabolic process(GO:0006631);sesquiterpenoid metabolic process(GO:0006714);central nervous system development(GO:0007417);peripheral nervous system development(GO:0007422);epidermis development(GO:0008544);phytol metabolic process(GO:0033306);formaldehyde metabolic process(GO:0046292);hexad…	nucleus(GO:0005634);peroxisome(GO:0005777);endoplasmic reticulum(GO:0005783);cytosol(GO:0005829);integral component of membrane(GO:0016021);extrinsic component of endoplasmic reticulum membrane(GO:0042406);intracellular membrane-bounded organelle(GO:0043231)	Metabolism of lipids;Fatty acid metabolism;Sphingolipid metabolism;Alpha-oxidation of phytanate;Metabolism;Peroxisomal lipid metabolism;Sphingolipid de novo biosynthesis
Pde4d	tr|A0A140TAB1|A0A140TAB1_RAT Phosphodiesterase OS=Rattus norvegicus OX=10116 GN=Pde4d PE=3 SV=1;sp|P14270|PDE4D_RAT cAMP-specific 3,5-cyclic phosphodiesterase 4D OS=Rattus norvegicus OX=10116 GN=Pde4d PE=1 SV=4	tr|A0A140TAB1|A0A140TAB1_RAT;sp|P14270|PDE4D_RAT	22.461	20.1328	-2.32818	19.831	19.831	0	23.5276	21.8281	-1.69956	-1.34258	FALSE		FALSE		cAMP-specific 3',5'-cyclic phosphodiesterase 4D	CAMP-SPECIFIC 3',5'-CYCLIC PHOSPHODIESTERASE 4D (PTHR11347:SF91)	cyclic-nucleotide phosphodiesterase activity(GO:0004112);protein binding(GO:0005515)					cyclic-nucleotide phosphodiesterase activity(GO:0004112);3',5'-cyclic-AMP phosphodiesterase activity(GO:0004115);protein binding(GO:0005515);drug binding(GO:0008144);enzyme binding(GO:0019899);cAMP binding(GO:0030552);ubiquitin protein ligase binding(GO:0031625);beta-2 adrenergic receptor binding(GO:0031698);ion channel binding(GO:0044325);metal ion binding(GO:0046872);ATPase binding(GO:0051117);…	positive regulation of protein phosphorylation(GO:0001934);regulation of heart rate(GO:0002027);cAMP catabolic process(GO:0006198);smooth muscle contraction(GO:0006939);aging(GO:0007568);memory(GO:0007613);regulation of G protein-coupled receptor signaling pathway(GO:0008277);regulation of signaling receptor activity(GO:0010469);regulation of release of sequestered calcium ion into cytosol by sar…	Golgi apparatus(GO:0005794);centrosome(GO:0005813);cytosol(GO:0005829);plasma membrane(GO:0005886);voltage-gated calcium channel complex(GO:0005891);membrane(GO:0016020);apical plasma membrane(GO:0016324);myofibril(GO:0030016);nuclear membrane(GO:0031965);protein-containing complex(GO:0032991);calcium channel complex(GO:0034704)	Signaling by GPCR;Signal Transduction;DARPP-32 events;Opioid Signalling;G alpha (i) signalling events;G alpha (s) signalling events;GPCR downstream signalling
Srp14	tr|B2RYW7|B2RYW7_RAT RCG26543, isoform CRA_b OS=Rattus norvegicus OX=10116 GN=Srp14 PE=1 SV=1	tr|B2RYW7|B2RYW7_RAT	24.4185	25.0397	0.62118	24.4725	19.831	-4.64152	18.2029	18.2029	0	-1.34011	FALSE		FALSE		RCG26543, isoform CRA_b	SIGNAL RECOGNITION PARTICLE 14 KDA PROTEIN (PTHR12013:SF0)		protein targeting to ER(GO:0045047)	cytoplasmic part(GO:0044444);ribonucleoprotein complex(GO:1990904)	RNA binding protein(PC00031)		7S RNA binding(GO:0008312);endoplasmic reticulum signal peptide binding(GO:0030942)	SRP-dependent cotranslational protein targeting to membrane(GO:0006614);response to drug(GO:0042493);protein targeting to ER(GO:0045047)	nucleus(GO:0005634);signal recognition particle, endoplasmic reticulum targeting(GO:0005786)	Innate Immune System;Neutrophil degranulation;Immune System
Usp46	tr|A0A0G2K2V1|A0A0G2K2V1_RAT Ubiquitin carboxyl-terminal hydrolase 46 OS=Rattus norvegicus OX=10116 GN=Usp46 PE=1 SV=1;sp|F1M625|UBP46_RAT Ubiquitin carboxyl-terminal hydrolase 46 OS=Rattus norvegicus OX=10116 GN=Usp46 PE=1 SV=2;tr|A0A0G2QC35|A0A0G2QC35_RA	tr|A0A0G2K2V1|A0A0G2K2V1_RAT;sp|F1M625|UBP46_RAT;tr|A0A0G2QC35|A0A0G2QC35_RAT;tr|F1LSW9|F1LSW9_RAT	24.4405	24.6191	0.178596	24.0296	19.831	-4.19864	18.2029	18.2029	0	-1.34002	FALSE		FALSE		Ubiquitin carboxyl-terminal hydrolase 46	UBIQUITIN CARBOXYL-TERMINAL HYDROLASE 46 (PTHR24006:SF714)	cysteine-type endopeptidase activity(GO:0004197);thiol-dependent ubiquitin-specific protease activity(GO:0004843)	protein deubiquitination(GO:0016579)		cysteine protease(PC00081)		cysteine-type endopeptidase activity(GO:0004197);thiol-dependent ubiquitin-specific protease activity(GO:0004843);thiol-dependent ubiquitinyl hydrolase activity(GO:0036459);metal ion binding(GO:0046872);ubiquitinyl hydrolase activity(GO:0101005)	behavioral fear response(GO:0001662);ubiquitin-dependent protein catabolic process(GO:0006511);adult feeding behavior(GO:0008343);protein deubiquitination(GO:0016579);regulation of synaptic transmission, GABAergic(GO:0032228);behavioral response to ethanol(GO:0048149);righting reflex(GO:0060013);regulation of postsynaptic neurotransmitter receptor internalization(GO:0099149)	synapse(GO:0045202);glutamatergic synapse(GO:0098978)
Tab3	tr|F1M1D2|F1M1D2_RAT TGF-beta-activated kinase 1 (MAP3K7)-binding protein 3 OS=Rattus norvegicus OX=10116 GN=Tab3 PE=1 SV=3	tr|F1M1D2|F1M1D2_RAT	23.1144	24.5633	1.4489	23.2202	19.831	-3.38927	27.7311	25.653	-2.07808	-1.33948	FALSE		FALSE		TGF-beta-activated kinase 1 and MAP3K7-binding protein 3	TGF-BETA-ACTIVATED KINASE 1 AND MAP3K7-BINDING PROTEIN 3 (PTHR46253:SF3)						metal ion binding(GO:0046872)	positive regulation of I-kappaB kinase/NF-kappaB signaling(GO:0043123)		Toll Like Receptor 3 (TLR3) Cascade;Interleukin-1 family signaling;Interleukin-17 signaling;Nucleotide-binding domain, leucine rich repeat containing receptor (NLR) signaling pathways;Death Receptor Signalling;Signaling by Interleukins;MyD88-independent TLR4 cascade ;Toll-Like Receptors Cascades;Toll Like Receptor 2 (TLR2) Cascade;Immune System;Interleukin-1 signaling;TAK1 activates NFkB by phosp…
Mpdz	sp|O55164|MPDZ_RAT Multiple PDZ domain protein OS=Rattus norvegicus OX=10116 GN=Mpdz PE=1 SV=1;tr|A0A0G2K2Y8|A0A0G2K2Y8_RAT Multiple PDZ domain protein OS=Rattus norvegicus OX=10116 GN=Mpdz PE=1 SV=1	sp|O55164|MPDZ_RAT;tr|A0A0G2K2Y8|A0A0G2K2Y8_RAT	20.1328	20.1328	0	19.831	19.831	0	22.2176	18.2029	-4.01467	-1.33822	FALSE		FALSE		Multiple PDZ domain protein	MULTIPLE PDZ DOMAIN PROTEIN (PTHR19964:SF10)		cellular process(GO:0009987)				protein binding(GO:0005515);protein C-terminus binding(GO:0008022)	cell adhesion(GO:0007155);intracellular signal transduction(GO:0035556);myelination(GO:0042552)	cytoplasm(GO:0005737);bicellular tight junction(GO:0005923);endomembrane system(GO:0012505);postsynaptic density(GO:0014069);apical plasma membrane(GO:0016324);apicolateral plasma membrane(GO:0016327);dendrite(GO:0030425);cytoplasmic vesicle(GO:0031410);Schmidt-Lanterman incisure(GO:0043220);postsynaptic membrane(GO:0045211)
Cit	tr|A0A0G2JWA9|A0A0G2JWA9_RAT Citron rho-interacting serine/threonine kinase OS=Rattus norvegicus OX=10116 GN=Cit PE=1 SV=1;tr|E9PSL7|E9PSL7_RAT Citron rho-interacting serine/threonine kinase OS=Rattus norvegicus OX=10116 GN=Cit PE=1 SV=1;tr|Q9QX19|Q9QX19_R	tr|A0A0G2JWA9|A0A0G2JWA9_RAT;tr|E9PSL7|E9PSL7_RAT;tr|Q9QX19|Q9QX19_RAT	20.1328	20.1328	0	22.6375	19.831	-2.80656	21.7621	20.5556	-1.20656	-1.33771	FALSE		FALSE		Citron rho-interacting serine/threonine kinase	CITRON RHO-INTERACTING KINASE (PTHR22988:SF26)						protein serine/threonine kinase activity(GO:0004674);ATP binding(GO:0005524);PDZ domain binding(GO:0030165);metal ion binding(GO:0046872);scaffold protein binding(GO:0097110)	mitotic sister chromatid segregation(GO:0000070);G2/M transition of mitotic cell cycle(GO:0000086);mitotic cell cycle(GO:0000278);mitotic cytokinesis(GO:0000281);liver development(GO:0001889);protein phosphorylation(GO:0006468);Golgi organization(GO:0007030);metaphase/anaphase transition of mitotic cell cycle(GO:0007091);spermatogenesis(GO:0007283);regulation of actin polymerization or depolymeri…	ruffle(GO:0001726);nucleus(GO:0005634);cytoplasm(GO:0005737);vacuole(GO:0005773);cytosol(GO:0005829);cytoskeleton(GO:0005856);plasma membrane(GO:0005886);actin cytoskeleton(GO:0015629);midbody(GO:0030496);Golgi cisterna(GO:0031985);cleavage furrow(GO:0032154);neuronal cell body(GO:0043025)	Signal Transduction;RHO GTPases activate CIT;Signaling by Rho GTPases;RHO GTPase Effectors
Rbm14	tr|M0R3R6|M0R3R6_RAT RNA-binding motif protein 14 OS=Rattus norvegicus OX=10116 GN=Rbm14 PE=1 SV=2;tr|M0R9Q1|M0R9Q1_RAT RCG48334, isoform CRA_e OS=Rattus norvegicus OX=10116 GN=Rbm14 PE=1 SV=1	tr|M0R3R6|M0R3R6_RAT;tr|M0R9Q1|M0R9Q1_RAT	20.1328	20.1328	0	19.831	19.831	0	22.2075	18.2029	-4.00456	-1.33485	FALSE		FALSE		RCG48334, isoform CRA_e	RNA-BINDING PROTEIN 14 (PTHR23147:SF53)	mRNA binding(GO:0003729);nuclear receptor transcription coactivator activity(GO:0030374)	activation of innate immune response(GO:0002218);alternative mRNA splicing, via spliceosome(GO:0000380);innate immune response(GO:0045087);mRNA cis splicing, via spliceosome(GO:0045292);positive regulation of transcription by RNA polymerase II(GO:0045944);regulation of alternative mRNA splicing, via spliceosome(GO:0000381);transcription by RNA polymerase II(GO:0006366)	nuclear speck(GO:0016607);transcription factor complex(GO:0005667)	mRNA splicing factor(PC00148)		RNA binding(GO:0003723);nuclear receptor transcription coactivator activity(GO:0030374)	activation of innate immune response(GO:0002218);histone deacetylation(GO:0016575);positive regulation of transcription by RNA polymerase II(GO:0045944);negative regulation of centriole replication(GO:0046600);SMAD protein signal transduction(GO:0060395);centriole assembly(GO:0098534)	nucleus(GO:0005634);transcription factor complex(GO:0005667);cytoplasm(GO:0005737);nuclear speck(GO:0016607)	Transcriptional regulation by RUNX2;Generic Transcription Pathway;RNA Polymerase II Transcription;RUNX2 regulates bone development;Gene expression (Transcription)
Gnb5	tr|M0RAX4|M0RAX4_RAT Guanine nucleotide-binding protein subunit beta-5 OS=Rattus norvegicus OX=10116 GN=Gnb5 PE=4 SV=2;tr|D3ZZ54|D3ZZ54_RAT Guanine nucleotide-binding protein subunit beta-5 OS=Rattus norvegicus OX=10116 GN=Gnb5 PE=4 SV=3;sp|P62882|GNB5_RAT	tr|M0RAX4|M0RAX4_RAT;tr|D3ZZ54|D3ZZ54_RAT;sp|P62882|GNB5_RAT	25.585	23.4199	-2.16508	25.8266	25.694	-0.132623	25.3714	23.6648	-1.7066	-1.33477	FALSE		FALSE		Guanine nucleotide-binding protein subunit beta-5	GUANINE NUCLEOTIDE-BINDING PROTEIN SUBUNIT BETA-5 (PTHR19850:SF36)	GTPase activity(GO:0003924);protein binding(GO:0005515)	G-protein coupled receptor signaling pathway(GO:0007186);cell surface receptor signaling pathway(GO:0007166)		heterotrimeric G-protein(PC00117);hydrolase(PC00121)	Beta3 adrenergic receptor signaling pathway->G-Protein;;Thyrotropin-releasing hormone receptor signaling pathway->G-Protein;;Histamine H1 receptor mediated signaling pathway->G-Protein;;5HT1 type receptor mediated signaling pathway->G-protein;;5HT4 type receptor mediated signaling pathway->G-protein;;Muscarinic acetylcholine receptor 1 and 3 signaling pathway->Gq-protein;;Gonadotropin-releasing h…	GTPase activator activity(GO:0005096);G-protein gamma-subunit binding(GO:0031682);GTPase activating protein binding(GO:0032794);chaperone binding(GO:0051087)	signal transduction(GO:0007165);G protein-coupled receptor signaling pathway(GO:0007186);dopamine receptor signaling pathway(GO:0007212);positive regulation of GTPase activity(GO:0043547);negative regulation of voltage-gated calcium channel activity(GO:1901386)	photoreceptor outer segment(GO:0001750);photoreceptor inner segment(GO:0001917);nucleus(GO:0005634);cytosol(GO:0005829);heterotrimeric G-protein complex(GO:0005834);plasma membrane(GO:0005886);protein-containing complex(GO:0032991);cell body(GO:0044297);presynapse(GO:0098793)	Opioid Signalling;G-protein beta:gamma signalling;Beta-catenin independent WNT signaling;Class B/2 (Secretin family receptors);GPCR downstream signalling;Regulation of insulin secretion;Metabolism;Cooperation of PDCL (PhLP1) and TRiC/CCT in G-protein beta folding;Thrombin signalling through proteinase activated receptors (PARs);Metabolism of proteins;G alpha (q) signalling events;Visual phototran…
Nrdc	tr|G3V700|G3V700_RAT Nardilysin OS=Rattus norvegicus OX=10116 GN=Nrdc PE=1 SV=1;sp|P47245|NRDC_RAT Nardilysin OS=Rattus norvegicus OX=10116 GN=Nrdc PE=1 SV=1;tr|D3ZQ59|D3ZQ59_RAT Nardilysin OS=Rattus norvegicus OX=10116 GN=Nrdc PE=1 SV=1	tr|G3V700|G3V700_RAT;sp|P47245|NRDC_RAT;tr|D3ZQ59|D3ZQ59_RAT	21.2584	24.5126	3.2542	23.2088	19.831	-3.37784	22.0735	18.2029	-3.87058	-1.33141	FALSE		FALSE		Nardilysin	NARDILYSIN (PTHR43690:SF14)		proteolysis involved in cellular protein catabolic process(GO:0051603)	mitochondrion(GO:0005739)	metalloprotease(PC00153)		metalloendopeptidase activity(GO:0004222);peptidase activity(GO:0008233);metal ion binding(GO:0046872)	proteolysis(GO:0006508);positive regulation of membrane protein ectodomain proteolysis(GO:0051044);regulation of endopeptidase activity(GO:0052548);negative regulation of cold-induced thermogenesis(GO:0120163)	mitochondrion(GO:0005739)
Adi1	sp|Q562C9|MTND_RAT 1,2-dihydroxy-3-keto-5-methylthiopentene dioxygenase OS=Rattus norvegicus OX=10116 GN=Adi1 PE=2 SV=1	sp|Q562C9|MTND_RAT	24.117	20.1328	-3.98413	19.831	19.831	0	18.2029	18.2029	0	-1.32804	FALSE		FALSE		#N/A	#N/A	#N/A	#N/A	#N/A	#N/A	#N/A	#N/A	#N/A	#N/A	#N/A
Serpina3k	sp|P05545|SPA3K_RAT Serine protease inhibitor A3K OS=Rattus norvegicus OX=10116 GN=Serpina3k PE=1 SV=3;tr|A0A0G2JSK1|A0A0G2JSK1_RAT RCG20603 OS=Rattus norvegicus OX=10116 GN=Serpina3c PE=3 SV=1	sp|P05545|SPA3K_RAT;tr|A0A0G2JSK1|A0A0G2JSK1_RAT	24.1005	20.1328	-3.96762	19.831	19.831	0	18.2029	18.2029	0	-1.32254	FALSE		FALSE		Serine protease inhibitor A3K	SERINE PROTEASE INHIBITOR A3A-RELATED (PTHR11461:SF195)	endopeptidase inhibitor activity(GO:0004866);protease binding(GO:0002020);serine-type endopeptidase activity(GO:0004252)	cellular protein metabolic process(GO:0044267)	extracellular space(GO:0005615)	serine protease inhibitor(PC00204)		serine-type endopeptidase inhibitor activity(GO:0004867)	negative regulation of endopeptidase activity(GO:0010951)	extracellular space(GO:0005615)
Ppp1r37	sp|B2RYF1|PPR37_RAT Protein phosphatase 1 regulatory subunit 37 OS=Rattus norvegicus OX=10116 GN=Ppp1r37 PE=1 SV=1	sp|B2RYF1|PPR37_RAT	20.1328	20.1328	0	19.831	19.831	0	22.1515	18.2029	-3.9486	-1.3162	FALSE		FALSE		Protein phosphatase 1 regulatory subunit 37	PROTEIN PHOSPHATASE 1 REGULATORY SUBUNIT 37 (PTHR24112:SF9)						protein phosphatase inhibitor activity(GO:0004864)	negative regulation of phosphatase activity(GO:0010923);negative regulation of phosphoprotein phosphatase activity(GO:0032515)
Sh3rf2	sp|Q498M5|SH3R2_RAT E3 ubiquitin-protein ligase SH3RF2 OS=Rattus norvegicus OX=10116 GN=Sh3rf2 PE=1 SV=1	sp|Q498M5|SH3R2_RAT	25.2075	26.8287	1.6212	24.7949	19.831	-4.96397	25.2569	24.6595	-0.59743	-1.3134	FALSE		FALSE		Putative E3 ubiquitin-protein ligase SH3RF2	E3 UBIQUITIN-PROTEIN LIGASE SH3RF2-RELATED (PTHR14167:SF60)	phosphatase activity(GO:0016791);protein phosphatase binding(GO:0019903)	negative regulation of phosphatase activity(GO:0010923)	nucleoplasm(GO:0005654)			protein phosphatase inhibitor activity(GO:0004864);protein binding(GO:0005515);protein phosphatase 1 binding(GO:0008157);phosphatase binding(GO:0019902);metal ion binding(GO:0046872);ubiquitin protein ligase activity(GO:0061630)	negative regulation of phosphatase activity(GO:0010923);positive regulation of cell migration(GO:0030335);negative regulation of protein ubiquitination(GO:0031397);positive regulation of proteasomal ubiquitin-dependent protein catabolic process(GO:0032436);negative regulation of phosphoprotein phosphatase activity(GO:0032515);negative regulation of apoptotic process(GO:0043066);negative regulatio…	nucleus(GO:0005634);nucleoplasm(GO:0005654)
Rtca	tr|Q68FS8|Q68FS8_RAT RNA 3-terminal phosphate cyclase OS=Rattus norvegicus OX=10116 GN=Rtca PE=1 SV=1	tr|Q68FS8|Q68FS8_RAT	22.9952	22.288	-0.707175	23.0573	19.831	-3.22638	18.2029	18.2029	0	-1.31119	FALSE		FALSE		RNA terminal phosphate cyclase domain 1	RNA 3'-TERMINAL PHOSPHATE CYCLASE (PTHR11096:SF0)	catalytic activity, acting on RNA(GO:0140098);cyclase activity(GO:0009975);ligase activity(GO:0016874)			RNA binding protein(PC00031);cyclase(PC00079)		RNA-3'-phosphate cyclase activity(GO:0003963);ATP binding(GO:0005524)	RNA processing(GO:0006396)	nucleus(GO:0005634);nucleoplasm(GO:0005654)
Sars2	tr|D3ZM09|D3ZM09_RAT Seryl-tRNA synthetase 2 (Predicted) OS=Rattus norvegicus OX=10116 GN=Sars2 PE=1 SV=1	tr|D3ZM09|D3ZM09_RAT	24.2766	20.1328	-4.14378	23.9415	19.831	-4.11055	18.2029	22.5253	4.32237	-1.31065	FALSE		FALSE		Seryl-tRNA synthetase 2 (Predicted)	SERINE--TRNA LIGASE, MITOCHONDRIAL (PTHR11778:SF0)				RNA binding protein(PC00031);aminoacyl-tRNA synthetase(PC00047)		serine-tRNA ligase activity(GO:0004828);ATP binding(GO:0005524)	seryl-tRNA aminoacylation(GO:0006434)	cytoplasm(GO:0005737);mitochondrion(GO:0005739)
Fkbp3	tr|G3V6L9|G3V6L9_RAT Peptidylprolyl isomerase OS=Rattus norvegicus OX=10116 GN=Fkbp3 PE=1 SV=1	tr|G3V6L9|G3V6L9_RAT	24.0573	20.1328	-3.92447	19.831	19.831	0	18.2029	18.2029	0	-1.30816	FALSE		FALSE		Peptidylprolyl isomerase	PEPTIDYL-PROLYL CIS-TRANS ISOMERASE FKBP3 (PTHR46493:SF1)						peptidyl-prolyl cis-trans isomerase activity(GO:0003755)	protein peptidyl-prolyl isomerization(GO:0000413)	nucleus(GO:0005634)
Mark2	sp|O08679|MARK2_RAT Serine/threonine-protein kinase MARK2 OS=Rattus norvegicus OX=10116 GN=Mark2 PE=1 SV=1;tr|A0A0G2K6X6|A0A0G2K6X6_RAT Non-specific serine/threonine protein kinase OS=Rattus norvegicus OX=10116 GN=Mark2 PE=1 SV=1	sp|O08679|MARK2_RAT;tr|A0A0G2K6X6|A0A0G2K6X6_RAT	20.1328	20.1328	0	23.4745	19.831	-3.64352	21.3085	21.029	-0.279497	-1.30767	FALSE		FALSE		Serine/threonine-protein kinase MARK2	SERINE/THREONINE-PROTEIN KINASE MARK2 (PTHR24346:SF56)	protein serine/threonine kinase activity(GO:0004674)	intracellular signal transduction(GO:0035556);microtubule cytoskeleton organization(GO:0000226)	cytoplasm(GO:0005737)	non-receptor serine/threonine protein kinase(PC00167)		magnesium ion binding(GO:0000287);protein serine/threonine kinase activity(GO:0004674);protein binding(GO:0005515);ATP binding(GO:0005524);lipid binding(GO:0008289);protein N-terminus binding(GO:0047485);tau protein binding(GO:0048156);tau-protein kinase activity(GO:0050321)	microtubule cytoskeleton organization(GO:0000226);neuron migration(GO:0001764);protein phosphorylation(GO:0006468);positive regulation of neuron projection development(GO:0010976);Wnt signaling pathway(GO:0016055);peptidyl-serine phosphorylation(GO:0018105);establishment of cell polarity(GO:0030010);intracellular signal transduction(GO:0035556);establishment or maintenance of epithelial cell apic…	nucleus(GO:0005634);nucleoplasm(GO:0005654);cytoplasm(GO:0005737);actin filament(GO:0005884);plasma membrane(GO:0005886);membrane(GO:0016020);lateral plasma membrane(GO:0016328);dendrite(GO:0030425);basal cortex(GO:0045180);microtubule bundle(GO:0097427)
Rps5	tr|B0BN81|B0BN81_RAT 40S ribosomal protein S5 OS=Rattus norvegicus OX=10116 GN=Rps5 PE=1 SV=1;sp|P24050|RS5_RAT 40S ribosomal protein S5 OS=Rattus norvegicus OX=10116 GN=Rps5 PE=1 SV=3	tr|B0BN81|B0BN81_RAT;sp|P24050|RS5_RAT	22.3783	20.1328	-2.2455	19.831	19.831	0	30.9433	29.276	-1.66727	-1.30425	FALSE		FALSE		40S ribosomal protein S5	40S RIBOSOMAL PROTEIN S5 (PTHR11205:SF18)	mRNA binding(GO:0003729);rRNA binding(GO:0019843);structural constituent of ribosome(GO:0003735)	formation of translation initiation ternary complex(GO:0001677);organelle assembly(GO:0070925);ribosomal small subunit biogenesis(GO:0042274);translational elongation(GO:0006414);translational termination(GO:0006415)	cytosolic small ribosomal subunit(GO:0022627)	ribosomal protein(PC00202)		RNA binding(GO:0003723);mRNA binding(GO:0003729);structural constituent of ribosome(GO:0003735);protein binding(GO:0005515);rRNA binding(GO:0019843)	ribosomal small subunit assembly(GO:0000028);translation(GO:0006412);regulation of translational fidelity(GO:0006450);biological_process(GO:0008150)	small ribosomal subunit(GO:0015935);cytosolic small ribosomal subunit(GO:0022627);ribonucleoprotein complex(GO:1990904)	rRNA processing;Metabolism of proteins;Metabolism of RNA;Major pathway of rRNA processing in the nucleolus and cytosol;Ribosomal scanning and start codon recognition;Nonsense-Mediated Decay (NMD);rRNA processing in the nucleus and cytosol;Eukaryotic Translation Initiation;Formation of the ternary complex, and subsequently, the 43S complex;Nonsense Mediated Decay (NMD) enhanced by the Exon Junctio…
Ppp2r2d	tr|A0A0G2JSQ0|A0A0G2JSQ0_RAT Serine/threonine-protein phosphatase 2A 55 kDa regulatory subunit B OS=Rattus norvegicus OX=10116 GN=Ppp2r2d PE=1 SV=1;sp|P56932|2ABD_RAT Serine/threonine-protein phosphatase 2A 55 kDa regulatory subunit B delta isoform OS=Ratt	tr|A0A0G2JSQ0|A0A0G2JSQ0_RAT;sp|P56932|2ABD_RAT	25.5826	26.1684	0.58578	24.3539	19.831	-4.5229	25.1205	25.1607	0.0401923	-1.29898	TRUE	Phospho	FALSE		Serine/threonine-protein phosphatase 2A 55 kDa regulatory subunit B delta isoform	SERINE/THREONINE-PROTEIN PHOSPHATASE 2A 55 KDA REGULATORY SUBUNIT B DELTA ISOFORM (PTHR11871:SF6)	protein serine/threonine phosphatase activity(GO:0004722)	mitotic nuclear division(GO:0140014)	catalytic complex(GO:1902494);cytosol(GO:0005829)	protein phosphatase(PC00195)	FGF signaling pathway->protein phosphatase 2A;;	protein serine/threonine phosphatase activity(GO:0004722);protein phosphatase regulator activity(GO:0019888)	mitotic cell cycle(GO:0000278);exit from mitosis(GO:0010458);regulation of phosphoprotein phosphatase activity(GO:0043666);cell division(GO:0051301);peptidyl-serine dephosphorylation(GO:0070262)	protein phosphatase type 2A complex(GO:0000159);nucleoplasm(GO:0005654);cytosol(GO:0005829)
[truncated: 2,288 more rows]
