# Supplementary material for: Arginine π-stacking drives binding to fibrils of the Alzheimer protein Tau
Source: Nat Commun. 2020 Jan 29;11:571. doi: 10.1038/s41467-019-13745-7 (PMC6989696; doi:10.1038/s41467-019-13745-7)
Supplement: Supplementary file 9 — Source Data [file 41467_2019_13745_MOESM9_ESM.xlsx]

## Sheet: Fig 3A
Fig. 3A Prediction of percentage of disordered residues of Tau-RD* fibril-specific interactors (timepoint 24 h) using MetaDisorder
Uniprot ID	Gene name	Amount of disordered aa	Length of protein (aa)	Disorder percentage
Various proteins
P0C8E4	Map3k7	308	606	50,8		Proteins were classified using the online enrichment analysis tool provided by Gene Ontology Consortium using the
B5DFL5	Sap30bp	190	308	61,7		reference list Rattus norvenigus and the GO annotation data sets GO molecular function complete and GO biological
F1M8I7	Evl	262	392	66,8		process complete. P value was calculated using the Fisher's Exact test.
B2RYB9	Akap17a	622	711	87,5
D4A8V2	Ccdc177	620	702	88,3
D3ZSY8	Tbc1d10b	474	795	59,6					Reference proteome dataset GO	number of proteins	expected	Fold Enrichment	+/-	P value
Q5PQK5	Rdx	300	582	51,5		Regulators of protein phosphorylation			1569	9	2.19	5.02	+	4.83e-06
Q6AXS3	Dek	274	378	72,5		Microtubule associated proteins			244	3	0.34	5.86	+	0.046
D3ZHM7	Dnttip2	627	761	82,4			Rna Binding Proteins		1135	19	2.59	6.18	+	2.55e-09
M0R623	Gtpbp4	252	636	39,6
F1M8B7	Chmp2b	196	213	92
D3ZDM7	Ddo	31	341	9,1		Disordered residues were predicted using MetaDisorder predictor.
F1LPE9	Erc1	583	948	61,5
Q8K3M6	Erc2	541	957	56,5
Q5RKH0	Glyr1	154	552	27,9
D3ZD48	Rab11fip2	328	512	64,1
A4GW50	Stk38l	119	464	25,6
F1LMV9	Coro2b	46	479	9,6
Regulators of protein phosphorylation
F1LN69	Mink1	536	904	59,3
Q5FVC2	Arhgef2	410	985	41,6
G3V717	Nf2	297	591	50,3
P62024	Phactr1	459	579	79,3
P14480	Fgb	78	479	16,3
P13109	Fgf2	35	154	22,7
Q3KR94	Vtn	129	478	27
O35552	Pfkfb3	104	555	18,7
A0A0G2K490	Tnik	677	996	68
Microtubule associated proteins
D4A644	Map7d1	745	817	91,2
W0T3G7	Map7d2	756	763	99,1
D3ZAG3	Map9	619	646	95,8
Rna Binding Proteins
A0A096MK30	Msn	286	577	49,6
G3V8L9	Ptrf	340	392	86,7
P70501	Rbm10	601	852	70,5
Q6MG13	Dhx16	365	1044	35
D3ZTH8	LOC689899	74	156	47,4
F1LV13	Hnrnpm	454	689	65,9
D4ABT8	Hnrnpul2	359	745	48,2
Q6PDV7	Rpl10	20	214	9,3
G3V6I9	Rpl26	103	123	83,7
P17078	Rpl35	103	123	83,7
P62246	Rps15a	3	129	2,3
P49242	Rps3a	83	264	31,4
M0RD75	Rps6	160	247	64,8
M0R6E6	Safb2	693	790	87,7
A8USQ2	Mrpl16	37	148	25
Q5RKG9	Eif4b	525	611	85,9
D4A5S9	Prpf39	135	664	20,3
D4A7J8	Prpf4	143	521	27,4
A0A0G2K904	Sltm	947	1034	91,6
Q5U2R4	Trmt10c	114	414	27,5

## Sheet: Fig 3B 
Fig. 3B. Amino-acidic footprint of disordered regions of Tau-RD* fibril-specific interactors, expressed in fold-changes against the abundance of each amino acid in the disordered regions of the whole human proteome
		aa	L	I	V	F	Y	W	A	M	C	D	E	R	K	H	N	Q	G	P	S	T
	{{3487 Pentony 2010;}}	count in 100	5.44	3.67	8.02	1.66	1.42	0.32	7.15	1.3	0.61	5.05	14.26	4.21	10.43	1.51	2.06	4.46	4.31	12.07	6.91	5.14		aa	count	predicted	pValue	count/predicted	log2
																								L	18	16.8096	0.0006	1.07082	0.0987115		For each protein the number of each amino acid was counted. The expected value was calculated based on Pentony 2010 corrected for length of proteins disordered region.
P0C8E4	309	predicted	16.8096	11.3403	24.7818	5.1294	4.3878	0.9888	22.0935	4.017	1.8849	15.6045	44.0634	13.0089	32.2287	4.6659	6.3654	13.7814	13.3179	37.2963	21.3519	15.8826			6	10.336		0.580495	-0.784644		P value was calculated via Wilcoxon paired non-parmatric t-test.
		count	18	11	10	2	6	2	19	9	4	17	19	18	19	3	12	24	15	20	54	26			14	14.2528		0.982263	-0.0258185
B5DFL5	190	predicted	10.336	6.973	15.238	3.154	2.698	0.608	13.585	2.47	1.159	9.595	27.094	7.999	19.817	2.869	3.914	8.474	8.189	22.933	13.129	9.766			41	33.8368		1.2117	0.277031
		count	6	4	9	3	4	1	21	3	1	20	26	6	21	1	6	4	13	10	18	15			51	33.728		1.5121	0.59655
F1M8I7	262	predicted	14.2528	9.6154	21.0124	4.3492	3.7204	0.8384	18.733	3.406	1.5982	13.231	37.3612	11.0302	27.3266	3.9562	5.3972	11.6852	11.2922	31.6234	18.1042	13.4668			30	25.7856		1.16344	0.218397
		count	14	6	9	1	0	1	23	5	1	11	18	18	10	3	10	16	26	37	40	13			20	16.32		1.22549	0.293359
B2RYB9	622	predicted	33.8368	22.8274	49.8844	10.3252	8.8324	1.9904	44.473	8.086	3.7942	31.411	88.6972	26.1862	64.8746	9.3922	12.8132	27.7412	26.8082	75.0754	42.9802	31.9708			13	14.9056		0.872155	-0.197343
		count	41	13	21	3	1	4	58	11	3	22	70	96	21	15	10	28	79	40	59	27			31	34.1088		0.908856	-0.137876
D4A8V2	620	predicted	33.728	22.754	49.724	10.292	8.804	1.984	44.33	8.06	3.782	31.31	88.412	26.102	64.666	9.362	12.772	27.652	26.722	74.834	42.842	31.868			14	13.7088		1.02124	0.0303245
		count	51	5	23	4	2	3	87	4	6	13	86	118	20	11	6	50	34	28	60	9			11	10.88		1.01103	0.015825
D3ZSY8	474	predicted	25.7856	17.3958	38.0148	7.8684	6.7308	1.5168	33.891	6.162	2.8914	23.937	67.5924	19.9554	49.4382	7.1574	9.7644	21.1404	20.4294	57.2118	32.7534	24.3636			5	1.6864		2.9649	1.56798
		count	30	5	28	4	3	3	56	1	1	12	43	39	26	5	2	24	48	61	45	38			55	31.7152		1.73418	0.794257
Q5PQK5	300	predicted	16.32	11.01	24.06	4.98	4.26	0.96	21.45	3.9	1.83	15.15	42.78	12.63	31.29	4.53	6.18	13.38	12.93	36.21	20.73	15.42			57	29.5392		1.92964	0.948331
		count	20	9	10	3	1	1	36	7	1	11	59	22	38	6	8	29	3	12	8	16			8	8.3776		0.954927	-0.066537
Q6AXS3	274	predicted	14.9056	10.0558	21.9748	4.5484	3.8908	0.8768	19.591	3.562	1.6714	13.837	39.0724	11.5354	28.5782	4.1374	5.6444	12.2204	11.8094	33.0718	18.9334	14.0836			22	17.8432		1.23296	0.302129
		count	13	4	8	4	1	0	13	5	1	16	46	7	53	1	6	9	13	20	38	16			9	6.4736		1.39026	0.475357
D3ZHM7	627	predicted	34.1088	23.0109	50.2854	10.4082	8.9034	2.0064	44.8305	8.151	3.8247	31.6635	89.4102	26.3967	65.3961	9.4677	12.9162	27.9642	27.0237	75.6789	43.3257	32.2278			3	2.5024		1.19885	0.26165
		count	31	25	35	9	4	2	35	8	7	38	76	35	62	10	26	39	28	31	99	27			30	29.1584		1.02886	0.0410509
M0R623	252	predicted	13.7088	9.2484	20.2104	4.1832	3.5784	0.8064	18.018	3.276	1.5372	12.726	35.9352	10.6092	26.2836	3.8052	5.1912	11.2392	10.8612	30.4164	17.4132	12.9528			40	22.304		1.7934	0.842698
		count	14	7	17	2	3	0	17	12	1	14	27	32	41	4	7	7	10	12	16	9			29	16.1568		1.79491	0.843911
F1M8B7	200	predicted	10.88	7.34	16.04	3.32	2.84	0.64	14.3	2.6	1.22	10.1	28.52	8.42	20.86	3.02	4.12	8.92	8.62	24.14	13.82	10.28			45	24.9696		1.80219	0.849752
		count	11	13	9	4	0	0	17	15	0	14	18	9	25	0	8	15	7	3	16	16			3	4.2432		0.707014	-0.50019
D3ZDM7	31	predicted	1.6864	1.1377	2.4862	0.5146	0.4402	0.0992	2.2165	0.403	0.1891	1.5655	4.4206	1.3051	3.2333	0.4681	0.6386	1.3826	1.3361	3.7417	2.1421	1.5934			3	1.904		1.57563	0.655929
		count	5	1	3	0	0	0	1	1	0	1	2	3	4	0	0	1	2	3	3	1			2	7.072		0.282805	-1.82212
F1LPE9	583	predicted	31.7152	21.3961	46.7566	9.6778	8.2786	1.8656	41.6845	7.579	3.5563	29.4415	83.1358	24.5443	60.8069	8.8033	12.0098	26.0018	25.1273	70.3681	40.2853	29.9662			8	5.6576		1.41403	0.49981
		count	55	11	17	3	5	1	38	24	2	33	77	45	69	15	19	39	21	12	65	32			52	36.8288		1.41194	0.497677
Q8K3M6	543	predicted	29.5392	19.9281	43.5486	9.0138	7.7106	1.7376	38.8245	7.059	3.3123	27.4215	77.4318	22.8603	56.6349	8.1993	11.1858	24.2178	23.4033	65.5401	37.5213	27.9102			40	40.528		0.986972	-0.018919
		count	57	13	16	3	4	1	33	14	2	32	62	44	54	32	32	37	23	14	44	24			52	41.1264		1.26439	0.338447
Q5RKH0	154	predicted	8.3776	5.6518	12.3508	2.5564	2.1868	0.4928	11.011	2.002	0.9394	7.777	21.9604	6.4834	16.0622	2.3254	3.1724	6.8684	6.6374	18.5878	10.6414	7.9156			43	33.6736		1.27696	0.352719
		count	8	3	8	2	0	0	12	4	1	12	11	13	19	1	5	7	12	7	22	7			22	15.5584		1.41403	0.49981
D3ZD48	328	predicted	17.8432	12.0376	26.3056	5.4448	4.6576	1.0496	23.452	4.264	2.0008	16.564	46.7728	13.8088	34.2104	4.9528	6.7568	14.6288	14.1368	39.5896	22.6648	16.8592			31	18.496		1.67604	0.745055
		count	22	7	10	19	3	2	11	12	2	19	21	21	35	8	13	10	18	24	54	17			38	32.6944		1.16228	0.216956
A4GW50	119	predicted	6.4736	4.3673	9.5438	1.9754	1.6898	0.3808	8.5085	1.547	0.7259	6.0095	16.9694	5.0099	12.4117	1.7969	2.4514	5.3074	5.1289	14.3633	8.2229	6.1166			27	19.856		1.35979	0.443384
		count	9	2	4	5	2	1	8	6	0	4	14	9	10	4	5	5	3	7	8	13			5	4.0256		1.24205	0.312724
F1LMV9	46	predicted	2.5024	1.6882	3.6892	0.7636	0.6532	0.1472	3.289	0.598	0.2806	2.323	6.5596	1.9366	4.7978	0.6946	0.9476	2.0516	1.9826	5.5522	3.1786	2.3644			26	24.6976		1.05273	0.0741408
		count	3	2	7	1	0	1	1	2	1	1	2	2	7	0	6	0	1	4	3	2			20	19.5296		1.02409	0.0343376
F1LN69	536	predicted	29.1584	19.6712	42.9872	8.8976	7.6112	1.7152	38.324	6.968	3.2696	27.068	76.4336	22.5656	55.9048	8.0936	11.0416	23.9056	23.1016	64.6952	37.0376	27.5504			2	4.624		0.432526	-1.20914
		count	30	8	25	2	11	4	40	5	0	26	37	42	25	11	19	55	39	75	56	26			13	5.6032		2.3201	1.21419
Q5FVC2	410	predicted	22.304	15.047	32.882	6.806	5.822	1.312	29.315	5.33	2.501	20.705	58.466	17.261	42.763	6.191	8.446	18.286	17.671	49.487	28.331	21.074			1	1.088		0.919118	-0.121679
		count	40	8	11	8	3	2	39	5	4	24	44	50	14	4	14	22	21	31	43	23			0	0.1632		0	#NUM!
G3V717	297	predicted	16.1568	10.8999	23.8194	4.9302	4.2174	0.9504	21.2355	3.861	1.8117	14.9985	42.3522	12.5037	30.9771	4.4847	6.1182	13.2462	12.8007	35.8479	20.5227	15.2658			3	4.5152		0.664422	-0.589827
		count	29	15	4	4	2	0	35	15	1	13	48	26	31	4	4	21	5	11	16	13			13	8.704		1.49357	0.578761
P62024	459	predicted	24.9696	16.8453	36.8118	7.6194	6.5178	1.4688	32.8185	5.967	2.7999	23.1795	65.4534	19.3239	47.8737	6.9309	9.4554	20.4714	19.7829	55.4013	31.7169	23.5926			43	37.6992		1.14061	0.189803
		count	45	17	17	6	8	2	23	14	7	26	48	42	29	15	12	24	16	33	52	23			3	2.0128		1.49046	0.575759
P14480	78	predicted	4.2432	2.8626	6.2556	1.2948	1.1076	0.2496	5.577	1.014	0.4758	3.939	11.1228	3.2838	8.1354	1.1778	1.6068	3.4788	3.3618	9.4146	5.3898	4.0092			15	28.56		0.52521	-0.929033
		count	3	2	6	0	1	0	8	1	1	6	3	9	8	1	1	3	7	12	4	2			4	7.344		0.544662	-0.876566
P13109	35	predicted	1.904	1.2845	2.807	0.581	0.497	0.112	2.5025	0.455	0.2135	1.7675	4.991	1.4735	3.6505	0.5285	0.721	1.561	1.5085	4.2245	2.4185	1.799			11	7.7792		1.41403	0.49981
		count	3	2	0	0	0	0	5	1	0	1	2	1	4	0	0	1	6	3	4	2			16	23.1744		0.690417	-0.53446
Q3KR94	130	predicted	7.072	4.771	10.426	2.158	1.846	0.416	9.295	1.69	0.793	6.565	18.538	5.473	13.559	1.963	2.678	5.798	5.603	15.691	8.983	6.682			7	6.2016		1.12874	0.174714
		count	2	1	5	3	1	0	4	2	1	3	16	17	8	2	4	9	8	11	21	11		I	11	11.3403	<0.0001	0.969992	-0.0439553
O35552	104	predicted	5.6576	3.8168	8.3408	1.7264	1.4768	0.3328	7.436	1.352	0.6344	5.252	14.8304	4.3784	10.8472	1.5704	2.1424	4.6384	4.4824	12.5528	7.1864	5.3456			4	6.973		0.573641	-0.801779
		count	8	2	6	2	2	0	7	2	2	3	9	7	6	2	3	3	5	15	14	6			6	9.6154		0.623999	-0.680384
A0A0G2K490	677	predicted	36.8288	24.8459	54.2954	11.2382	9.6134	2.1664	48.4055	8.801	4.1297	34.1885	96.5402	28.5017	70.6111	10.2227	13.9462	30.1942	29.1787	81.7139	46.7807	34.7978			13	22.8274		0.569491	-0.812255
		count	52	20	26	8	11	3	37	12	0	24	86	67	33	18	21	57	34	54	80	34			5	22.754		0.219742	-2.18612
D4A644	745	predicted	40.528	27.3415	59.749	12.367	10.579	2.384	53.2675	9.685	4.5445	37.6225	106.237	31.3645	77.7035	11.2495	15.347	33.227	32.1095	89.9215	51.4795	38.293			5	17.3958		0.287426	-1.79874
		count	40	7	26	3	2	4	85	9	6	17	91	83	62	9	13	45	33	101	68	41			9	11.01		0.817439	-0.290818
W0T3G7	756	predicted	41.1264	27.7452	60.6312	12.5496	10.7352	2.4192	54.054	9.828	4.6116	38.178	107.806	31.8276	78.8508	11.4156	15.5736	33.7176	32.5836	91.2492	52.2396	38.8584			4	10.0558		0.39778	-1.32996
		count	52	23	25	10	8	2	64	16	7	28	108	50	92	5	20	41	46	47	67	45			25	23.0109		1.08644	0.119611
D3ZAG3	619	predicted	33.6736	22.7173	49.6438	10.2754	8.7898	1.9808	44.2585	8.047	3.7759	31.2595	88.2694	26.0599	64.5617	9.3469	12.7514	27.6074	26.6789	74.7133	42.7729	31.8166			7	9.2484		0.756888	-0.401849
		count	43	19	19	14	6	7	35	9	3	40	82	36	82	7	21	21	22	35	74	44			13	7.34		1.77112	0.82466
A0A096MK30	286	predicted	15.5584	10.4962	22.9372	4.7476	4.0612	0.9152	20.449	3.718	1.7446	14.443	40.7836	12.0406	29.8298	4.3186	5.8916	12.7556	12.3266	34.5202	19.7626	14.7004			1	1.1377		0.878966	-0.18612
		count	22	7	4	1	1	1	34	12	0	11	59	23	37	5	8	27	3	4	11	16			11	21.3961		0.514112	-0.959844
G3V8L9	340	predicted	18.496	12.478	27.268	5.644	4.828	1.088	24.31	4.42	2.074	17.17	48.484	14.314	35.462	5.134	7.004	15.164	14.654	41.038	23.494	17.476			13	19.9281		0.652345	-0.616293
		count	31	8	28	3	4	0	24	5	0	21	53	25	34	5	6	9	19	13	29	23			3	5.6518		0.530804	-0.913748
P70501	601	predicted	32.6944	22.0567	48.2002	9.9766	8.5342	1.9232	42.9715	7.813	3.6661	30.3505	85.7026	25.3021	62.6843	9.0751	12.3806	26.8046	25.9031	72.5407	41.5291	30.8914			7	12.0376		0.581511	-0.782121
		count	38	14	14	5	25	2	51	11	0	33	59	44	37	11	16	41	62	34	70	34			2	4.3673		0.457949	-1.12674
Q6MG13	365	predicted	19.856	13.3955	29.273	6.059	5.183	1.168	26.0975	4.745	2.2265	18.4325	52.049	15.3665	38.0695	5.5115	7.519	16.279	15.7315	44.0555	25.2215	18.761			2	1.6882		1.18469	0.244514
		count	27	3	13	3	8	2	44	6	1	18	66	46	39	4	4	18	18	15	20	10			8	19.6712		0.406686	-1.29801
D3ZTH8	74	predicted	4.0256	2.7158	5.9348	1.2284	1.0508	0.2368	5.291	0.962	0.4514	3.737	10.5524	3.1154	7.7182	1.1174	1.5244	3.3004	3.1894	8.9318	5.1134	3.8036			8	15.047		0.531667	-0.911404
		count	5	1	2	1	2	0	10	1	0	1	3	9	18	3	1	1	1	9	3	3			15	10.8999		1.37616	0.460648
F1LV13	454	predicted	24.6976	16.6618	36.4108	7.5364	6.4468	1.4528	32.461	5.902	2.7694	22.927	64.7404	19.1134	47.3522	6.8554	9.3524	20.2484	19.5674	54.7978	31.3714	23.3356			17	16.8453		1.00918	0.0131886
		count	26	21	16	9	1	0	42	45	1	15	42	43	16	6	18	8	90	28	20	7			2	2.8626		0.698666	-0.517326
D4ABT8	359	predicted	19.5296	13.1753	28.7918	5.9594	5.0978	1.1488	25.6685	4.667	2.1899	18.1295	51.1934	15.1139	37.4437	5.4209	7.3954	16.0114	15.4729	43.3313	24.8069	18.4526			2	1.2845		1.55703	0.638793
		count	20	2	12	1	10	1	29	6	1	28	66	33	21	3	12	16	42	29	18	9			1	4.771		0.2096	-2.25429
G3V6I9	85	predicted	4.624	3.1195	6.817	1.411	1.207	0.272	6.0775	1.105	0.5185	4.2925	12.121	3.5785	8.8655	1.2835	1.751	3.791	3.6635	10.2595	5.8735	4.369			2	3.8168		0.523999	-0.932364
		count	2	4	6	3	2	0	2	4	0	3	7	11	14	2	4	4	3	4	8	2			20	24.8459		0.804962	-0.313008
P17078	103	predicted	5.6032	3.7801	8.2606	1.7098	1.4626	0.3296	7.3645	1.339	0.6283	5.2015	14.6878	4.3363	10.7429	1.5553	2.1218	4.5938	4.4393	12.4321	7.1173	5.2942			7	27.3415		0.256021	-1.96567
		count	13	3	4	1	4	0	8	2	0	2	6	13	25	1	2	5	4	3	2	5			23	27.7452		0.828972	-0.270604
Q6PDV7	20	predicted	1.088	0.734	1.604	0.332	0.284	0.064	1.43	0.26	0.122	1.01	2.852	0.842	2.086	0.302	0.412	0.892	0.862	2.414	1.382	1.028			19	22.7173		0.836367	-0.257792
		count	1	0	0	0	2	1	2	1	2	0	0	5	2	1	0	0	1	1	1	0			7	10.4962		0.666908	-0.58444
P62246	3	predicted	0.1632	0.1101	0.2406	0.0498	0.0426	0.0096	0.2145	0.039	0.0183	0.1515	0.4278	0.1263	0.3129	0.0453	0.0618	0.1338	0.1293	0.3621	0.2073	0.1542			8	12.478		0.641128	-0.641315
		count	0	0	1	0	0	0	0	1	0	0	0	1	0	0	0	0	0	0	0	0			14	22.0567		0.634728	-0.65579
P49242	83	predicted	4.5152	3.0461	6.6566	1.3778	1.1786	0.2656	5.9345	1.079	0.5063	4.1915	11.8358	3.4943	8.6569	1.2533	1.7098	3.7018	3.5773	10.0181	5.7353	4.2662			3	13.3955		0.223956	-2.15871
		count	3	2	8	0	2	0	6	2	0	3	7	3	12	2	2	6	11	3	5	6			1	2.7158		0.368216	-1.44138
M0RD75	160	predicted	8.704	5.872	12.832	2.656	2.272	0.512	11.44	2.08	0.976	8.08	22.816	6.736	16.688	2.416	3.296	7.136	6.896	19.312	11.056	8.224			21	16.6618		1.26037	0.333845
		count	13	6	7	2	3	0	11	2	1	4	10	26	27	2	4	7	6	9	12	8			2	13.1753		0.151799	-2.71976
M0R6E6	693	predicted	37.6992	25.4331	55.5786	11.5038	9.8406	2.2176	49.5495	9.009	4.2273	34.9965	98.8218	29.1753	72.2799	10.4643	14.2758	30.9078	29.8683	83.6451	47.8863	35.6202			4	3.1195		1.28226	0.358685
		count	43	16	31	13	4	5	49	14	9	49	110	81	56	8	11	39	42	34	57	22			3	3.7801		0.79363	-0.333462
A8USQ2	37	predicted	2.0128	1.3579	2.9674	0.6142	0.5254	0.1184	2.6455	0.481	0.2257	1.8685	5.2762	1.5577	3.8591	0.5587	0.7622	1.6502	1.5947	4.4659	2.5567	1.9018			0	0.734		0	#NUM!
		count	3	1	1	0	0	0	0	4	0	0	3	5	5	1	4	3	4	1	0	2			0	0.1101		0	#NUM!
Q5RKG9	525	predicted	28.56	19.2675	42.105	8.715	7.455	1.68	37.5375	6.825	3.2025	26.5125	74.865	22.1025	54.7575	7.9275	10.815	23.415	22.6275	63.3675	36.2775	26.985			2	3.0461		0.656577	-0.606963
		count	15	7	12	7	18	7	30	3	2	71	37	72	37	5	11	16	43	42	62	28			6	5.872		1.0218	0.0311105
D4A5S9	135	predicted	7.344	4.9545	10.827	2.241	1.917	0.432	9.6525	1.755	0.8235	6.8175	19.251	5.6835	14.0805	2.0385	2.781	6.021	5.8185	16.2945	9.3285	6.939			16	25.4331		0.629101	-0.668635
		count	4	3	9	1	1	0	7	5	0	12	18	4	5	4	12	4	9	12	15	10			1	1.3579		0.736431	-0.441377
D4A7J8	143	predicted	7.7792	5.2481	11.4686	2.3738	2.0306	0.4576	10.2245	1.859	0.8723	7.2215	20.3918	6.0203	14.9149	2.1593	2.9458	6.3778	6.1633	17.2601	9.8813	7.3502			7	19.2675		0.363306	-1.46074
		count	11	5	7	2	4	1	10	2	0	7	18	12	18	2	2	5	9	5	12	11			3	4.9545		0.60551	-0.723777
A0A0G2K904	426	predicted	23.1744	15.6342	34.1652	7.0716	6.0492	1.3632	30.459	5.538	2.5986	21.513	60.7476	17.9346	44.4318	6.4326	8.7756	18.9996	18.3606	51.4182	29.4366	21.8964			5	5.2481		0.952726	-0.0698671
		count	16	16	14	5	1	1	42	3	2	43	67	5	54	9	14	14	36	11	48	25			16	15.6342		1.0234	0.0333665
Q5U2R4	114	predicted	6.2016	4.1838	9.1428	1.8924	1.6188	0.3648	8.151	1.482	0.6954	5.757	16.2564	4.7994	11.8902	1.7214	2.3484	5.0844	4.9134	13.7598	7.8774	5.8596			1	4.1838		0.239017	-2.06481
		count	7	1	5	2	0	2	6	7	1	5	11	7	20	2	5	4	4	5	14	6		V	10	24.7818	<0.0001	0.403522	-1.30928
																									9	15.238		0.590629	-0.759677
																									9	21.0124		0.428319	-1.22324
																									21	49.8844		0.420973	-1.2482
																									23	49.724		0.462553	-1.11231
																									28	38.0148		0.736555	-0.441134
																									10	24.06		0.415628	-1.26664
																									8	21.9748		0.364053	-1.45778
																									35	50.2854		0.696027	-0.522785
																									17	20.2104		0.841151	-0.249563
																									9	16.04		0.561097	-0.833677
																									3	2.4862		1.20666	0.27102
																									17	46.7566		0.363585	-1.45964
																									16	43.5486		0.367406	-1.44455
																									8	12.3508		0.647731	-0.626533
																									10	26.3056		0.380147	-1.39537
																									4	9.5438		0.41912	-1.25456
																									7	3.6892		1.89743	0.924047
																									25	42.9872		0.581568	-0.781979
																									11	32.882		0.33453	-1.57979
																									4	23.8194		0.16793	-2.57407
																									17	36.8118		0.461808	-1.11463
																									6	6.2556		0.959141	-0.0601858
																									0	2.807		0	#NUM!
																									5	10.426		0.47957	-1.06019
																									6	8.3408		0.719355	-0.475223
																									26	54.2954		0.478862	-1.06232
																									26	59.749		0.435154	-1.2004
																									25	60.6312		0.412329	-1.27813
																									19	49.6438		0.382727	-1.38561
																									4	22.9372		0.174389	-2.51962
																									28	27.268		1.02684	0.0382179
																									14	48.2002		0.290455	-1.78361
																									13	29.273		0.444095	-1.17106
																									2	5.9348		0.336995	-1.5692
																									16	36.4108		0.43943	-1.18629
																									12	28.7918		0.416785	-1.26262
																									6	6.817		0.880153	-0.184174
																									4	8.2606		0.484226	-1.04625
																									0	1.604		0	#NUM!
																									1	0.2406		4.15628	2.05529
																									8	6.6566		1.20181	0.265215
																									7	12.832		0.545511	-0.874319
																									31	55.5786		0.557769	-0.842261
																									1	2.9674		0.336995	-1.5692
																									12	42.105		0.285002	-1.81096
																									9	10.827		0.831255	-0.266637
																									7	11.4686		0.610362	-0.712262
																									14	34.1652		0.409774	-1.2871
																									5	9.1428		0.546878	-0.870708
																								F	2	5.1294	0.0002	0.389909	-1.35879
																									3	3.154		0.951173	-0.0722202
																									1	4.3492		0.229927	-2.12075
																									3	10.3252		0.290551	-1.78314
																									4	10.292		0.388651	-1.36345
																									4	7.8684		0.508363	-0.97607
																									3	4.98		0.60241	-0.731183
																									4	4.5484		0.87943	-0.185359
																									9	10.4082		0.864703	-0.209724
																									2	4.1832		0.478103	-1.06461
																									4	3.32		1.20482	0.268817
																									0	0.5146		0	#NUM!
																									3	9.6778		0.309988	-1.68972
																									3	9.0138		0.332823	-1.58717
																									2	2.5564		0.78235	-0.354114
																									19	5.4448		3.48957	1.80305
																									5	1.9754		2.53113	1.33978
																									1	0.7636		1.30959	0.389111
																									2	8.8976		0.22478	-2.15342
																									8	6.806		1.17543	0.233193
																									4	4.9302		0.811326	-0.301646
																									6	7.6194		0.787464	-0.344715
																									0	1.2948		0	#NUM!
																									0	0.581		0	#NUM!
																									3	2.158		1.39018	0.475268
																									2	1.7264		1.15848	0.212233
																									8	11.2382		0.711858	-0.490339
																									3	12.367		0.242581	-2.04346
																									10	12.5496		0.796838	-0.327641
																									14	10.2754		1.36248	0.446232
																									1	4.7476		0.210633	-2.2472
																									3	5.644		0.531538	-0.911755
																									5	9.9766		0.501173	-0.99662
																									3	6.059		0.495131	-1.01412
																									1	1.2284		0.814067	-0.29678
																									9	7.5364		1.1942	0.256049
																									1	5.9594		0.167802	-2.57517
																									3	1.411		2.12615	1.08824
																									1	1.7098		0.584864	-0.773828
																									0	0.332		0	#NUM!
																									0	0.0498		0	#NUM!
																									0	1.3778		0	#NUM!
																									2	2.656		0.753012	-0.409255
																									13	11.5038		1.13006	0.176401
																									0	0.6142		0	#NUM!
																									7	8.715		0.803213	-0.316146
																									1	2.241		0.446229	-1.16414
																									2	2.3738		0.842531	-0.247198
																									5	7.0716		0.707054	-0.500109
																									2	1.8924		1.05686	0.0797829
																								Y	6	4.3878	0.0297	1.36743	0.451465
																									4	2.698		1.48258	0.56811
																									0	3.7204		0	#NUM!
																									1	8.8324		0.11322	-3.14281
																									2	8.804		0.227169	-2.13816
																									3	6.7308		0.445712	-1.16582
																									1	4.26		0.234742	-2.09085
																									1	3.8908		0.257017	-1.96007
																									4	8.9034		0.449267	-1.15436
																									3	3.5784		0.838364	-0.254352
																									0	2.84		0	#NUM!
																									0	0.4402		0	#NUM!
																									5	8.2786		0.603967	-0.727459
																									4	7.7106		0.518766	-0.946843
																									0	2.1868		0	#NUM!
																									3	4.6576		0.644109	-0.634624
																									2	1.6898		1.18357	0.243147
																									0	0.6532		0	#NUM!
																									11	7.6112		1.44524	0.531308
																									3	5.822		0.515287	-0.956552
																									2	4.2174		0.474226	-1.07635
																									8	6.5178		1.22741	0.295615
																									1	1.1076		0.902853	-0.147437
																									0	0.497		0	#NUM!
																									1	1.846		0.541712	-0.884403
																									2	1.4768		1.35428	0.437526
																									11	9.6134		1.14424	0.194385
																									2	10.579		0.189054	-2.40313
																									8	10.7352		0.745212	-0.424277
																									6	8.7898		0.682609	-0.550868
																									1	4.0612		0.246233	-2.02191
																									4	4.828		0.8285	-0.271426
																									25	8.5342		2.92939	1.5506
																									8	5.183		1.54351	0.626213
																									2	1.0508		1.90331	0.928512
																									1	6.4468		0.155116	-2.68858
																									10	5.0978		1.96163	0.972053
																									2	1.207		1.657	0.728574
																									4	1.4626		2.73486	1.45146
																									2	0.284		7.04225	2.81604
																									0	0.0426		0	#NUM!
																									2	1.1786		1.69693	0.762926
																									3	2.272		1.32042	0.401
																									4	9.8406		0.406479	-1.29875
																									0	0.5254		0	#NUM!
																									18	7.455		2.41449	1.27172
																									1	1.917		0.521648	-0.93885
																									4	2.0306		1.96986	0.978094
																									1	6.0492		0.165311	-2.59674
																									0	1.6188		0	#NUM!
																								W	2	0.9888	0.2269	2.02265	1.01625
																									1	0.608		1.64474	0.717857
																									1	0.8384		1.19275	0.254289
																									4	1.9904		2.00965	1.00694
																									3	1.984		1.5121	0.59655
																									3	1.5168		1.97785	0.983932
																									1	0.96		1.04167	0.0588937
																									0	0.8768		0	#NUM!
																									2	2.0064		0.99681	-0.00460925
																									0	0.8064		0	#NUM!
																									0	0.64		0	#NUM!
																									0	0.0992		0	#NUM!
																									1	1.8656		0.536021	-0.89964
																									1	1.7376		0.575506	-0.797096
																									0	0.4928		0	#NUM!
																									2	1.0496		1.90549	0.93016
																									1	0.3808		2.62605	1.39289
																									1	0.1472		6.79348	2.76415
																									4	1.7152		2.33209	1.22162
																									2	1.312		1.52439	0.608232
																									0	0.9504		0	#NUM!
																									2	1.4688		1.36166	0.445362
																									0	0.2496		0	#NUM!
																									0	0.112		0	#NUM!
																									0	0.416		0	#NUM!
																									0	0.3328		0	#NUM!
																									3	2.1664		1.38479	0.469663
																									4	2.384		1.67785	0.746616
																									2	2.4192		0.82672	-0.27453
																									7	1.9808		3.53393	1.82127
																									1	0.9152		1.09266	0.127841
																									0	1.088		0	#NUM!
																									2	1.9232		1.03993	0.0564912
																									2	1.168		1.71233	0.77596
																									0	0.2368		0	#NUM!
																									0	1.4528		0	#NUM!
																									1	1.1488		0.870474	-0.200128
																									0	0.272		0	#NUM!
																									0	0.3296		0	#NUM!
																									1	0.064		15.625	3.96578
																									0	0.0096		0	#NUM!
																									0	0.2656		0	#NUM!
																									0	0.512		0	#NUM!
																									5	2.2176		2.25469	1.17293
																									0	0.1184		0	#NUM!
																									7	1.68		4.16667	2.05889
																									0	0.432		0	#NUM!
																									1	0.4576		2.18531	1.12784
																									1	1.3632		0.733568	-0.446997
																									2	0.3648		5.48246	2.45482
																								A	19	22.0935	0.226	0.859981	-0.217623
																									21	13.585		1.54582	0.628375
																									23	18.733		1.22778	0.296052
																									58	44.473		1.30416	0.383123
																									87	44.33		1.96255	0.972732
																									56	33.891		1.65236	0.724525
																									36	21.45		1.67832	0.747019
																									13	19.591		0.66357	-0.591679
																									35	44.8305		0.780718	-0.357126
																									17	18.018		0.943501	-0.0839041
																									17	14.3		1.18881	0.24952
																									1	2.2165		0.451162	-1.14828
																									38	41.6845		0.91161	-0.133512
																									33	38.8245		0.849979	-0.234501
																									12	11.011		1.08982	0.124089
																									11	23.452		0.469043	-1.09221
																									8	8.5085		0.940236	-0.0889048
																									1	3.289		0.304044	-1.71765
																									40	38.324		1.04373	0.0617519
																									39	29.315		1.33038	0.411835
																									35	21.2355		1.64818	0.720877
																									23	32.8185		0.700824	-0.512875
																									8	5.577		1.43446	0.520511
																									5	2.5025		1.998	0.998558
																									4	9.295		0.430339	-1.21645
																									7	7.436		0.941366	-0.0871718
																									37	48.4055		0.764376	-0.387646
																									85	53.2675		1.59572	0.674207
																									64	54.054		1.184	0.243671
																									35	44.2585		0.790809	-0.3386
																									34	20.449		1.66267	0.733504
																									24	24.31		0.987248	-0.0185155
																									51	42.9715		1.18683	0.247117
																									44	26.0975		1.68599	0.753592
																									10	5.291		1.89	0.918388
																									42	32.461		1.29386	0.371682
																									29	25.6685		1.12979	0.176054
																									2	6.0775		0.329083	-1.60348
																									8	7.3645		1.08629	0.119412
																									2	1.43		1.3986	0.483985
																									0	0.2145		0	#NUM!
																									6	5.9345		1.01104	0.015836
																									11	11.44		0.961538	-0.0565835
																									49	49.5495		0.98891	-0.0160888
																									0	2.6455		0	#NUM!
																									30	37.5375		0.799201	-0.32337
																									7	9.6525		0.725201	-0.463548
																									10	10.2245		0.978043	-0.0320303
																									42	30.459		1.3789	0.463521
																									6	8.151		0.736106	-0.442015
																								M	9	4.017	<0.0001	2.24048	1.16381
																									3	2.47		1.21457	0.280451
																									5	3.406		1.468	0.55385
																									11	8.086		1.36038	0.444005
																									4	8.06		0.496278	-1.01078
																									1	6.162		0.162285	-2.6234
																									7	3.9		1.79487	0.843881
																									5	3.562		1.40371	0.489241
																									8	8.151		0.981475	-0.0269771
																									12	3.276		3.663	1.87303
																									15	2.6		5.76923	2.52838
																									1	0.403		2.48139	1.31115
																									24	7.579		3.16664	1.66295
																									14	7.059		1.98328	0.987891
																									4	2.002		1.998	0.998558
																									12	4.264		2.81426	1.49276
																									6	1.547		3.87847	1.95549
																									2	0.598		3.34448	1.74178
																									5	6.968		0.717566	-0.478817
																									5	5.33		0.938086	-0.0922074
																									15	3.861		3.885	1.95792
																									14	5.967		2.34624	1.23035
																									1	1.014		0.986193	-0.0200577
																									1	0.455		2.1978	1.13606
																									2	1.69		1.18343	0.242977
																									2	1.352		1.47929	0.564905
																									12	8.801		1.36348	0.447295
																									9	9.685		0.929272	-0.105827
																									16	9.828		1.628	0.703102
																									9	8.047		1.11843	0.161474
																									12	3.718		3.22754	1.69044
																									5	4.42		1.13122	0.177882
																									11	7.813		1.40791	0.493555
																									6	4.745		1.26449	0.338554
																									1	0.962		1.0395	0.0558912
																									45	5.902		7.62453	2.93065
																									6	4.667		1.28562	0.362467
																									4	1.105		3.61991	1.85595
																									2	1.339		1.49365	0.578844
																									1	0.26		3.84615	1.94342
																									1	0.039		25.641	4.68038
																									2	1.079		1.85357	0.890305
																									2	2.08		0.961538	-0.0565835
																									14	9.009		1.554	0.635988
																									4	0.481		8.31601	3.05589
																									3	6.825		0.43956	-1.18587
																									5	1.755		2.849	1.51046
																									2	1.859		1.07585	0.105473
																									3	5.538		0.541712	-0.884403
																									7	1.482		4.72335	2.23981
																								C	4	1.8849	0.1117	2.12213	1.08551
																									1	1.159		0.862813	-0.212881
																									1	1.5982		0.625704	-0.676448
																									3	3.7942		0.790681	-0.338833
																									6	3.782		1.58646	0.665813
																									1	2.8914		0.345853	-1.53177
																									1	1.83		0.546448	-0.871844
																									1	1.6714		0.598301	-0.741057
																									7	3.8247		1.83021	0.872008
																									1	1.5372		0.650533	-0.620305
																									0	1.22		0	#NUM!
																									0	0.1891		0	#NUM!
																									2	3.5563		0.562382	-0.830377
																									2	3.3123		0.60381	-0.727833
																									1	0.9394		1.06451	0.0901885
																									2	2.0008		0.9996	-0.000576963
																									0	0.7259		0	#NUM!
																									1	0.2806		3.56379	1.83341
																									0	3.2696		0	#NUM!
																									4	2.501		1.59936	0.677495
																									1	1.8117		0.551968	-0.857344
																									7	2.7999		2.50009	1.32198
																									1	0.4758		2.10172	1.07157
																									0	0.2135		0	#NUM!
																									1	0.793		1.26103	0.334607
																									2	0.6344		3.15259	1.65654
																									0	4.1297		0	#NUM!
																									6	4.5445		1.32028	0.400841
																									7	4.6116		1.51791	0.602088
																									3	3.7759		0.794513	-0.331858
																									0	1.7446		0	#NUM!
																									0	2.074		0	#NUM!
																									0	3.6661		0	#NUM!
																									1	2.2265		0.449135	-1.15478
																									0	0.4514		0	#NUM!
																									1	2.7694		0.361089	-1.46957
																									1	2.1899		0.456642	-1.13086
																									0	0.5185		0	#NUM!
																									0	0.6283		0	#NUM!
																									2	0.122		16.3934	4.03505
																									0	0.0183		0	#NUM!
																									0	0.5063		0	#NUM!
																									1	0.976		1.02459	0.0350469
																									9	4.2273		2.12902	1.09019
																									0	0.2257		0	#NUM!
																									2	3.2025		0.624512	-0.679199
																									0	0.8235		0	#NUM!
																									0	0.8723		0	#NUM!
																									2	2.5986		0.769645	-0.377735
																									1	0.6954		1.43802	0.524085
																								D	17	15.6045	0.901	1.08943	0.123573
																									20	9.595		2.08442	1.05965
																									11	13.231		0.831381	-0.266419
																									22	31.411		0.700392	-0.513766
																									13	31.31		0.415203	-1.26811
																									12	23.937		0.501316	-0.996208
																									11	15.15		0.726073	-0.461814
																									16	13.837		1.15632	0.209541
																									38	31.6635		1.20012	0.263179
																									14	12.726		1.10011	0.137648
																									14	10.1		1.38614	0.471072
																									1	1.5655		0.638774	-0.646624
																									33	29.4415		1.12087	0.164615
																									32	27.4215		1.16697	0.222764
																									12	7.777		1.54301	0.625749
																									19	16.564		1.14707	0.197948
																									4	6.0095		0.665613	-0.587245
																									1	2.323		0.430478	-1.21599
																									26	27.068		0.960544	-0.0580767
																									24	20.705		1.15914	0.213055
																									13	14.9985		0.866753	-0.206307
																									26	23.1795		1.12168	0.165662
																									6	3.939		1.52323	0.607133
																									1	1.7675		0.565771	-0.82171
																									3	6.565		0.456969	-1.12983
																									3	5.252		0.571211	-0.807904
																									24	34.1885		0.70199	-0.510477
																									17	37.6225		0.451857	-1.14606
																									28	38.178		0.733407	-0.447315
																									40	31.2595		1.27961	0.355705
																									11	14.443		0.761615	-0.392867
																									21	17.17		1.22306	0.290499
																									33	30.3505		1.0873	0.120746
																									18	18.4325		0.976536	-0.0342549
																									1	3.737		0.267594	-1.90188
																									15	22.927		0.65425	-0.612085
																									28	18.1295		1.54444	0.627088
																									3	4.2925		0.698893	-0.516856
																									2	5.2015		0.384504	-1.37893
																									0	1.01		0	#NUM!
																									0	0.1515		0	#NUM!
																									3	4.1915		0.715734	-0.482504
																									4	8.08		0.49505	-1.01436
																									49	34.9965		1.40014	0.485571
																									0	1.8685		0	#NUM!
																									71	26.5125		2.67798	1.42115
																									12	6.8175		1.76018	0.81572
																									7	7.2215		0.969328	-0.0449436
																									43	21.513		1.99879	0.999128
																									5	5.757		0.868508	-0.203389
																								E	19	44.0634	0.0001	0.431197	-1.21358
																									26	27.094		0.959622	-0.0594618
																									18	37.3612		0.481783	-1.05354
																									70	88.6972		0.789202	-0.341534
																									86	88.412		0.972719	-0.0399055
																									43	67.5924		0.636166	-0.652524
																									59	42.78		1.37915	0.463778
																									46	39.0724		1.1773	0.235484
																									76	89.4102		0.850015	-0.23444
																									27	35.9352		0.751352	-0.412438
																									18	28.52		0.631136	-0.663977
																									2	4.4206		0.452427	-1.14424
																									77	83.1358		0.926195	-0.110611
																									62	77.4318		0.800705	-0.320658
																									11	21.9604		0.500902	-0.997401
																									21	46.7728		0.448979	-1.15528
																									14	16.9694		0.825014	-0.277509
																									2	6.5596		0.304897	-1.71361
																									37	76.4336		0.48408	-1.04668
																									44	58.466		0.752574	-0.410094
																									48	42.3522		1.13335	0.180597
																									48	65.4534		0.733346	-0.447434
																									3	11.1228		0.269716	-1.89049
																									2	4.991		0.400721	-1.31933
																									16	18.538		0.863092	-0.212414
																									9	14.8304		0.606862	-0.720561
																									86	96.5402		0.890821	-0.166793
																									91	106.237		0.856575	-0.223348
																									108	107.806		1.0018	0.00259919
																									82	88.2694		0.928974	-0.106289
																									59	40.7836		1.44666	0.532726
																									53	48.484		1.09314	0.128484
																									59	85.7026		0.688427	-0.538624
																									66	52.049		1.26804	0.342596
																									3	10.5524		0.284296	-1.81454
																									42	64.7404		0.648745	-0.624277
																									66	51.1934		1.28923	0.366508
																									7	12.121		0.57751	-0.792082
																									6	14.6878		0.408502	-1.29158
																									0	2.852		0	#NUM!
																									0	0.4278		0	#NUM!
																									7	11.8358		0.591426	-0.75773
																									10	22.816		0.438289	-1.19005
																									110	98.8218		1.11311	0.154602
																									3	5.2762		0.568591	-0.814537
																									37	74.865		0.494223	-1.01677
																									18	19.251		0.935016	-0.0969365
																									18	20.3918		0.882708	-0.179992
																									67	60.7476		1.10292	0.141334
																									11	16.2564		0.676657	-0.563504
																								R	18	13.0089	<0.0001	1.38367	0.468498
																									6	7.999		0.750094	-0.414857
																									18	11.0302		1.63188	0.706538
																									96	26.1862		3.66605	1.87423
																									118	26.102		4.52073	2.17655
																									39	19.9554		1.95436	0.966695
																									22	12.63		1.74188	0.800649
																									7	11.5354		0.606828	-0.720641
																									35	26.3967		1.32592	0.406997
																									32	10.6092		3.01625	1.59276
																									9	8.42		1.06888	0.0961048
																									3	1.3051		2.29867	1.2008
																									45	24.5443		1.83342	0.874537
																									44	22.8603		1.92473	0.944659
																									13	6.4834		2.00512	1.00369
																									21	13.8088		1.52077	0.604801
																									9	5.0099		1.79644	0.845143
																									2	1.9366		1.03274	0.046474
																									42	22.5656		1.86124	0.896264
																									50	17.261		2.8967	1.53441
																									26	12.5037		2.07938	1.05616
																									42	19.3239		2.17347	1.12
																									9	3.2838		2.74073	1.45456
																									1	1.4735		0.678656	-0.559247
																									17	5.473		3.10616	1.63513
																									7	4.3784		1.59876	0.676951
																									67	28.5017		2.35074	1.23311
																									83	31.3645		2.6463	1.40398
																									50	31.8276		1.57096	0.65165
																									36	26.0599		1.38143	0.466165
																									23	12.0406		1.9102	0.933727
																									25	14.314		1.74654	0.804501
																									44	25.3021		1.73899	0.798246
																									46	15.3665		2.99352	1.58185
																									9	3.1154		2.88887	1.53051
																									43	19.1134		2.24973	1.16975
																									33	15.1139		2.18342	1.12659
																									11	3.5785		3.07391	1.62008
																									13	4.3363		2.99795	1.58398
																									5	0.842		5.93824	2.57004
																									1	0.1263		7.91766	2.98507
																									3	3.4943		0.858541	-0.220041
																									26	6.736		3.85986	1.94855
																									81	29.1753		2.77632	1.47317
																									5	1.5577		3.20986	1.68251
																									72	22.1025		3.25755	1.70379
																									4	5.6835		0.703792	-0.50678
																									12	6.0203		1.99326	0.995127
																									5	17.9346		0.278791	-1.84275
																									7	4.7994		1.45852	0.544501
																								K	19	32.2287	0.226	0.589537	-0.762347
																									21	19.817		1.0597	0.0836508
																									10	27.3266		0.365944	-1.45031
																									21	64.8746		0.323701	-1.62726
																									20	64.666		0.309282	-1.69301
																									26	49.4382		0.525909	-0.927115
																									38	31.29		1.21445	0.280298
																									53	28.5782		1.85456	0.891077
																									62	65.3961		0.948069	-0.0769364
																									41	26.2836		1.55991	0.641461
																									25	20.86		1.19847	0.261189
																									4	3.2333		1.23713	0.306993
																									69	60.8069		1.13474	0.182361
																									54	56.6349		0.953476	-0.0687319
																									19	16.0622		1.1829	0.24233
																									35	34.2104		1.02308	0.0329199
																									10	12.4117		0.805691	-0.311701
																									7	4.7978		1.459	0.544982
																									25	55.9048		0.447189	-1.16104
																									14	42.763		0.327386	-1.61094
																									31	30.9771		1.00074	0.00106613
																									29	47.8737		0.605761	-0.72318
																									8	8.1354		0.983357	-0.0242133
																									4	3.6505		1.09574	0.131906
																									8	13.559		0.590014	-0.761179
																									6	10.8472		0.553138	-0.854288
																									33	70.6111		0.467349	-1.09743
																									62	77.7035		0.797905	-0.325711
																									92	78.8508		1.16676	0.222508
																									82	64.5617		1.2701	0.344945
																									37	29.8298		1.24037	0.310771
																									34	35.462		0.958773	-0.0607392
																									37	62.6843		0.590259	-0.760579
																									39	38.0695		1.02444	0.0348385
																									18	7.7182		2.33215	1.22166
																									16	47.3522		0.337893	-1.56536
																									21	37.4437		0.560842	-0.834334
																									14	8.8655		1.57916	0.659153
																									25	10.7429		2.32712	1.21854
																									2	2.086		0.958773	-0.0607392
																									0	0.3129		0	#NUM!
																									12	8.6569		1.38618	0.471112
																									27	16.688		1.61793	0.694148
																									56	72.2799		0.774766	-0.368168
																									5	3.8591		1.29564	0.373664
																									37	54.7575		0.675707	-0.565531
																									5	14.0805		0.355101	-1.4937
																									18	14.9149		1.20685	0.271243
																									54	44.4318		1.21535	0.281367
																									20	11.8902		1.68206	0.750227
																								H	3	4.6659	0.8783	0.642963	-0.637193
																									1	2.869		0.348554	-1.52055
																									3	3.9562		0.758303	-0.399153
																									15	9.3922		1.59707	0.675427
																									11	9.362		1.17496	0.232615
																									5	7.1574		0.698578	-0.517508
																									6	4.53		1.3245	0.405451
																									1	4.1374		0.241698	-2.04872
																									10	9.4677		1.05622	0.0789141
																									4	3.8052		1.05119	0.0720277
																									0	3.02		0	#NUM!
																									0	0.4681		0	#NUM!
																									15	8.8033		1.70391	0.768846
																									32	8.1993		3.90277	1.9645
																									1	2.3254		0.430034	-1.21748
																									8	4.9528		1.61525	0.691756
																									4	1.7969		2.22606	1.15449
																									0	0.6946		0	#NUM!
																									11	8.0936		1.3591	0.44265
																									4	6.191		0.646099	-0.630172
																									4	4.4847		0.891921	-0.165011
																									15	6.9309		2.16422	1.11385
																									1	1.1778		0.849041	-0.236095
																									0	0.5285		0	#NUM!
																									2	1.963		1.01885	0.0269398
																									2	1.5704		1.27356	0.348868
																									18	10.2227		1.76079	0.816221
																									9	11.2495		0.800036	-0.321864
																									5	11.4156		0.437997	-1.19101
																									7	9.3469		0.748911	-0.417133
																									5	4.3186		1.15778	0.211364
																									5	5.134		0.973899	-0.0381552
																									11	9.0751		1.21211	0.277518
																									4	5.5115		0.725755	-0.462445
																									3	1.1174		2.6848	1.42482
																									6	6.8554		0.875222	-0.192278
																									3	5.4209		0.553414	-0.85357
																									2	1.2835		1.55824	0.639917
																									1	1.5553		0.642963	-0.637193
																									1	0.302		3.31126	1.72738
																									0	0.0453		0	#NUM!
																									2	1.2533		1.59579	0.674268
																									2	2.416		0.827815	-0.27262
																									8	10.4643		0.764504	-0.387404
																									1	0.5587		1.78987	0.839854
																									5	7.9275		0.630716	-0.664938
																									4	2.0385		1.96223	0.972492
																									2	2.1593		0.926226	-0.110564
																									9	6.4326		1.39912	0.484523
																									2	1.7214		1.16185	0.216418
																								N	12	6.3654	0.0005	1.88519	0.914711
																									6	3.914		1.53296	0.616319
																									10	5.3972		1.85281	0.889717
																									10	12.8132		0.780445	-0.357631
																									6	12.772		0.469778	-1.08995
																									2	9.7644		0.204826	-2.28753
																									8	6.18		1.2945	0.372393
																									6	5.6444		1.063	0.0881423
																									26	12.9162		2.01298	1.00933
																									7	5.1912		1.34844	0.431287
																									8	4.12		1.94175	0.957356
																									0	0.6386		0	#NUM!
																									19	12.0098		1.58204	0.661787
																									32	11.1858		2.86077	1.5164
																									5	3.1724		1.57609	0.656353
																									13	6.7568		1.92399	0.9441
																									5	2.4514		2.03965	1.02832
																									6	0.9476		6.33179	2.66261
																									19	11.0416		1.72077	0.78305
																									14	8.446		1.65759	0.729087
																									4	6.1182		0.653787	-0.613107
																									12	9.4554		1.26912	0.343824
																									1	1.6068		0.622355	-0.68419
																									0	0.721		0	#NUM!
																									4	2.678		1.49365	0.578844
																									3	2.1424		1.4003	0.485735
																									21	13.9462		1.50579	0.590517
																									13	15.347		0.847071	-0.239445
																									20	15.5736		1.28422	0.360898
																									21	12.7514		1.64688	0.719734
																									8	5.8916		1.35787	0.441341
																									6	7.004		0.856653	-0.223217
																									16	12.3806		1.29234	0.369991
																									4	7.519		0.531986	-0.910541
																									1	1.5244		0.655996	-0.608242
																									18	9.3524		1.92464	0.944588
																									12	7.3954		1.62263	0.698334
																									4	1.751		2.28441	1.19182
																									2	2.1218		0.942596	-0.0852887
																									0	0.412		0	#NUM!
																									0	0.0618		0	#NUM!
																									2	1.7098		1.16973	0.226172
																									4	3.296		1.21359	0.279284
																									11	14.2758		0.770535	-0.376068
																									4	0.7622		5.24797	2.39176
																									11	10.815		1.01711	0.0244699
																									12	2.781		4.31499	2.10936
																									2	2.9458		0.678933	-0.558659
																									14	8.7756		1.59533	0.673857
																									5	2.3484		2.12911	1.09025
																								Q	24	13.7814	0.0621	1.74148	0.800312
																									4	8.474		0.472032	-1.08304
																									16	11.6852		1.36925	0.453389
																									28	27.7412		1.00933	0.0133966
																									50	27.652		1.80819	0.854544
																									24	21.1404		1.13527	0.183032
																									29	13.38		2.16741	1.11597
																									9	12.2204		0.736473	-0.441295
																									39	27.9642		1.39464	0.479893
																									7	11.2392		0.62282	-0.683113
																									15	8.92		1.68161	0.749847
																									1	1.3826		0.723275	-0.467384
																									39	26.0018		1.4999	0.584863
																									37	24.2178		1.5278	0.611457
																									7	6.8684		1.01916	0.0273809
																									10	14.6288		0.683583	-0.548811
																									5	5.3074		0.942081	-0.0860772
																									0	2.0516		0	#NUM!
																									55	23.9056		2.30072	1.20208
																									22	18.286		1.20311	0.266764
																									21	13.2462		1.58536	0.664811
																									24	20.4714		1.17237	0.229425
																									3	3.4788		0.862366	-0.213627
																									1	1.561		0.640615	-0.642471
																									9	5.798		1.55226	0.63437
																									3	4.6384		0.646775	-0.628665
																									57	30.1942		1.88778	0.91669
																									45	33.227		1.35432	0.437569
																									41	33.7176		1.21598	0.282122
																									21	27.6074		0.760666	-0.394666
																									27	12.7556		2.11672	1.08183
																									9	15.164		0.593511	-0.752653
																									41	26.8046		1.52959	0.613143
																									18	16.279		1.10572	0.144985
																									1	3.3004		0.302994	-1.72264
																									8	20.2484		0.395093	-1.33974
																									16	16.0114		0.999288	-0.00102755
																									4	3.791		1.05513	0.0774215
																									5	4.5938		1.08842	0.12224
																									0	0.892		0	#NUM!
																									0	0.1338		0	#NUM!
																									6	3.7018		1.62083	0.696736
																									7	7.136		0.980942	-0.0277607
																									39	30.9078		1.26182	0.335503
																									3	1.6502		1.81796	0.862322
																									16	23.415		0.683323	-0.549361
																									4	6.021		0.664341	-0.590003
																									5	6.3778		0.783969	-0.351131
																									14	18.9996		0.736858	-0.440542
																									4	5.0844		0.78672	-0.346078
																								G	15	13.3179	0.001	1.1263	0.171596
																									13	8.189		1.5875	0.666752
																									26	11.2922		2.30247	1.20319
																									79	26.8082		2.94686	1.55918
																									34	26.722		1.27236	0.347507
																									48	20.4294		2.34956	1.23239
																									3	12.93		0.232019	-2.10769
																									13	11.8094		1.10082	0.138576
																									28	27.0237		1.03613	0.0512016
																									10	10.8612		0.920709	-0.119184
																									7	8.62		0.812065	-0.300333
																									2	1.3361		1.49689	0.581972
																									21	25.1273		0.835744	-0.258866
																									23	23.4033		0.982767	-0.0250781
																									12	6.6374		1.80794	0.854344
																									18	14.1368		1.27327	0.348541
																									3	5.1289		0.584921	-0.773687
																									1	1.9826		0.504388	-0.987394
																									39	23.1016		1.68819	0.755481
																									21	17.671		1.18839	0.249006
																									5	12.8007		0.390604	-1.35622
																									16	19.7829		0.808779	-0.306182
																									7	3.3618		2.08222	1.05812
																									6	1.5085		3.97746	1.99185
																									8	5.603		1.42781	0.513801
																									5	4.4824		1.11547	0.157657
																									34	29.1787		1.16523	0.220619
																									33	32.1095		1.02773	0.0394658
																									46	32.5836		1.41175	0.497488
																									22	26.6789		0.824622	-0.278196
																									3	12.3266		0.243376	-2.03874
																									19	14.654		1.29657	0.374705
																									62	25.9031		2.39354	1.25914
																									18	15.7315		1.1442	0.194341
																									1	3.1894		0.313539	-1.67329
																									90	19.5674		4.59949	2.20147
																									42	15.4729		2.71442	1.44065
																									3	3.6635		0.818889	-0.28826
																									4	4.4393		0.901043	-0.150332
																									1	0.862		1.16009	0.21424
																									0	0.1293		0	#NUM!
																									11	3.5773		3.07494	1.62056
																									6	6.896		0.87007	-0.200797
																									42	29.8683		1.40617	0.491774
																									4	1.5947		2.50831	1.32671
																									43	22.6275		1.90034	0.926259
																									9	5.8185		1.54679	0.629278
																									9	6.1633		1.46026	0.546222
																									36	18.3606		1.96072	0.971384
																									4	4.9134		0.8141	-0.296722
																								P	20	37.2963	<0.0001	0.536246	-0.899033
																									10	22.933		0.436053	-1.19743
																									37	31.6234		1.17002	0.226533
																									40	75.0754		0.532798	-0.90834
																									28	74.834		0.374161	-1.41827
																									61	57.2118		1.06621	0.0924965
																									12	36.21		0.3314	-1.59335
																									20	33.0718		0.604745	-0.725602
																									31	75.6789		0.409625	-1.28762
																									12	30.4164		0.394524	-1.34182
																									3	24.14		0.124275	-3.00839
																									3	3.7417		0.801775	-0.318731
																									12	70.3681		0.170532	-2.55189
																									14	65.5401		0.21361	-2.22695
																									7	18.5878		0.376591	-1.40893
																									24	39.5896		0.60622	-0.722087
																									7	14.3633		0.487353	-1.03696
																									4	5.5522		0.720435	-0.47306
																									75	64.6952		1.15928	0.213232
																									31	49.487		0.626427	-0.674781
																									11	35.8479		0.306852	-1.70439
																									33	55.4013		0.595654	-0.747454
																									12	9.4146		1.27462	0.350063
																									3	4.2245		0.710143	-0.493818
																									11	15.691		0.701039	-0.512434
																									15	12.5528		1.19495	0.256953
																									54	81.7139		0.660842	-0.597622
																									101	89.9215		1.1232	0.167617
																									47	91.2492		0.515073	-0.957151
																									35	74.7133		0.468457	-1.09401
																									4	34.5202		0.115874	-3.10937
																									13	41.038		0.31678	-1.65845
																									34	72.5407		0.468702	-1.09326
																									15	44.0555		0.34048	-1.55436
																									9	8.9318		1.00764	0.0109741
																									28	54.7978		0.510969	-0.968691
																									29	43.3313		0.669262	-0.579357
																									4	10.2595		0.389883	-1.35889
																									3	12.4321		0.241311	-2.05104
																									1	2.414		0.41425	-1.27143
																									0	0.3621		0	#NUM!
																									3	10.0181		0.299458	-1.73957
																									9	19.312		0.466031	-1.1015
																									34	83.6451		0.406479	-1.29875
																									1	4.4659		0.223919	-2.15895
																									42	63.3675		0.6628	-0.593354
																									12	16.2945		0.736445	-0.441351
																									5	17.2601		0.289685	-1.78744
																									11	51.4182		0.213932	-2.22478
																									5	13.7598		0.363377	-1.46046
																								S	54	21.3519	<0.0001	2.52905	1.33859
																									18	13.129		1.37101	0.45524
																									40	18.1042		2.20943	1.14368
																									59	42.9802		1.37273	0.457043
																									60	42.842		1.40049	0.485937
																									45	32.7534		1.3739	0.45828
																									8	20.73		0.385914	-1.37365
																									38	18.9334		2.00704	1.00507
																									99	43.3257		2.28502	1.19221
																									16	17.4132		0.918843	-0.122109
																									16	13.82		1.15774	0.211314
																									3	2.1421		1.40049	0.485937
																									65	40.2853		1.61349	0.690186
																									44	37.5213		1.17267	0.229794
																									22	10.6414		2.0674	1.04782
																									54	22.6648		2.38255	1.25251
																									8	8.2229		0.972893	-0.0396473
																									3	3.1786		0.943812	-0.083429
																									56	37.0376		1.51198	0.596436
																									43	28.331		1.51777	0.601955
																									16	20.5227		0.779625	-0.359149
																									52	31.7169		1.6395	0.71326
																									4	5.3898		0.742143	-0.430232
																									4	2.4185		1.65392	0.725887
																									21	8.983		2.33775	1.22512
																									14	7.1864		1.94812	0.962086
																									80	46.7807		1.71011	0.774087
																									68	51.4795		1.32091	0.401537
																									67	52.2396		1.28255	0.359017
																									74	42.7729		1.73007	0.790828
																									11	19.7626		0.556607	-0.845269
																									29	23.494		1.23436	0.303761
																									70	41.5291		1.68557	0.753232
																									20	25.2215		0.792974	-0.334654
																									3	5.1134		0.586694	-0.76932
																									20	31.3714		0.637523	-0.64945
																									18	24.8069		0.725605	-0.462745
																									8	5.8735		1.36205	0.44578
																									2	7.1173		0.281005	-1.83133
																									1	1.382		0.723589	-0.466758
																									0	0.2073		0	#NUM!
																									5	5.7353		0.871794	-0.197941
																									12	11.056		1.08538	0.118205
																									57	47.8863		1.19032	0.251349
																									0	2.5567		0	#NUM!
																									62	36.2775		1.70905	0.773193
																									15	9.3285		1.60798	0.685245
																									12	9.8813		1.21442	0.280262
																									48	29.4366		1.63062	0.705423
																									14	7.8774		1.77724	0.829635
																								T	26	15.8826	0.6528	1.63701	0.711065
																									15	9.766		1.53594	0.619123
																									13	13.4668		0.965337	-0.0508955
																									27	31.9708		0.844521	-0.243795
																									9	31.868		0.282415	-1.82411
																									38	24.3636		1.5597	0.641272
																									16	15.42		1.03761	0.0532691
																									16	14.0836		1.13607	0.184056
																									27	32.2278		0.837786	-0.255346
																									9	12.9528		0.69483	-0.525267
																									16	10.28		1.55642	0.638232
																									1	1.5934		0.627589	-0.672108
																									32	29.9662		1.06787	0.0947358
																									24	27.9102		0.859901	-0.217758
																									7	7.9156		0.88433	-0.177344
																									17	16.8592		1.00835	0.0119987
																									13	6.1166		2.12536	1.08771
																									2	2.3644		0.845881	-0.241474
																									26	27.5504		0.943725	-0.0835616
																									23	21.074		1.09139	0.12617
																									13	15.2658		0.851577	-0.231792
																									23	23.5926		0.974882	-0.0367006
																									2	4.0092		0.498853	-1.00331
																									2	1.799		1.11173	0.152805
																									11	6.682		1.64621	0.719152
																									6	5.3456		1.12242	0.166611
																									34	34.7978		0.977073	-0.0334614
																									41	38.293		1.07069	0.0985432
																									45	38.8584		1.15805	0.211699
																									44	31.8166		1.38293	0.467724
																									16	14.7004		1.08841	0.122216
																									23	17.476		1.31609	0.396259
																									34	30.8914		1.10063	0.138329
																									10	18.761		0.533021	-0.907737
																									3	3.8036		0.788726	-0.342403
																									7	23.3356		0.299971	-1.73711
																									9	18.4526		0.487736	-1.03583
																									2	4.369		0.457771	-1.1273
																									5	5.2942		0.94443	-0.0824846
																									0	1.028		0	#NUM!
																									0	0.1542		0	#NUM!
																									6	4.2662		1.4064	0.492011
																									8	8.224		0.972763	-0.0398403
																									22	35.6202		0.617627	-0.695192
																									2	1.9018		1.05164	0.0726345
																									28	26.985		1.03761	0.0532691
																									10	6.939		1.44113	0.5272
																									11	7.3502		1.49656	0.581648
																									25	21.8964		1.14174	0.191234
																									6	5.8596		1.02396	0.0341603

## Sheet: Fig 3C
Fig. 3B. Amino-acidic footprint of disordered regions of Tau-RD* fibril-specific interactors, expressed in fold-changes against the abundance of each amino acid in the folded regions of the whole human proteome
count whole	predicted GLOB/length whole	P value	count/pre	log2	aa	log2
46	50.7222	0.1689	0.906901	-0.140983	L	-0.140983
12	25.7796		0.465484	-1.1032	L	-1.1032		For each protein the number of each amino acid was counted. The expected value was calculated based on Pentony 2010, corrected for length of protein.
22	32.8104		0.670519	-0.57665	L	-0.57665		P value was calculated via Wilcoxon paired non-parmatric t-test.
53	59.5107		0.890596	-0.167157	L	-0.167157
63	58.7574		1.07221	0.100581	L	0.100581
71	66.5415		1.067	0.0935646	L	0.0935646
50	48.7134		1.02641	0.0376094	L	0.0376094
27	31.6386		0.853388	-0.228726	L	-0.228726
45	63.6957		0.706484	-0.501271	L	-0.501271
58	53.2332		1.08955	0.123727	L	0.123727
14	17.8281		0.785277	-0.348726	L	-0.348726
34	28.5417		1.19124	0.252463	L	0.252463
111	79.3476		1.39891	0.484301	L	0.484301
122	80.1009		1.52308	0.606991	L	0.606991
45	46.2024		0.973975	-0.0380428	L	-0.0380428
44	42.8544		1.02673	0.0380602	L	0.0380602
42	38.8368		1.08145	0.112965	L	0.112965
49	40.0923		1.22218	0.289457	L	0.289457
65	75.6648		0.859052	-0.219183	L	-0.219183
125	82.4445		1.51617	0.600433	L	0.600433
61	49.4667		1.23315	0.302352	L	0.302352
60	48.4623		1.23808	0.3081	L	0.3081
33	40.0923		0.823101	-0.280859	L	-0.280859
14	12.8898		1.08613	0.119197	L	0.119197
28	40.0086		0.69985	-0.514883	L	-0.514883
49	46.4535		1.05482	0.0769944	L	0.0769944
82	83.3652		0.983624	-0.0238214	L	-0.0238214
49	68.3829		0.716553	-0.480854	L	-0.480854
53	63.8631		0.8299	-0.26899	L	-0.26899
45	54.0702		0.832251	-0.264909	L	-0.264909
54	48.2949		1.11813	0.161089	L	0.161089
37	32.8104		1.12769	0.173372	L	0.173372
63	71.3124		0.883437	-0.178801	L	-0.178801
41	87.3828		0.4692	-1.09173	L	-1.09173
11	13.0572		0.842447	-0.247342	L	-0.247342
40	57.6693		0.69361	-0.527804	L	-0.527804
50	62.3565		0.801841	-0.318612	L	-0.318612
5	17.9118		0.279146	-1.84091	L	-1.84091
16	7.1982		2.22278	1.15236	L	1.15236
12	10.2951		1.1656	0.221077	L	0.221077
12	10.7973		1.11139	0.152364	L	0.152364
18	22.0968		0.814598	-0.295841	L	-0.295841
23	20.6739		1.11251	0.153823	L	0.153823
54	66.123		0.81666	-0.292193	L	-0.292193
8	12.3876		0.645807	-0.630825	L	-0.630825
27	51.1407		0.527955	-0.921513	L	-0.921513
55	55.5768		0.989622	-0.0150512	L	-0.0150512
48	43.6077		1.10072	0.138452	L	0.138452
27	86.5458		0.311974	-1.6805	L	-1.6805
44	34.6518		1.26978	0.344573	L	0.344573
31	32.9058	<0.0001	0.942083	-0.0860737	I	-0.0860737
16	16.7244		0.956686	-0.0638825	I	-0.0638825
15	21.2856		0.704702	-0.504915	I	-0.504915
16	38.6073		0.414429	-1.2708	I	-1.2708
5	38.1186		0.13117	-2.9305	I	-2.9305
18	43.1685		0.416971	-1.26198	I	-1.26198
26	31.6026		0.822717	-0.281532	I	-0.281532
11	20.5254		0.535921	-0.899907	I	-0.899907
32	41.3223		0.7744	-0.368849	I	-0.368849
35	34.5348		1.01347	0.0193041	I	0.0193041
13	11.5659		1.12399	0.168634	I	0.168634
15	18.5163		0.810097	-0.303833	I	-0.303833
29	51.4764		0.563365	-0.827858	I	-0.827858
36	51.9651		0.692773	-0.529546	I	-0.529546
24	29.9736		0.800705	-0.320658	I	-0.320658
18	27.8016		0.647445	-0.627171	I	-0.627171
25	25.1952		0.992252	-0.0112208	I	-0.0112208
30	26.0097		1.15342	0.205913	I	0.205913
31	49.0872		0.631529	-0.663079	I	-0.663079
36	53.4855		0.67308	-0.571151	I	-0.571151
31	32.0913		0.965994	-0.049914	I	-0.049914
22	31.4397		0.699752	-0.515084	I	-0.515084
23	26.0097		0.884285	-0.177416	I	-0.177416
4	8.3622		0.478343	-1.06388	I	-1.06388
15	25.9554		0.577914	-0.791072	I	-0.791072
26	30.1365		0.862741	-0.213	I	-0.213
43	54.0828		0.795077	-0.330833	I	-0.330833
11	44.3631		0.247954	-2.01186	I	-2.01186
25	41.4309		0.603414	-0.728779	I	-0.728779
22	35.0778		0.627177	-0.673055	I	-0.673055
25	31.3311		0.797929	-0.325667	I	-0.325667
13	21.2856		0.610742	-0.711366	I	-0.711366
27	46.2636		0.583612	-0.776918	I	-0.776918
8	56.6892		0.14112	-2.825	I	-2.825
11	8.4708		1.29858	0.376933	I	0.376933
33	37.4127		0.882053	-0.181062	I	-0.181062
13	40.4535		0.321357	-1.63775	I	-1.63775
10	11.6202		0.86057	-0.216635	I	-0.216635
4	4.6698		0.856568	-0.223361	I	-0.223361
14	6.6789		2.09615	1.06774	I	1.06774
11	7.0047		1.57037	0.651108	I	0.651108
12	14.3352		0.8371	-0.256528	I	-0.256528
10	13.4121		0.745595	-0.423535	I	-0.423535
19	42.897		0.442921	-1.17488	I	-1.17488
7	8.0364		0.871037	-0.199194	I	-0.199194
9	33.1773		0.27127	-1.8822	I	-1.8822
37	36.0552		1.0262	0.0373179	I	0.0373179
27	28.2903		0.954391	-0.0673481	I	-0.0673481
20	56.1462		0.356213	-1.48919	I	-1.48919
12	22.4802		0.533803	-0.90562	I	-0.90562
34	42.42	<0.0001	0.801509	-0.31921	V	-0.31921
16	21.56		0.742115	-0.430285	V	-0.430285
22	27.44		0.801749	-0.318777	V	-0.318777
25	49.77		0.502311	-0.993348	V	-0.993348
28	49.14		0.569801	-0.811471	V	-0.811471
46	55.65		0.826595	-0.274748	V	-0.274748
27	40.74		0.662739	-0.593487	V	-0.593487
14	26.46		0.529101	-0.918386	V	-0.918386
42	53.27		0.788436	-0.342934	V	-0.342934
40	44.52		0.898473	-0.154454	V	-0.154454
11	14.91		0.73776	-0.438777	V	-0.438777
33	23.87		1.38249	0.467267	V	0.467267
35	66.36		0.527426	-0.922959	V	-0.922959
27	66.99		0.403045	-1.31099	V	-1.31099
35	38.64		0.905797	-0.14274	V	-0.14274
24	35.84		0.669643	-0.578536	V	-0.578536
22	32.48		0.67734	-0.562048	V	-0.562048
34	33.53		1.01402	0.0200823	V	0.0200823
60	63.28		0.948167	-0.0767871	V	-0.0767871
49	68.95		0.71066	-0.492769	V	-0.492769
22	41.37		0.531786	-0.911081	V	-0.911081
25	40.53		0.616827	-0.697062	V	-0.697062
29	33.53		0.864897	-0.2094	V	-0.2094
8	10.78		0.742115	-0.430285	V	-0.430285
21	33.46		0.627615	-0.672048	V	-0.672048
45	38.85		1.1583	0.21201	V	0.21201
56	69.72		0.803213	-0.316146	V	-0.316146
30	57.19		0.524567	-0.9308	V	-0.9308
26	53.41		0.4868	-1.0386	V	-1.0386
21	45.22		0.464396	-1.10657	V	-1.10657
23	40.39		0.569448	-0.812364	V	-0.812364
37	27.44		1.3484	0.431245	V	0.431245
24	59.64		0.402414	-1.31325	V	-1.31325
20	73.08		0.273673	-1.86948	V	-1.86948
10	10.92		0.915751	-0.126973	V	-0.126973
39	48.23		0.808625	-0.306457	V	-0.306457
40	52.15		0.767018	-0.382667	V	-0.382667
15	14.98		1.00134	0.00192488	V	0.00192488
8	6.02		1.3289	0.410237	V	0.410237
12	8.61		1.39373	0.478949	V	0.478949
11	9.03		1.21816	0.284706	V	0.284706
23	18.48		1.24459	0.315669	V	0.315669
17	17.29		0.983227	-0.0244031	V	-0.0244031
38	55.3		0.687161	-0.54128	V	-0.54128
10	10.36		0.965251	-0.051024	V	-0.051024
16	42.77		0.374094	-1.41853	V	-1.41853
33	46.48		0.709983	-0.494144	V	-0.494144
27	36.47		0.740335	-0.433751	V	-0.433751
23	72.38		0.317767	-1.65396	V	-1.65396
23	28.98		0.793651	-0.333424	V	-0.333424
12	23.937	<0.0001	0.501316	-0.996208	F	-0.996208
6	12.166		0.493178	-1.01982	F	-1.01982
7	15.484		0.45208	-1.14535	F	-1.14535
7	28.0845		0.249248	-2.00435	F	-2.00435
6	27.729		0.21638	-2.20836	F	-2.20836
19	31.4025		0.605047	-0.72488	F	-0.72488
19	22.989		0.826482	-0.274944	F	-0.274944
8	14.931		0.535798	-0.900239	F	-0.900239
19	30.0595		0.63208	-0.661822	F	-0.661822
15	25.122		0.597086	-0.743989	F	-0.743989
4	8.4135		0.475426	-1.07271	F	-1.07271
12	13.4695		0.890902	-0.166662	F	-0.166662
9	37.446		0.240346	-2.05681	F	-2.05681
9	37.8015		0.238086	-2.07045	F	-2.07045
20	21.804		0.917263	-0.124593	F	-0.124593
27	20.224		1.33505	0.416891	F	0.416891
25	18.328		1.36403	0.447879	F	0.447879
17	18.9205		0.898496	-0.154415	F	-0.154415
18	35.708		0.504089	-0.98825	F	-0.98825
31	38.9075		0.796762	-0.32778	F	-0.32778
21	23.3445		0.899569	-0.152693	F	-0.152693
10	22.8705		0.437244	-1.19349	F	-1.19349
7	18.9205		0.369969	-1.43452	F	-1.43452
8	6.083		1.31514	0.395217	F	0.395217
26	18.881		1.37705	0.461576	F	0.461576
19	21.9225		0.866689	-0.206413	F	-0.206413
22	39.342		0.559199	-0.838567	F	-0.838567
6	32.2715		0.185923	-2.42723	F	-2.42723
10	30.1385		0.331802	-1.59161	F	-1.59161
14	25.517		0.548654	-0.866032	F	-0.866032
18	22.7915		0.789768	-0.340499	F	-0.340499
6	15.484		0.387497	-1.36774	F	-1.36774
14	33.654		0.415998	-1.26535	F	-1.26535
10	41.238		0.242495	-2.04397	F	-2.04397
3	6.162		0.486855	-1.03844	F	-1.03844
24	27.2155		0.88185	-0.181394	F	-0.181394
26	29.4275		0.883527	-0.178653	F	-0.178653
3	8.453		0.354904	-1.4945	F	-1.4945
1	3.397		0.294377	-1.76426	F	-1.76426
11	4.8585		2.26407	1.17892	F	1.17892
8	5.0955		1.57001	0.650776	F	0.650776
10	10.428		0.958957	-0.0604625	F	-0.0604625
4	9.7565		0.409983	-1.28636	F	-1.28636
16	31.205		0.512738	-0.963705	F	-0.963705
9	5.846		1.53951	0.622475	F	0.622475
12	24.1345		0.497214	-1.00806	F	-1.00806
29	26.228		1.10569	0.144945	F	0.144945
14	20.5795		0.680289	-0.555781	F	-0.555781
6	40.843		0.146904	-2.76705	F	-2.76705
15	16.353		0.917263	-0.124593	F	-0.124593
16	22.0584	<0.0001	0.725347	-0.463256	Y	-0.463256
16	11.2112		1.42714	0.513131	Y	0.513131
5	14.2688		0.350415	-1.51286	Y	-1.51286
5	25.8804		0.193196	-2.37186	Y	-2.37186
5	25.5528		0.195673	-2.35348	Y	-2.35348
15	28.938		0.51835	-0.948003	Y	-0.948003
14	21.1848		0.660851	-0.597603	Y	-0.597603
6	13.7592		0.436072	-1.19736	Y	-1.19736
10	27.7004		0.361006	-1.46991	Y	-1.46991
22	23.1504		0.950308	-0.0735336	Y	-0.0735336
0	7.7532		0	#NUM!	Y	#NUM!
7	12.4124		0.563952	-0.826355	Y	-0.826355
9	34.5072		0.260815	-1.9389	Y	-1.9389
11	34.8348		0.315776	-1.66303	Y	-1.66303
10	20.0928		0.497691	-1.00668	Y	-1.00668
9	18.6368		0.482916	-1.05016	Y	-1.05016
15	16.8896		0.888121	-0.171173	Y	-0.171173
15	17.4356		0.860309	-0.217074	Y	-0.217074
28	32.9056		0.850919	-0.232906	Y	-0.232906
16	35.854		0.446254	-1.16406	Y	-1.16406
15	21.5124		0.697272	-0.520206	Y	-0.520206
14	21.0756		0.664275	-0.590147	Y	-0.590147
20	17.4356		1.14708	0.197964	Y	0.197964
7	5.6056		1.24875	0.320486	Y	0.320486
26	17.3992		1.49432	0.579491	Y	0.579491
28	20.202		1.386	0.470929	Y	0.470929
25	36.2544		0.689571	-0.536228	Y	-0.536228
2	29.7388		0.0672522	-3.89427	Y	-3.89427
8	27.7732		0.288047	-1.79562	Y	-1.79562
8	23.5144		0.340217	-1.55547	Y	-1.55547
13	21.0028		0.618965	-0.69207	Y	-0.69207
5	14.2688		0.350415	-1.51286	Y	-1.51286
40	31.0128		1.28979	0.367136	Y	0.367136
9	38.0016		0.236832	-2.07806	Y	-2.07806
5	5.6784		0.88053	-0.183556	Y	-0.183556
5	25.0796		0.199365	-2.32651	Y	-2.32651
37	27.118		1.36441	0.448274	Y	0.448274
6	7.7896		0.770258	-0.376587	Y	-0.376587
4	3.1304		1.27779	0.353653	Y	0.353653
6	4.4772		1.34012	0.422366	Y	0.422366
1	4.6956		0.212965	-2.23131	Y	-2.23131
5	9.6096		0.520313	-0.942548	Y	-0.942548
5	8.9908		0.556124	-0.846521	Y	-0.846521
6	28.756		0.208652	-2.26083	Y	-2.26083
4	5.3872		0.742501	-0.429536	Y	-0.429536
22	22.2404		0.989191	-0.0156792	Y	-0.0156792
31	24.1696		1.2826	0.359075	Y	0.359075
13	18.9644		0.685495	-0.544782	Y	-0.544782
3	37.6376		0.0797075	-3.64914	Y	-3.64914
16	15.0696		1.06174	0.0864308	Y	0.0864308
8	9.393	<0.0001	0.851698	-0.231586	W	-0.231586
2	4.774		0.418936	-1.2552	W	-1.2552
3	6.076		0.493746	-1.01816	W	-1.01816
4	11.0205		0.36296	-1.46212	W	-1.46212
3	10.881		0.27571	-1.85878	W	-1.85878
12	12.3225		0.973828	-0.0382606	W	-0.0382606
7	9.021		0.775967	-0.365932	W	-0.365932
0	5.859		0	#NUM!	W	#NUM!
2	11.7955		0.169556	-2.56016	W	-2.56016
3	9.858		0.304321	-1.71633	W	-1.71633
0	3.3015		0	#NUM!	W	#NUM!
8	5.2855		1.51357	0.59796	W	0.59796
3	14.694		0.204165	-2.29219	W	-2.29219
2	14.8335		0.13483	-2.89079	W	-2.89079
5	8.556		0.584385	-0.775008	W	-0.775008
4	7.936		0.504032	-0.988412	W	-0.988412
7	7.192		0.973304	-0.0390381	W	-0.0390381
8	7.4245		1.07751	0.107706	W	0.107706
11	14.012		0.785041	-0.349159	W	-0.349159
5	15.2675		0.327493	-1.61046	W	-1.61046
6	9.1605		0.654986	-0.610464	W	-0.610464
3	8.9745		0.33428	-1.58087	W	-1.58087
14	7.4245		1.88565	0.915061	W	0.915061
1	2.387		0.418936	-1.2552	W	-1.2552
10	7.409		1.34971	0.432649	W	0.432649
4	8.6025		0.464981	-1.10476	W	-1.10476
9	15.438		0.582977	-0.778489	W	-0.778489
8	12.6635		0.631737	-0.662604	W	-0.662604
2	11.8265		0.169112	-2.56395	W	-2.56395
8	10.013		0.798961	-0.323802	W	-0.323802
7	8.9435		0.782691	-0.353485	W	-0.353485
0	6.076		0	#NUM!	W	#NUM!
8	13.206		0.605785	-0.723122	W	-0.723122
4	16.182		0.247188	-2.01632	W	-2.01632
0	2.418		0	#NUM!	W	#NUM!
3	10.6795		0.280912	-1.83181	W	-1.83181
6	11.5475		0.519593	-0.944546	W	-0.944546
0	3.317		0	#NUM!	W	#NUM!
0	1.333		0	#NUM!	W	#NUM!
2	1.9065		1.04904	0.0690735	W	0.0690735
1	1.9995		0.500125	-0.999639	W	-0.999639
2	4.092		0.488759	-1.03281	W	-1.03281
1	3.8285		0.261199	-1.93678	W	-1.93678
5	12.245		0.40833	-1.29219	W	-1.29219
3	2.294		1.30776	0.387097	W	0.387097
7	9.4705		0.739137	-0.436086	W	-0.436086
12	10.292		1.16595	0.221511	W	0.221511
13	8.0755		1.60981	0.686888	W	0.686888
1	16.027		0.0623947	-4.00243	W	-4.00243
9	6.417		1.40252	0.488026	W	0.488026
43	49.389	0.0006	0.870639	-0.199853	A	-0.199853
33	25.102		1.31464	0.394664	A	0.394664
33	31.948		1.03293	0.0467404	A	0.0467404
74	57.9465		1.27704	0.352804	A	0.352804
100	57.213		1.74785	0.805585	A	0.805585
79	64.7925		1.21928	0.286026	A	0.286026
50	47.433		1.05412	0.076037	A	0.076037
16	30.807		0.519362	-0.945186	A	-0.945186
44	62.0215		0.709431	-0.495265	A	-0.495265
38	51.834		0.73311	-0.447899	A	-0.447899
19	17.3595		1.0945	0.130274	A	0.130274
23	27.7915		0.827591	-0.27301	A	-0.27301
64	77.262		0.82835	-0.271687	A	-0.271687
64	77.9955		0.82056	-0.285319	A	-0.285319
49	44.988		1.08918	0.123242	A	0.123242
18	41.728		0.431365	-1.21302	A	-1.21302
26	37.816		0.68754	-0.540485	A	-0.540485
17	39.0385		0.435468	-1.19936	A	-1.19936
55	73.676		0.746512	-0.421763	A	-0.421763
68	80.2775		0.847062	-0.239461	A	-0.239461
50	48.1665		1.03807	0.053898	A	0.053898
38	47.1885		0.805281	-0.312436	A	-0.312436
19	39.0385		0.486699	-1.0389	A	-1.0389
11	12.551		0.876424	-0.190299	A	-0.190299
25	38.957		0.641733	-0.639954	A	-0.639954
34	45.2325		0.751672	-0.411825	A	-0.411825
50	81.174		0.615961	-0.69909	A	-0.69909
93	66.5855		1.3967	0.482023	A	0.482023
64	62.1845		1.0292	0.0415169	A	0.0415169
37	52.649		0.702767	-0.508881	A	-0.508881
49	47.0255		1.04199	0.0593385	A	0.0593385
25	31.948		0.782522	-0.353798	A	-0.353798
71	69.438		1.02249	0.0320936	A	0.0320936
48	85.086		0.564135	-0.825887	A	-0.825887
19	12.714		1.49442	0.579581	A	0.579581
57	56.1535		1.01507	0.021586	A	0.021586
43	60.7175		0.708198	-0.497776	A	-0.497776
3	17.441		0.172008	-2.53945	A	-2.53945
9	7.009		1.28406	0.360716	A	0.360716
16	10.0245		1.59609	0.674542	A	0.674542
6	10.5135		0.570695	-0.809209	A	-0.809209
12	21.516		0.557724	-0.842375	A	-0.842375
16	20.1305		0.794814	-0.331311	A	-0.331311
61	64.385		0.947426	-0.0779154	A	-0.0779154
8	12.062		0.66324	-0.592397	A	-0.592397
35	49.7965		0.702861	-0.508689	A	-0.508689
38	54.116		0.702195	-0.510056	A	-0.510056
37	42.4615		0.871378	-0.19863	A	-0.19863
48	84.271		0.569591	-0.812002	A	-0.812002
23	33.741		0.681663	-0.552869	A	-0.552869
21	12.3018	0.1877	1.70707	0.77152	M	0.77152
6	6.2524		0.959632	-0.0594476	M	-0.0594476
8	7.9576		1.00533	0.00766662	M	0.00766662
14	14.4333		0.969979	-0.0439744	M	-0.0439744
5	14.2506		0.350862	-1.51102	M	-1.51102
12	16.1385		0.743564	-0.427472	M	-0.427472
14	11.8146		1.18497	0.244856	M	0.244856
7	7.6734		0.912242	-0.132511	M	-0.132511
10	15.4483		0.64732	-0.627448	M	-0.627448
22	12.9108		1.704	0.768925	M	0.768925
15	4.3239		3.46909	1.79456	M	1.79456
4	6.9223		0.577843	-0.791251	M	-0.791251
36	19.2444		1.87067	0.903558	M	0.903558
27	19.4271		1.38981	0.474889	M	0.474889
17	11.2056		1.5171	0.601315	M	0.601315
16	10.3936		1.53941	0.622376	M	0.622376
17	9.4192		1.80482	0.851858	M	0.851858
15	9.7237		1.54262	0.625385	M	0.625385
17	18.3512		0.92637	-0.11034	M	-0.11034
22	19.9955		1.10025	0.137828	M	0.137828
24	11.9973		2.00045	1.00032	M	1.00032
16	11.7537		1.36127	0.444957	M	0.444957
14	9.7237		1.43978	0.52585	M	0.52585
3	3.1262		0.959632	-0.0594476	M	-0.0594476
7	9.7034		0.721397	-0.471135	M	-0.471135
11	11.2665		0.976346	-0.0345359	M	-0.0345359
21	20.2188		1.03864	0.054692	M	0.054692
10	16.5851		0.602951	-0.729888	M	-0.729888
16	15.4889		1.033	0.0468372	M	0.0468372
10	13.1138		0.762555	-0.391086	M	-0.391086
17	11.7131		1.45137	0.537412	M	0.537412
6	7.9576		0.753996	-0.407371	M	-0.407371
16	17.2956		0.925091	-0.112333	M	-0.112333
4	21.1932		0.18874	-2.40553	M	-2.40553
2	3.1668		0.631552	-0.663026	M	-0.663026
58	13.9867		4.1468	2.052	M	2.052
12	15.1235		0.793467	-0.333758	M	-0.333758
4	4.3442		0.920768	-0.119091	M	-0.119091
2	1.7458		1.14561	0.196112	M	0.196112
7	2.4969		2.80348	1.48722	M	1.48722
5	2.6187		1.90934	0.933077	M	0.933077
11	5.3592		2.05255	1.03741	M	1.03741
3	5.0141		0.598313	-0.741028	M	-0.741028
16	16.037		0.997693	-0.00333238	M	-0.00333238
9	3.0044		2.99561	1.58285	M	1.58285
3	12.4033		0.241871	-2.04769	M	-2.04769
16	13.4792		1.18701	0.247337	M	0.247337
9	10.5763		0.850959	-0.232838	M	-0.232838
4	20.9902		0.190565	-2.39164	M	-2.39164
15	8.4042		1.78482	0.83578	M	0.83578
13	9.9384	<0.0001	1.30806	0.387426	C	0.387426
2	5.0512		0.395946	-1.33663	C	-1.33663
2	6.4288		0.3111	-1.68455	C	-1.68455
5	11.6604		0.428802	-1.22162	C	-1.22162
9	11.5128		0.781739	-0.355242	C	-0.355242
9	13.038		0.69029	-0.534726	C	-0.534726
3	9.5448		0.314307	-1.66975	C	-1.66975
4	6.1992		0.645245	-0.632082	C	-0.632082
9	12.4804		0.721131	-0.471667	C	-0.471667
7	10.4304		0.671115	-0.575368	C	-0.575368
1	3.4932		0.28627	-1.80455	C	-1.80455
8	5.5924		1.43051	0.516532	C	0.516532
2	15.5472		0.128641	-2.95858	C	-2.95858
3	15.6948		0.191146	-2.38725	C	-2.38725
11	9.0528		1.21509	0.281068	C	0.281068
2	8.3968		0.238186	-2.06984	C	-2.06984
4	7.6096		0.525652	-0.927821	C	-0.927821
10	7.8556		1.27298	0.348207	C	0.348207
6	14.8256		0.404705	-1.30506	C	-1.30506
17	16.154		1.05237	0.0736433	C	0.0736433
5	9.6924		0.515868	-0.954926	C	-0.954926
8	9.4956		0.842495	-0.247259	C	-0.247259
11	7.8556		1.40027	0.48571	C	0.48571
4	2.5256		1.58378	0.663374	C	0.663374
14	7.8392		1.7859	0.836648	C	0.836648
15	9.102		1.64799	0.720707	C	0.720707
4	16.3344		0.244882	-2.02984	C	-2.02984
6	13.3988		0.447801	-1.15907	C	-1.15907
7	12.5132		0.559409	-0.838024	C	-0.838024
3	10.5944		0.283168	-1.82027	C	-1.82027
2	9.4628		0.211354	-2.24227	C	-2.24227
0	6.4288		0	#NUM!	C	#NUM!
6	13.9728		0.429406	-1.21959	C	-1.21959
1	17.1216		0.0584058	-4.09775	C	-4.09775
0	2.5584		0	#NUM!	C	#NUM!
6	11.2996		0.530992	-0.913237	C	-0.913237
11	12.218		0.900311	-0.151505	C	-0.151505
0	3.5096		0	#NUM!	C	#NUM!
0	1.4104		0	#NUM!	C	#NUM!
8	2.0172		3.96589	1.98765	C	1.98765
2	2.1156		0.945358	-0.0810669	C	-0.0810669
4	4.3296		0.923873	-0.114234	C	-0.114234
3	4.0508		0.740594	-0.433244	C	-0.433244
11	12.956		0.849027	-0.236117	C	-0.236117
2	2.4272		0.823995	-0.279293	C	-0.279293
2	10.0204		0.199593	-2.32487	C	-2.32487
7	10.8896		0.642815	-0.637524	C	-0.637524
12	8.5444		1.40443	0.489983	C	0.489983
4	16.9576		0.235882	-2.08386	C	-2.08386
5	6.7896		0.73642	-0.441398	C	-0.441398
26	35.0268	0.0022	0.742289	-0.429948	D	-0.429948
26	17.8024		1.46048	0.54644	D	0.54644
17	22.6576		0.7503	-0.41446	D	-0.41446
26	41.0958		0.632668	-0.660479	D	-0.660479
15	40.5756		0.36968	-1.43565	D	-1.43565
26	45.951		0.56582	-0.821585	D	-0.821585
26	33.6396		0.772899	-0.371649	D	-0.371649
21	21.8484		0.961169	-0.0571383	D	-0.0571383
49	43.9858		1.114	0.155744	D	0.155744
46	36.7608		1.25133	0.323466	D	0.323466
14	12.3114		1.13716	0.185432	D	0.185432
13	19.7098		0.65957	-0.600402	D	-0.600402
49	54.7944		0.894252	-0.161247	D	-0.161247
55	55.3146		0.994313	-0.0082287	D	-0.0082287
33	31.9056		1.0343	0.0486564	D	0.0486564
28	29.5936		0.946151	-0.0798584	D	-0.0798584
28	26.8192		1.04403	0.0621606	D	0.0621606
25	27.6862		0.902977	-0.147239	D	-0.147239
44	52.2512		0.842086	-0.247961	D	-0.247961
53	56.933		0.930919	-0.103273	D	-0.103273
31	34.1598		0.907499	-0.140031	D	-0.140031
35	33.4662		1.04583	0.0646502	D	0.0646502
32	27.6862		1.15581	0.208905	D	0.208905
6	8.9012		0.674066	-0.569037	D	-0.569037
27	27.6284		0.977255	-0.0331926	D	-0.0331926
26	32.079		0.810499	-0.303118	D	-0.303118
38	57.5688		0.66008	-0.599288	D	-0.599288
20	47.2226		0.423526	-1.23948	D	-1.23948
28	44.1014		0.6349	-0.655398	D	-0.655398
40	37.3388		1.07127	0.0993244	D	0.0993244
29	33.3506		0.86955	-0.20166	D	-0.20166
23	22.6576		1.01511	0.0216388	D	0.0216388
45	49.2456		0.913787	-0.13007	D	-0.13007
21	60.3432		0.348009	-1.5228	D	-1.5228
9	9.0168		0.998137	-0.00269052	D	-0.00269052
26	39.8242		0.652869	-0.615134	D	-0.615134
47	43.061		1.09147	0.126279	D	0.126279
5	12.3692		0.40423	-1.30675	D	-1.30675
4	4.9708		0.804699	-0.313478	D	-0.313478
10	7.1094		1.40659	0.4922	D	0.4922
6	7.4562		0.804699	-0.313478	D	-0.313478
17	15.2592		1.11408	0.155855	D	0.155855
9	14.2766		0.630402	-0.665656	D	-0.665656
54	45.662		1.1826	0.241965	D	0.241965
3	8.5544		0.350697	-1.5117	D	-1.5117
82	35.3158		2.32191	1.21531	D	1.21531
34	38.3792		0.885897	-0.17479	D	-0.17479
29	30.1138		0.963014	-0.0543719	D	-0.0543719
46	59.7652		0.769679	-0.377672	D	-0.377672
20	23.9292		0.835799	-0.258772	D	-0.258772
44	36.2388	<0.0001	1.21417	0.279968	E	0.279968
33	18.4184		1.79169	0.841318	E	0.841318
26	23.4416		1.10914	0.149441	E	0.149441
74	42.5178		1.74045	0.799458	E	0.799458
95	41.9796		2.263	1.17824	E	1.17824
65	47.541		1.36724	0.451267	E	0.451267
85	34.8036		2.44228	1.28823	E	1.28823
58	22.6044		2.56587	1.35945	E	1.35945
85	45.5078		1.86781	0.901349	E	0.901349
47	38.0328		1.23578	0.305417	E	0.305417
19	12.7374		1.49167	0.576929	E	0.576929
21	20.3918		1.02983	0.0424002	E	0.0424002
127	56.6904		2.24024	1.16365	E	1.16365
119	57.2286		2.07938	1.05615	E	1.05615
28	33.0096		0.848238	-0.237459	E	-0.237459
38	30.6176		1.24112	0.311638	E	0.311638
42	27.7472		1.51367	0.598047	E	0.598047
34	28.6442		1.18698	0.247292	E	0.247292
56	54.0592		1.0359	0.0508867	E	0.0508867
90	58.903		1.52794	0.611584	E	0.611584
75	35.3418		2.12213	1.08552	E	1.08552
58	34.6242		1.67513	0.744272	E	0.744272
29	28.6442		1.01242	0.0178099	E	0.0178099
9	9.2092		0.977284	-0.0331508	E	-0.0331508
37	28.5844		1.29441	0.372297	E	0.372297
43	33.189		1.29561	0.373631	E	0.373631
105	59.5608		1.7629	0.817954	E	0.817954
94	48.8566		1.924	0.944107	E	0.944107
109	45.6274		2.38892	1.25636	E	1.25636
85	38.6308		2.20032	1.13771	E	1.13771
81	34.5046		2.34751	1.23113	E	1.23113
56	23.4416		2.38892	1.25636	E	1.25636
68	50.9496		1.33465	0.416464	E	0.416464
77	62.4312		1.23336	0.302591	E	0.302591
6	9.3288		0.64317	-0.636729	E	-0.636729
61	41.2022		1.4805	0.566088	E	0.566088
101	44.551		2.26706	1.18083	E	1.18083
10	12.7972		0.781421	-0.355828	E	-0.355828
7	5.1428		1.36113	0.444801	E	0.444801
10	7.3554		1.35955	0.443124	E	0.443124
6	7.7142		0.777786	-0.362554	E	-0.362554
14	15.7872		0.886794	-0.173328	E	-0.173328
17	14.7706		1.15093	0.202806	E	0.202806
114	47.242		2.41311	1.27089	E	1.27089
8	8.8504		0.903914	-0.145743	E	-0.145743
45	36.5378		1.2316	0.300535	E	0.300535
75	39.7072		1.88883	0.91749	E	0.91749
40	31.1558		1.28387	0.360499	E	0.360499
69	61.8332		1.11591	0.158215	E	0.158215
31	24.7572		1.25216	0.32442	E	0.32442
30	27.9366	<0.0001	1.07386	0.102806	R	0.102806
9	14.1988		0.633856	-0.657772	R	-0.657772
25	18.0712		1.38342	0.468236	R	0.468236
107	32.7771		3.26447	1.70685	R	1.70685
127	32.3622		3.92433	1.97245	R	1.97245
64	36.6495		1.74627	0.804278	R	0.804278
38	26.8302		1.41631	0.502142	R	0.502142
14	17.4258		0.803406	-0.315798	R	-0.315798
43	35.0821		1.2257	0.293602	R	0.293602
53	29.3196		1.80766	0.854127	R	0.854127
10	9.8193		1.0184	0.0263079	R	0.0263079
27	15.7201		1.71755	0.780349	R	0.780349
65	43.7028		1.48732	0.572714	R	0.572714
70	44.1177		1.58666	0.665997	R	0.665997
27	25.4472		1.06102	0.0854525	R	0.0854525
31	23.6032		1.31338	0.393286	R	0.393286
30	21.3904		1.4025	0.487999	R	0.487999
33	22.0819		1.49444	0.579602	R	0.579602
63	41.6744		1.51172	0.59619	R	0.59619
91	45.4085		2.00403	1.0029	R	1.0029
42	27.2451		1.54156	0.624393	R	0.624393
53	26.6919		1.98562	0.98959	R	0.98959
27	22.0819		1.22272	0.290095	R	0.290095
11	7.0994		1.54943	0.631735	R	0.631735
37	22.0358		1.67909	0.747676	R	0.747676
39	25.5855		1.5243	0.608148	R	0.608148
85	45.9156		1.85122	0.888478	R	0.888478
88	37.6637		2.33647	1.22433	R	1.22433
50	35.1743		1.42149	0.507406	R	0.507406
39	29.7806		1.30958	0.389101	R	0.389101
40	26.5997		1.50378	0.58859	R	0.58859
29	18.0712		1.60476	0.682361	R	0.682361
57	39.2772		1.45122	0.53727	R	0.53727
53	48.1284		1.10122	0.139104	R	0.139104
11	7.1916		1.52956	0.613119	R	0.613119
54	31.7629		1.7001	0.765617	R	0.765617
59	34.3445		1.71789	0.780636	R	0.780636
16	9.8654		1.62183	0.697622	R	0.697622
15	3.9646		3.78348	1.91972	R	1.91972
22	5.6703		3.87987	1.95601	R	1.95601
11	5.9469		1.8497	0.887294	R	0.887294
14	12.1704		1.15033	0.20205	R	0.20205
32	11.3867		2.8103	1.49072	R	1.49072
87	36.419		2.38886	1.25632	R	1.25632
13	6.8228		1.90538	0.930076	R	0.930076
79	28.1671		2.80469	1.48784	R	1.48784
35	30.6104		1.1434	0.193333	R	0.193333
33	24.0181		1.37396	0.458344	R	0.458344
13	47.6674		0.272723	-1.87449	R	-1.87449
27	19.0854		1.41469	0.50049	R	0.50049
38	36.663	0.0001	1.03647	0.0516746	K	0.0516746
33	18.634		1.77096	0.824529	K	0.824529
20	23.716		0.843313	-0.245861	K	-0.245861
24	43.0155		0.557938	-0.841822	K	-0.841822
22	42.471		0.518001	-0.948975	K	-0.948975
41	48.0975		0.852435	-0.230338	K	-0.230338
64	35.211		1.81761	0.862046	K	0.862046
66	22.869		2.886	1.52907	K	1.52907
76	46.0405		1.65072	0.723096	K	0.723096
71	38.478		1.84521	0.883785	K	0.883785
26	12.8865		2.01762	1.01265	K	1.01265
10	20.6305		0.484719	-1.04478	K	-1.04478
100	57.354		1.74356	0.802034	K	0.802034
96	57.8985		1.65807	0.729508	K	0.729508
51	33.396		1.52713	0.610822	K	0.610822
50	30.976		1.61415	0.690777	K	0.690777
37	28.072		1.31804	0.398393	K	0.398393
31	28.9795		1.06972	0.0972355	K	0.0972355
46	54.692		0.841074	-0.249696	K	-0.249696
49	59.5925		0.822251	-0.282349	K	-0.282349
59	35.7555		1.6501	0.72255	K	0.72255
37	35.0295		1.05625	0.0789549	K	0.0789549
36	28.9795		1.24226	0.312964	K	0.312964
14	9.317		1.50263	0.587489	K	0.587489
22	28.919		0.760746	-0.394514	K	-0.394514
36	33.5775		1.07215	0.100502	K	0.100502
57	60.258		0.945932	-0.0801909	K	-0.0801909
68	49.4285		1.37572	0.460192	K	0.460192
93	46.1615		2.01467	1.01054	K	1.01054
85	39.083		2.17486	1.12092	K	1.12092
64	34.9085		1.83336	0.874494	K	0.874494
39	23.716		1.64446	0.717613	K	0.717613
49	51.546		0.950607	-0.0730787	K	-0.0730787
34	63.162		0.538298	-0.893522	K	-0.893522
30	9.438		3.17864	1.66841	K	1.66841
40	41.6845		0.959589	-0.059511	K	-0.059511
46	45.0725		1.02058	0.0293864	K	0.0293864
24	12.947		1.85371	0.890417	K	0.890417
27	5.203		5.18931	2.37554	K	2.37554
23	7.4415		3.09077	1.62797	K	1.62797
11	7.8045		1.40944	0.495125	K	0.495125
38	15.972		2.37916	1.25045	K	1.25045
35	14.9435		2.34216	1.22784	K	1.22784
63	47.795		1.31813	0.398492	K	0.398492
15	8.954		1.67523	0.744358	K	0.744358
39	36.9655		1.05504	0.0772947	K	0.0772947
41	40.172		1.02061	0.0294336	K	0.0294336
34	31.5205		1.07866	0.109244	K	0.109244
63	62.557		1.00708	0.0101805	K	0.0101805
42	25.047		1.67685	0.745752	K	0.745752
12	14.1198	0.001	0.84987	-0.234685	H	-0.234685
2	7.1764		0.278691	-1.84326	H	-1.84326
6	9.1336		0.656915	-0.606221	H	-0.606221
16	16.5663		0.965816	-0.0501795	H	-0.0501795
12	16.3566		0.733649	-0.446838	H	-0.446838
13	18.5235		0.701811	-0.510845	H	-0.510845
12	13.5606		0.884917	-0.176387	H	-0.176387
3	8.8074		0.340623	-1.55375	H	-1.55375
12	17.7313		0.676769	-0.563264	H	-0.563264
18	14.8188		1.21467	0.280568	H	0.280568
1	4.9629		0.201495	-2.31118	H	-2.31118
8	7.9453		1.00688	0.00989831	H	0.00989831
23	22.0884		1.04127	0.0583449	H	0.0583449
40	22.2981		1.79387	0.843079	H	0.843079
10	12.8616		0.777508	-0.36307	H	-0.36307
12	11.9296		1.0059	0.00848874	H	0.00848874
12	10.8112		1.10996	0.150508	H	0.150508
11	11.1607		0.985601	-0.020924	H	-0.020924
20	21.0632		0.949523	-0.0747246	H	-0.0747246
19	22.9505		0.827869	-0.272526	H	-0.272526
11	13.7703		0.798821	-0.324056	H	-0.324056
16	13.4907		1.186	0.246107	H	0.246107
9	11.1607		0.806401	-0.310431	H	-0.310431
3	3.5882		0.836074	-0.258298	H	-0.258298
5	11.1374		0.448938	-1.15541	H	-1.15541
12	12.9315		0.927967	-0.107855	H	-0.107855
29	23.2068		1.24963	0.321505	H	0.321505
10	19.0361		0.525318	-0.928738	H	-0.928738
5	17.7779		0.281248	-1.83008	H	-1.83008
10	15.0518		0.664372	-0.589936	H	-0.589936
10	13.4441		0.743821	-0.426973	H	-0.426973
6	9.1336		0.656915	-0.606221	H	-0.606221
18	19.8516		0.906728	-0.141258	H	-0.141258
6	24.3252		0.246658	-2.01942	H	-2.01942
4	3.6348		1.10047	0.138124	H	0.138124
9	16.0537		0.560618	-0.834909	H	-0.834909
8	17.3585		0.460869	-1.11757	H	-1.11757
5	4.9862		1.00277	0.00398734	H	0.00398734
1	2.0038		0.499052	-1.00274	H	-1.00274
8	2.8659		2.79144	1.48101	H	1.48101
4	3.0057		1.3308	0.412299	H	0.412299
5	6.1512		0.81285	-0.29894	H	-0.29894
3	5.7551		0.521277	-0.939878	H	-0.939878
13	18.407		0.706253	-0.501743	H	-0.501743
3	3.4484		0.869969	-0.200965	H	-0.200965
5	14.2363		0.351215	-1.50957	H	-1.50957
26	15.4712		1.68054	0.748927	H	0.748927
20	12.1393		1.64754	0.720315	H	0.720315
11	24.0922		0.456579	-1.13106	H	-1.13106
9	9.6462		0.93301	-0.100036	H	-0.100036
24	28.2396	<0.0001	0.84987	-0.234685	N	-0.234685
9	14.3528		0.627055	-0.673335	N	-0.673335
17	18.2672		0.93063	-0.103721	N	-0.103721
10	33.1326		0.301818	-1.72825	N	-1.72825
7	32.7132		0.213981	-2.22445	N	-2.22445
8	37.047		0.215942	-2.21128	N	-2.21128
23	27.1212		0.848045	-0.237787	N	-0.237787
13	17.6148		0.738016	-0.438276	N	-0.438276
34	35.4626		0.958757	-0.0607636	N	-0.0607636
23	29.6376		0.776041	-0.365795	N	-0.365795
8	9.9258		0.80598	-0.311183	N	-0.311183
4	15.8906		0.251721	-1.9901	N	-1.9901
33	44.1768		0.746998	-0.420823	N	-0.420823
43	44.5962		0.964208	-0.0525841	N	-0.0525841
19	25.7232		0.738633	-0.437071	N	-0.437071
23	23.8592		0.963989	-0.0529118	N	-0.0529118
15	21.6224		0.693725	-0.527564	N	-0.527564
28	22.3214		1.2544	0.326999	N	0.326999
36	42.1264		0.854571	-0.226728	N	-0.226728
30	45.901		0.653581	-0.613563	N	-0.613563
15	27.5406		0.54465	-0.876597	N	-0.876597
12	26.9814		0.444751	-1.16893	N	-1.16893
28	22.3214		1.2544	0.326999	N	0.326999
5	7.1764		0.696728	-0.521332	N	-0.521332
13	22.2748		0.583619	-0.776901	N	-0.776901
22	25.863		0.850636	-0.233386	N	-0.233386
38	46.4136		0.818726	-0.288548	N	-0.288548
15	38.0722		0.393988	-1.34378	N	-1.34378
21	35.5558		0.590621	-0.759696	N	-0.759696
22	30.1036		0.73081	-0.452433	N	-0.452433
21	26.8882		0.781012	-0.356584	N	-0.356584
8	18.2672		0.437943	-1.19118	N	-1.19118
28	39.7032		0.705233	-0.503828	N	-0.503828
4	48.6504		0.0822193	-3.60438	N	-3.60438
6	7.2696		0.825355	-0.276913	N	-0.276913
27	32.1074		0.840928	-0.249946	N	-0.249946
30	34.717		0.86413	-0.21068	N	-0.21068
5	9.9724		0.501384	-0.996013	N	-0.996013
2	4.0076		0.499052	-1.00274	N	-1.00274
6	5.7318		1.04679	0.0659742	N	0.0659742
7	6.0114		1.16445	0.219654	N	0.219654
10	12.3024		0.81285	-0.29894	N	-0.29894
7	11.5102		0.608156	-0.717486	N	-0.717486
14	36.814		0.38029	-1.39483	N	-1.39483
8	6.8968		1.15996	0.214073	N	0.214073
16	28.4726		0.561944	-0.831502	N	-0.831502
46	30.9424		1.48663	0.572049	N	0.572049
16	24.2786		0.659017	-0.601613	N	-0.601613
19	48.1844		0.394318	-1.34257	N	-1.34257
19	19.2924		0.984844	-0.0220332	N	-0.0220332
36	22.3614	0.0008	1.60992	0.686986	Q	0.686986
10	11.3652		0.879879	-0.184623	Q	-0.184623
26	14.4648		1.79747	0.845965	Q	0.845965
30	26.2359		1.14347	0.19342	Q	0.19342
51	25.9038		1.96882	0.977333	Q	0.977333
43	29.3355		1.4658	0.551689	Q	0.551689
43	21.4758		2.00225	1.00162	Q	1.00162
11	13.9482		0.788632	-0.342575	Q	-0.342575
41	28.0809		1.46007	0.546035	Q	0.546035
29	23.4684		1.2357	0.305333	Q	0.305333
16	7.8597		2.0357	1.02553	Q	1.02553
12	12.5829		0.953675	-0.0684301	Q	-0.0684301
66	34.9812		1.88673	0.915886	Q	0.915886
65	35.3133		1.84067	0.880228	Q	0.880228
28	20.3688		1.37465	0.459066	Q	0.459066
18	18.8928		0.952744	-0.0698396	Q	-0.0698396
14	17.1216		0.817681	-0.290391	Q	-0.290391
13	17.6751		0.735498	-0.443207	Q	-0.443207
69	33.3576		2.06849	1.04858	Q	1.04858
58	36.3465		1.59575	0.674236	Q	0.674236
31	21.8079		1.4215	0.507417	Q	0.507417
28	21.3651		1.31055	0.390171	Q	0.390171
20	17.6751		1.13154	0.178282	Q	0.178282
4	5.6826		0.703903	-0.506551	Q	-0.506551
26	17.6382		1.47407	0.559808	Q	0.559808
23	20.4795		1.12307	0.167453	Q	0.167453
68	36.7524		1.85022	0.887696	Q	0.887696
49	30.1473		1.62535	0.700753	Q	0.700753
41	28.1547		1.45624	0.542248	Q	0.542248
22	23.8374		0.922919	-0.115723	Q	-0.115723
43	21.2913		2.0196	1.01407	Q	1.01407
11	14.4648		0.760467	-0.395043	Q	-0.395043
64	31.4388		2.0357	1.02553	Q	1.02553
25	38.5236		0.648953	-0.623814	Q	-0.623814
3	5.7564		0.521159	-0.940204	Q	-0.940204
13	25.4241		0.511326	-0.967685	Q	-0.967685
36	27.4905		1.30954	0.389064	Q	0.389064
8	7.8966		1.01309	0.0187684	Q	0.0187684
6	3.1734		1.89072	0.918933	Q	0.918933
6	4.5387		1.32196	0.402683	Q	0.402683
4	4.7601		0.840318	-0.250992	Q	-0.250992
12	9.7416		1.23183	0.300804	Q	0.300804
10	9.1143		1.09718	0.133796	Q	0.133796
42	29.151		1.44077	0.526844	Q	0.526844
6	5.4612		1.09866	0.135745	Q	0.135745
16	22.5459		0.709663	-0.494793	Q	-0.494793
29	24.5016		1.1836	0.243177	Q	0.243177
14	19.2249		0.728222	-0.457549	Q	-0.457549
14	38.1546		0.366928	-1.44643	Q	-1.44643
16	15.2766		1.04735	0.0667484	Q	0.0667484
33	48.4194	<0.0001	0.681545	-0.553119	G	-0.553119
18	24.6092		0.731434	-0.451201	G	-0.451201
31	31.3208		0.989758	-0.0148528	G	-0.0148528
88	56.8089		1.54905	0.631387	G	0.631387
37	56.0898		0.659656	-0.600213	G	-0.600213
66	63.5205		1.03903	0.0552438	G	0.0552438
16	46.5018		0.344073	-1.53921	G	-1.53921
14	30.2022		0.463542	-1.10923	G	-1.10923
35	60.8039		0.575621	-0.796809	G	-0.796809
23	50.8164		0.45261	-1.14366	G	-1.14366
7	17.0187		0.411312	-1.28169	G	-1.28169
30	27.2459		1.10108	0.138923	G	0.138923
30	75.7452		0.396065	-1.33619	G	-1.33619
32	76.4643		0.418496	-1.25671	G	-1.25671
46	44.1048		1.04297	0.0606982	G	0.0606982
25	40.9088		0.611115	-0.710483	G	-0.710483
27	37.0736		0.728281	-0.457433	G	-0.457433
32	38.2721		0.836118	-0.258221	G	-0.258221
75	72.2296		1.03836	0.0543004	G	0.0543004
45	78.7015		0.571781	-0.806466	G	-0.806466
16	47.2209		0.338833	-1.56135	G	-1.56135
20	46.2621		0.432319	-1.20983	G	-1.20983
42	38.2721		1.09741	0.134096	G	0.134096
16	12.3046		1.30033	0.378874	G	0.378874
35	38.1922		0.916417	-0.125923	G	-0.125923
20	44.3445		0.451014	-1.14876	G	-1.14876
59	79.5804		0.741389	-0.431698	G	-0.431698
33	65.2783		0.505528	-0.984137	G	-0.984137
46	60.9637		0.754547	-0.406317	G	-0.406317
22	51.6154		0.426229	-1.2303	G	-1.2303
17	46.1023		0.368745	-1.4393	G	-1.4393
22	31.3208		0.702409	-0.509618	G	-0.509618
75	68.0748		1.10173	0.13977	G	0.13977
22	83.4156		0.26374	-1.92281	G	-1.92281
3	12.4644		0.240685	-2.05478	G	-2.05478
117	55.0511		2.1253	1.08767	G	1.08767
71	59.5255		1.19277	0.254311	G	0.254311
7	17.0986		0.40939	-1.28845	G	-1.28845
4	6.8714		0.582123	-0.780604	G	-0.780604
17	9.8277		1.7298	0.790609	G	0.790609
11	10.3071		1.06723	0.093865	G	0.093865
21	21.0936		0.995563	-0.00641601	G	-0.00641601
15	19.7353		0.760059	-0.395816	G	-0.395816
48	63.121		0.760444	-0.395086	G	-0.395086
12	11.8252		1.01478	0.0211698	G	0.0211698
49	48.8189		1.00371	0.00534196	G	0.00534196
28	53.0536		0.527768	-0.922024	G	-0.922024
42	41.6279		1.00894	0.0128385	G	0.0128385
41	82.6166		0.496268	-1.01081	G	-1.01081
17	33.0786		0.513927	-0.960363	G	-0.960363
36	27.9366	0.0607	1.28863	0.36584	P	0.36584
16	14.1988		1.12686	0.172303	P	0.172303
40	18.0712		2.21347	1.14631	P	1.14631
46	32.7771		1.40342	0.488946	P	0.488946
34	32.3622		1.05061	0.0712251	P	0.0712251
75	36.6495		2.04641	1.0331	P	1.0331
24	26.8302		0.894514	-0.160823	P	-0.160823
21	17.4258		1.20511	0.269164	P	0.269164
36	35.0821		1.02616	0.0372618	P	0.0372618
27	29.3196		0.920886	-0.118906	P	-0.118906
3	9.8193		0.305521	-1.71066	P	-1.71066
21	15.7201		1.33587	0.417779	P	0.417779
18	43.7028		0.411873	-1.27973	P	-1.27973
17	44.1177		0.385333	-1.37582	P	-1.37582
26	25.4472		1.02172	0.0310047	P	0.0310047
32	23.6032		1.35575	0.439089	P	0.439089
21	21.3904		0.981749	-0.0265741	P	-0.0265741
27	22.0819		1.22272	0.290095	P	0.290095
86	41.6744		2.06362	1.04518	P	1.04518
49	45.4085		1.07909	0.109819	P	0.109819
23	27.2451		0.844188	-0.244363	P	-0.244363
42	26.6919		1.57351	0.653987	P	0.653987
24	22.0819		1.08686	0.12017	P	0.12017
9	7.0994		1.26771	0.342228	P	0.342228
30	22.0358		1.36142	0.445113	P	0.445113
35	25.5855		1.36796	0.452028	P	0.452028
62	45.9156		1.3503	0.433284	P	0.433284
104	37.6637		2.76128	1.46534	P	1.46534
47	35.1743		1.3362	0.418139	P	0.418139
35	29.7806		1.17526	0.232982	P	0.232982
15	26.5997		0.563916	-0.826447	P	-0.826447
15	18.0712		0.83005	-0.26873	P	-0.26873
46	39.2772		1.17116	0.227942	P	0.227942
17	48.1284		0.353222	-1.50135	P	-1.50135
12	7.1916		1.66861	0.73865	P	0.73865
33	31.7629		1.03895	0.0551234	P	0.0551234
44	34.3445		1.28114	0.357424	P	0.357424
5	9.8654		0.506822	-0.980449	P	-0.980449
3	3.9646		0.756697	-0.402213	P	-0.402213
11	5.6703		1.93993	0.956007	P	0.956007
3	5.9469		0.504465	-0.987175	P	-0.987175
7	12.1704		0.575166	-0.79795	P	-0.79795
10	11.3867		0.878218	-0.18735	P	-0.18735
36	36.419		0.988495	-0.0166944	P	-0.0166944
10	6.8228		1.46567	0.551564	P	0.551564
46	28.1671		1.63311	0.707623	P	0.707623
29	30.6104		0.94739	-0.077969	P	-0.077969
19	24.0181		0.79107	-0.338123	P	-0.338123
12	47.6674		0.251744	-1.98997	P	-1.98997
17	19.0854		0.890733	-0.166935	P	-0.166935
67	38.2386	0.0052	1.75216	0.809131	S	0.809131
25	19.4348		1.28635	0.363286	S	0.363286
47	24.7352		1.90013	0.926095	S	0.926095
59	44.8641		1.31508	0.395153	S	0.395153
66	44.2962		1.48997	0.575283	S	0.575283
65	50.1645		1.29574	0.373773	S	0.373773
15	36.7242		0.40845	-1.29177	S	-1.29177
43	23.8518		1.8028	0.850239	S	0.850239
105	48.0191		2.18663	1.12871	S	1.12871
32	40.1316		0.797377	-0.326667	S	-0.326667
16	13.4403		1.19045	0.251507	S	0.251507
27	21.5171		1.25482	0.327476	S	0.327476
87	59.8188		1.45439	0.540416	S	0.540416
72	60.3867		1.19232	0.253766	S	0.253766
39	34.8312		1.11969	0.163094	S	0.163094
62	32.3072		1.91908	0.940412	S	0.940412
22	29.2784		0.751407	-0.412333	S	-0.412333
27	30.2249		0.893303	-0.162778	S	-0.162778
78	57.0424		1.3674	0.451439	S	0.451439
79	62.1535		1.27105	0.346017	S	0.346017
25	37.2921		0.670383	-0.576942	S	-0.576942
57	36.5349		1.56015	0.641687	S	0.641687
33	30.2249		1.09182	0.126728	S	0.126728
12	9.7174		1.2349	0.304392	S	0.304392
49	30.1618		1.62457	0.700059	S	0.700059
41	35.0205		1.17074	0.227424	S	0.227424
97	62.8476		1.54342	0.626127	S	0.626127
77	51.5527		1.49362	0.57881	S	0.57881
67	48.1453		1.39162	0.476766	S	0.476766
74	40.7626		1.81539	0.860279	S	0.860279
22	36.4087		0.604251	-0.72678	S	-0.72678
30	24.7352		1.21285	0.278397	S	0.278397
88	53.7612		1.63687	0.710938	S	0.710938
25	65.8764		0.379499	-1.39783	S	-1.39783
4	9.8436		0.406355	-1.29919	S	-1.29919
32	43.4759		0.73604	-0.442144	S	-0.442144
42	47.0095		0.893436	-0.162563	S	-0.162563
9	13.5034		0.666499	-0.585326	S	-0.585326
4	5.4266		0.73711	-0.440049	S	-0.440049
9	7.7613		1.1596	0.213627	S	0.213627
5	8.1399		0.614258	-0.703083	S	-0.703083
10	16.6584		0.600298	-0.73625	S	-0.73625
15	15.5857		0.962421	-0.0552605	S	-0.0552605
65	49.849		1.30394	0.382875	S	0.382875
2	9.3388		0.21416	-2.22324	S	-2.22324
70	38.5541		1.81563	0.860471	S	0.860471
34	41.8984		0.811487	-0.30136	S	-0.30136
42	32.8751		1.27756	0.353394	S	0.353394
58	65.2454		0.888952	-0.169823	S	-0.169823
28	26.1234		1.07184	0.100084	S	0.100084
36	37.269	<0.0001	0.96595	-0.0499792	T	-0.0499792
29	18.942		1.53099	0.614464	T	0.614464
20	24.108		0.8296	-0.269512	T	-0.269512
28	43.7265		0.640344	-0.643081	T	-0.643081
12	43.173		0.277951	-1.84709	T	-1.84709
48	48.8925		0.981746	-0.0265788	T	-0.0265788
27	35.793		0.754337	-0.406718	T	-0.406718
21	23.247		0.903342	-0.146655	T	-0.146655
32	46.8015		0.683739	-0.548483	T	-0.548483
27	39.114		0.69029	-0.534726	T	-0.534726
16	13.0995		1.22142	0.28856	T	0.28856
24	20.9715		1.14441	0.194604	T	0.194604
52	58.302		0.891908	-0.165034	T	-0.165034
47	58.8555		0.798566	-0.324516	T	-0.324516
29	33.948		0.854248	-0.227274	T	-0.227274
31	31.488		0.984502	-0.0225339	T	-0.0225339
33	28.536		1.15643	0.209683	T	0.209683
24	29.4585		0.814705	-0.29565	T	-0.29565
40	55.596		0.719476	-0.474981	T	-0.474981
53	60.5775		0.874912	-0.19279	T	-0.19279
28	36.3465		0.770363	-0.37639	T	-0.37639
26	35.6085		0.730163	-0.45371	T	-0.45371
29	29.4585		0.984436	-0.0226311	T	-0.0226311
5	9.471		0.527927	-0.921589	T	-0.921589
25	29.397		0.850427	-0.233741	T	-0.233741
27	6.396		4.22139	2.07772	T	2.07772
46	61.254		0.750971	-0.41317	T	-0.41317
44	50.2455		0.8757	-0.191491	T	-0.191491
45	46.9245		0.958987	-0.0604164	T	-0.0604164
44	39.729		1.1075	0.147311	T	0.147311
27	35.4855		0.760874	-0.39427	T	-0.39427
24	24.108		0.99552	-0.00647756	T	-0.00647756
45	52.398		0.858811	-0.219587	T	-0.219587
17	64.206		0.264773	-1.91717	T	-1.91717
7	9.594		0.729623	-0.454778	T	-0.454778
13	42.3735		0.306796	-1.70465	T	-1.70465
23	45.8175		0.501992	-0.994265	T	-0.994265
5	13.161		0.37991	-1.39627	T	-1.39627
6	5.289		1.13443	0.181968	T	0.181968
4	7.5645		0.528786	-0.919245	T	-0.919245
5	7.9335		0.630239	-0.666029	T	-0.666029
18	16.236		1.10865	0.148801	T	0.148801
12	15.1905		0.789967	-0.340135	T	-0.340135
28	48.585		0.57631	-0.795084	T	-0.795084
8	9.102		0.878928	-0.186184	T	-0.186184
31	37.5765		0.824984	-0.277562	T	-0.277562
29	40.836		0.710158	-0.493789	T	-0.493789
32	32.0415		0.998705	-0.00186978	T	-0.00186978
31	63.591		0.48749	-1.03655	T	-1.03655
26	25.461		1.02117	0.0302225	T	0.0302225

## Sheet: Fig 4C
Fig. 4C Circular dichroism spectra
Wavelength (nm)	M1-S227 wild type	M1-S227 R12K
190	2.16522	4.06462
190.2	2.05821	4.36453
190.4	1.40157	4.18331
190.6	1.88041	4.23918
190.8	1.45327	4.07011
191	0.97649	4.29224
191.2	0.29342	4.25861
191.4	0.44734	4.44177
191.6	1.39231	4.14666
191.8	1.19618	4.04491
192	1.7762	3.8265
192.2	1.41524	3.76614
192.4	1.0803	3.67783
192.6	1.519	3.43546
192.8	1.13814	3.44476
193	0.54003	3.49075
193.2	0.37216	3.35712
193.4	0.85289	3.36479
193.6	0.24207	3.22504
193.8	0.67731	3.02158
194	1.29768	2.90217
194.2	1.22215	2.56893
194.4	0.39436	2.55273
194.6	0.55144	2.53548
194.8	0.48716	2.61676
195	-0.11464	2.52329
195.2	-0.538042	2.34755
195.4	-0.838239	2.16317
195.6	-0.78423	1.66968
195.8	-0.56077	1.63838
196	-0.05529	1.46044
196.2	-0.524027	1.41287
196.4	-1.03748	1.16589
196.6	-0.529688	0.890969
196.8	-1.38098	0.890315
197	-1.39379	0.897512
197.2	-1.15546	0.780661
197.4	-1.26153	0.568189
197.6	-1.20592	0.204551
197.8	-0.97378	0.0269606
198	-1.74876	-0.149583
198.2	-2.11436	-0.452102
198.4	-1.73528	-0.662598
198.6	-1.73247	-0.774417
198.8	-1.8124	-0.860378
199	-1.67858	-0.910874
199.2	-1.52347	-1.15142
199.4	-2.01382	-1.27663
199.6	-2.33299	-1.42245
199.8	-2.37354	-1.53576
200	-2.47781	-1.63174
200.2	-2.66489	-1.68813
200.4	-2.16752	-1.90526
200.6	-1.95047	-2.12129
200.8	-2.32862	-2.25261
201	-2.67765	-2.28519
201.2	-2.53185	-2.217
201.4	-2.76102	-2.42769
201.6	-2.80615	-2.56176
201.8	-3.0553	-2.86003
202	-2.77583	-2.96609
202.2	-2.4165	-3.18065
202.4	-2.57235	-3.12078
202.6	-2.79838	-3.20823
202.8	-3.56993	-3.3285
203	-3.4207	-3.33505
203.2	-3.15734	-3.41439
203.4	-3.37406	-3.36362
203.6	-3.34308	-3.36892
203.8	-2.83441	-3.4487
204	-2.81236	-3.52543
204.2	-3.48096	-3.5307
204.4	-3.36967	-3.61055
204.6	-3.47585	-3.65476
204.8	-3.74574	-3.63397
205	-3.45524	-3.68576
205.2	-3.50163	-3.7912
205.4	-3.89128	-3.75102
205.6	-3.85922	-3.74605
205.8	-3.38979	-3.6695
206	-2.99358	-3.60491
206.2	-3.56126	-3.74277
206.4	-3.1943	-3.89515
206.6	-3.26623	-3.93813
206.8	-3.72185	-3.82883
207	-3.34522	-3.78091
207.2	-3.31338	-3.69872
207.4	-3.3675	-3.70777
207.6	-3.25994	-3.76021
207.8	-3.23658	-3.83551
208	-3.41776	-3.83035
208.2	-3.66978	-3.75198
208.4	-3.80971	-3.75527
208.6	-3.93563	-3.75566
208.8	-3.55545	-3.80672
209	-3.73502	-3.77298
209.2	-3.80587	-3.79917
209.4	-3.80209	-3.74045
209.6	-3.70328	-3.72313
209.8	-3.44607	-3.67599
210	-2.8384	-3.54637
210.2	-2.87597	-3.43277
210.4	-3.2348	-3.447
210.6	-3.26765	-3.46302
210.8	-3.41464	-3.52426
211	-3.43552	-3.48387
211.2	-3.19383	-3.41973
211.4	-3.28301	-3.28728
211.6	-3.05383	-3.23382
211.8	-3.16537	-3.21704
212	-3.12908	-3.30189
212.2	-3.09097	-3.3073
212.4	-3.3959	-3.27752
212.6	-3.40545	-3.20581
212.8	-2.99737	-3.17083
213	-2.60621	-3.11616
213.2	-2.75889	-3.16081
213.4	-2.983	-3.08592
213.6	-2.76767	-3.11032
213.8	-2.71622	-3.19692
214	-2.66426	-3.2605
214.2	-3.08217	-3.36043
214.4	-3.22634	-3.20848
214.6	-3.12478	-3.12121
214.8	-3.01281	-3.02894
215	-2.89732	-3.12049
215.2	-2.69656	-3.1584
215.4	-2.72756	-3.08989
215.6	-2.94358	-3.05292
215.8	-2.80923	-3.03332
216	-2.83852	-3.01906
216.2	-3.02341	-3.09737
216.4	-3.1599	-3.03942
216.6	-3.01883	-3.04063
216.8	-2.70494	-3.03586
217	-2.83393	-3.04003
217.2	-2.98658	-3.0086
217.4	-3.10887	-3.00102
217.6	-3.05724	-2.99148
217.8	-2.94522	-3.16954
218	-3.00695	-3.18419
218.2	-2.90847	-3.13852
218.4	-3.04876	-3.09359
218.6	-2.99942	-3.09791
218.8	-3.20044	-3.04363
219	-3.08517	-3.10632
219.2	-2.77049	-3.0802
219.4	-2.8887	-3.18051
219.6	-2.96346	-3.15174
219.8	-2.95657	-3.18437
220	-3.09888	-3.11292
220.2	-3.24548	-3.09542
220.4	-3.10135	-3.11188
220.6	-3.06435	-3.06869
220.8	-3.06658	-3.11816
221	-2.92313	-3.08046
221.2	-2.83035	-3.13406
221.4	-2.86164	-3.17158
221.6	-2.91323	-3.18651
221.8	-3.25644	-3.10164
222	-3.28147	-3.00563
222.2	-3.10234	-2.98677
222.4	-2.89691	-3.14279
222.6	-2.85375	-3.19113
222.8	-3.03378	-3.2494
223	-2.93673	-3.19143
223.2	-2.96433	-3.1054
223.4	-2.93514	-3.07089
223.6	-3.13724	-3.02048
223.8	-3.12067	-3.00594
224	-2.89682	-2.95487
224.2	-3.21027	-2.93584
224.4	-2.75608	-2.811
224.6	-2.56971	-2.79161
224.8	-2.88235	-2.73891
225	-2.91314	-2.74672
225.2	-2.93776	-2.78209
225.4	-2.92793	-2.76977
225.6	-2.7402	-2.83027
225.8	-2.75237	-2.7478
226	-2.75832	-2.78623
226.2	-2.70924	-2.81657
226.4	-2.66287	-2.76809
226.6	-2.835	-2.81763
226.8	-2.88802	-2.64725
227	-2.67499	-2.51206
227.2	-2.55088	-2.35607
227.4	-2.49028	-2.41163
227.6	-2.51344	-2.47428
227.8	-2.52937	-2.56583
228	-2.479	-2.52352
228.2	-2.51095	-2.41368
228.4	-2.42175	-2.4012
228.6	-2.33909	-2.2524
228.8	-2.50308	-2.10306
229	-2.49429	-1.97735
229.2	-2.54345	-1.97521
229.4	-2.28208	-2.16053
229.6	-2.37446	-2.11189
229.8	-2.25346	-2.02215
230	-2.25922	-1.90483
230.2	-2.40245	-1.89059
230.4	-2.18666	-1.88052
230.6	-2.21368	-1.90861
230.8	-2.12736	-1.94023
231	-2.08215	-1.97714
231.2	-2.05842	-1.8738
231.4	-2.22687	-1.75027
231.6	-2.38115	-1.60758
231.8	-2.28584	-1.54597
232	-2.19068	-1.55581
232.2	-2.15411	-1.49558
232.4	-1.95652	-1.49275
232.6	-2.15806	-1.44954
232.8	-2.21508	-1.35982
233	-2.05264	-1.36627
233.2	-2.12579	-1.30249
233.4	-2.18086	-1.30539
233.6	-2.04284	-1.27494
233.8	-1.78394	-1.33471
234	-1.67911	-1.30295
234.2	-1.52982	-1.24376
234.4	-1.81361	-1.25403
234.6	-1.92252	-1.22546
234.8	-1.72994	-1.21479
235	-1.75239	-1.06192
235.2	-1.78109	-0.99137
235.4	-1.82903	-0.962567
235.6	-1.91818	-0.949724
235.8	-1.87983	-0.963701
236	-1.69533	-0.872669
236.2	-1.71134	-0.78378
236.4	-1.73747	-0.752811
236.6	-1.63182	-0.811866
236.8	-1.42323	-0.865835
237	-1.58113	-0.828528
237.2	-1.48556	-0.727323
237.4	-1.53637	-0.682606
237.6	-1.6751	-0.681748
237.8	-1.55795	-0.731031
238	-1.51368	-0.697244
238.2	-1.50428	-0.621126
238.4	-1.59211	-0.487307
238.6	-1.59222	-0.502197
238.8	-1.44962	-0.56178
239	-1.51922	-0.594937
239.2	-1.37498	-0.521118
239.4	-1.10559	-0.447748
239.6	-1.29677	-0.478197
239.8	-1.24007	-0.436228
240	-1.23737	-0.365165
240.2	-1.52509	-0.318031
240.4	-1.45423	-0.237205
240.6	-1.31546	-0.299803
240.8	-1.17702	-0.33489
241	-1.3693	-0.405961
241.2	-1.40313	-0.399496
241.4	-1.27785	-0.291693
241.6	-1.19801	-0.224787
241.8	-1.14551	-0.192567
242	-1.10948	-0.17311
242.2	-1.34574	-0.167425
242.4	-1.4093	-0.182882
242.6	-1.27835	-0.18274
242.8	-1.16136	-0.21826
243	-1.35774	-0.280488
243.2	-1.3573	-0.286031
243.4	-1.48933	-0.247315
243.6	-1.39939	-0.151063
243.8	-1.41886	-0.036685
244	-1.35104	-0.0533937
244.2	-1.09025	-0.031315
244.4	-1.04766	-0.00102362
244.6	-1.23338	-0.0170157
244.8	-1.42781	0.0349764
245	-1.02681	-0.0336457
245.2	-1.16998	-0.107055
245.4	-1.30616	-0.100591
245.6	-1.22824	-0.0640709
245.8	-1.35391	-0.0187402
246	-1.2716	-0.0789528
246.2	-1.21951	-0.147543
246.4	-1.15429	-0.169677
246.6	-1.12043	-0.0922677
246.8	-1.12942	-0.0224882
247	-1.15856	0.0086378
247.2	-1.35056	0.059189
247.4	-1.23101	0.0707244
247.6	-1.1992	0.0393307
247.8	-1.04962	-0.0364567
248	-1.07669	0.0114331
248.2	-1.0933	-0.0247087
248.4	-1.18133	-0.0466693
248.6	-1.17418	-0.0667559
248.8	-1.2192	-0.0377244
249	-1.05612	-0.0112205
249.2	-1.18925	0.0115984
249.4	-1.24372	-0.0516535
249.6	-1.04644	-0.00225197
249.8	-1.11596	0.033811
250	-1.03088	0.0685118

## Sheet: Fig 5A
	Fig. 5A Thioflavin T curves in the presence/absence of Hsp90
	Time	Tau 50 uM Hsp90 0 uM + heparin	Tau 50 uM Hsp90 10 uM + heparin	Tau 50 uM Hsp90 5 uM + heparin	Tau 50 uM Hsp90 1 uM + heparin
	00:00:00	484841	568615	485835	380726
	00:09:59	595618	505166	464740	425759
	00:19:59	545916	487639	465346	408517
	00:29:59	584540	546743	529692	480448
	00:39:58	736888	619690	602264	549896
	00:49:58	806259	690981	678300	650644
	00:59:58	921946	737809	763170	719179
	01:09:58	1011196	797047	836476	832297
	01:19:58	1103763	860469	914419	922620
	01:30:00	1171178	908133	955708	995077
	01:40:00	1378432	964240	1043207	1093333
	01:50:00	1350341	991913	1082376	1153188
	02:00:00	1515508	1046807	1139961	1245078
	02:09:59	1660283	1088817	1190221	1343767
	02:20:00	1739350	1132334	1247896	1402818
	02:30:00	1768189	1173557	1309762	1513119
	02:39:59	1957689	1207526	1355869	1564977
	02:50:00	2027849	1250088	1418583	1630326
	03:00:00	2138635	1267321	1467347	1710193
	03:10:00	2141133	1311529	1508947	1781842
	03:19:59	2369795	1338428	1557321	1892900
	03:30:00	2336013	1378328	1664192	1930298
	03:39:59	2402148	1401680	1647951	1988441
	03:50:00	2525517	1430990	1691220	2062157
	04:00:00	2582280	1480724	1714648	2140234
	04:10:00	2660014	1465172	1801256	2191142
	04:19:59	2818027	1518393	1792255	2269367
	04:30:00	2899281	1519950	1835460	2292309
	04:40:00	2918644	1546785	1877239	2418505
	04:49:59	2975627	1558681	1947132	2456238
	05:00:00	3059925	1586959	1939228	2514676
	05:09:59	3095866	1614417	1965868	2564259
	05:19:59	3263820	1636446	1975172	2609326
	05:30:00	3258695	1663154	1994222	2673655
	05:39:59	3356348	1677702	2019750	2684897
	05:50:00	3371566	1675262	2094511	2773753
	05:59:59	3419488	1698582	2072198	2787968
	06:10:00	3455702	1704224	2082480	2842126
	06:19:59	3457875	1719700	2094628	2864794
	06:29:59	3508690	1770554	2113010	2907812
	06:40:00	3588971	1743528	2128419	2916168
	06:49:59	3602379	1753078	2139530	2940825
	07:00:00	3623808	1759914	2143859	2962700
	07:10:00	3696569	1779892	2132761	2992187
	07:19:59	3610784	1793067	2181626	3011324
	07:30:00	3625212	1801049	2184336	3052381
	07:39:59	3662367	1847804	2223586	3053136
	07:50:00	3732600	1830274	2210250	3078256
	07:59:59	3770154	1873320	2244920	3093785
	08:10:00	3787619	1933065	2319289	3128274
	08:19:59	3675502	1928776	2316015	3160034
	08:30:00	3743332	1953556	2315816	3182157
	08:40:00	3809228	1996871	2388711	3193252
	08:49:59	3780962	2005154	2347250	3225969
	09:00:00	3747586	2019828	2382417	3222510
	09:09:59	3742596	2031743	2364114	3264147
	09:20:00	3710822	2064676	2375970	3265658
	09:30:00	3755086	2085646	2409967	3295680
	09:40:00	3735454	2081795	2392801	3303848
	09:49:59	3746018	2094487	2436543	3268556
	10:00:00	3761363	2111874	2426614	3288174
	10:10:00	3802102	2123528	2437808	3321542
	10:19:59	3788398	2122343	2495325	3343920
	10:30:00	3763034	2139474	2454477	3316802
	10:39:59	3797304	2167876	2507650	3331098
	10:50:00	3794597	2185052	2465809	3335111
	11:00:00	3798319	2208184	2491526	3319366
	11:10:00	3818920	2206091	2514596	3378538
	11:20:00	3885347	2199328	2495324	3363293
	11:29:59	3757990	2233186	2511401	3355202
	11:40:00	3744392	2235396	2576470	3374963
	11:49:59	3769354	2228603	2519714	3370856
	12:00:00	3843460	2250882	2527658	3357394
	12:09:59	3754141	2254058	2543171	3376190
	12:20:00	3746919	2277029	2522132	3357778
	12:30:00	3738048	2270400	2549963	3385192
	12:40:00	3741470	2279551	2591614	3366802
	12:50:00	3695163	2277761	2592516	3378114
	12:59:59	3854082	2311784	2604374	3402319
	13:10:00	3708160	2332613	2568218	3412493
	13:19:59	3729903	2354653	2587667	3381964
	13:30:00	3782266	2355978	2707923	3410216
	13:40:00	3697036	2347394	2590537	3436658
	13:49:59	3728556	2375395	2609090	3424335
	14:00:00	3915607	2380743	2587058	3415066
	14:10:00	3722226	2401464	2595156	3428800
	14:20:00	3717068	2381540	2605289	3418504
	14:29:59	3718211	2394612	2605534	3438076
	14:40:00	3719612	2405296	2641342	3409872
	14:50:00	3710306	2404359	2626894	3434701
	14:59:59	3712054	2446389	2642265	3438388
	15:10:00	3733007	2441646	2721169	3452909
	15:19:59	3647178	2435940	2655875	3490958
	15:29:59	3762331	2460126	2694729	3507547
	15:40:00	3703758	2463692	2651970	3468143
	15:49:59	3744436	2489753	2753060	3490451
	16:00:00	3676176	2497332	2680339	3479712
	16:09:59	3674946	2499522	2654904	3443770

## Sheet: Fig 5B
	Quantification Fig. 5B
	Plots were obtained by drawing a rectangle encompassing only fibril-containg fractions (12, bottom of the density gradient) of each sample and by analyzing intensity via ImageJ software.
	Y-axis represents signal intensity (a.u.).
		ImageJ intensity
		2550000
		2550000
		2550000
		2550000
		2550000
		2550000
		2550000
		2550000
		2550000
		2550000
		2550000
		2550000
		2550000
		2550000
		2550000
		2550000
		2550000
		2550000
		2550000
		2550000
		2550000
		2550000
		2550000
		2550000
		2550000
		2550000
		2550000
		2550000
		2550000
		2550000
		2550000
		2550000
		2550000
		2550000
		2550000
		2550000
		2550000
		2550000
		2550000
		2549770
		2542184
		2526437
		2501724
		2486552
		2472988
		2460919
		2456092
		2452069
		2446437
		2443218
		2438046
		2428621
		2424598
		2420805
		2411609
		2409081
		2410000
		2403563
		2400345
		2398391
		2398276
		2397126
		2395862
		2393793
		2395402
		2396782
		2398046
		2398161
		2396897
		2399081
		2401609
		2407471
		2409310
		2410000
		2415287
		2419310
		2422874
		2431379
		2441954
		2445632
		2455632
		2472759
		2485172
		2501609
		2526322
		2541149
		2548736
		2550000
		2550000
		2550000
		2550000
		2550000
		2550000
		2550000
		2550000
		2550000
		2550000
		2550000
		2550000
		2550000
		2550000
		2550000
		2550000
		2550000
		2550000
		2550000
		2550000
		2549540
		2548621
		2549425
		2550000
		2550000
		2550000
		2550000
		2550000
		2550000
		2550000
		2550000
		2550000
		2550000
		2550000
		2550000
		2550000
		2550000
		2550000
		2550000
		2550000
		2550000
		2550000
		2550000
		2550000
		2550000
		2550000
		2550000
		2550000
		2550000
		2550000
		2550000
		2550000
		2550000
		2550000
		2550000
		2550000
		2550000
		2550000
		2550000
		2550000
		2550000
		2550000
		2550000
		2550000
		2550000
		2550000
		2550000
		2550000
		2550000
		2550000
		2550000
		2550000
		2550000
		2550000
		2550000
		2550000
		2550000
		2550000
		2550000
		2550000
		2550000
		2548276
		2542414
		2534828
		2528161
		2525632
		2523908
		2521379
		2517931
		2516092
		2514598
		2513333
		2510345
		2509425
		2509540
		2509195
		2509885
		2510460
		2509310
		2508161
		2507701
		2506552
		2505058
		2505517
		2506782
		2506782
		2508391
		2510460
		2510345
		2510690
		2509655
		2509885
		2509425
		2508161
		2508965
		2509310
		2509885
		2514023
		2517012
		2520000
		2523793
		2525517
		2529195
		2536897
		2543563
		2549770
		2550000
		2550000
		2550000
		2550000
		2550000
		2550000
		2550000
		2550000
		2550000
		2550000
		2550000
		2550000
		2550000
		2550000
		2550000
		2550000
		2550000
		2550000
		2550000
		2550000
		2550000
		2550000
		2550000
		2550000
		2550000
		2550000
		2550000
		2550000
		2550000
		2550000
		2550000
		2550000
		2550000
		2550000
		2550000
		2550000
		2550000
		2550000
		2550000
		2550000
		2550000
		2550000
		2550000
		2550000
		2550000
		2550000
		2550000
		2550000
		2550000
		2550000
		2550000
		2550000
		2550000
		2550000
		2550000
		2550000
		2550000
		2550000
		2550000
		2550000
		2550000
		2550000
		2550000
		2550000
		2550000
		2550000
		2550000
		2550000
		2550000
		2550000
		2550000
		2550000
		2550000
		2550000
		2550000
		2550000
		2550000
		2550000
		2550000
		2549885
		2549425
		2549655
		2548046
		2546782
		2545402
		2544713
		2545058
		2546437
		2545747
		2545517
		2541839
		2538391
		2538046
		2541149
		2541839
		2541149
		2541035
		2539310
		2538736
		2538736
		2538851
		2540460
		2540575
		2539655
		2540000
		2541379
		2541609
		2541839
		2541149
		2543793
		2544828
		2544023
		2544942
		2545632
		2545517
		2546552
		2545517
		2544138
		2544023
		2543333
		2540690
		2544138
		2548276
		2549770
		2549081
		2549540
		2548965
		2549540
		2550000
		2549885
		2549655
		2550000
		2550000
		2550000
		2550000
		2550000
		2550000
		2550000
		2550000
		2550000
		2550000
		2550000
		2550000
		2550000
		2550000
		2550000
		2550000
		2550000
		2550000
		2550000
		2550000
		2550000
		2550000
		2550000
		2550000
		2550000
		2550000
		2550000
		2550000
		2550000
		2550000
		2550000
		2550000
		2550000
		2550000
		2550000
		2550000
		2550000
		2550000
		2550000
		2550000
		2550000
		2550000
		2550000
		2550000
		2550000
		2550000
		2550000
		2550000
		2550000
		2550000
		2550000
		2550000
		2550000
		2550000
		2550000
		2550000
		2550000
		2550000
		2550000
		2550000
		2550000
		2550000
		2550000
		2550000
		2550000
		2550000
		2550000
		2550000
		2550000
		2550000
		2550000
		2550000
		2550000
		2550000
		2550000
		2550000
		2550000
		2548621
		2541494
		2519081
		2501035
		2482529
		2451379
		2434253
		2426667
		2419081
		2418736
		2420345
		2421724
		2416667
		2408046
		2398276
		2384942
		2374598
		2357586
		2333218
		2299310
		2245517
		2214942
		2193103
		2173333
		2164483
		2162759
		2168506
		2163103
		2161494
		2166897
		2174483
		2190115
		2231724
		2269655
		2296322
		2315287
		2328276
		2334598
		2348621
		2362299
		2374368
		2394023
		2414368
		2438161
		2470345
		2500230
		2524713
		2546782
		2550000
		2550000
		2550000
		2550000
		2550000
		2549885
		2550000
		2550000
		2550000
		2550000
		2550000
		2549425
		2549540
		2550000
		2550000
		2550000
		2550000
		2550000
		2550000
		2550000
		2550000
		2550000
		2550000

## Sheet: Fig S6
	Sample	1	2	3	4
	Tau	-	+	-	+
	Map7 M1-S227 wt	+	+	-	-
	Map7 M1-S227 R12K	-	-	+	+
		2486930	2550000	2545921	2547325
		2493684	2550000	2547807	2548816
		2501579	2550000	2546360	2550000
		2479518	2548772	2543246	2550000
		2485526	2545833	2528640	2550000
		2463772	2549737	2511711	2549868
		2282368	2549605	2434167	2548816
		2178553	2549868	2499167	2546140
		2123158	2550000	2522675	2527588
		2086360	2550000	2547456	2479342
		2035044	2548421	2539342	2438772
		1995307	2530000	2540219	2428728
		1955395	2489868	2550000	2342632
		1903596	2444298	2542105	2306798
		1860746	2386930	2506930	2243684
		1819386	2343202	2422588	2190833
		1794912	2269825	2301842	2155000
		1782193	2190789	2208904	2064518
		1781447	2158070	2143640	2014079
		1772456	2159386	2086184	1992412
		1750658	2152588	2058728	1968816
		1741754	2131798	2019211	1955000
		1737895	2096184	1978114	1933333
		1726535	2071447	1933860	1913816
		1707456	2061579	1895000	1890175
		1690614	2055746	1856053	1872018
		1673904	2052544	1833904	1830088
		1672237	2041360	1819781	1800702
		1660263	2027061	1802500	1819123		Plots were obtained by drawing a rectangle encompassing all 12 fractions of each sample and by analyzing intensity via ImageJ software.
		1643289	2031930	1780702	1804737		Y-axis represents signal intensity (a.u.).
		1638860	2042632	1757719	1788947
		1636404	2042456	1739474	1785526
		1654912	2034825	1717807	1778553
		1668377	2045746	1707368	1771711
		1676447	2047544	1691667	1762018
		1679211	2036009	1673377	1753246
		1678289	2029079	1661623	1737763
		1672325	2063070	1661579	1729956
		1687281	2044781	1654605	1739781
		1702851	2040439	1653596	1745175
		1714167	2025439	1651184	1750263
		1727456	2019912	1656360	1767807
		1748114	2030482	1649561	1775789
		1767807	2032500	1647105	1767237
		1782237	2027939	1647851	1782325
		1801272	2011053	1649649	1810526
		1820746	2047193	1652588	1826272
		1845526	2067237	1660395	1828728
		1872939	2058860	1669430	1821491
		1880702	2070263	1678070	1840921
		1902018	2087412	1686096	1872895
		1961096	2105702	1694693	1890307
		1994693	2111535	1701009	1910877
		2042544	2153202	1706842	1925877
		2105263	2165175	1725395	1953904
		2154298	2169693	1742149	1966272
		2204386	2223158	1754956	2011798
		2296491	2264649	1765614	2031009
		2458421	2304693	1781316	2073202
		2546930	2366140	1814912	2151974
		2549605	2436667	1834254	2242895
		2550000	2479474	1859079	2335439
		2549605	2521579	1907018	2420789
		2549737	2536360	1928202	2484167
		2550000	2549079	1962851	2504123
		2550000	2550000	2002632	2511053
		2550000	2549868	2031316	2499912
		2550000	2548772	2089123	2491404
		2550000	2541447	2163070	2523509
		2550000	2504474	2266447	2546096
		2550000	2526798	2341886	2547193
		2549868	2549342	2421711	2546886
		2548246	2548728	2501184	2546930
		2548070	2549474	2528596	2549737
		2550000	2550000	2531447	2549868
		2550000	2547500	2504123	2548991
		2550000	2548070	2502895	2549474
		2544474	2550000	2537061	2550000
		2525088	2550000	2546184	2549737
		2541360	2548772	2546930	2549605
		2550000	2542675	2540439	2548947
		2550000	2531667	2538640	2549737
		2550000	2518509	2548816	2548158
		2550000	2540395	2547763	2549342
		2550000	2550000	2545395	2547807
		2550000	2550000	2517982	2549079
		2549474	2549737	2512281	2550000
		2550000	2550000	2542851	2549079
		2550000	2546316	2549737	2549342
		2550000	2545307	2547544	2549737
		2550000	2550000	2539430	2540614
		2550000	2549868	2545658	2528289
		2550000	2549474	2550000	2537544
		2550000	2550000	2549035	2541184
		2550000	2550000	2548640	2549868
		2549737	2549342	2550000	2549868
		2548246	2532368	2549868	2548860
		2550000	2494518	2549474	2547851
		2550000	2532368	2549035	2549342
		2550000	2548158	2545789	2548991
		2550000	2548333	2543202	2547368
		2550000	2537325	2547281	2549737
		2550000	2549474	2548158	2544386
		2550000	2545789	2549868	2544474
		2550000	2529693	2550000	2547939
		2550000	2548860	2548904	2549737
		2550000	2549211	2550000	2548904
		2550000	2548772	2547281	2549342
		2550000	2549605	2545395	2549868
		2550000	2550000	2544868	2550000
		2550000	2549737	2548158	2550000
		2550000	2550000	2549254	2550000
		2550000	2550000	2550000	2550000
		2550000	2550000	2549868	2550000
		2550000	2550000	2549474	2548070
		2550000	2550000	2549737	2548728
		2550000	2550000	2550000	2550000
		2550000	2550000	2549868	2550000
		2550000	2550000	2542105	2549737
		2550000	2550000	2517237	2549868
		2550000	2546886	2528728	2550000
		2550000	2549605	2545000	2550000
		2549868	2548158	2550000	2550000
		2549737	2550000	2550000	2550000
		2540614	2550000	2529956	2550000
		2530219	2550000	2528553	2550000
		2538465	2550000	2548202	2550000
		2548816	2550000	2549868	2550000
		2550000	2550000	2549868	2547675
		2550000	2550000	2550000	2547719
		2550000	2550000	2550000	2550000
		2550000	2549868	2550000	2550000
		2550000	2550000	2550000	2550000
		2550000	2550000	2550000	2550000
		2550000	2550000	2549386	2550000
		2550000	2550000	2537412	2550000
		2550000	2550000	2539079	2550000
		2550000	2550000	2540789	2550000
		2550000	2550000	2532193	2549868
		2550000	2550000	2550000	2550000
		2550000	2550000	2550000	2550000
		2550000	2550000	2548816	2550000
		2550000	2547237	2546974	2548421
		2549868	2548684	2549605	2548684
		2548553	2550000	2550000	2549342
		2542412	2550000	2550000	2547982
		2534649	2550000	2549737	2549868
		2521272	2549605	2547982	2549211
		2511535	2543728	2538114	2509342
		2510789	2533640	2543114	2508465
		2508421	2533465	2547851	2535044
		2504781	2536535	2548640	2534781
		2501535	2529561	2544956	2530132
		2491228	2528991	2544693	2529912
		2485658	2516754	2525439	2526623
		2492149	2523377	2512149	2521404
		2485702	2521404	2498289	2518684
		2481535	2496272	2486404	2514123
		2480351	2479693	2477763	2497193
		2476886	2513377	2462368	2489561
		2478465	2520132	2453947	2473947
		2480614	2522368	2449737	2494737
		2477807	2520702	2445658	2500789
		2466228	2530526	2439649	2506096
		2467675	2529386	2433991	2499079
		2466096	2533904	2425877	2501754
		2467675	2528070	2422763	2496184
		2455439	2526228	2425175	2491798
		2465263	2526842	2423114	2494518
		2467412	2496974	2421447	2498465
		2459649	2499211	2414167	2476930
		2462544	2528772	2387807	2452939
		2458684	2535833	2378421	2439430
		2456360	2535175	2389079	2450877
		2456535	2525789	2402719	2482895
		2456974	2528684	2398640	2480570
		2474386	2537105	2372237	2464649
		2476404	2540789	2382193	2481667
		2477193	2534956	2405746	2504254
		2475395	2527237	2404342	2506447
		2460877	2521974	2392544	2510746
		2475088	2490000	2401360	2509912
		2484781	2516053	2407895	2514167
		2491184	2533991	2413202	2490746
		2501316	2539649	2418202	2480570
		2505702	2543289	2416974	2512412
		2510789	2536360	2414956	2513728
		2519781	2523421	2413553	2510570
		2527281	2490482	2427368	2479518
		2540395	2495395	2430088	2498904
		2550000	2536798	2434956	2519211
		2550000	2543772	2440921	2523860
		2550000	2547237	2447325	2527895
		2550000	2549474	2456360	2531579
		2550000	2549737	2458289	2544254
		2550000	2548553	2464605	2547763
		2550000	2541711	2474211	2550000
		2550000	2544474	2475526	2550000
		2550000	2549868	2482982	2550000
		2550000	2550000	2494781	2548026
		2550000	2550000	2503421	2548070
		2550000	2529912	2516667	2550000
		2550000	2535526	2544825	2550000
		2550000	2550000	2548772	2549737
		2550000	2550000	2546798	2549211
		2548421	2550000	2549605	2549737
		2548904	2550000	2549868	2550000
		2550000	2550000	2550000	2550000
		2550000	2550000	2550000	2550000
		2550000	2550000	2550000	2550000
		2550000	2550000	2550000	2550000
		2550000	2550000	2550000	2550000
		2549737	2550000	2550000	2550000
		2550000	2550000	2550000	2550000
		2550000	2550000	2550000	2550000
		2550000	2550000	2550000	2550000
		2547456	2550000	2550000	2548246
		2545833	2549868	2550000	2550000
		2550000	2548333	2550000	2549868
		2550000	2549868	2550000	2549474
		2550000	2550000	2550000	2550000
		2549868	2549868	2550000	2550000
		2550000	2550000	2550000	2550000
		2549342	2550000	2550000	2550000
		2550000	2547588	2550000	2550000
		2550000	2548772	2550000	2544868
		2550000	2547719	2550000	2546184
		2550000	2548158	2549386	2548377
		2550000	2543333	2550000	2548684
		2550000	2549211	2550000	2550000
		2550000	2548158	2550000	2550000
		2550000	2540526	2550000	2549868
		2550000	2548509	2550000	2550000
		2550000	2547544	2550000	2549079
		2550000	2550000	2550000	2549211
		2550000	2550000	2550000	2550000
		2550000	2550000	2550000	2550000
		2550000	2547939	2550000	2550000
		2550000	2547851	2550000	2549868
		2550000	2550000	2549342	2549868
		2550000	2550000	2550000	2550000
		2550000	2550000	2550000	2550000
		2550000	2550000	2550000	2550000
		2550000	2550000	2550000	2550000
		2550000	2550000	2550000	2550000
		2549342	2550000	2550000	2550000
		2548684	2548904	2550000	2550000
		2550000	2550000	2550000	2550000
		2550000	2550000	2550000	2550000
		2550000	2550000	2550000	2550000
		2550000	2550000	2549737	2549868
		2550000	2550000	2549605	2550000
		2550000	2550000	2550000	2550000
		2550000	2550000	2550000	2550000
		2550000	2550000	2550000	2550000
		2550000	2550000	2550000	2550000
		2546404	2550000	2550000	2550000
		2543421	2550000	2550000	2550000
		2549868	2550000	2549605	2546447
		2549737	2549474	2547018	2546491
		2549868	2547588	2549737	2550000
		2550000	2549605	2550000	2550000
		2549386	2548684	2550000	2550000
		2547588	2549868	2549474	2550000
		2550000	2548070	2547939	2550000
		2550000	2550000	2525395	2550000
		2550000	2550000	2513026	2550000
		2550000	2550000	2538640	2550000
		2550000	2550000	2549737	2550000
		2550000	2550000	2550000	2550000
		2550000	2550000	2550000	2550000
		2550000	2550000	2550000	2548509
		2550000	2550000	2550000	2549342
		2550000	2550000	2550000	2550000
		2550000	2550000	2550000	2550000
		2550000	2550000	2550000	2550000
		2550000	2550000	2550000	2550000
		2549342	2550000	2550000	2550000
		2538553	2550000	2550000	2550000
		2509430	2550000	2550000	2550000
		2476491	2550000	2549868	2549868
		2449605	2550000	2550000	2550000
		2434956	2546754	2550000	2549868
		2413728	2548158	2550000	2543596
		2390877	2549474	2550000	2525702
		2409605	2545746	2550000	2517939
		2382588	2539956	2550000	2516447
		2372412	2544430	2550000	2519781
		2382018	2545000	2549605	2514035
		2380351	2542281	2541316	2505219
		2377895	2540658	2529912	2495833
		2377763	2539167	2516535	2475746
		2368509	2541360	2506184	2471754
		2366184	2542237	2497544	2488684
		2343640	2538904	2488640	2497149
		2341140	2537149	2483246	2499035
		2325000	2529211	2477018	2494956
		2343596	2531579	2473289	2488377
		2375263	2535307	2468246	2486053
		2349956	2534123	2455307	2487982
		2337325	2535219	2453333	2484737
		2334868	2531404	2465000	2490482
		2353772	2534912	2464123	2487675
		2351140	2532982	2469737	2495132
		2341360	2517544	2472895	2492281
		2359474	2511886	2470614	2487368
		2339035	2520219	2465921	2486886
		2348114	2523728	2468158	2478904
		2372456	2526009	2474430	2465746
		2377588	2531886	2475702	2467675
		2392193	2532061	2473904	2475921
		2400789	2526711	2471228	2479254
		2393596	2531667	2475351	2487368
		2389167	2535439	2474167	2491447
		2383684	2532632	2472018	2496184
		2380000	2529474	2467500	2493904
		2413246	2524342	2468991	2487237
		2420044	2503333	2469561	2488596
		2448202	2495482	2468333	2492895
		2455132	2520219	2475570	2482500
		2471491	2537149	2472412	2469254
		2479167	2534737	2473070	2455921
		2489167	2537325	2465175	2481579
		2491623	2541404	2464386	2481886
		2493289	2540746	2463947	2503070
		2524912	2540219	2465088	2511667
		2549868	2541053	2468684	2522719
		2550000	2544781	2451009	2521711
		2550000	2545175	2456184	2528860
		2550000	2548158	2478421	2538465
		2550000	2550000	2480833	2545439
		2550000	2550000	2488246	2549342
		2550000	2550000	2497149	2549737
		2550000	2550000	2509035	2545789
		2550000	2550000	2519956	2548640
		2550000	2550000	2530351	2550000
		2550000	2546974	2541228	2549868
		2550000	2521272	2549605	2549868
		2550000	2528596	2550000	2550000
		2550000	2550000	2550000	2550000
		2550000	2550000	2550000	2550000
		2549868	2550000	2550000	2549474
		2549474	2550000	2550000	2537807
		2550000	2550000	2550000	2526053
		2550000	2550000	2549868	2549605
		2550000	2550000	2549868	2537061
		2549211	2550000	2550000	2536886
		2538816	2550000	2550000	2550000
		2521667	2550000	2545088	2550000
		2538772	2550000	2542982	2550000
		2550000	2550000	2550000	2541228
		2550000	2550000	2550000	2535132
		2550000	2550000	2550000	2540658
		2550000	2550000	2550000	2524518
		2550000	2549868	2550000	2540965
		2550000	2549868	2550000	2550000
		2550000	2550000	2550000	2550000
		2550000	2550000	2550000	2549605
		2550000	2550000	2550000	2550000
		2549605	2550000	2550000	2550000
		2548772	2550000	2550000	2547588
		2550000	2550000	2546535	2546711
		2547018	2550000	2540877	2550000
		2549079	2550000	2550000	2550000
		2547939	2550000	2550000	2550000
		2526579	2550000	2550000	2550000
		2515132	2550000	2550000	2550000
		2538553	2550000	2550000	2550000
		2550000	2550000	2550000	2550000
		2550000	2550000	2549211	2550000
		2550000	2550000	2536009	2550000
		2550000	2550000	2538465	2550000
		2550000	2550000	2550000	2550000
		2550000	2549737	2550000	2550000
		2550000	2550000	2550000	2549737
		2550000	2550000	2550000	2546096
		2550000	2550000	2550000	2549474
		2550000	2550000	2550000	2550000
		2550000	2550000	2550000	2550000
		2550000	2550000	2550000	2546754
		2550000	2550000	2550000	2531491
		2550000	2550000	2550000	2544825
		2550000	2544956	2545439	2550000
		2550000	2538114	2527632	2550000
		2550000	2533289	2541447	2550000
		2550000	2548158	2550000	2550000
		2550000	2550000	2550000	2549737
		2550000	2550000	2550000	2548509
		2550000	2550000	2546623	2550000
		2550000	2549737	2549474	2550000
		2549868	2548202	2550000	2550000
		2549737	2549868	2550000	2550000
		2550000	2550000	2550000	2550000
		2550000	2549868	2550000	2550000
		2550000	2549868	2548465	2550000
		2550000	2550000	2526447	2546886
		2550000	2549868	2543728	2548070
		2550000	2549737	2550000	2550000
		2550000	2550000	2550000	2550000
		2550000	2550000	2550000	2550000
		2550000	2550000	2549737	2550000
		2550000	2550000	2540921	2550000
		2549868	2550000	2545746	2550000
		2546140	2550000	2550000	2548772
		2547895	2550000	2550000	2549474
		2550000	2550000	2550000	2549474
		2550000	2550000	2550000	2550000
		2550000	2550000	2550000	2550000
		2550000	2550000	2550000	2550000
		2550000	2550000	2550000	2547807
		2550000	2550000	2550000	2549605
		2550000	2550000	2550000	2548114
		2547368	2550000	2550000	2550000
		2529693	2549605	2550000	2549737
		2499386	2550000	2550000	2550000
		2461754	2550000	2550000	2549605
		2427018	2550000	2550000	2549868
		2395000	2550000	2550000	2550000
		2382149	2548202	2550000	2540307
		2369474	2541140	2549079	2531930
		2357105	2541623	2550000	2540263
		2352719	2545088	2550000	2529386
		2344605	2545526	2550000	2522325
		2339737	2546316	2550000	2516228
		2332632	2543860	2547763	2508947
		2319079	2535833	2535789	2508509
		2322544	2538289	2522982	2508596
		2323421	2540307	2506754	2502500
		2308947	2534781	2491842	2504956
		2296053	2527895	2485789	2508246
		2298114	2513640	2478026	2508509
		2292237	2495263	2469737	2509254
		2276404	2497237	2464605	2501316
		2279912	2483640	2456404	2501184
		2275746	2503640	2447412	2505395
		2268991	2523640	2441754	2506491
		2244912	2530088	2437412	2509298
		2260307	2531886	2436579	2513465
		2288684	2529079	2427018	2512325
		2294737	2525044	2421579	2509254
		2304605	2520000	2418114	2501798
		2308202	2512237	2408202	2493947
		2307149	2507895	2404825	2487719
		2304211	2514956	2403860	2493421
		2294605	2525614	2403421	2497544
		2301974	2526930	2393860	2498991
		2302018	2530877	2387061	2490351
		2302982	2533289	2384430	2483289
		2305439	2533158	2401053	2485570
		2320702	2532193	2405175	2490351
		2324035	2527018	2406272	2490044
		2332982	2506667	2408904	2491842
		2342588	2496623	2409693	2483904
		2353640	2517325	2404868	2485351
		2371491	2516579	2412500	2492544
		2381404	2525570	2414342	2487763
		2392456	2530088	2383772	2485570
		2411711	2530439	2388860	2500833
		2430526	2538158	2415789	2501009
		2451053	2536272	2425307	2497982
		2489649	2536667	2428772	2503202
		2525526	2537412	2432544	2504167
		2546184	2541623	2429079	2511491
		2550000	2546447	2439649	2521579
		2550000	2548684	2450219	2527719
		2550000	2549737	2452281	2537149
		2550000	2550000	2457456	2545395
		2550000	2550000	2465000	2549868
		2550000	2550000	2473640	2550000
		2550000	2550000	2483289	2550000
		2550000	2550000	2505833	2550000
		2550000	2550000	2525439	2550000
		2550000	2550000	2541535	2550000
		2550000	2550000	2546096	2547456
		2550000	2550000	2545702	2539737
		2550000	2550000	2545351	2545658
		2550000	2550000	2536798	2549868
		2547719	2550000	2545088	2549737
		2546798	2550000	2547675	2549605
		2550000	2550000	2546798	2550000
		2550000	2550000	2550000	2550000
		2549868	2549868	2549474	2550000
		2541842	2543947	2547719	2546491
		2534123	2547719	2549868	2547851
		2547588	2550000	2550000	2550000
		2550000	2549868	2550000	2550000
		2550000	2549868	2550000	2550000
		2550000	2550000	2550000	2549079
		2550000	2550000	2550000	2550000
		2550000	2547500	2543860	2547939
		2550000	2548421	2530000	2549342
		2550000	2550000	2544298	2550000
		2550000	2550000	2547061	2550000
		2550000	2550000	2545395	2549737
		2550000	2550000	2550000	2549737
		2550000	2550000	2550000	2550000
		2550000	2550000	2550000	2550000
		2550000	2550000	2550000	2550000
		2550000	2550000	2550000	2550000
		2550000	2550000	2550000	2550000
		2549474	2550000	2548596	2549868
		2550000	2547456	2550000	2548947
		2550000	2539035	2550000	2549868
		2550000	2541447	2550000	2550000
		2550000	2549737	2549123	2550000
		2550000	2549605	2550000	2550000
		2549868	2549737	2550000	2550000
		2548947	2550000	2550000	2550000
		2549737	2550000	2550000	2541447
		2550000	2550000	2550000	2523640
		2550000	2550000	2550000	2541667
		2550000	2550000	2550000	2550000
		2550000	2550000	2550000	2544035
		2550000	2550000	2550000	2508202
		2550000	2550000	2550000	2498772
		2550000	2550000	2550000	2507237
		2550000	2550000	2549737	2539561
		2550000	2550000	2549474	2549342
		2550000	2550000	2550000	2548553
		2550000	2550000	2540789	2545658
		2550000	2550000	2518684	2550000
		2550000	2550000	2527193	2546886
		2550000	2549737	2549035	2546579
		2550000	2549737	2550000	2550000
		2549474	2549868	2549605	2550000
		2549605	2548202	2550000	2550000
		2549868	2549035	2550000	2549868
		2550000	2550000	2548684	2547281
		2550000	2550000	2530921	2548553
		2550000	2550000	2537895	2548772
		2549386	2550000	2549605	2550000
		2550000	2550000	2550000	2550000
		2546184	2550000	2550000	2550000
		2540789	2550000	2550000	2550000
		2550000	2550000	2549167	2550000
		2550000	2549035	2540702	2548772
		2550000	2549605	2541140	2548509
		2550000	2548509	2544474	2547851
		2550000	2550000	2550000	2541842
		2549474	2549868	2550000	2536754
		2546140	2550000	2550000	2548333
		2550000	2550000	2550000	2550000
		2550000	2550000	2550000	2548991
		2550000	2550000	2550000	2526930
		2550000	2549868	2550000	2505526
		2550000	2550000	2550000	2534430
		2550000	2550000	2550000	2548684
		2550000	2550000	2550000	2549737
		2537149	2548684	2549868	2548333
		2504825	2547851	2550000	2549737
		2463114	2549605	2550000	2548991
		2424605	2548553	2550000	2548904
		2401798	2548377	2550000	2550000
		2373947	2541974	2550000	2550000
		2347500	2534693	2550000	2549737
		2321974	2537105	2550000	2545833
		2295570	2546667	2550000	2538860
		2294035	2548421	2550000	2533377
		2286886	2548553	2548904	2530789
		2275307	2547193	2546886	2525746
		2259693	2544518	2531184	2522675
		2245175	2544342	2506930	2514035
		2228904	2543991	2490439	2505395
		2226579	2544518	2473991	2504912
		2232939	2546711	2456974	2509167
		2238114	2548026	2450044	2512719
		2246711	2546053	2442851	2507851
		2254693	2546228	2435789	2508509
		2238465	2545965	2426711	2505921
		2224649	2546404	2419693	2499693
		2211667	2545439	2408202	2504649
		2197061	2545833	2403377	2503816
		2203377	2545395	2404211	2509254
		2211842	2542281	2405746	2510658
		2208289	2541272	2408421	2511798
		2220526	2535877	2409649	2509167
		2216754	2538070	2401360	2501667
		2214912	2543728	2402061	2506579
		2216754	2542982	2401754	2497368
		2214956	2540175	2396228	2497632
		2225395	2515877	2398421	2496053
		2223991	2507193	2399254	2490395
		2219956	2530439	2392149	2436579
		2229123	2541667	2391667	2435570
		2244123	2543860	2384825	2491316
		2243860	2541491	2388333	2476096
		2258026	2541447	2391140	2459868
		2264167	2545439	2395789	2480263
		2277588	2541623	2394912	2512368
		2296798	2540789	2394079	2517193
		2309386	2531535	2382719	2514649
		2317368	2503377	2406272	2512588
		2339211	2525614	2412895	2507939
		2346842	2540921	2410175	2516623
		2374035	2546140	2409561	2520351
		2433947	2548816	2411974	2524649
		2493596	2549211	2415877	2524474
		2538202	2549211	2422061	2527456
		2549035	2549868	2423991	2531096
		2550000	2550000	2425921	2526360
		2550000	2549474	2411140	2530614
		2550000	2550000	2419079	2546623
		2549868	2549868	2449474	2550000
		2548904	2549211	2466711	2550000
		2548860	2549386	2489342	2550000
		2550000	2550000	2507807	2546798
		2549868	2550000	2521491	2545570
		2549605	2550000	2541096	2550000
		2550000	2549868	2549342	2550000
		2550000	2547149	2550000	2550000
		2549474	2549737	2550000	2550000
		2550000	2550000	2550000	2549868
		2550000	2550000	2550000	2549298
		2549298	2549737	2550000	2549737
		2549737	2542675	2550000	2550000
		2550000	2547456	2548202	2550000
		2550000	2550000	2536535	2550000
		2550000	2550000	2539386	2550000
		2550000	2549868	2549474	2550000
		2550000	2549605	2549474	2550000
		2550000	2549868	2550000	2550000
		2550000	2548421	2550000	2549737
		2550000	2549737	2550000	2550000
		2548947	2549167	2550000	2550000
		2549211	2550000	2550000	2550000
		2550000	2549737	2550000	2547368
		2550000	2548333	2550000	2545219
		2547500	2544956	2549298	2549167
		2548246	2544298	2544474	2545307
		2550000	2550000	2540175	2545702
		2550000	2549605	2547851	2550000
		2550000	2550000	2550000	2550000
		2550000	2550000	2549868	2550000
		2550000	2550000	2547763	2549605
		2550000	2550000	2546491	2548333
		2550000	2548421	2549868	2549737
		2550000	2549605	2550000	2550000
		2550000	2550000	2549386	2550000
		2549079	2550000	2544868	2550000
		2536667	2550000	2548684	2550000
		2513246	2550000	2550000	2549737
		2524386	2550000	2550000	2548421
		2549211	2550000	2550000	2550000
		2550000	2550000	2550000	2548860
		2549737	2550000	2550000	2535395
		2540482	2550000	2550000	2537719
		2538509	2550000	2550000	2549868
		2545833	2550000	2550000	2550000
		2549737	2550000	2546930	2549737
		2550000	2550000	2549123	2550000
		2550000	2550000	2546754	2550000
		2550000	2550000	2546096	2550000
		2550000	2550000	2549868	2550000
		2544825	2550000	2550000	2550000
		2539693	2550000	2550000	2550000
		2548202	2550000	2550000	2549605
		2549868	2550000	2550000	2549737
		2550000	2550000	2550000	2550000
		2550000	2550000	2550000	2550000
		2550000	2550000	2550000	2550000
		2550000	2550000	2549868	2544386
		2549737	2550000	2549868	2549035
		2550000	2550000	2550000	2550000
		2550000	2550000	2550000	2550000
		2550000	2550000	2550000	2550000
		2550000	2550000	2546667	2550000
		2550000	2550000	2547895	2549254
		2550000	2549868	2549123	2549868
		2550000	2548640	2550000	2550000
		2550000	2550000	2549605	2550000
		2550000	2550000	2550000	2550000
		2550000	2550000	2550000	2550000
		2550000	2550000	2550000	2550000
		2550000	2550000	2549868	2550000
		2550000	2550000	2550000	2550000
		2550000	2547105	2550000	2550000
		2544518	2545789	2550000	2549737
		2539912	2548158	2550000	2550000
		2505877	2549868	2550000	2543860
		2505658	2550000	2550000	2548991
		2545789	2550000	2550000	2550000
		2549868	2550000	2550000	2550000
		2534211	2550000	2550000	2548904
		2492105	2550000	2543991	2546623
		2416404	2550000	2530307	2497544
		2358904	2550000	2549605	2476491
		2301667	2550000	2550000	2513772
		2222105	2549342	2550000	2547368
		2205263	2549737	2549605	2550000
		2209123	2550000	2546623	2549386
		2198596	2550000	2550000	2549342
		2174211	2550000	2550000	2547895
		2156009	2550000	2550000	2546623
		2104868	2550000	2550000	2546667
		2086140	2550000	2547412	2539211
		2076579	2550000	2535219	2537281
		2077018	2550000	2510395	2540614
		2046711	2550000	2479342	2542105
		2044035	2550000	2457763	2539737
		2027193	2548772	2437675	2539605
		2019298	2549123	2426930	2538728
		2001535	2548158	2422719	2528728
		1993465	2537719	2412456	2526667
		2007675	2529868	2404123	2531228
		1997456	2540088	2397105	2534781
		1964649	2549123	2390175	2536711
		1959956	2550000	2379167	2530833
		1986140	2550000	2373333	2527193
		1990746	2550000	2382544	2529035
		2009386	2550000	2376886	2536096
		1993070	2550000	2373596	2533202
		1981667	2547807	2371228	2532807
		1977939	2549868	2367105	2525789
		2012193	2549868	2367281	2524868
		2013289	2550000	2362018	2517281
		2017368	2550000	2361184	2511579
		2045132	2549605	2362105	2481140
		2067763	2546667	2362675	2487544
		2093904	2547500	2365439	2506798
		2113509	2548640	2365175	2518026
		2126316	2550000	2354693	2531316
		2146404	2550000	2359605	2527500
		2155175	2550000	2369298	2516974
		2176272	2549737	2376272	2539605
		2194386	2550000	2381886	2542500
		2192763	2550000	2379868	2545263
		2191316	2550000	2379035	2544956
		2203114	2549342	2389605	2547763
		2290789	2549868	2391360	2548158
		2353728	2546754	2386184	2547500
		2424518	2545658	2396667	2548421
		2482939	2549868	2408158	2547105
		2532412	2549868	2411667	2547368
		2550000	2550000	2408816	2548202
		2550000	2550000	2416096	2543947
		2549737	2550000	2430482	2539167
		2547368	2549342	2436360	2542149
		2549123	2549737	2427544	2549868
		2550000	2550000	2454956	2550000
		2550000	2549342	2483640	2549079
		2546798	2550000	2499693	2549211
		2538246	2550000	2518421	2549868
		2544211	2550000	2539649	2548947
		2550000	2550000	2550000	2549868
		2550000	2549737	2550000	2549386
		2550000	2548904	2550000	2550000
		2550000	2549474	2550000	2550000
		2550000	2545921	2550000	2550000
		2549868	2547105	2550000	2550000
		2549868	2547719	2550000	2549605
		2550000	2546184	2550000	2549605
		2550000	2550000	2550000	2550000
		2550000	2550000	2549737	2550000
		2550000	2550000	2539868	2548772
		2550000	2550000	2536360	2549474
		2550000	2550000	2549035	2550000
		2550000	2550000	2544167	2550000
		2550000	2550000	2547675	2550000
		2550000	2550000	2550000	2550000
		2550000	2550000	2550000	2547368
		2550000	2550000	2550000	2548684
		2550000	2550000	2550000	2550000
		2550000	2550000	2550000	2550000
		2545000	2550000	2550000	2549737
		2531930	2550000	2549167	2550000
		2542982	2550000	2547368	2550000
		2550000	2550000	2549605	2550000
		2550000	2550000	2550000	2550000
		2550000	2550000	2550000	2550000
		2550000	2550000	2550000	2550000
		2549868	2550000	2550000	2550000
		2547807	2550000	2550000	2550000
		2549386	2550000	2550000	2550000
		2550000	2550000	2550000	2550000
		2549167	2550000	2549868	2550000
		2547281	2550000	2550000	2549868
		2549737	2550000	2550000	2547763
		2550000	2550000	2550000	2547719
		2550000	2550000	2550000	2550000
		2549737	2550000	2549474	2550000
		2550000	2543070	2524605	2550000
		2550000	2541886	2524605	2550000
		2550000	2550000	2545395	2550000
		2550000	2550000	2549605	2550000
		2550000	2550000	2550000	2550000
		2550000	2550000	2550000	2550000
		2549737	2550000	2550000	2548333
		2545789	2550000	2550000	2547719
		2548421	2550000	2550000	2550000
		2550000	2550000	2550000	2550000
		2550000	2550000	2550000	2550000
		2550000	2550000	2548289	2550000
		2550000	2544605	2548421	2550000
		2550000	2529561	2549605	2550000
		2550000	2537281	2539561	2550000
		2550000	2548860	2521711	2550000
		2550000	2550000	2523860	2549868
		2549342	2546447	2549342	2548421
		2550000	2550000	2549737	2549868
		2550000	2550000	2550000	2543421
		2550000	2550000	2550000	2546623
		2550000	2550000	2550000	2548026
		2549474	2550000	2549737	2550000
		2550000	2550000	2550000	2550000
		2550000	2550000	2550000	2549868
		2550000	2550000	2550000	2539211
		2550000	2550000	2550000	2517588
		2550000	2549123	2550000	2532939
		2550000	2548684	2550000	2549342
		2550000	2548553	2549474	2549342
		2550000	2550000	2548553	2550000
		2550000	2550000	2550000	2550000
		2549868	2550000	2550000	2550000
		2547675	2550000	2550000	2550000
		2547149	2550000	2550000	2550000
		2550000	2550000	2550000	2550000
		2549035	2550000	2550000	2550000
		2545395	2550000	2549868	2550000
		2513026	2550000	2549474	2537675
		2467368	2550000	2549868	2535307
		2409211	2549254	2550000	2548684
		2333465	2548904	2550000	2550000
		2272325	2546886	2550000	2550000
		2211360	2544781	2550000	2550000
		2194035	2549737	2550000	2550000
		2165088	2550000	2550000	2545219
		2139167	2550000	2549386	2523070
		2103289	2550000	2548553	2533421
		2083553	2549342	2550000	2537675
		2054693	2547675	2549868	2536009
		2042193	2544693	2542325	2530965
		2012675	2548816	2522895	2529649
		2007500	2549211	2498246	2525526
		1997719	2547895	2469561	2528070
		1984123	2547412	2456579	2523684
		1974386	2547939	2417368	2524386
		1962018	2548421	2402368	2529035
		1953289	2547325	2398377	2528640
		1933202	2534211	2390482	2527325
		1921974	2529912	2385570	2514868
		1899781	2544167	2389561	2520614
		1903772	2548816	2401228	2518333
		1884079	2549868	2406184	2527281
		1895965	2547982	2397325	2530482
		1865877	2541930	2395789	2528246
		1871886	2547325	2392851	2531491
		1883158	2549868	2387851	2530175
		1870307	2550000	2373509	2516886
		1892939	2549605	2375263	2509079
		1907588	2546228	2381316	2509123
		1924781	2547851	2372412	2516404
		1942018	2549342	2376447	2522763
		1966096	2550000	2373684	2527851
		1992412	2549868	2373904	2528553
		2013553	2549868	2366447	2516842
		2042500	2548289	2366930	2527544
		2064868	2548377	2368947	2537719
		2073816	2547939	2370439	2534868
		2079956	2546579	2372807	2539474
		2100395	2545307	2376096	2541842
		2145439	2549079	2378377	2543070
		2168904	2547939	2371667	2524342
		2212193	2546886	2380044	2508158
		2258684	2549605	2392763	2532939
		2304035	2548553	2394649	2522149
		2364956	2549868	2404474	2538991
		2434912	2550000	2408202	2544561
		2506974	2550000	2408465	2547632
		2530789	2550000	2415965	2548553
		2541535	2550000	2425175	2548596
		2533816	2550000	2435614	2548333
		2517544	2549868	2441711	2549868
		2546711	2550000	2449211	2550000
		2549737	2550000	2457632	2550000
		2550000	2550000	2468158	2550000
		2550000	2550000	2481272	2550000
		2550000	2550000	2496535	2550000
		2550000	2550000	2531930	2550000
		2550000	2548421	2548158	2548202
		2550000	2543816	2549211	2546886
		2550000	2549474	2550000	2550000
		2550000	2550000	2550000	2550000
		2550000	2549737	2550000	2550000
		2548070	2547368	2550000	2550000
		2547149	2549737	2550000	2548991
		2549737	2540395	2550000	2546272
		2550000	2533904	2548991	2549211
		2550000	2549079	2548991	2546404
		2546930	2549868	2550000	2544825
		2541754	2550000	2550000	2537851
		2548860	2550000	2549079	2532763
		2549474	2550000	2532500	2547544
		2550000	2550000	2496711	2550000
		2550000	2549474	2476316	2548553
		2550000	2547456	2478947	2534123
		2550000	2550000	2485877	2546404
		2550000	2550000	2496316	2550000
		2550000	2550000	2536842	2547807
		2550000	2550000	2550000	2540702
		2550000	2549211	2550000	2546447
		2548684	2546009	2550000	2533772
		2549474	2548947	2550000	2490746
		2550000	2550000	2549167	2472500
		2548202	2550000	2549474	2484298
		2549342	2549868	2550000	2503246
		2550000	2547895	2550000	2509912
		2549342	2542807	2550000	2530439
		2548509	2548202	2547939	2549737
		2548509	2550000	2545395	2547807
		2549868	2549474	2549737	2549605
		2550000	2550000	2550000	2548991
		2550000	2550000	2550000	2549474
		2549737	2549035	2550000	2550000
		2550000	2550000	2550000	2546272
		2548421	2550000	2550000	2546009
		2544737	2549342	2550000	2549605
		2548377	2548728	2548772	2549605
		2550000	2549342	2549474	2550000
		2549868	2550000	2550000	2550000
		2549737	2550000	2550000	2550000
		2549079	2550000	2550000	2550000
		2550000	2550000	2550000	2549474
		2550000	2548421	2550000	2545877
		2550000	2549605	2550000	2547675
		2550000	2550000	2550000	2543772
		2550000	2549123	2550000	2536711
		2550000	2547895	2549868	2524737
		2549868	2550000	2550000	2503596
		2548772	2550000	2546491	2500088
		2549605	2550000	2550000	2509430
		2550000	2548991	2537632	2517281
		2550000	2550000	2533816	2517544
		2550000	2550000	2546272	2511974
		2550000	2550000	2550000	2510219
		2550000	2550000	2550000	2513509
		2550000	2550000	2550000	2513640
		2550000	2550000	2550000	2513246
		2550000	2550000	2550000	2518553
		2549474	2550000	2550000	2524956
		2546974	2550000	2550000	2537368
		2546404	2542544	2550000	2549474
		2550000	2540921	2550000	2550000
		2547456	2549737	2549868	2550000
		2547105	2550000	2547763	2550000
		2549868	2550000	2550000	2550000
		2549868	2549342	2550000	2550000
		2550000	2548377	2550000	2547632
		2550000	2531711	2550000	2548684
		2550000	2533553	2550000	2550000
		2550000	2547807	2550000	2550000
		2550000	2550000	2550000	2550000
		2549868	2549386	2550000	2549868
		2547325	2547456	2550000	2549605
		2529079	2550000	2550000	2549342
		2499912	2550000	2550000	2523772
		2452500	2550000	2550000	2525614
		2409781	2550000	2550000	2546754
		2345439	2550000	2550000	2548860
		2288860	2550000	2549737	2549605
		2267325	2550000	2549737	2548728
		2244737	2550000	2549474	2547105
		2218947	2550000	2550000	2545307
		2202325	2550000	2548158	2546754
		2177982	2546974	2533596	2544781
		2154123	2545132	2505044	2539912
		2122895	2544123	2466974	2536535
		2088202	2549868	2424781	2535746
		2067895	2549737	2387544	2531140
		2069561	2544605	2370132	2519912
		2058684	2538904	2364474	2490921
		2030175	2549342	2359912	2505526
		2006184	2546798	2355746	2488860
		1959298	2548026	2343114	2488904
		1965175	2546754	2327588	2475877
		2000439	2544211	2318465	2490877
		1999561	2542763	2307456	2483026
		1995482	2545439	2296623	2505921
		2003509	2546579	2287851	2499825
		2013728	2548202	2283070	2484123
		2024386	2549342	2264123	2488816
		2022895	2546974	2268509	2477193
		2012544	2547939	2259211	2468684
		2013202	2549342	2254605	2451053
		2016667	2548816	2262325	2467237
		2018640	2546754	2249167	2440439
		2043684	2547895	2239825	2395395
		2060789	2549079	2226930	2356447
		2048202	2549605	2233246	2377632
		2072237	2547061	2244342	2367588
		2092018	2547588	2250482	2382281
		2097544	2549474	2242018	2418640
		2102982	2547763	2232807	2450000
		2117281	2549605	2248465	2462675
		2147325	2549605	2242105	2502105
		2157895	2549342	2245395	2489079
		2167281	2549868	2256491	2446974
		2190614	2549868	2279079	2434825
		2230526	2550000	2296711	2486754
		2262763	2549342	2297895	2498684
		2308772	2548684	2295833	2518202
		2340044	2548246	2288289	2484693
		2377544	2547632	2292763	2496579
		2445439	2548684	2304254	2512149
		2510263	2549737	2323684	2491272
		2537368	2545789	2335570	2509561
		2549211	2542368	2329912	2537632
		2549868	2542237	2346491	2541930
		2549342	2545395	2371798	2547456
		2548860	2550000	2389825	2542807
		2550000	2550000	2406711	2540263
		2549868	2550000	2432412	2550000
		2547675	2550000	2450702	2550000
		2549474	2550000	2492544	2550000
		2550000	2550000	2533246	2550000
		2550000	2545526	2549079	2549737
		2550000	2541535	2550000	2548246
		2550000	2546053	2550000	2549868
		2549386	2547149	2550000	2549737
		2549868	2549737	2550000	2547588
		2547193	2550000	2550000	2545175
		2548289	2550000	2550000	2541711
		2549254	2550000	2550000	2537939
		2549737	2550000	2550000	2525789
		2549342	2550000	2549342	2514386
		2550000	2550000	2546974	2507982
		2549868	2550000	2549605	2505219
		2542544	2550000	2550000	2502895
		2521404	2550000	2550000	2502544
		2538596	2550000	2550000	2501711
		2549868	2550000	2549605	2500877
		2549211	2550000	2549737	2503377
		2547018	2550000	2550000	2505921
		2549737	2550000	2550000	2506842
		2550000	2550000	2550000	2504386
		2550000	2550000	2550000	2507719
		2550000	2550000	2550000	2529123
		2550000	2550000	2550000	2544474
		2550000	2550000	2550000	2549737
		2550000	2550000	2550000	2550000
		2549737	2550000	2550000	2549868
		2549474	2550000	2550000	2549868
		2550000	2550000	2550000	2550000
		2550000	2550000	2550000	2548816
		2550000	2550000	2550000	2549868
		2550000	2550000	2550000	2547939
		2549737	2550000	2544868	2545307
		2547895	2550000	2543377	2521053
		2549474	2546140	2549254	2528684
		2538860	2533246	2550000	2544123
		2546272	2520351	2549868	2534693
		2550000	2519605	2548553	2526140
		2550000	2516272	2549737	2520702
		2546360	2516754	2550000	2538202
		2538991	2516184	2550000	2540570
		2549035	2511579	2550000	2531754
		2550000	2506798	2550000	2540351
		2550000	2507105	2550000	2543640
		2550000	2503421	2550000	2540570
		2550000	2501447	2549605	2497763
		2550000	2534825	2545789	2475833
		2550000	2549737	2540965	2492895
		2550000	2550000	2548904	2497325
		2550000	2549605	2550000	2512456
		2550000	2550000	2550000	2532939
		2550000	2549605	2550000	2547763
		2542675	2548684	2550000	2549079
		2533421	2549386	2549342	2547632
		2541886	2550000	2544386	2544561
		2548289	2550000	2547237	2545877
		2550000	2550000	2550000	2546404
		2550000	2550000	2550000	2545833
		2550000	2550000	2545570	2542719
		2550000	2550000	2538158	2523553
		2550000	2550000	2548860	2537544
		2550000	2550000	2550000	2549868
		2550000	2549474	2550000	2550000
		2549605	2549737	2550000	2550000
		2548158	2550000	2550000	2550000
		2548684	2549298	2549868	2550000
		2550000	2550000	2549868	2549868
		2550000	2550000	2550000	2550000
		2550000	2550000	2550000	2550000
		2547500	2549737	2550000	2549868
		2548860	2550000	2550000	2549123
		2550000	2550000	2550000	2545614
		2550000	2550000	2550000	2548772
		2550000	2550000	2548289	2549211
		2550000	2550000	2543991	2544211
		2549605	2550000	2548684	2548509
		2540789	2546009	2522325	2549079
		2516798	2537018	2527544	2549079
		2474035	2538465	2547237	2542149
		2429605	2547895	2548947	2499605
		2369693	2550000	2550000	2498860
		2318904	2550000	2550000	2538640
		2279605	2550000	2550000	2537281
		2256579	2550000	2549868	2509474
		2228509	2545658	2548070	2458246
		2204079	2541711	2529254	2472895
		2164430	2540044	2520746	2474693
		2151184	2539035	2517456	2466886
		2142500	2537763	2486886	2463728
		2119123	2536184	2435702	2459737
		2104825	2535088	2374693	2449254
		2107982	2537675	2331579	2425219
		2075088	2529211	2297675	2416491
		2056009	2528509	2269342	2401579
		2028728	2530658	2244781	2403947
		2045439	2528421	2230000	2441184
		2066623	2525044	2207456	2460570
		2039167	2502149	2197105	2472456
		2014825	2490351	2176272	2468991
		2001842	2522237	2165789	2463377
		1993991	2531096	2159123	2464430
		1987105	2532456	2160658	2463377
		1985746	2533114	2149298	2455570
		2033026	2533728	2145789	2456053
		2037018	2532368	2142719	2465044
		2060833	2529079	2132193	2467281
		2078070	2527500	2121930	2449693
		2077281	2535395	2115658	2423640
		2067237	2538947	2109167	2388991
		2066579	2541930	2103772	2440439
		2065614	2542456	2102456	2458421
		2073070	2538289	2093026	2474430
		2126053	2539825	2101754	2460570
		2138904	2545482	2117763	2440307
		2148070	2546754	2120351	2427719
		2171096	2548421	2124605	2466140
		2184825	2547149	2115702	2478860
		2204737	2549211	2121404	2467588
		2230000	2548026	2128333	2477895
		2271491	2548553	2145482	2474079
		2290614	2548860	2157281	2461535
		2308202	2547632	2169079	2465789
		2319649	2546711	2175482	2487982
		2347412	2547500	2188684	2508377
		2384342	2547588	2205088	2515877
		2423947	2549342	2219956	2519254
		2476316	2550000	2239211	2514912
		2519825	2547939	2253553	2527105
		2539254	2538114	2271272	2537763
		2548070	2517719	2293026	2546009
		2537412	2512675	2307851	2546798
		2517193	2517851	2331053	2532325
		2533684	2541184	2355833	2526974
		2549737	2549868	2375570	2549079
		2550000	2550000	2392982	2543509
		2550000	2550000	2413816	2549605
		2550000	2550000	2485219	2550000
		2550000	2550000	2520395	2550000
		2550000	2550000	2545000	2549211
		2550000	2550000	2548377	2548158
		2550000	2549342	2549737	2549211
		2550000	2550000	2550000	2550000
		2550000	2550000	2550000	2549737
		2550000	2547018	2549868	2550000
		2550000	2540877	2549868	2550000
		2550000	2548246	2550000	2549474
		2550000	2550000	2550000	2549035
		2550000	2548246	2547675	2548640
		2550000	2544254	2545658	2546754
		2550000	2549342	2544956	2545877
		2550000	2550000	2538377	2542325
		2550000	2550000	2547237	2548816
		2550000	2548553	2548421	2547325
		2550000	2549342	2546053	2534561
		2550000	2550000	2549737	2537325
		2550000	2550000	2550000	2537939
		2550000	2550000	2550000	2541447
		2550000	2550000	2550000	2547807
		2550000	2550000	2549737	2549342
		2550000	2547018	2550000	2548640
		2550000	2545439	2549605	2548333
		2550000	2549737	2549868	2549342
		2550000	2550000	2549737	2549167
		2545395	2549737	2548289	2549386
		2533772	2548202	2550000	2549737
		2546360	2550000	2550000	2549868
		2550000	2550000	2550000	2550000
		2550000	2550000	2549298	2548202
		2550000	2550000	2539167	2548991
		2550000	2550000	2541009	2549737
		2550000	2550000	2548640	2550000
		2550000	2550000	2549868	2550000
		2549605	2549868	2550000	2547982
		2545044	2546754	2548947	2545702
		2547763	2542061	2546404	2550000
		2550000	2535877	2544561	2550000
		2546140	2501974	2534079	2550000
		2547851	2516798	2539781	2550000
		2550000	2543991	2549868	2548904
		2550000	2549167	2549035	2542281
		2550000	2550000	2541140	2545219
		2550000	2550000	2544123	2549868
		2550000	2550000	2550000	2547544
		2550000	2550000	2548070	2546667
		2550000	2550000	2542105	2550000
		2549474	2549868	2548333	2549605
		2550000	2546316	2550000	2550000
		2550000	2549298	2547982	2550000
		2550000	2550000	2532544	2550000
		2548158	2550000	2529868	2550000
		2549868	2550000	2534518	2550000
		2550000	2550000	2547105	2550000
		2550000	2549737	2549474	2550000
		2550000	2549298	2549605	2550000
		2549868	2550000	2550000	2550000
		2549737	2550000	2550000	2548772
		2550000	2550000	2550000	2536798
		2550000	2550000	2550000	2549254
		2550000	2546009	2550000	2550000
		2550000	2542588	2550000	2550000
		2550000	2550000	2550000	2549737
		2549605	2550000	2550000	2550000
		2549868	2550000	2550000	2550000
		2550000	2550000	2550000	2550000
		2549868	2550000	2550000	2549868
		2549868	2549342	2550000	2546623
		2550000	2550000	2550000	2547325
		2549298	2550000	2550000	2548026
		2547807	2550000	2550000	2538991
		2550000	2550000	2550000	2550000
		2549737	2550000	2550000	2549737
		2524474	2550000	2550000	2550000
		2468860	2550000	2550000	2548947
		2389781	2550000	2549868	2546886
		2300658	2550000	2550000	2547588
		2214342	2550000	2550000	2545658
		2141272	2550000	2550000	2546886
		2087193	2550000	2550000	2549605
		2025570	2550000	2550000	2542018
		1988421	2549211	2548070	2523596
		1981579	2548026	2529386	2493684
		1959254	2546184	2515658	2483158
		1938070	2544649	2520570	2472061
		1919474	2542281	2492763	2450746
		1908333	2542105	2440965	2444386
		1884825	2537719	2377895	2426886
		1870395	2536579	2291228	2420702
		1854825	2528553	2240307	2407412
		1840219	2520439	2197105	2412675
		1824430	2486447	2162105	2395702
		1812237	2510044	2129211	2376579
		1815702	2535921	2092325	2366974
		1812851	2543377	2067763	2346096
		1805482	2547500	2046535	2317632
		1803904	2548816	2025263	2332193
		1794474	2549211	2006272	2331667
		1790658	2549079	1992325	2354079
		1792544	2548289	1977982	2363640
		1796579	2546930	1969079	2377105
		1798553	2541404	1957807	2372105
		1793070	2539474	1951579	2377149
		1811009	2538991	1946272	2377456
		1824430	2539868	1927895	2379474
		1832237	2544561	1917412	2375833
		1844298	2547368	1913026	2378904
		1859035	2548553	1906096	2367807
		1875526	2547982	1906184	2366754
		1886711	2548026	1897675	2389605
		1909868	2549079	1902982	2396184
		1928772	2549605	1908026	2386228
		1952719	2549868	1912412	2358596
		1971754	2549868	1914167	2382807
		1997061	2550000	1920570	2397105
		2012105	2547105	1935746	2386798
		2045044	2548246	1944079	2372588
		2099693	2549605	1951798	2365175
		2146930	2549605	1962237	2382149
		2192895	2549868	1974386	2400482
		2247281	2549868	1997105	2441140
		2316667	2549474	2015132	2467675
		2392895	2547588	2036754	2472237
		2468509	2549167	2059167	2487675
		2536184	2550000	2075000	2493377
		2550000	2550000	2091228	2511447
		2550000	2548553	2113158	2530482
		2550000	2549342	2151798	2544079
		2550000	2549079	2185219	2549342
		2550000	2548333	2219561	2547456
		2550000	2550000	2271623	2546491
		2550000	2550000	2328333	2549868
		2550000	2550000	2396360	2550000
		2550000	2548904	2458728	2550000
		2550000	2548772	2523772	2550000
		2550000	2539868	2546535	2549342
		2550000	2514474	2548377	2545219
		2547939	2538070	2545044	2536447
		2544342	2550000	2542939	2538421
		2549605	2550000	2541842	2528596
		2550000	2550000	2548860	2508728
		2549868	2550000	2549868	2529781
		2549737	2550000	2550000	2548947
		2550000	2550000	2550000	2548991
		2550000	2550000	2549737	2548684
		2550000	2550000	2549868	2548553
		2550000	2550000	2550000	2544123
		2550000	2550000	2550000	2543246
		2549868	2550000	2549605	2548158
		2549737	2550000	2549211	2550000
		2550000	2549737	2549079	2544956
		2550000	2550000	2550000	2534474
		2550000	2550000	2550000	2550000
		2550000	2550000	2550000	2550000
		2550000	2550000	2550000	2550000
		2549737	2550000	2548816	2550000
		2549868	2549868	2549737	2549868
		2550000	2550000	2550000	2544123
		2549035	2550000	2550000	2532237
		2549474	2550000	2550000	2507982
		2550000	2550000	2549474	2513333
		2550000	2550000	2544211	2546009
		2550000	2549868	2547105	2549342
		2550000	2549386	2547588	2550000
		2550000	2550000	2546491	2550000
		2550000	2550000	2549342	2550000
		2550000	2550000	2550000	2550000
		2543947	2550000	2549737	2548904
		2544737	2550000	2549211	2547500
		2550000	2550000	2550000	2549737
		2549737	2550000	2550000	2550000
		2550000	2550000	2550000	2550000
		2549605	2550000	2549474	2547588
		2536535	2550000	2544605	2545658
		2541447	2550000	2525833	2550000
		2549868	2550000	2492763	2550000
		2550000	2544868	2456623	2550000
		2550000	2534079	2426184	2550000
		2547939	2544825	2413377	2549605
		2527281	2550000	2424649	2550000
		2517325	2550000	2445044	2550000
		2535833	2550000	2467237	2550000
		2550000	2550000	2494254	2550000
		2550000	2550000	2516535	2550000
		2550000	2550000	2524079	2550000
		2550000	2550000	2538114	2550000
		2550000	2549868	2546711	2550000
		2550000	2550000	2545000	2550000
		2538202	2549868	2549211	2550000
		2518158	2548289	2547018	2550000
		2545088	2549605	2549605	2549737
		2546096	2550000	2550000	2549079
		2546974	2550000	2550000	2547719
		2549868	2550000	2549868	2545263
		2550000	2550000	2550000	2546140
		2550000	2550000	2549868	2548947
		2550000	2550000	2549868	2542412
		2549737	2550000	2550000	2535439
		2549474	2550000	2550000	2538947
		2549737	2550000	2550000	2546360
		2548377	2550000	2550000	2550000
		2548421	2549079	2550000	2549123
		2549605	2548640	2550000	2541579
		2550000	2550000	2550000	2540702
		2549211	2550000	2550000	2549868
		2550000	2550000	2550000	2541096
		2549211	2550000	2550000	2527939
		2530351	2550000	2550000	2547105
		2488860	2549737	2550000	2550000
		2434342	2550000	2550000	2550000
		2342061	2550000	2542193	2549035
		2245746	2550000	2537193	2549342
		2169167	2550000	2547105	2548202
		2107281	2550000	2549868	2546930
		2041974	2550000	2549211	2539605
		2008991	2549737	2545307	2509167
		1976842	2542368	2546798	2464254
		1944561	2529868	2535307	2417061
		1912807	2506798	2521491	2372807
		1887851	2515263	2497325	2344123
		1872368	2511754	2455395	2306360
		1846228	2508860	2374167	2259430
		1827851	2504123	2269167	2227325
		1811579	2498596	2193904	2224079
		1797763	2496096	2120088	2208904
		1784605	2491228	2073684	2216623
		1773904	2484825	2035789	2217588
		1763728	2480088	1998728	2191272
		1753991	2482675	1967281	2173026
		1745351	2484825	1938114	2171447
		1738596	2483026	1913772	2149737
		1735132	2485307	1881886	2152368
		1731579	2478026	1862281	2159781
		1729912	2473246	1845132	2159254
		1728202	2478070	1828553	2134868
		1727851	2468640	1815044	2123772
		1730833	2464430	1802105	2122149
		1733289	2465789	1792412	2113158
		1735526	2471886	1781579	2107281
		1743991	2471491	1773246	2082281
		1752544	2478684	1767500	2093816
		1760877	2480702	1763158	2104605
		1770175	2485789	1759167	2127544
		1781009	2490132	1756096	2134737
		1800307	2491535	1753246	2131930
		1816491	2495921	1755175	2139167
		1833904	2498772	1756096	2140570
		1852719	2498596	1761053	2154825
		1875395	2502939	1764342	2186623
		1899211	2499737	1769649	2197632
		1924825	2495439	1775088	2208465
		1953246	2499298	1783947	2211184
		1984956	2510570	1792851	2201228
		2033026	2511447	1802851	2229123
		2075614	2506053	1819561	2245482
		2123377	2509912	1834211	2258026
		2177719	2515175	1851404	2284518
		2257895	2517939	1867456	2321140
		2364035	2520570	1886228	2319430
		2463333	2527412	1901491	2338333
		2534386	2534123	1926404	2396140
		2542368	2540614	1955965	2431360
		2544035	2548947	1985921	2471228
		2548640	2548772	2031009	2505000
		2547325	2544167	2066974	2535351
		2549737	2545175	2105833	2549342
		2546711	2549737	2144649	2549298
		2549868	2546535	2223728	2548640
		2550000	2549342	2314430	2540921
		2550000	2549868	2416228	2543026
		2550000	2545614	2493772	2549737
		2550000	2548816	2524649	2550000
		2549211	2549868	2539561	2550000
		2550000	2550000	2543904	2550000
		2550000	2550000	2544298	2550000
		2550000	2550000	2541842	2550000
		2550000	2550000	2540219	2550000
		2550000	2548421	2543684	2550000
		2548465	2550000	2544737	2550000
		2541579	2550000	2541491	2550000
		2543421	2547939	2536009	2550000
		2545219	2546754	2539693	2550000
		2536623	2549868	2543421	2549079
		2522325	2549035	2545746	2547719
		2549737	2537675	2545965	2547632
		2549342	2542237	2541842	2549342
		2550000	2550000	2540658	2549868
		2550000	2550000	2538421	2550000
		2550000	2549386	2539342	2550000
		2550000	2549868	2542105	2550000
		2550000	2550000	2544474	2550000
		2550000	2550000	2544737	2550000
		2550000	2550000	2542763	2550000
		2550000	2545702	2542105	2550000
		2550000	2547237	2528816	2549342
		2550000	2549868	2527500	2548509
		2550000	2545570	2529386	2550000
		2550000	2541272	2540526	2550000
		2550000	2548640	2543289	2550000
		2550000	2550000	2541140	2550000
		2550000	2549737	2535789	2550000
		2550000	2550000	2540482	2550000
		2550000	2550000	2547632	2550000
		2550000	2550000	2546842	2550000
		2550000	2549605	2548553	2550000
		2550000	2550000	2547675	2550000
		2550000	2550000	2547061	2550000
		2550000	2550000	2545658	2550000
		2550000	2550000	2547500	2550000
		2550000	2550000	2547939	2549868
		2550000	2550000	2547895	2549605
		2550000	2550000	2543377	2550000
		2548904	2550000	2534386	2550000
		2544211	2550000	2548553	2550000
		2549605	2550000	2550000	2549737
		2550000	2550000	2550000	2549868
		2550000	2550000	2550000	2549868
		2550000	2549474	2550000	2549737
		2550000	2550000	2550000	2550000
		2550000	2550000	2550000	2549868
		2550000	2550000	2550000	2550000
		2549868	2550000	2550000	2550000
		2535175	2550000	2539693	2550000
		2509825	2550000	2545921	2550000
		2509693	2550000	2549211	2550000
		2541711	2550000	2544167	2550000
		2549737	2550000	2543772	2550000
		2550000	2550000	2549254	2550000
		2550000	2550000	2550000	2549868
		2550000	2550000	2549474	2550000
		2550000	2550000	2550000	2550000
		2550000	2550000	2550000	2550000
		2550000	2550000	2550000	2550000
		2543114	2550000	2550000	2550000
		2521930	2550000	2549737	2550000
		2534167	2549342	2549737	2549342
		2550000	2539518	2550000	2549868
		2550000	2542237	2550000	2549868
		2550000	2542412	2550000	2534079
		2550000	2547632	2549868	2538684
		2549605	2549737	2550000	2550000
		2548772	2549868	2548509	2550000
		2548947	2549737	2546184	2550000
		2534079	2549868	2532982	2550000
		2496798	2550000	2519737	2550000
		2426754	2550000	2499254	2548596
		2314737	2550000	2522851	2548070
		2222018	2550000	2535132	2540570
		2158202	2550000	2546842	2548026
		2102500	2548772	2544912	2536930
		2035570	2541623	2549211	2511754
		2003070	2546623	2549211	2478640
		1975044	2550000	2548772	2445439
		1944781	2549737	2548246	2419781
		1917061	2550000	2538553	2397193
		1895570	2550000	2501184	2381535
		1872193	2550000	2418465	2364254
		1845175	2550000	2308991	2343026
		1826667	2549868	2222193	2340351
		1811535	2548246	2159386	2327851
		1787544	2547719	2090965	2321228
		1778596	2550000	2050132	2296974
		1777588	2549605	2009737	2278333
		1766360	2549868	1976886	2283728
		1758728	2549474	1952982	2284079
		1750132	2547018	1923289	2272412
		1746053	2549868	1900833	2260132
		1742281	2550000	1871754	2262982
		1741228	2549474	1850132	2260395
		1739649	2549342	1826316	2252105
		1740614	2550000	1811930	2246447
		1742675	2548289	1810000	2261184
		1744474	2546886	1797895	2251754
		1745658	2532632	1788553	2235526
		1750175	2521930	1778816	2233553
		1757895	2512368	1771623	2227193
		1767061	2509035	1761798	2222895
		1774298	2521404	1756579	2218509
		1780439	2532456	1756491	2225307
		1783289	2540789	1757412	2252895
		1804211	2544474	1757807	2267149
		1821272	2547982	1755965	2273070
		1853684	2550000	1759254	2279649
		1875000	2550000	1763114	2291096
		1898596	2549474	1765351	2295614
		1924605	2550000	1771184	2299211
		1951404	2550000	1776623	2301535
		1989035	2549868	1782588	2299254
		2027105	2550000	1795614	2319123
		2070482	2548991	1806623	2332061
		2114386	2549868	1824342	2338728
		2171140	2550000	1841579	2356404
		2237412	2550000	1856404	2367193
		2353026	2550000	1873377	2386886
		2470044	2548026	1894912	2403026
		2529079	2544167	1917456	2408728
		2547281	2547105	1942456	2430833
		2528553	2550000	1978860	2485088
		2532149	2550000	2014035	2529254
		2534825	2550000	2049211	2542018
		2548728	2550000	2081754	2548377
		2549868	2550000	2120965	2548158
		2547325	2550000	2190439	2541404
		2549079	2549868	2267807	2528509
		2550000	2546140	2363728	2535614
		2550000	2550000	2458772	2549868
		2550000	2550000	2522895	2549737
		2549737	2549868	2549211	2550000
		2546404	2547456	2547807	2550000
		2548947	2549474	2543465	2550000
		2548684	2550000	2535614	2550000

## Sheet: Fig S7
	Fig S7. Thioflavin T curves in the presence/absence of Hsp90
	Time	Hsp90 0 uM	Hsp90 10 uM
	00:00:00	218796	818292
	00:09:59	227045	811145
	00:19:58	227049	661998
	00:29:58	249524	520397
	00:39:58	269056	488081
	00:49:57	299886	443272
	00:59:58	326826	422585
	01:09:59	357408	437657
	01:20:00	374199	445723
	01:29:59	414340	448006
	01:40:00	418028	451294
	01:50:00	459004	473865
	02:00:00	476670	482466
	02:09:59	501561	483423
	02:20:00	532297	498953
	02:30:00	558905	497318
	02:39:59	578783	506906
	02:50:00	608687	509085
	02:59:59	619191	512502
	03:09:59	647256	521239
	03:20:00	647622	513345
	03:30:00	696235	531937
	03:39:59	705150	543921
	03:50:00	738388	534465
	03:59:59	758834	559270
	04:10:00	778967	562050
	04:19:59	799298	548919
	04:30:00	825516	559525
	04:39:59	840817	544889
	04:49:59	867535	554446
	05:00:00	881295	549602
	05:09:59	909131	572981
	05:20:00	921479	574517
	05:29:59	953183	571290
	05:40:00	965642	578101
	05:50:00	992756	578494
	06:00:00	1012622	563167
	06:10:00	1026716	575623
	06:20:00	1039973	586627
	06:30:00	1063308	583700
	06:39:59	1080093	585024
	06:50:00	1110224	588138
	06:59:59	1109990	597871
	07:10:00	1126246	606722
	07:20:00	1171025	609650
	07:30:00	1175953	604330
	07:40:00	1179734	610381
	07:50:00	1201319	605794
	07:59:59	1227265	601620
	08:09:59	1239469	616662
	08:20:00	1262851	609974
	08:29:59	1289911	618784
	08:40:00	1287537	631124
	08:49:59	1310018	629807
	08:59:59	1334518	636512
	09:10:00	1337779	641227
	09:20:00	1347866	636747
	09:30:00	1372841	633797
	09:40:00	1375472	627241
	09:50:00	1408578	647281
	09:59:59	1426560	653276
	10:10:00	1433896	650172
	10:19:59	1431823	650417
	10:30:00	1455682	655600
	10:39:59	1486925	647171
	10:50:00	1463037	654460
	10:59:59	1476958	665763
	11:09:59	1486227	657657
	11:20:00	1500600	675124
	11:30:00	1527003	683887
	11:40:00	1548786	685480
	11:49:59	1537048	678222
	12:00:00	1563489	675794
	12:09:59	1553324	697947
	12:19:59	1582732	697204
	12:30:00	1569264	693114
	12:39:59	1572583	703743
	12:50:00	1567458	695375
	13:00:00	1572882	714685
	13:10:00	1576611	705870
	13:19:59	1589939	713096
	13:29:59	1583468	725479
	13:40:00	1537046	740344
	13:49:59	1565284	743971
	14:00:00	1562688	739562
	14:09:59	1590038	736820
	14:20:00	1549441	754476
	14:29:59	1575770	781083
	14:39:59	1580509	763252
	14:50:00	1590029	771347
	14:59:59	1579132	786261
	15:10:00	1582708	794213
	15:19:59	1567511	806012
	15:30:00	1580326	799718
	15:39:59	1572283	808313
	15:50:00	1589517	821791
	16:00:00	1582248	846424
	16:10:00	1562703	844883
	16:19:59	1585357	864865
	16:30:00	1578024	878103
	16:40:00	1565567	882944
	16:49:59	1589364	885842
	16:59:59	1588550	893152
	17:09:59	1576929	905792
	17:19:59	1591958	909954
	17:30:00	1575998	926124
